# Supplementary material for: Comprehensive Genomic Discovery of Non-Coding Transcriptional Enhancers in the African Malaria Vector Anopheles coluzzii
Source: Front Genet. 2022 Jan 10;12:785934. doi: 10.3389/fgene.2021.785934 (PMC8784733; doi:10.3389/fgene.2021.785934)
Supplement: Supplementary file 2 [file Table2.XLSX]

## Sheet: table_common_peaks_Acol
Supplementary Table 2. Location and enrichment information for all 3288 STARR-seq putative enhancers.
	Data for Merged Peaks Across 3 Biological Replicates						Data from Biological Replicate 1								Data from Biological Replicate 2									Data from Biological Replicate 3
Chromosome Arm	Start of Merge Peak	End of Merged Peak	Width of Merged	Chromosome Arm	Start of Peak	End of Peak	Width of Peak*	Read coverage in the cDNA	Read coverage in the Plasmid DNA	p value	Fold enrichment	Chromosome Arm	Start of Peak	End of Peak	Width of Peak*	Read coverage in the cDNA	Read coverage in the Plasmid DNA	p value	Fold enrichment	Chromosome Arm	Start of Peak	End of Peak	Width of Peak*	Read coverage in the cDNA	Read coverage in the Plasmid DNA	p value	Fold enrichment
2R	348492	349052	561	2R	348492	348991	500	90	56	5.42894e-29	4.13218	2R	348494	348993	500	86	61	1.46702e-22	3.23549	2R	348553	349052	500	27	47	2.55895e-11	3.10348
2R	548405	548917	513	2R	548418	548917	500	185	69	1.01944e-75	7.56264	2R	548405	548904	500	194	76	2.26368e-70	6.48269	2R	548415	548914	500	62	52	4.10912e-36	7.51783
2R	574429	574948	520	2R	574447	574946	500	89	52	8.41003e-30	4.34998	2R	574449	574948	500	97	64	1.29046e-26	3.54592	2R	574429	574928	500	48	39	1.07244e-28	7.15928
2R	694737	695404	668	2R	694905	695404	500	121	57	5.79292e-45	5.63742	2R	694809	695308	500	102	62	1.57921e-29	3.85326	2R	694737	695236	500	32	45	5.1089e-15	3.94825
2R	731375	732075	701	2R	731388	731887	500	110	48	1.36309e-42	5.88525	2R	731576	732075	500	133	62	1.20577e-44	5.15319	2R	731375	731874	500	43	42	7.56367e-24	5.92374
2R	755640	756216	577	2R	755640	756139	500	147	36	1.47356e-70	10.2839	2R	755715	756214	500	125	52	1.27347e-44	5.60652	2R	755717	756216	500	36	43	2.67455e-18	4.71719
2R	779433	779948	516	2R	779449	779948	500	133	52	8.44122e-54	6.76425	2R	779449	779948	500	133	61	4.86156e-45	5.22656	2R	779433	779932	500	50	53	2.09271e-26	5.78609
2R	910015	910561	547	2R	910062	910561	500	191	56	7.43741e-86	9.38527	2R	910038	910537	500	160	47	5.43281e-66	7.99166	2R	910015	910514	500	57	42	3.6691e-35	8.19244
2R	987935	988457	523	2R	987953	988452	500	181	40	3.27829e-89	11.7933	2R	987958	988457	500	168	65	1.55773e-61	6.37003	2R	987935	988434	500	46	45	2.19345e-25	6.04307
2R	1005252	1005763	512	2R	1005252	1005751	500	235	50	1.3716e-116	12.9135	2R	1005264	1005763	500	227	71	1.21913e-90	8.14323	2R	1005259	1005758	500	85	51	8.41532e-56	10.8928
2R	1045108	1045706	599	2R	1045108	1045607	500	126	53	2.14067e-49	6.27364	2R	1045207	1045706	500	140	75	2.74155e-43	4.6119	2R	1045183	1045682	500	46	55	6.0659e-23	5.09091
2R	1062781	1063377	597	2R	1062826	1063325	500	102	39	4.83578e-42	6.45302	2R	1062781	1063280	500	120	61	1.59332e-38	4.67158	2R	1062878	1063377	500	37	40	9.51129e-20	5.17708
2R	1066012	1066760	749	2R	1066012	1066511	500	114	48	7.93173e-45	6.1205	2R	1066012	1066511	500	118	66	8.75823e-36	4.28213	2R	1066261	1066760	500	37	45	1.38186e-18	4.68822
2R	1139185	1139703	519	2R	1139204	1139703	500	220	59	9.87589e-102	10.4374	2R	1139185	1139684	500	222	64	1.45113e-91	8.70824	2R	1139185	1139684	500	92	52	1.60768e-61	11.6968
2R	1166460	1167014	555	2R	1166515	1167014	500	149	50	5.0131e-64	7.91406	2R	1166512	1167011	500	130	66	1.25776e-41	4.75996	2R	1166460	1166959	500	42	39	7.05399e-24	6.13323
2R	1231107	1231695	589	2R	1231107	1231606	500	158	57	7.81093e-66	7.53454	2R	1231185	1231684	500	155	60	6.86591e-57	6.26052	2R	1231196	1231695	500	58	42	5.36209e-36	8.35629
2R	1302917	1303423	507	2R	1302923	1303422	500	122	55	2.52491e-46	5.86644	2R	1302924	1303423	500	104	64	7.92742e-30	3.82921	2R	1302917	1303416	500	39	52	1.54105e-18	4.40878
2R	1320359	1320866	508	2R	1320359	1320858	500	164	44	2.96745e-76	9.78704	2R	1320363	1320862	500	163	63	8.79113e-60	6.336	2R	1320367	1320866	500	48	34	2.57741e-30	8.02207
2R	1325380	1325911	532	2R	1325395	1325894	500	110	50	9.24434e-42	5.68377	2R	1325412	1325911	500	119	53	4.17553e-41	5.22687	2R	1325380	1325879	500	39	35	1.27259e-22	6.15383
2R	1372872	1373376	505	2R	1372877	1373376	500	130	73	8.6222e-44	4.91301	2R	1372872	1373371	500	158	70	3.50706e-54	5.58703	2R	1372875	1373374	500	54	59	5.85415e-28	5.76118
2R	1376838	1377386	549	2R	1376860	1377359	500	104	57	7.38483e-36	4.77456	2R	1376887	1377386	500	96	55	5.61488e-29	3.99776	2R	1376838	1377337	500	29	45	5.74916e-13	3.50977
2R	1443464	1443979	516	2R	1443465	1443964	500	143	58	8.8464e-57	6.66177	2R	1443464	1443963	500	142	66	1.24905e-47	5.23988	2R	1443480	1443979	500	56	50	6.98398e-32	6.92509
2R	1466636	1467144	509	2R	1466636	1467135	500	155	49	4.38095e-68	8.4035	2R	1466641	1467140	500	136	49	8.55731e-52	6.46686	2R	1466645	1467144	500	39	44	2.71729e-20	5.08269
2R	1482907	1483489	583	2R	1482907	1483406	500	126	56	4.02461e-48	5.98315	2R	1482990	1483489	500	99	73	5.71968e-25	3.2318	2R	1482955	1483454	500	30	46	1.84115e-13	3.58795
2R	1486264	1486911	648	2R	1486412	1486911	500	112	53	1.20363e-41	5.51493	2R	1486264	1486763	500	138	78	2.72922e-41	4.38575	2R	1486288	1486787	500	41	47	4.42785e-21	5.09562
2R	1497770	1498284	515	2R	1497785	1498284	500	115	64	3.92114e-39	4.82199	2R	1497774	1498273	500	93	66	2.95457e-24	3.29482	2R	1497770	1498269	500	29	46	8.60856e-13	3.44498
2R	1509747	1510269	523	2R	1509770	1510269	500	93	62	1.29915e-28	3.92336	2R	1509747	1510246	500	105	53	4.73606e-34	4.55604	2R	1509757	1510256	500	31	41	4.10702e-15	4.11199
2R	1561463	1562043	581	2R	1561544	1562043	500	97	43	1.8182e-37	5.62453	2R	1561524	1562023	500	104	60	4.0558e-31	4.05035	2R	1561463	1561962	500	49	31	3.12574e-32	8.86059
2R	1581748	1582464	717	2R	1581965	1582464	500	100	51	6.18516e-36	5.03171	2R	1581963	1582462	500	110	69	4.79116e-31	3.81354	2R	1581748	1582247	500	58	43	1.15452e-35	8.1923
2R	1586363	1586885	523	2R	1586364	1586863	500	107	53	6.20022e-39	5.24509	2R	1586363	1586862	500	108	62	2.35376e-32	4.10347	2R	1586386	1586885	500	28	37	8.45329e-14	3.96514
2R	1678270	1678780	511	2R	1678281	1678780	500	138	37	1.9432e-64	9.3863	2R	1678270	1678769	500	139	46	7.1043e-55	6.98788	2R	1678275	1678774	500	50	33	2.32567e-32	8.6169
2R	1750556	1751075	520	2R	1750556	1751055	500	140	67	2.40691e-51	5.74205	2R	1750576	1751075	500	137	86	3.08333e-38	3.99013	2R	1750576	1751075	500	44	51	2.22136e-22	5.15948
2R	1762566	1763076	511	2R	1762577	1763076	500	141	48	2.46694e-60	7.71832	2R	1762566	1763065	500	147	57	5.36858e-54	6.17977	2R	1762575	1763074	500	50	47	5.6527e-28	6.41181
2R	1770564	1771073	510	2R	1770564	1771063	500	89	33	2.29966e-37	6.37311	2R	1770568	1771067	500	91	52	1.34827e-27	3.95406	2R	1770574	1771073	500	29	32	1.21437e-15	4.662
2R	1889814	1890405	592	2R	1889906	1890405	500	102	57	8.20159e-35	4.6735	2R	1889814	1890313	500	121	74	1.4041e-34	3.98087	2R	1889904	1890403	500	45	46	2.37549e-24	5.78255
2R	1933576	1934079	504	2R	1933578	1934077	500	108	55	1.03898e-38	5.13278	2R	1933580	1934079	500	114	73	1.17054e-31	3.77438	2R	1933576	1934075	500	33	49	5.98212e-15	3.80939
2R	1939825	1940393	569	2R	1939894	1940393	500	245	52	1.45905e-121	13.0539	2R	1939893	1940392	500	227	57	2.2592e-98	9.86128	2R	1939825	1940324	500	85	43	4.58716e-59	12.5926
2R	1968494	1969054	561	2R	1968494	1968993	500	156	51	1.21597e-67	8.17768	2R	1968555	1969054	500	190	68	6.57998e-72	6.99075	2R	1968507	1969006	500	69	57	2.85101e-40	7.83848
2R	1995832	1996342	511	2R	1995842	1996341	500	274	55	7.29508e-138	14.01	2R	1995832	1996331	500	273	67	7.02651e-119	10.4271	2R	1995843	1996342	500	111	47	8.03282e-81	15.6847
2R	2057866	2058539	674	2R	2057866	2058365	500	171	38	3.0836e-84	11.5787	2R	2057965	2058464	500	156	44	2.24628e-65	8.22297	2R	2058040	2058539	500	55	39	1.69818e-34	8.36951
2R	2070888	2071448	561	2R	2070949	2071448	500	99	37	3.00225e-41	6.5239	2R	2070888	2071387	500	94	51	2.22303e-29	4.16747	2R	2070940	2071439	500	30	37	3.06841e-15	4.30779
2R	2071401	2071971	571	2R	2071471	2071970	500	195	60	4.33769e-86	9.04018	2R	2071401	2071900	500	182	79	8.02687e-63	5.84928	2R	2071472	2071971	500	75	51	3.22168e-47	9.47229
2R	2170725	2171243	519	2R	2170743	2171242	500	110	43	8.79626e-45	6.46032	2R	2170744	2171243	500	111	49	1.24989e-38	5.1796	2R	2170725	2171224	500	33	44	6.414e-16	4.17399
2R	2173852	2174383	532	2R	2173868	2174367	500	176	38	2.25882e-87	11.9439	2R	2173852	2174351	500	188	56	7.82933e-77	8.18301	2R	2173884	2174383	500	72	42	5.56325e-48	10.6697
2R	2176882	2177448	567	2R	2176882	2177381	500	168	38	2.31584e-82	11.3598	2R	2176949	2177448	500	161	54	6.09415e-63	7.14473	2R	2176907	2177406	500	59	31	5.45957e-41	10.9576
2R	2231641	2232251	611	2R	2231752	2232251	500	152	56	7.6758e-63	7.33671	2R	2231641	2232140	500	168	70	2.38815e-59	5.96988	2R	2231643	2232142	500	52	53	6.18141e-28	6.05254
2R	2277880	2278620	741	2R	2277937	2278436	500	130	38	5.0135e-59	8.60252	2R	2278121	2278620	500	123	68	1.67533e-37	4.36542	2R	2277880	2278379	500	56	39	2.44189e-35	8.54341
2R	2320246	2320841	596	2R	2320246	2320745	500	179	50	6.00477e-82	9.64789	2R	2320269	2320768	500	171	53	5.95387e-69	7.74835	2R	2320342	2320841	500	63	39	2.56504e-41	9.76683
2R	2325319	2325859	541	2R	2325360	2325859	500	226	58	5.46003e-106	10.9019	2R	2325319	2325818	500	213	73	5.89552e-82	7.42415	2R	2325344	2325843	500	59	50	2.7445e-34	7.34906
2R	2486388	2486992	605	2R	2486388	2486887	500	146	56	2.15705e-59	7.02336	2R	2486388	2486887	500	169	86	1.56081e-53	5.00856	2R	2486493	2486992	500	62	58	2.19909e-34	6.84275
2R	2487709	2488276	568	2R	2487777	2488276	500	107	59	1.0176e-36	4.78148	2R	2487777	2488276	500	149	96	1.10403e-40	3.96197	2R	2487709	2488208	500	51	51	1.10602e-27	6.11776
2R	2616272	2616962	691	2R	2616463	2616962	500	107	60	2.28929e-36	4.71229	2R	2616463	2616962	500	120	56	2.02743e-40	5.03069	2R	2616272	2616771	500	32	37	1.03755e-16	4.65288
2R	2647154	2647661	508	2R	2647162	2647661	500	193	55	1.29556e-87	9.63943	2R	2647154	2647653	500	204	57	2.83665e-85	8.79682	2R	2647158	2647657	500	65	46	1.63654e-40	8.80521
2R	2652915	2653449	535	2R	2652950	2653449	500	141	35	1.84933e-67	10.0609	2R	2652941	2653440	500	143	59	5.12105e-51	5.82117	2R	2652915	2653414	500	49	36	1.76284e-30	7.83612
2R	2685127	2685702	576	2R	2685127	2685626	500	84	41	3.81847e-31	4.99092	2R	2685203	2685702	500	103	52	1.98005e-33	4.53411	2R	2685201	2685700	500	36	45	7.37144e-18	4.5394
2R	2702713	2703247	535	2R	2702713	2703212	500	134	49	9.01443e-56	7.17531	2R	2702729	2703228	500	149	61	2.72014e-53	5.91302	2R	2702748	2703247	500	45	53	1.16397e-22	5.12378
2R	2874972	2875480	509	2R	2874972	2875471	500	420	70	1.3357e-220	17.8236	2R	2874981	2875480	500	326	76	4.70208e-144	11.2619	2R	2874979	2875478	500	198	56	5.15876e-158	25.2834
2R	2875476	2875986	511	2R	2875476	2875975	500	129	60	3.90281e-48	5.78293	2R	2875487	2875986	500	100	60	3.12756e-29	3.87898	2R	2875486	2875985	500	68	40	2.83698e-45	10.4236
2R	2899395	2900076	682	2R	2899395	2899894	500	98	33	1.31961e-42	7.09036	2R	2899399	2899898	500	86	57	1.05404e-23	3.43135	2R	2899577	2900076	500	28	28	7.07974e-16	4.98077
2R	2943166	2943723	558	2R	2943207	2943706	500	135	63	3.2699e-50	5.82415	2R	2943166	2943665	500	131	68	2.16678e-41	4.67612	2R	2943224	2943723	500	54	51	5.08149e-30	6.53177
2R	2977241	2977791	551	2R	2977241	2977740	500	93	55	7.60319e-31	4.35221	2R	2977292	2977791	500	95	63	5.25428e-26	3.51307	2R	2977273	2977772	500	31	45	2.51297e-14	3.80159
2R	3021030	3021558	529	2R	3021030	3021529	500	172	36	3.58396e-86	12.187	2R	3021030	3021529	500	183	49	7.25558e-78	8.9146	2R	3021059	3021558	500	65	36	3.09558e-44	10.8148
2R	3026385	3027019	635	2R	3026385	3026884	500	148	52	1.89723e-62	7.59703	2R	3026388	3026887	500	140	72	2.31175e-44	4.78074	2R	3026520	3027019	500	37	44	8.26421e-19	4.7782
2R	3097099	3097907	809	2R	3097099	3097598	500	134	49	9.01443e-56	7.17531	2R	3097408	3097907	500	120	69	9.92675e-36	4.19513	2R	3097293	3097792	500	46	46	4.02327e-25	5.93152
2R	3263135	3263781	647	2R	3263272	3263771	500	130	54	3.29618e-51	6.3877	2R	3263282	3263781	500	165	79	3.58659e-54	5.26279	2R	3263135	3263634	500	52	48	2.835e-29	6.58798
2R	3352703	3353241	539	2R	3352703	3353202	500	192	124	1.66538e-58	4.66118	2R	3352742	3353241	500	208	161	1.35636e-48	3.54716	2R	3352742	3353241	500	70	109	4.88708e-29	4.48988
2R	3385493	3386055	563	2R	3385493	3385992	500	156	33	4.47664e-78	11.7833	2R	3385545	3386044	500	153	44	1.09654e-63	8.05197	2R	3385556	3386055	500	53	34	1.45167e-34	8.98925
2R	3404933	3405450	518	2R	3404941	3405440	500	93	46	4.46684e-34	5.07085	2R	3404933	3405432	500	93	54	6.96499e-28	3.92123	2R	3404951	3405450	500	38	46	4.27849e-19	4.74813
2R	3538413	3538929	517	2R	3538413	3538912	500	127	49	9.54662e-52	6.76779	2R	3538413	3538912	500	140	78	3.00902e-42	4.45487	2R	3538430	3538929	500	48	34	2.57741e-30	8.02207
2R	3555662	3556377	716	2R	3555872	3556371	500	122	61	6.07577e-44	5.36368	2R	3555662	3556161	500	102	68	1.06932e-27	3.55473	2R	3555878	3556377	500	35	43	1.4409e-17	4.56295
2R	3566451	3567142	692	2R	3566643	3567142	500	166	50	4.09244e-74	8.89496	2R	3566451	3566950	500	185	57	1.23296e-74	7.92078	2R	3566459	3566958	500	66	42	8.76848e-43	9.6741
2R	3616006	3616555	550	2R	3616006	3616505	500	106	48	2.24268e-40	5.65044	2R	3616056	3616555	500	127	67	8.60845e-40	4.57967	2R	3616056	3616555	500	60	43	2.46188e-37	8.51417
2R	3714111	3714672	562	2R	3714163	3714662	500	131	59	1.2121e-49	5.96706	2R	3714111	3714610	500	141	74	3.93889e-44	4.70303	2R	3714173	3714672	500	45	53	1.16397e-22	5.12378
2R	3742029	3742548	520	2R	3742049	3742548	500	101	50	7.47689e-37	5.17417	2R	3742033	3742532	500	122	56	1.9629e-41	5.12244	2R	3742029	3742528	500	30	45	1.21358e-13	3.65542
2R	3874660	3875181	522	2R	3874660	3875159	500	105	40	2.67266e-43	6.5228	2R	3874682	3875181	500	114	57	4.95997e-37	4.68375	2R	3874680	3875179	500	44	37	4.7116e-26	6.76416
2R	3979025	3979541	517	2R	3979042	3979541	500	204	80	1.66602e-81	7.37236	2R	3979030	3979529	500	210	79	1.6566e-77	6.81982	2R	3979025	3979524	500	78	58	2.37504e-47	8.85985
2R	3985028	3985550	523	2R	3985028	3985527	500	264	60	2.76197e-128	12.4916	2R	3985028	3985527	500	250	82	1.04261e-97	7.94737	2R	3985051	3985550	500	138	54	2.80242e-102	17.6683
2R	4027107	4027608	502	2R	4027109	4027608	500	114	48	7.93173e-45	6.1205	2R	4027107	4027606	500	104	58	8.62445e-32	4.17111	2R	4027107	4027606	500	28	47	5.78119e-12	3.24278
2R	4047809	4048324	516	2R	4047825	4048324	500	126	27	3.87593e-63	10.9947	2R	4047809	4048308	500	135	43	3.46126e-54	7.16688	2R	4047810	4048309	500	58	29	5.96513e-41	11.3444
2R	4059414	4059924	511	2R	4059425	4059924	500	160	63	3.51619e-64	7.00243	2R	4059425	4059924	500	151	70	1.29593e-50	5.31964	2R	4059414	4059913	500	61	50	6.57645e-36	7.63259
2R	4062087	4062704	618	2R	4062196	4062695	500	207	39	2.50919e-106	13.9119	2R	4062205	4062704	500	190	51	1.04154e-80	8.96949	2R	4062087	4062586	500	70	38	7.84579e-48	11.2407
2R	4132796	4133305	510	2R	4132806	4133305	500	260	68	6.38439e-121	11.0199	2R	4132806	4133305	500	282	105	5.67681e-104	7.24052	2R	4132796	4133295	500	76	78	6.05891e-40	6.64054
2R	4148433	4148980	548	2R	4148433	4148932	500	84	58	2.11235e-25	3.7129	2R	4148467	4148966	500	95	60	6.57577e-27	3.66529	2R	4148481	4148980	500	30	44	7.9297e-14	3.72558
2R	4151059	4151583	525	2R	4151059	4151558	500	83	52	9.52765e-27	4.02516	2R	4151059	4151558	500	86	52	3.09507e-25	3.7136	2R	4151084	4151583	500	29	41	1.04665e-13	3.79634
2R	4195971	4196521	551	2R	4195971	4196470	500	93	55	7.60319e-31	4.35221	2R	4196022	4196521	500	111	70	3.37403e-31	3.80331	2R	4195977	4196476	500	41	48	7.53163e-21	5.00514
2R	4236783	4237374	592	2R	4236875	4237374	500	97	30	1.47214e-43	7.57763	2R	4236873	4237372	500	92	42	9.85165e-32	4.79859	2R	4236783	4237282	500	31	25	4.04002e-19	6.16119
2R	4257130	4257738	609	2R	4257235	4257734	500	145	45	3.06321e-64	8.4046	2R	4257130	4257629	500	141	55	1.02737e-51	6.09139	2R	4257239	4257738	500	42	46	4.57193e-22	5.33735
2R	4299853	4300387	535	2R	4299853	4300352	500	116	50	4.34861e-45	6.02471	2R	4299884	4300383	500	104	53	1.47822e-33	4.5083	2R	4299888	4300387	500	39	45	4.65371e-20	4.98698
2R	4417154	4417673	520	2R	4417166	4417665	500	163	62	2.36198e-66	7.24458	2R	4417154	4417653	500	173	93	5.62759e-53	4.79009	2R	4417174	4417673	500	72	59	4.25346e-42	7.98089
2R	4435962	4436515	554	2R	4436016	4436515	500	280	54	2.32321e-142	14.5639	2R	4435976	4436475	500	280	62	5.01232e-126	11.4608	2R	4435962	4436461	500	111	43	8.14598e-83	16.9117
2R	4491713	4492271	559	2R	4491738	4492237	500	101	51	1.80137e-36	5.08724	2R	4491713	4492212	500	103	77	1.24169e-25	3.22092	2R	4491772	4492271	500	31	47	5.88505e-14	3.66388
2R	4494778	4495342	565	2R	4494840	4495339	500	114	52	3.81152e-43	5.71575	2R	4494843	4495342	500	115	63	2.27377e-35	4.33549	2R	4494778	4495277	500	31	48	8.89322e-14	3.59882
2R	4495408	4495914	507	2R	4495415	4495914	500	132	51	1.09643e-53	6.82146	2R	4495415	4495914	500	151	58	1.14423e-55	6.26724	2R	4495408	4495907	500	32	36	6.06084e-17	4.75985
2R	4496810	4497361	552	2R	4496862	4497361	500	177	55	5.16573e-78	8.78318	2R	4496854	4497353	500	189	63	8.68287e-74	7.4308	2R	4496810	4497309	500	76	49	8.66392e-49	9.9483
2R	4600201	4600710	510	2R	4600211	4600710	500	174	55	3.14406e-76	8.62296	2R	4600201	4600700	500	159	73	1.7411e-53	5.42153	2R	4600202	4600701	500	72	47	4.28007e-46	9.70147
2R	4611801	4612440	640	2R	4611807	4612306	500	122	57	1.64535e-45	5.68837	2R	4611801	4612300	500	132	71	8.24237e-41	4.53978	2R	4611941	4612440	500	37	44	8.26421e-19	4.7782
2R	4721988	4722544	557	2R	4722045	4722544	500	107	44	1.23985e-42	6.14651	2R	4721988	4722487	500	100	57	3.24946e-30	4.05517	2R	4722000	4722499	500	34	35	1.04632e-18	5.23573
2R	4772407	4773133	727	2R	4772407	4772906	500	89	46	6.24756e-32	4.82964	2R	4772412	4772911	500	101	54	9.9866e-32	4.29561	2R	4772634	4773133	500	76	41	6.68506e-52	11.5684
2R	4772908	4773633	726	2R	4772908	4773407	500	170	52	1.96451e-75	8.82498	2R	4772916	4773415	500	184	58	1.45409e-73	7.7572	2R	4773134	4773633	500	39	50	5.92754e-19	4.55936
2R	4794709	4795211	503	2R	4794712	4795211	500	140	42	7.42402e-63	8.57554	2R	4794709	4795208	500	149	49	7.37637e-59	7.14074	2R	4794711	4795210	500	55	49	2.2618e-31	6.90221
2R	4798717	4799229	513	2R	4798725	4799224	500	101	43	1.0738e-39	5.88109	2R	4798730	4799229	500	103	59	5.63582e-31	4.06631	2R	4798717	4799216	500	42	34	2.44114e-25	6.87236
2R	4803791	4804303	513	2R	4803804	4804303	500	112	28	8.62148e-54	9.38675	2R	4803797	4804296	500	112	42	3.54674e-42	5.96077	2R	4803791	4804290	500	36	37	9.82292e-20	5.34953
2R	4815527	4816026	500	2R	4815527	4816026	500	87	31	3.68266e-37	6.54024	2R	4815527	4816026	500	102	49	4.65592e-34	4.71957	2R	4815527	4816026	500	37	39	5.3847e-20	5.28786
2R	4819865	4820407	543	2R	4819867	4820366	500	93	34	3.34333e-39	6.52921	2R	4819865	4820364	500	99	50	3.46287e-32	4.48857	2R	4819908	4820407	500	39	32	1.664e-23	6.62417
2R	4835846	4836363	518	2R	4835864	4836363	500	98	24	1.46141e-47	9.16334	2R	4835864	4836363	500	91	33	4.37507e-35	5.79305	2R	4835846	4836345	500	35	31	1.42593e-20	5.98565
2R	4856079	4856586	508	2R	4856079	4856578	500	173	58	4.26666e-74	8.18541	2R	4856085	4856584	500	164	66	5.55343e-59	6.12428	2R	4856087	4856586	500	52	46	7.68494e-30	6.83072
2R	4902924	4903432	509	2R	4902924	4903423	500	145	50	1.1086e-61	7.68393	2R	4902924	4903423	500	126	59	2.79674e-42	5.07201	2R	4902933	4903432	500	75	40	1.97508e-51	11.6365
2R	4942983	4943533	551	2R	4943020	4943519	500	164	46	4.10237e-75	9.42549	2R	4942983	4943482	500	192	55	1.29803e-79	8.5012	2R	4943034	4943533	500	66	46	2.35443e-41	8.95834
2R	4970202	4970740	539	2R	4970202	4970701	500	127	48	3.28993e-52	6.88781	2R	4970222	4970721	500	132	53	7.47561e-48	5.85328	2R	4970241	4970740	500	59	39	6.9593e-38	9.06646
2R	5052282	5052809	528	2R	5052282	5052781	500	96	45	4.24119e-36	5.35091	2R	5052310	5052809	500	90	56	7.74768e-26	3.66463	2R	5052284	5052783	500	32	43	2.05102e-15	4.10288
2R	5108095	5108596	502	2R	5108095	5108594	500	96	42	2.4906e-37	5.67178	2R	5108095	5108594	500	89	59	1.79959e-24	3.45976	2R	5108097	5108596	500	27	42	3.72477e-12	3.41322
2R	5113801	5114344	544	2R	5113834	5114333	500	99	38	8.74939e-41	6.38076	2R	5113845	5114344	500	101	59	5.01046e-30	3.97937	2R	5113801	5114300	500	43	36	1.52355e-25	6.7374
2R	5138689	5139226	538	2R	5138689	5139188	500	93	49	5.98723e-33	4.80543	2R	5138692	5139191	500	114	65	3.28914e-34	4.17872	2R	5138727	5139226	500	37	37	1.66283e-20	5.52491
2R	5158347	5158881	535	2R	5158347	5158846	500	97	42	6.90793e-38	5.73711	2R	5158382	5158881	500	91	51	6.21015e-28	4.02041	2R	5158347	5158846	500	26	34	5.43594e-13	3.88779
2R	5193341	5193901	561	2R	5193402	5193901	500	140	66	9.6445e-52	5.81807	2R	5193386	5193885	500	130	80	7.17842e-37	4.01862	2R	5193341	5193840	500	60	55	1.21746e-33	6.90234
2R	5202870	5203423	554	2R	5202924	5203423	500	181	104	1.77176e-59	5.12937	2R	5202878	5203377	500	246	97	1.74599e-88	6.72492	2R	5202870	5203369	500	61	95	1.63508e-25	4.34917
2R	5217723	5218285	563	2R	5217736	5218235	500	143	42	1.17348e-64	8.7753	2R	5217786	5218285	500	127	59	8.7243e-43	5.11595	2R	5217723	5218222	500	63	39	2.56504e-41	9.76683
2R	5310850	5311382	533	2R	5310850	5311349	500	175	46	8.23917e-82	10.109	2R	5310850	5311349	500	184	64	1.41205e-70	7.12136	2R	5310883	5311382	500	52	44	1.99068e-30	7.09274
2R	5315120	5315746	627	2R	5315247	5315746	500	179	62	1.29403e-75	8.01406	2R	5315238	5315737	500	185	78	8.61131e-65	6.02049	2R	5315120	5315619	500	67	62	3.25104e-37	7.04975
2R	5330340	5330846	507	2R	5330345	5330844	500	302	43	8.29716e-165	19.1583	2R	5330347	5330846	500	314	68	4.28504e-142	11.9367	2R	5330340	5330839	500	145	49	1.68212e-111	20.2625
2R	5354276	5354780	505	2R	5354276	5354775	500	211	60	1.06616e-95	9.83715	2R	5354279	5354778	500	225	61	6.39342e-95	9.21097	2R	5354281	5354780	500	100	60	2.34297e-65	11.3366
2R	5354786	5355414	629	2R	5354836	5355335	500	181	52	4.88169e-82	9.44146	2R	5354915	5355414	500	184	83	3.24087e-62	5.66485	2R	5354786	5355285	500	73	50	7.08758e-46	9.34658
2R	5387521	5388051	531	2R	5387552	5388051	500	133	58	3.61016e-51	6.15684	2R	5387552	5388051	500	153	72	7.67156e-51	5.26406	2R	5387521	5388020	500	51	52	2.00876e-27	6.01679
2R	5400699	5401204	506	2R	5400699	5401198	500	113	61	3.74249e-39	4.93199	2R	5400702	5401201	500	117	54	1.0977e-39	5.04898	2R	5400705	5401204	500	39	45	4.65371e-20	4.98698
2R	5466224	5466889	666	2R	5466224	5466723	500	92	52	2.36276e-31	4.51287	2R	5466233	5466732	500	95	75	9.64301e-23	3.01515	2R	5466390	5466889	500	37	49	9.82032e-18	4.36082
2R	5530499	5531201	703	2R	5530589	5531088	500	89	49	7.68474e-31	4.57684	2R	5530702	5531201	500	117	56	6.59885e-39	4.89321	2R	5530499	5530998	500	30	48	4.13316e-13	3.46045
2R	5567690	5568238	549	2R	5567690	5568189	500	92	69	4.11962e-26	3.53085	2R	5567695	5568194	500	114	52	5.91765e-39	5.06901	2R	5567739	5568238	500	41	45	1.4858e-21	5.28714
2R	5604303	5604891	589	2R	5604303	5604802	500	105	44	1.65673e-41	6.02024	2R	5604392	5604891	500	110	56	2.02511e-35	4.5731	2R	5604342	5604841	500	42	41	2.46314e-23	5.88171
2R	5629951	5630481	531	2R	5629951	5630450	500	135	48	7.84365e-57	7.3619	2R	5629982	5630481	500	153	44	1.09654e-63	8.05197	2R	5629951	5630450	500	49	41	6.70181e-29	7.03071
2R	5673893	5674400	508	2R	5673901	5674400	500	121	59	3.561e-44	5.47165	2R	5673899	5674398	500	128	57	4.29442e-44	5.31624	2R	5673893	5674392	500	57	47	1.424e-33	7.44899
2R	5704349	5704870	522	2R	5704349	5704848	500	171	44	1.54746e-80	10.2385	2R	5704363	5704862	500	150	53	1.88903e-57	6.72529	2R	5704371	5704870	500	58	40	1.10996e-36	8.7056
2R	5727333	5727984	652	2R	5727428	5727927	500	106	37	2.62529e-45	7.03403	2R	5727485	5727984	500	128	62	3.96185e-42	4.94242	2R	5727333	5727832	500	27	40	1.62006e-12	3.5559
2R	5800017	5800554	538	2R	5800055	5800554	500	86	56	5.45908e-27	3.92874	2R	5800052	5800551	500	104	63	3.82672e-30	3.88213	2R	5800017	5800516	500	41	38	2.29541e-23	6.09401
2R	5804886	5805399	514	2R	5804892	5805391	500	85	49	9.26442e-29	4.34885	2R	5804886	5805385	500	96	50	1.04191e-30	4.33855	2R	5804900	5805399	500	32	39	2.93218e-16	4.45325
2R	5834931	5835831	901	2R	5835164	5835663	500	100	34	2.79454e-43	7.07451	2R	5835332	5835831	500	105	43	4.94119e-38	5.44368	2R	5834931	5835430	500	26	44	3.72268e-11	3.13523
2R	5979783	5980357	575	2R	5979858	5980357	500	101	34	7.23207e-44	7.15258	2R	5979783	5980282	500	110	33	1.65761e-45	7.14112	2R	5979793	5980292	500	42	28	2.52173e-27	8.04955
2R	5980311	5980938	628	2R	5980399	5980898	500	93	54	3.49432e-31	4.42152	2R	5980311	5980810	500	93	60	5.43375e-26	3.57999	2R	5980439	5980938	500	38	42	5.10523e-20	5.1275
2R	6011297	6011812	516	2R	6011313	6011812	500	108	50	1.16283e-40	5.57033	2R	6011313	6011812	500	113	48	4.48007e-40	5.37577	2R	6011297	6011796	500	29	49	2.75353e-12	3.26467
2R	6167369	6167873	505	2R	6167369	6167868	500	120	50	2.49765e-47	6.2525	2R	6167374	6167873	500	133	63	2.95818e-44	5.08191	2R	6167374	6167873	500	45	34	8.2726e-28	7.4456
2R	6272156	6272690	535	2R	6272156	6272655	500	183	61	1.84928e-78	8.32371	2R	6272191	6272690	500	167	73	1.41724e-57	5.71671	2R	6272174	6272673	500	55	42	1.68041e-33	7.86538
2R	6296965	6297470	506	2R	6296971	6297470	500	90	42	5.11388e-34	5.28058	2R	6296966	6297465	500	92	43	2.44149e-31	4.70442	2R	6296965	6297464	500	28	39	2.12756e-13	3.79501
2R	6297472	6297982	511	2R	6297475	6297974	500	286	53	6.88548e-147	15.1363	2R	6297472	6297971	500	290	58	1.59981e-134	12.6038	2R	6297483	6297982	500	134	47	3.17754e-102	19.2696
2R	6297982	6298506	525	2R	6297982	6298481	500	113	31	1.19173e-52	8.72861	2R	6298007	6298506	500	109	39	5.82395e-42	6.15653	2R	6297997	6298496	500	36	31	2.24696e-21	6.18797
2R	6306967	6307574	608	2R	6307075	6307574	500	126	39	4.32119e-56	8.13602	2R	6306967	6307466	500	129	67	9.03711e-41	4.65839	2R	6307073	6307572	500	29	48	1.88345e-12	3.32256
2R	6369721	6370246	526	2R	6369721	6370220	500	187	44	2.03427e-90	11.273	2R	6369722	6370221	500	196	50	1.04179e-84	9.4323	2R	6369747	6370246	500	58	39	4.94234e-37	8.89188
2R	6501876	6502606	731	2R	6501970	6502469	500	82	38	3.05437e-31	5.17747	2R	6501876	6502375	500	96	55	5.61488e-29	3.99776	2R	6502107	6502606	500	50	33	2.32567e-32	8.6169
2R	6502382	6503120	739	2R	6502470	6502969	500	115	44	3.50463e-47	6.65282	2R	6502382	6502881	500	122	46	1.10308e-45	6.06172	2R	6502621	6503120	500	37	33	1.34653e-21	6.07231
2R	6533709	6534213	505	2R	6533714	6534213	500	91	25	1.10867e-42	8.17354	2R	6533709	6534208	500	101	16	7.41917e-51	11.4639	2R	6533712	6534211	500	43	21	5.75465e-31	10.3847
2R	6604140	6604677	538	2R	6604178	6604677	500	80	53	6.13e-25	3.80061	2R	6604140	6604639	500	111	52	1.96774e-37	4.92286	2R	6604158	6604657	500	43	47	1.40706e-22	5.38617
2R	6665811	6666387	577	2R	6665888	6666387	500	122	61	6.07577e-44	5.36368	2R	6665811	6666310	500	140	69	1.79627e-45	4.96281	2R	6665811	6666310	500	43	52	2.03699e-21	4.94066
2R	6669362	6669878	517	2R	6669379	6669878	500	134	36	1.41706e-62	9.29969	2R	6669379	6669878	500	132	47	1.39148e-50	6.48627	2R	6669362	6669861	500	34	37	3.28857e-18	5.00019
2R	6747153	6747663	511	2R	6747164	6747663	500	92	67	1.14727e-26	3.623	2R	6747164	6747663	500	120	59	2.87678e-39	4.80869	2R	6747153	6747652	500	36	49	4.99655e-17	4.2224
2R	6800650	6801173	524	2R	6800674	6801173	500	159	59	1.85261e-65	7.36304	2R	6800661	6801160	500	159	81	1.9585e-50	4.94561	2R	6800650	6801149	500	47	55	1.1144e-23	5.219
2R	6801170	6801679	510	2R	6801179	6801678	500	87	56	1.73523e-27	3.97955	2R	6801180	6801679	500	97	66	4.94974e-26	3.45193	2R	6801170	6801669	500	36	46	1.20589e-17	4.45561
2R	6811425	6811973	549	2R	6811425	6811924	500	125	49	1.32296e-50	6.65154	2R	6811474	6811973	500	148	60	3.35365e-53	5.95488	2R	6811452	6811951	500	37	44	8.26421e-19	4.7782
2R	6853537	6854162	626	2R	6853578	6854077	500	132	23	1.02577e-69	13.1355	2R	6853663	6854162	500	114	34	3.28243e-47	7.24655	2R	6853537	6854036	500	49	21	2.0046e-36	12.0782
2R	7049772	7050292	521	2R	7049772	7050271	500	144	41	8.20775e-66	9.02281	2R	7049782	7050281	500	158	43	4.615e-67	8.50042	2R	7049793	7050292	500	42	36	9.79018e-25	6.55549
2R	7056136	7056746	611	2R	7056136	7056635	500	99	51	2.11669e-35	4.97621	2R	7056223	7056722	500	112	68	2.74859e-32	3.93981	2R	7056247	7056746	500	32	41	7.91936e-16	4.27062
2R	7219155	7219678	524	2R	7219160	7219659	500	116	41	3.50722e-49	7.12781	2R	7219155	7219654	500	126	57	4.52008e-43	5.22567	2R	7219179	7219678	500	51	49	3.25626e-28	6.33059
2R	7317629	7318153	525	2R	7317629	7318128	500	146	41	5.05884e-67	9.15886	2R	7317654	7318153	500	140	42	1.75946e-57	7.60522	2R	7317637	7318136	500	42	32	5.71132e-26	7.22289
2R	7344913	7345468	556	2R	7344913	7345412	500	108	56	2.45924e-38	5.05364	2R	7344923	7345422	500	135	53	1.96462e-49	5.99826	2R	7344969	7345468	500	54	32	3.49682e-36	9.65197
2R	7348670	7349240	571	2R	7348697	7349196	500	81	44	2.00775e-28	4.51596	2R	7348741	7349240	500	95	62	2.65385e-26	3.56234	2R	7348670	7349169	500	29	38	2.63194e-14	4.04539
2R	7487865	7488364	500	2R	7487865	7488364	500	268	71	4.67584e-124	10.9574	2R	7487865	7488364	500	234	83	1.6335e-88	7.32749	2R	7487865	7488364	500	84	51	6.20182e-55	10.7503
2R	7488367	7488879	513	2R	7488369	7488868	500	106	62	3.67395e-35	4.53288	2R	7488367	7488866	500	90	67	1.12171e-22	3.13572	2R	7488380	7488879	500	30	46	1.84115e-13	3.58795
2R	7587661	7588220	560	2R	7587675	7588174	500	142	58	3.25027e-56	6.6112	2R	7587661	7588160	500	155	67	7.15721e-54	5.68654	2R	7587721	7588220	500	45	54	1.95723e-22	5.0421
2R	7594515	7595075	561	2R	7594576	7595075	500	84	36	3.52609e-33	5.56265	2R	7594515	7595014	500	96	47	8.174e-32	4.57355	2R	7594515	7595014	500	40	42	1.55716e-21	5.44493
2R	7657503	7658029	527	2R	7657530	7658029	500	126	46	1.41585e-52	7.08025	2R	7657503	7658002	500	141	47	1.79248e-55	6.96874	2R	7657515	7658014	500	67	31	3.52322e-48	12.6543
2R	7676377	7676941	565	2R	7676388	7676887	500	232	53	9.03984e-113	12.1173	2R	7676377	7676876	500	207	62	3.03243e-84	8.30712	2R	7676442	7676941	500	79	43	9.938e-54	11.6058
2R	7677107	7677661	555	2R	7677162	7677661	500	271	65	1.67034e-129	11.9792	2R	7677107	7677606	500	295	75	8.92539e-127	10.2519	2R	7677148	7677647	500	106	66	2.90323e-68	11.1253
2R	7720485	7721079	595	2R	7720580	7721079	500	136	37	3.21617e-63	9.23845	2R	7720565	7721064	500	151	66	3.18054e-52	5.60101	2R	7720485	7720984	500	69	50	1.64444e-42	8.77298
2R	7745878	7746460	583	2R	7745961	7746460	500	135	38	4.8004e-62	8.96348	2R	7745929	7746428	500	154	52	4.17155e-60	7.03379	2R	7745878	7746377	500	53	40	1.71191e-32	7.85437
2R	7795337	7796111	775	2R	7795612	7796111	500	109	54	1.25542e-39	5.26761	2R	7795545	7796044	500	125	60	2.17481e-41	4.95533	2R	7795337	7795836	500	28	44	1.79152e-12	3.42924
2R	7868065	7868597	533	2R	7868065	7868564	500	191	30	1.25604e-102	15.8412	2R	7868065	7868564	500	165	38	4.90667e-74	9.88047	2R	7868098	7868597	500	64	32	5.00211e-45	11.7088
2R	7931023	7931844	822	2R	7931133	7931632	500	93	33	1.10712e-39	6.69141	2R	7931345	7931844	500	114	49	3.55839e-40	5.33338	2R	7931023	7931522	500	28	33	1.15915e-14	4.358
2R	8152232	8152814	583	2R	8152253	8152752	500	193	64	8.01489e-83	8.45259	2R	8152232	8152731	500	175	68	6.76373e-64	6.39903	2R	8152315	8152814	500	49	49	1.16901e-26	6.04607
2R	8157996	8158505	510	2R	8157996	8158495	500	138	49	4.32382e-58	7.40863	2R	8157998	8158497	500	150	50	6.57565e-59	7.06965	2R	8158006	8158505	500	47	51	1.26435e-24	5.56875
2R	8239783	8240329	547	2R	8239807	8240306	500	98	41	7.08866e-39	5.92118	2R	8239783	8240282	500	106	58	9.38781e-33	4.25948	2R	8239830	8240329	500	31	33	6.49624e-17	4.92392
2R	8275778	8276323	546	2R	8275823	8276322	500	225	52	4.85419e-109	11.9209	2R	8275824	8276323	500	221	60	3.23871e-93	9.16683	2R	8275778	8276277	500	96	53	1.23784e-64	12.0621
2R	8388433	8388939	507	2R	8388433	8388932	500	106	71	2.77762e-32	4.02626	2R	8388437	8388936	500	121	66	3.14864e-37	4.40138	2R	8388440	8388939	500	61	50	6.57645e-36	7.63259
2R	8402771	8403270	500	2R	8402771	8403270	500	80	31	4.00964e-33	5.95694	2R	8402771	8403270	500	101	51	8.2797e-33	4.51162	2R	8402771	8403270	500	28	39	2.12756e-13	3.79501
2R	8453834	8454587	754	2R	8454088	8454587	500	79	42	4.32214e-28	4.56736	2R	8454082	8454581	500	89	57	4.53988e-25	3.56457	2R	8453834	8454333	500	26	46	7.76078e-11	3.01941
2R	8502125	8502689	565	2R	8502125	8502624	500	120	44	4.65211e-50	6.97017	2R	8502131	8502630	500	123	54	9.45475e-43	5.33288	2R	8502190	8502689	500	39	43	1.57005e-20	5.18229
2R	8805781	8806281	501	2R	8805781	8806280	500	150	59	2.65156e-60	6.91306	2R	8805781	8806280	500	127	63	2.9807e-41	4.83253	2R	8805782	8806281	500	52	38	2.55181e-32	8.0212
2R	8860946	8861448	503	2R	8860946	8861445	500	139	52	3.08703e-57	7.09688	2R	8860946	8861445	500	154	81	5.57748e-48	4.7776	2R	8860949	8861448	500	53	46	1.21627e-30	6.98141
2R	8992262	8992765	504	2R	8992266	8992765	500	105	73	3.36855e-31	3.88831	2R	8992265	8992764	500	111	68	8.03432e-32	3.90122	2R	8992262	8992761	500	40	45	8.36897e-21	5.13689
2R	8998858	8999368	511	2R	8998868	8999367	500	278	44	2.27264e-148	17.2121	2R	8998858	8999357	500	263	51	3.06349e-123	12.693	2R	8998869	8999368	500	100	43	1.17204e-72	15.0768
2R	9060647	9061301	655	2R	9060802	9061301	500	170	33	6.16336e-87	12.9294	2R	9060802	9061301	500	169	42	6.34773e-74	9.3242	2R	9060647	9061146	500	50	32	1.00847e-32	8.83688
2R	9063050	9063647	598	2R	9063050	9063549	500	80	55	2.44392e-24	3.68139	2R	9063130	9063629	500	94	48	1.89139e-30	4.38894	2R	9063148	9063647	500	28	39	2.12756e-13	3.79501
2R	9063933	9064556	624	2R	9064054	9064553	500	85	45	3.57233e-30	4.67535	2R	9064057	9064556	500	107	60	1.50275e-32	4.1791	2R	9063933	9064432	500	26	41	1.16137e-11	3.32736
2R	9227033	9227650	618	2R	9227113	9227612	500	159	40	1.52144e-75	10.2552	2R	9227033	9227532	500	154	51	1.33584e-60	7.15183	2R	9227151	9227650	500	48	35	5.60471e-30	7.83259
2R	9245670	9246205	536	2R	9245700	9246199	500	156	51	1.21597e-67	8.17768	2R	9245706	9246205	500	150	57	1.37238e-55	6.31659	2R	9245670	9246169	500	33	46	1.60886e-15	4.01979
2R	9380622	9381313	692	2R	9380807	9381306	500	153	63	3.24458e-60	6.67164	2R	9380814	9381313	500	152	82	1.18504e-46	4.65948	2R	9380622	9381121	500	39	49	3.62947e-19	4.63872
2R	9388892	9389503	612	2R	9388892	9389391	500	101	58	6.02608e-34	4.554	2R	9388955	9389454	500	104	74	7.03683e-27	3.37157	2R	9389004	9389503	500	39	42	8.97381e-21	5.28603
2R	9473108	9473642	535	2R	9473108	9473607	500	107	58	4.47468e-37	4.85279	2R	9473135	9473634	500	116	79	8.66052e-31	3.5879	2R	9473143	9473642	500	30	50	8.9908e-13	3.34198
2R	9491241	9491828	588	2R	9491304	9491803	500	93	33	1.10712e-39	6.69141	2R	9491241	9491740	500	107	58	3.08201e-33	4.3037	2R	9491329	9491828	500	36	34	1.58815e-20	5.73704
2R	9501544	9502276	733	2R	9501544	9502043	500	113	35	1.86209e-50	7.90139	2R	9501777	9502276	500	93	58	1.32705e-26	3.68673	2R	9501544	9502043	500	37	35	4.86993e-21	5.78517
2R	9503753	9504277	525	2R	9503778	9504277	500	137	43	1.56496e-60	8.21159	2R	9503753	9504252	500	145	72	7.78781e-47	4.96641	2R	9503778	9504277	500	54	45	9.57585e-32	7.26645
2R	9545419	9545965	547	2R	9545419	9545918	500	159	75	1.62055e-58	5.96935	2R	9545440	9545939	500	176	97	4.92718e-53	4.69903	2R	9545466	9545965	500	48	66	4.6803e-22	4.56464
2R	9907026	9907589	564	2R	9907058	9907557	500	158	30	2.22776e-81	12.9133	2R	9907026	9907525	500	151	62	6.60459e-54	5.91485	2R	9907090	9907589	500	61	31	8.97971e-43	11.3803
2R	9918203	9918703	501	2R	9918204	9918703	500	375	70	1.07074e-191	15.8231	2R	9918204	9918703	500	406	99	2.60344e-176	11.2127	2R	9918203	9918702	500	115	88	3.34616e-68	9.4377
2R	9989371	9989870	500	2R	9989371	9989870	500	375	77	7.229e-187	14.5491	2R	9989371	9989870	500	411	86	2.16e-187	12.8808	2R	9989371	9989870	500	122	84	2.14396e-75	10.4938
2R	10013028	10013636	609	2R	10013137	10013636	500	107	52	2.5411e-39	5.33155	2R	10013103	10013602	500	131	47	4.81604e-50	6.43276	2R	10013028	10013527	500	47	42	5.32784e-27	6.5666
2R	10084896	10085583	688	2R	10084897	10085396	500	80	50	7.07513e-26	3.99521	2R	10084896	10085395	500	87	46	9.84295e-28	4.17641	2R	10085084	10085583	500	30	23	6.33226e-19	6.32728
2R	10165932	10166451	520	2R	10165932	10166431	500	163	63	6.8422e-66	7.14438	2R	10165933	10166432	500	151	63	1.76862e-53	5.83304	2R	10165952	10166451	500	36	55	6.86433e-16	3.82417
2R	10166449	10166963	515	2R	10166449	10166948	500	233	71	6.7171e-103	9.44135	2R	10166449	10166948	500	202	82	6.08383e-72	6.32944	2R	10166464	10166963	500	85	59	7.08752e-53	9.6077
2R	10171929	10172442	514	2R	10171929	10172428	500	98	58	2.10946e-32	4.40495	2R	10171929	10172428	500	107	65	6.58485e-31	3.89785	2R	10171943	10172442	500	30	42	3.29393e-14	3.87462
2R	10195727	10196261	535	2R	10195728	10196227	500	117	52	8.39978e-45	5.88077	2R	10195727	10196226	500	117	70	5.4975e-34	4.02929	2R	10195762	10196261	500	34	42	4.6517e-17	4.4974
2R	10289176	10289696	521	2R	10289197	10289696	500	106	67	1.59925e-33	4.23628	2R	10289176	10289675	500	119	90	4.38604e-29	3.28592	2R	10289177	10289676	500	38	50	3.07086e-18	4.42263
2R	10294780	10295340	561	2R	10294780	10295279	500	87	48	3.78964e-30	4.54191	2R	10294841	10295340	500	89	53	2.5401e-26	3.79521	2R	10294817	10295316	500	32	44	3.25228e-15	4.02403
2R	10319211	10319750	540	2R	10319251	10319750	500	91	53	1.71436e-30	4.38623	2R	10319211	10319710	500	107	73	1.71968e-28	3.52068	2R	10319211	10319710	500	32	50	4.29087e-14	3.6097
2R	10336934	10337587	654	2R	10336969	10337468	500	109	45	2.53883e-43	6.15479	2R	10336934	10337433	500	137	60	1.72987e-47	5.47587	2R	10337088	10337587	500	45	21	8.9619e-33	10.9471
2R	10345304	10345850	547	2R	10345308	10345807	500	96	49	1.51079e-34	4.97723	2R	10345304	10345803	500	89	59	1.79959e-24	3.45976	2R	10345351	10345850	500	28	42	7.85985e-13	3.56642
2R	10373525	10374024	500	2R	10373525	10374024	500	90	29	6.41672e-40	7.16884	2R	10373525	10374024	500	92	54	2.07054e-27	3.87456	2R	10373525	10374024	500	33	28	7.70206e-20	6.06247
2R	10393283	10393883	601	2R	10393283	10393782	500	103	42	2.95428e-41	6.12988	2R	10393384	10393883	500	97	41	1.0301e-34	5.19205	2R	10393283	10393782	500	38	40	1.65231e-20	5.34183
2R	10407907	10408425	519	2R	10407907	10408406	500	105	33	9.58373e-47	7.65074	2R	10407910	10408409	500	135	42	1.06046e-54	7.31033	2R	10407926	10408425	500	51	36	3.71504e-32	8.20487
2R	10490733	10491404	672	2R	10490733	10491232	500	100	51	6.18516e-36	5.03171	2R	10490884	10491383	500	103	59	5.63582e-31	4.06631	2R	10490905	10491404	500	35	38	1.00916e-18	5.06108
2R	10582490	10583060	571	2R	10582490	10582989	500	111	42	8.16367e-46	6.65544	2R	10582561	10583060	500	105	31	8.93125e-44	7.14098	2R	10582551	10583050	500	36	34	1.58815e-20	5.73704
2R	10583757	10584282	526	2R	10583757	10584256	500	94	57	1.08163e-30	4.27037	2R	10583760	10584259	500	102	72	1.48807e-26	3.38078	2R	10583783	10584282	500	47	51	1.26435e-24	5.56875
2R	10758149	10758661	513	2R	10758158	10758657	500	139	65	1.34934e-51	5.85043	2R	10758149	10758648	500	164	79	1.13844e-53	5.22836	2R	10758162	10758661	500	58	47	2.18477e-34	7.59797
2R	10880682	10881301	620	2R	10880682	10881181	500	155	61	3.05264e-62	6.95867	2R	10880684	10881183	500	171	87	3.74735e-54	5.02055	2R	10880802	10881301	500	63	47	1.66431e-38	8.34559
2R	10885590	10886110	521	2R	10885599	10886098	500	94	54	1.06435e-31	4.47419	2R	10885611	10886110	500	98	55	6.22321e-30	4.08989	2R	10885590	10886089	500	27	35	1.68802e-13	3.97357
2R	10932819	10933406	588	2R	10932899	10933398	500	148	41	3.09953e-68	9.29499	2R	10932907	10933406	500	118	64	1.7931e-36	4.39873	2R	10932819	10933318	500	32	44	3.25228e-15	4.02403
2R	10973892	10974593	702	2R	10974014	10974513	500	108	60	6.89112e-37	4.76074	2R	10974094	10974593	500	118	55	8.45517e-40	5.01636	2R	10973892	10974391	500	45	52	6.86334e-23	5.20825
2R	10976533	10977034	502	2R	10976535	10977034	500	110	43	8.79626e-45	6.46032	2R	10976535	10977034	500	110	60	5.40502e-34	4.30804	2R	10976533	10977032	500	47	35	3.82494e-29	7.64464
2R	10987308	10987893	586	2R	10987308	10987807	500	192	43	3.63198e-94	11.8243	2R	10987308	10987807	500	182	65	5.1179e-69	6.94358	2R	10987394	10987893	500	74	43	2.46323e-49	10.7869
2R	11057101	11057710	610	2R	11057138	11057637	500	221	36	1.64036e-117	15.9477	2R	11057211	11057710	500	203	52	1.50595e-87	9.47042	2R	11057101	11057600	500	73	39	4.49101e-50	11.5308
2R	11099279	11099844	566	2R	11099279	11099778	500	127	44	3.98075e-54	7.41554	2R	11099318	11099817	500	138	75	2.55638e-42	4.54033	2R	11099345	11099844	500	56	35	8.93347e-37	9.34688
2R	11127372	11127949	578	2R	11127372	11127871	500	128	59	5.43559e-48	5.81824	2R	11127450	11127949	500	154	86	3.10349e-46	4.53003	2R	11127442	11127941	500	38	58	1.06778e-16	3.89254
2R	11136860	11137435	576	2R	11136919	11137418	500	88	54	1.25572e-28	4.1587	2R	11136936	11137435	500	90	69	3.74518e-22	3.05596	2R	11136860	11137359	500	26	45	5.39651e-11	3.0762
2R	11140139	11140721	583	2R	11140174	11140673	500	168	44	1.06731e-78	10.0449	2R	11140139	11140638	500	171	55	6.33167e-68	7.50529	2R	11140222	11140721	500	41	38	2.29541e-23	6.09401
2R	11175327	11175854	528	2R	11175336	11175835	500	121	47	3.10137e-49	6.65127	2R	11175355	11175854	500	130	60	6.51735e-44	5.17195	2R	11175327	11175826	500	46	46	4.02327e-25	5.93152
2R	11287231	11287763	533	2R	11287256	11287755	500	90	53	5.60053e-30	4.33281	2R	11287231	11287730	500	109	70	2.79125e-30	3.72811	2R	11287264	11287763	500	33	43	3.9928e-16	4.25578
2R	11351475	11352076	602	2R	11351565	11352064	500	102	46	5.44219e-39	5.61565	2R	11351577	11352076	500	123	70	7.99698e-37	4.25585	2R	11351475	11351974	500	41	43	4.78223e-22	5.49421
2R	11483277	11483875	599	2R	11483277	11483776	500	180	32	4.93516e-94	14.1014	2R	11483277	11483776	500	143	61	3.6019e-50	5.65519	2R	11483376	11483875	500	69	48	3.41633e-43	9.08396
2R	11500470	11501043	574	2R	11500544	11501043	500	106	28	4.16683e-50	8.83572	2R	11500470	11500969	500	93	72	1.17139e-22	3.05279	2R	11500489	11500988	500	39	46	7.88971e-20	4.89493
2R	11540543	11541046	504	2R	11540547	11541046	500	158	62	1.70078e-63	7.00474	2R	11540544	11541043	500	121	62	1.18823e-38	4.648	2R	11540543	11541042	500	57	52	4.14414e-32	6.83286
2R	11556756	11557296	541	2R	11556756	11557255	500	87	63	2.08893e-25	3.5932	2R	11556797	11557296	500	115	83	3.17136e-29	3.40175	2R	11556767	11557266	500	39	40	2.83308e-21	5.50699
2R	11566273	11566925	653	2R	11566273	11566772	500	142	60	2.43212e-55	6.41979	2R	11566273	11566772	500	121	63	2.7374e-38	4.58371	2R	11566426	11566925	500	38	39	9.23512e-21	5.45614
2R	11661635	11662249	615	2R	11661635	11662134	500	132	39	1.1066e-59	8.55935	2R	11661750	11662249	500	128	57	4.29442e-44	5.31624	2R	11661645	11662144	500	54	34	2.00538e-35	9.18356
2R	11666236	11666809	574	2R	11666305	11666804	500	120	49	9.09173e-48	6.36132	2R	11666310	11666809	500	114	69	6.66485e-33	3.96598	2R	11666236	11666735	500	38	41	2.92115e-20	5.23239
2R	11667323	11667834	512	2R	11667324	11667823	500	205	50	7.16419e-98	11.16	2R	11667323	11667822	500	183	63	1.61636e-70	7.1776	2R	11667335	11667834	500	68	54	2.20348e-40	8.07868
2R	11691860	11692499	640	2R	11692000	11692499	500	112	56	1.77894e-40	5.25957	2R	11691946	11692445	500	88	55	3.18939e-25	3.63033	2R	11691860	11692359	500	35	34	9.64888e-20	5.54945
2R	11733914	11734416	503	2R	11733914	11734413	500	111	39	3.0343e-47	7.08202	2R	11733917	11734416	500	102	59	1.68338e-30	4.02283	2R	11733914	11734413	500	35	41	5.14415e-18	4.7495
2R	11743919	11744494	576	2R	11743922	11744421	500	138	41	3.3776e-62	8.61517	2R	11743919	11744418	500	128	55	6.47482e-45	5.48266	2R	11743995	11744494	500	62	36	1.33086e-41	10.2518
2R	11752107	11752634	528	2R	11752107	11752606	500	109	29	2.32407e-51	8.85671	2R	11752125	11752624	500	94	37	7.23754e-35	5.46363	2R	11752135	11752634	500	47	27	5.05141e-32	9.44259
2R	11811433	11811979	547	2R	11811466	11811965	500	89	53	1.82222e-29	4.27943	2R	11811480	11811979	500	108	75	2.29203e-28	3.47316	2R	11811433	11811932	500	34	37	3.28857e-18	5.00019
2R	11848752	11849287	536	2R	11848754	11849253	500	142	41	1.32359e-64	8.88685	2R	11848752	11849251	500	145	55	7.75205e-54	6.27922	2R	11848788	11849287	500	40	34	1.02791e-23	6.49216
2R	11855554	11856081	528	2R	11855561	11856060	500	115	61	3.29334e-40	5.02778	2R	11855554	11856053	500	124	77	4.98013e-35	3.94796	2R	11855582	11856081	500	38	43	8.82378e-20	5.02687
2R	11900999	11901516	518	2R	11900999	11901498	500	119	41	6.22965e-51	7.32989	2R	11901008	11901507	500	109	49	1.32257e-37	5.0772	2R	11901017	11901516	500	45	39	2.878e-26	6.64481
2R	11944360	11944880	521	2R	11944381	11944880	500	83	44	1.76646e-29	4.64043	2R	11944378	11944877	500	96	55	5.61488e-29	3.99776	2R	11944360	11944859	500	27	35	1.68802e-13	3.97357
2R	12019763	12020390	628	2R	12019887	12020386	500	196	108	7.10837e-66	5.40051	2R	12019891	12020390	500	254	123	6.52389e-82	5.61541	2R	12019763	12020262	500	52	108	7.40115e-18	3.23067
2R	12199705	12200212	508	2R	12199708	12200207	500	107	55	3.55699e-38	5.08055	2R	12199713	12200212	500	112	84	1.17445e-27	3.26958	2R	12199705	12200204	500	26	44	3.72268e-11	3.13523
2R	12226699	12227328	630	2R	12226829	12227328	500	99	54	2.63886e-34	4.73795	2R	12226702	12227201	500	115	75	1.64052e-31	3.721	2R	12226699	12227198	500	31	56	1.84852e-12	3.15323
2R	12380384	12381107	724	2R	12380608	12381107	500	111	34	8.56978e-50	7.9355	2R	12380384	12380883	500	107	50	3.42857e-36	4.88979	2R	12380408	12380907	500	32	33	1.11631e-17	5.11388
2R	12484008	12484577	570	2R	12484008	12484507	500	86	65	2.23269e-24	3.45195	2R	12484074	12484573	500	112	89	2.25151e-26	3.10553	2R	12484078	12484577	500	32	41	7.91936e-16	4.27062
2R	12491685	12492233	549	2R	12491729	12492228	500	108	51	2.93001e-40	5.47675	2R	12491685	12492184	500	121	61	5.1037e-39	4.71417	2R	12491734	12492233	500	42	44	1.46906e-22	5.54208
2R	12536821	12537321	501	2R	12536821	12537320	500	175	37	2.119e-87	12.1371	2R	12536821	12537320	500	150	52	6.25627e-58	6.83616	2R	12536822	12537321	500	52	38	2.55181e-32	8.0212
2R	12564650	12565155	506	2R	12564654	12565153	500	119	62	5.80739e-42	5.14633	2R	12564656	12565155	500	130	85	2.44014e-35	3.80809	2R	12564650	12565149	500	49	56	6.25562e-25	5.39142
2R	12602086	12602750	665	2R	12602251	12602750	500	86	48	1.26246e-29	4.48392	2R	12602207	12602706	500	92	51	2.05442e-28	4.0694	2R	12602086	12602585	500	41	38	2.29541e-23	6.09401
2R	12680972	12681494	523	2R	12680972	12681471	500	82	37	1.19583e-31	5.29362	2R	12680995	12681494	500	108	49	4.28427e-37	5.02603	2R	12680978	12681477	500	26	37	2.15396e-12	3.62519
2R	12689967	12690643	677	2R	12690139	12690638	500	91	50	1.55849e-31	4.61081	2R	12689967	12690466	500	91	68	7.64727e-23	3.13347	2R	12690144	12690643	500	57	36	2.89475e-37	9.31772
2R	12777628	12778151	524	2R	12777628	12778127	500	107	52	2.5411e-39	5.33155	2R	12777632	12778131	500	93	63	4.17901e-25	3.43131	2R	12777652	12778151	500	27	47	2.55895e-11	3.10348
2R	12828484	12829015	532	2R	12828515	12829014	500	94	40	4.60201e-37	5.77285	2R	12828484	12828983	500	94	49	4.35707e-30	4.31246	2R	12828516	12829015	500	36	37	9.82292e-20	5.34953
2R	12850320	12850825	506	2R	12850326	12850825	500	112	47	3.88048e-44	6.11133	2R	12850326	12850825	500	112	64	1.36563e-33	4.1542	2R	12850320	12850819	500	36	48	3.13861e-17	4.29728
2R	12864393	12864934	542	2R	12864393	12864892	500	102	50	2.15634e-37	5.23068	2R	12864426	12864925	500	112	71	2.37337e-31	3.79338	2R	12864435	12864934	500	30	37	3.06841e-15	4.30779
2R	12865836	12866405	570	2R	12865870	12866369	500	112	59	2.36503e-39	5.02747	2R	12865906	12866405	500	124	82	1.641e-33	3.73403	2R	12865836	12866335	500	49	47	3.43978e-27	6.26453
2R	12898844	12899355	512	2R	12898844	12899343	500	110	40	3.51433e-46	6.8651	2R	12898856	12899355	500	99	63	7.9103e-28	3.67687	2R	12898855	12899354	500	34	42	4.6517e-17	4.4974
2R	12900310	12900855	546	2R	12900356	12900855	500	188	32	3.5216e-99	14.7763	2R	12900310	12900809	500	174	64	3.46163e-65	6.70572	2R	12900316	12900815	500	70	42	3.0702e-46	10.3372
2R	12912343	12912893	551	2R	12912377	12912876	500	107	52	2.5411e-39	5.33155	2R	12912394	12912893	500	107	65	6.58485e-31	3.89785	2R	12912343	12912842	500	28	50	1.73902e-11	3.07615
2R	12915028	12915639	612	2R	12915080	12915579	500	107	38	2.10956e-45	6.95112	2R	12915140	12915639	500	100	59	1.48599e-29	3.93593	2R	12915028	12915527	500	35	33	5.18093e-20	5.68731
2R	13027769	13028343	575	2R	13027769	13028268	500	93	37	8.13492e-38	6.08819	2R	13027844	13028343	500	98	56	1.35078e-29	4.02683	2R	13027771	13028270	500	39	51	9.59756e-19	4.48277
2R	13033547	13034175	629	2R	13033676	13034175	500	85	28	1.7862e-37	6.921	2R	13033673	13034172	500	95	43	7.29627e-33	4.87454	2R	13033547	13034046	500	43	33	1.78277e-26	7.23852
2R	13222232	13222878	647	2R	13222379	13222878	500	105	44	1.65673e-41	6.02024	2R	13222379	13222878	500	120	57	4.9659e-40	4.95438	2R	13222232	13222731	500	37	38	3.01139e-20	5.40368
2R	13326892	13327398	507	2R	13326892	13327391	500	288	52	6.98339e-149	15.4999	2R	13326899	13327398	500	257	66	2.76808e-110	9.90863	2R	13326895	13327394	500	110	46	2.1742e-80	15.8159
2R	13329332	13329887	556	2R	13329332	13329831	500	132	50	3.78255e-54	6.93802	2R	13329388	13329887	500	148	66	1.10155e-50	5.48053	2R	13329357	13329856	500	53	38	3.71342e-33	8.19816
2R	13330847	13331401	555	2R	13330902	13331401	500	113	46	3.86663e-45	6.28499	2R	13330848	13331347	500	131	58	3.17489e-45	5.37082	2R	13330847	13331346	500	34	44	1.24398e-16	4.3244
2R	13356374	13356897	524	2R	13356375	13356874	500	137	42	4.62841e-61	8.37596	2R	13356374	13356873	500	108	51	2.62745e-36	4.85706	2R	13356398	13356897	500	48	35	5.60471e-30	7.83259
2R	13387804	13388513	710	2R	13387804	13388303	500	123	60	7.2188e-45	5.48998	2R	13387812	13388311	500	158	82	1.40536e-49	4.85882	2R	13388014	13388513	500	31	43	1.03553e-14	3.95048
2R	13484220	13484748	529	2R	13484220	13484719	500	138	58	5.80304e-54	6.40909	2R	13484220	13484719	500	157	80	8.16079e-50	4.93238	2R	13484249	13484748	500	53	62	1.66217e-26	5.40158
2R	13565674	13566206	533	2R	13565707	13566206	500	146	53	8.38564e-61	7.36436	2R	13565705	13566204	500	148	63	6.38703e-52	5.70756	2R	13565674	13566173	500	45	55	3.26392e-22	4.96305
2R	13567985	13568543	559	2R	13568044	13568543	500	106	34	8.09806e-47	7.54356	2R	13568032	13568531	500	126	40	9.4539e-51	7.06427	2R	13567985	13568484	500	41	22	9.42142e-29	9.47555
2R	13573068	13573607	540	2R	13573079	13573578	500	119	46	1.50034e-48	6.6515	2R	13573108	13573607	500	113	58	3.61179e-36	4.56946	2R	13573068	13573567	500	30	30	6.60429e-17	5.11763
2R	13590689	13591231	543	2R	13590711	13591210	500	121	50	6.83381e-48	6.30951	2R	13590689	13591188	500	136	63	9.02021e-46	5.2068	2R	13590732	13591231	500	58	49	8.85314e-34	7.33301
2R	13818183	13818701	519	2R	13818202	13818701	500	121	67	3.30177e-41	4.89808	2R	13818188	13818687	500	114	88	1.80218e-27	3.19847	2R	13818183	13818682	500	39	57	1.46298e-17	4.0737
2R	13862075	13862577	503	2R	13862075	13862574	500	87	18	1.72912e-44	10.0325	2R	13862075	13862574	500	98	37	5.45545e-37	5.72123	2R	13862078	13862577	500	35	23	3.89487e-23	7.60047
2R	13878951	13879489	539	2R	13878990	13879489	500	145	58	6.51435e-58	6.76295	2R	13878977	13879476	500	128	71	7.05028e-39	4.39003	2R	13878951	13879450	500	38	42	5.10523e-20	5.1275
2R	13924870	13925424	555	2R	13924925	13925424	500	112	48	1.0453e-43	6.00282	2R	13924917	13925416	500	140	74	1.21284e-43	4.6668	2R	13924870	13925369	500	43	38	5.9073e-25	6.44148
2R	13938178	13938921	744	2R	13938417	13938916	500	122	34	2.04061e-56	8.80087	2R	13938178	13938677	500	111	59	7.88417e-35	4.41495	2R	13938422	13938921	500	34	28	1.18915e-20	6.28094
2R	14002768	14003333	566	2R	14002768	14003267	500	117	28	6.98598e-57	9.84709	2R	14002791	14003290	500	131	44	1.72336e-51	6.80264	2R	14002834	14003333	500	39	25	7.70084e-26	8.08234
2R	14066609	14067337	729	2R	14066609	14067108	500	118	60	3.5461e-42	5.24638	2R	14066838	14067337	500	123	60	2.18317e-40	4.86879	2R	14066832	14067331	500	45	44	7.13769e-25	6.00436
2R	14108219	14108762	544	2R	14108263	14108762	500	167	37	2.23825e-82	11.5401	2R	14108219	14108718	500	165	48	2.96562e-68	8.11504	2R	14108261	14108760	500	54	38	5.36227e-34	8.37537
2R	14108724	14109263	540	2R	14108763	14109262	500	277	39	1.16773e-151	18.9753	2R	14108724	14109223	500	292	53	3.71745e-139	13.7222	2R	14108764	14109263	500	121	36	3.90992e-96	21.5642
2R	14120802	14121325	524	2R	14120826	14121325	500	154	29	1.58355e-79	12.9097	2R	14120802	14121301	500	129	51	3.75367e-47	5.89993	2R	14120814	14121313	500	34	33	3.15048e-19	5.49561
2R	14135696	14136271	576	2R	14135696	14136195	500	329	37	9.28853e-188	23.7844	2R	14135772	14136271	500	316	79	1.82836e-136	10.5306	2R	14135762	14136261	500	141	42	1.00524e-111	22.3994
2R	14136198	14136774	577	2R	14136198	14136697	500	176	54	6.00018e-78	8.86879	2R	14136275	14136774	500	161	80	8.54395e-52	5.06837	2R	14136270	14136769	500	54	60	1.01979e-27	5.67782
2R	14146643	14147274	632	2R	14146643	14147142	500	87	45	3.0903e-31	4.79782	2R	14146643	14147142	500	95	62	2.65385e-26	3.56234	2R	14146775	14147274	500	30	31	1.19315e-16	4.98296
2R	14174571	14175158	588	2R	14174659	14175158	500	103	57	2.46523e-35	4.72402	2R	14174629	14175128	500	99	62	3.89733e-28	3.72844	2R	14174571	14175070	500	33	48	3.89408e-15	3.87695
2R	14177118	14177729	612	2R	14177155	14177654	500	121	60	8.67993e-44	5.39248	2R	14177230	14177729	500	137	83	3.52842e-39	4.11809	2R	14177118	14177617	500	45	59	2.33374e-21	4.6709
2R	14313839	14314394	556	2R	14313839	14314338	500	91	54	3.72254e-30	4.3163	2R	14313839	14314338	500	107	74	3.31944e-28	3.47874	2R	14313895	14314394	500	35	40	3.02386e-18	4.84884
2R	14362450	14362972	523	2R	14362473	14362972	500	106	55	1.21395e-37	5.02835	2R	14362473	14362972	500	114	50	9.20715e-40	5.24214	2R	14362450	14362949	500	33	38	3.19252e-17	4.72038
2R	14370316	14370910	595	2R	14370316	14370815	500	156	31	2.0403e-79	12.4014	2R	14370317	14370816	500	141	59	5.64273e-50	5.73281	2R	14370411	14370910	500	43	40	2.16824e-24	6.17136
2R	14373194	14373717	524	2R	14373202	14373701	500	151	38	8.10453e-72	10.1225	2R	14373218	14373717	500	154	47	1.21006e-62	7.66804	2R	14373194	14373693	500	60	36	7.36534e-40	9.87748
2R	14504612	14505123	512	2R	14504612	14505111	500	144	45	1.20703e-63	8.34172	2R	14504614	14505113	500	156	64	1.16905e-55	5.96004	2R	14504624	14505123	500	52	36	5.3286e-33	8.38968
2R	14669484	14669986	503	2R	14669484	14669983	500	151	38	8.10453e-72	10.1225	2R	14669486	14669985	500	134	46	3.80291e-52	6.7149	2R	14669487	14669986	500	48	37	2.52623e-29	7.48022
2R	14670792	14671375	584	2R	14670876	14671375	500	139	64	5.32251e-52	5.93012	2R	14670793	14671292	500	140	86	1.26253e-39	4.0852	2R	14670792	14671291	500	69	54	3.32974e-41	8.2126
2R	14723749	14724263	515	2R	14723749	14724248	500	212	53	2.26703e-100	11.0049	2R	14723764	14724263	500	228	63	1.69554e-95	9.08357	2R	14723761	14724260	500	78	52	2.06704e-49	9.73394
2R	14745235	14745828	594	2R	14745235	14745734	500	86	20	1.41657e-42	9.13925	2R	14745311	14745810	500	103	37	1.13936e-39	6.04404	2R	14745329	14745828	500	27	30	1.29544e-14	4.50821
2R	14789324	14789932	609	2R	14789433	14789932	500	198	50	1.48778e-93	10.7522	2R	14789433	14789932	500	182	67	4.43852e-68	6.76207	2R	14789324	14789823	500	59	51	5.4262e-34	7.2256
2R	14805069	14805607	539	2R	14805108	14805607	500	117	55	1.40777e-43	5.60391	2R	14805081	14805580	500	133	73	1.34538e-40	4.46676	2R	14805069	14805568	500	38	58	1.06778e-16	3.89254
2R	14871040	14871625	586	2R	14871126	14871625	500	107	44	1.23985e-42	6.14651	2R	14871040	14871539	500	132	65	5.43984e-43	4.9048	2R	14871117	14871616	500	42	44	1.46906e-22	5.54208
2R	14897690	14898330	641	2R	14897831	14898330	500	172	63	4.60949e-71	7.57087	2R	14897821	14898320	500	158	67	2.01042e-55	5.80569	2R	14897690	14898189	500	64	43	1.03275e-40	9.16018
2R	14966936	14967441	506	2R	14966942	14967441	500	173	48	1.9321e-79	9.62977	2R	14966940	14967439	500	158	63	3.83891e-57	6.12623	2R	14966936	14967435	500	76	42	1.72096e-51	11.3365
2R	14969393	14970012	620	2R	14969513	14970012	500	129	46	2.58245e-54	7.26435	2R	14969479	14969978	500	130	53	8.36745e-47	5.75671	2R	14969393	14969892	500	54	39	1.17228e-33	8.19585
2R	15012416	15012964	549	2R	15012438	15012937	500	100	63	8.76114e-32	4.19223	2R	15012416	15012915	500	116	61	1.47162e-36	4.50139	2R	15012465	15012964	500	50	43	4.11644e-29	6.91337
2R	15020539	15021074	536	2R	15020575	15021074	500	300	40	5.96483e-166	20.2161	2R	15020539	15021038	500	286	52	2.8662e-136	13.6449	2R	15020541	15021040	500	117	42	6.03945e-89	18.2752
2R	15419500	15420006	507	2R	15419500	15419999	500	108	39	1.68196e-45	6.87205	2R	15419503	15420002	500	111	44	9.50739e-41	5.67534	2R	15419507	15420006	500	31	23	9.33965e-20	6.58028
2R	15433249	15433806	558	2R	15433307	15433806	500	125	65	4.84577e-44	5.21151	2R	15433304	15433803	500	140	81	3.06874e-41	4.30846	2R	15433249	15433748	500	53	62	1.66217e-26	5.40158
2R	15518094	15518646	553	2R	15518094	15518593	500	111	47	1.41196e-43	6.05147	2R	15518142	15518641	500	113	51	7.62297e-39	5.10452	2R	15518147	15518646	500	40	35	2.02066e-23	6.33882
2R	15527313	15527852	540	2R	15527313	15527812	500	165	54	2.03528e-71	8.27267	2R	15527313	15527812	500	166	61	2.70254e-62	6.64591	2R	15527353	15527852	500	60	52	1.67959e-34	7.24335
2R	15549956	15550486	531	2R	15549956	15550455	500	170	49	4.58462e-77	9.28523	2R	15549969	15550468	500	180	59	7.46014e-71	7.46465	2R	15549987	15550486	500	78	31	2.84049e-58	15.0092
2R	15639749	15640395	647	2R	15639749	15640248	500	89	53	1.82222e-29	4.27943	2R	15639771	15640270	500	86	53	6.40999e-25	3.65337	2R	15639896	15640395	500	27	40	1.62006e-12	3.5559
2R	15668194	15668703	510	2R	15668194	15668693	500	133	30	1.36713e-65	10.712	2R	15668201	15668700	500	147	52	2.63402e-56	6.68809	2R	15668204	15668703	500	46	37	1.11183e-27	7.12154
2R	15747969	15748502	534	2R	15747969	15748468	500	89	37	1.48977e-35	5.79859	2R	15747975	15748474	500	102	54	3.25161e-32	4.34252	2R	15748003	15748502	500	31	36	3.37248e-16	4.58304
2R	15774870	15775449	580	2R	15774946	15775445	500	125	37	1.44738e-56	8.42711	2R	15774950	15775449	500	122	53	1.19992e-42	5.37115	2R	15774870	15775369	500	52	29	1.28679e-35	10.0142
2R	15854323	15854852	530	2R	15854323	15854822	500	164	68	3.24004e-64	6.72759	2R	15854353	15854852	500	166	89	5.50219e-51	4.76489	2R	15854337	15854836	500	64	66	8.14389e-34	6.33912
2R	15866577	15867111	535	2R	15866612	15867111	500	79	47	2.38456e-26	4.15288	2R	15866583	15867082	500	88	59	5.08728e-24	3.41663	2R	15866577	15867076	500	28	42	7.85985e-13	3.56642
2R	15983873	15984534	662	2R	15983873	15984372	500	107	48	6.28846e-41	5.7091	2R	15983923	15984422	500	122	57	4.86194e-41	5.04474	2R	15984035	15984534	500	49	45	9.69774e-28	6.49999
2R	16006592	16007188	597	2R	16006592	16007091	500	145	54	9.45584e-60	7.19312	2R	16006592	16007091	500	163	63	8.79113e-60	6.336	2R	16006689	16007188	500	36	48	3.13861e-17	4.29728
2R	16022984	16023493	510	2R	16022984	16023483	500	146	52	2.76523e-61	7.48576	2R	16022994	16023493	500	132	70	3.65545e-41	4.59668	2R	16022984	16023483	500	29	47	1.27842e-12	3.38263
2R	16141731	16142306	576	2R	16141807	16142306	500	146	49	9.10362e-63	7.87617	2R	16141734	16142233	500	131	71	2.51668e-40	4.50232	2R	16141731	16142230	500	40	41	8.69377e-22	5.55632
2R	16301056	16301585	530	2R	16301056	16301555	500	225	55	3.52142e-107	11.3597	2R	16301086	16301585	500	212	66	6.33153e-85	8.06986	2R	16301086	16301585	500	104	48	5.87226e-74	14.3415
2R	16382066	16382569	504	2R	16382069	16382568	500	108	48	1.75826e-41	5.76779	2R	16382070	16382569	500	115	62	1.0201e-35	4.39629	2R	16382066	16382565	500	34	41	2.80081e-17	4.5894
2R	16421211	16421717	507	2R	16421211	16421710	500	133	56	5.03974e-52	6.34642	2R	16421211	16421710	500	128	75	1.5417e-37	4.18324	2R	16421218	16421717	500	57	43	7.82201e-35	8.03167
2R	16448678	16449230	553	2R	16448726	16449225	500	174	57	3.41164e-75	8.36122	2R	16448678	16449177	500	159	63	1.14207e-57	6.16817	2R	16448731	16449230	500	68	50	1.1247e-41	8.62992
2R	16556251	16556777	527	2R	16556278	16556777	500	103	30	3.72102e-47	8.0964	2R	16556257	16556756	500	107	48	5.50924e-37	5.06312	2R	16556251	16556750	500	48	33	1.16544e-30	8.22135
2R	16613792	16614321	530	2R	16613807	16614306	500	111	55	2.5424e-40	5.28961	2R	16613822	16614321	500	114	54	3.61014e-38	4.9073	2R	16613792	16614291	500	29	30	3.90368e-16	4.91372
2R	16620869	16621382	514	2R	16620878	16621377	500	281	54	5.36617e-143	14.6191	2R	16620869	16621368	500	276	60	5.81341e-125	11.6134	2R	16620883	16621382	500	161	41	1.14063e-131	26.3899
2R	16621382	16621886	505	2R	16621387	16621886	500	116	43	3.1853e-48	6.84785	2R	16621382	16621881	500	121	47	1.06007e-44	5.89868	2R	16621386	16621885	500	50	40	5.07817e-30	7.34653
2R	16631373	16631975	603	2R	16631373	16631872	500	150	36	2.04989e-72	10.5116	2R	16631449	16631948	500	157	54	9.20492e-61	6.95304	2R	16631476	16631975	500	50	41	1.03347e-29	7.19601
2R	16632384	16632930	547	2R	16632423	16632922	500	107	37	6.84078e-46	7.10705	2R	16632384	16632883	500	130	50	3.97832e-48	6.05147	2R	16632431	16632930	500	29	40	6.67561e-14	3.87575
2R	16708633	16709200	568	2R	16708633	16709132	500	92	54	1.14277e-30	4.3689	2R	16708641	16709140	500	97	62	3.24149e-27	3.64535	2R	16708701	16709200	500	31	36	3.37248e-16	4.58304
2R	16743610	16744260	651	2R	16743761	16744260	500	99	35	3.33348e-42	6.83122	2R	16743698	16744197	500	110	52	6.29227e-37	4.87418	2R	16743610	16744109	500	38	38	5.09805e-21	5.57565
2R	16744232	16744990	759	2R	16744439	16744938	500	113	39	2.06307e-48	7.22217	2R	16744232	16744731	500	116	36	2.82947e-47	7.04544	2R	16744491	16744990	500	39	32	1.664e-23	6.62417
2R	16766057	16766567	511	2R	16766068	16766567	500	100	50	2.58418e-36	5.11769	2R	16766061	16766560	500	99	51	8.03816e-32	4.41316	2R	16766057	16766556	500	38	44	1.50884e-19	4.93026
2R	16895421	16895924	504	2R	16895421	16895920	500	160	47	3.82435e-72	9.01128	2R	16895421	16895920	500	160	53	6.85562e-63	7.21176	2R	16895425	16895924	500	68	40	2.83698e-45	10.4236
2R	16952462	16953057	596	2R	16952558	16953057	500	138	61	1.09943e-52	6.13485	2R	16952540	16953039	500	136	71	9.2414e-43	4.68973	2R	16952462	16952961	500	38	51	4.9173e-18	4.34833
2R	17058129	17058653	525	2R	17058154	17058653	500	94	49	1.76237e-33	4.86266	2R	17058129	17058628	500	115	38	1.04294e-45	6.6724	2R	17058130	17058629	500	29	51	5.75648e-12	3.15491
2R	17102897	17103424	528	2R	17102913	17103412	500	114	30	7.76718e-54	9.05156	2R	17102925	17103424	500	136	43	9.70747e-55	7.22466	2R	17102897	17103396	500	36	32	4.38139e-21	6.02966
2R	17296681	17297279	599	2R	17296693	17297192	500	123	54	2.70524e-47	6.01328	2R	17296681	17297180	500	135	70	1.24599e-42	4.71054	2R	17296780	17297279	500	43	61	1.48409e-19	4.30458
2R	17324531	17325081	551	2R	17324571	17325070	500	138	53	3.37714e-56	6.9272	2R	17324531	17325030	500	150	62	2.19758e-53	5.87243	2R	17324582	17325081	500	52	46	7.68494e-30	6.83072
2R	17613691	17614212	522	2R	17613710	17614209	500	211	74	2.25502e-88	8.18858	2R	17613713	17614212	500	209	78	1.96646e-77	6.86198	2R	17613691	17614190	500	90	57	7.47825e-58	10.5477
2R	17686745	17687348	604	2R	17686826	17687325	500	186	39	5.24372e-93	12.4038	2R	17686849	17687348	500	183	54	4.16335e-75	8.20242	2R	17686745	17687244	500	87	37	1.27893e-63	14.6547
2R	17807103	17807783	681	2R	17807103	17807602	500	126	56	4.02461e-48	5.98315	2R	17807111	17807610	500	133	60	1.93848e-45	5.30211	2R	17807284	17807783	500	58	54	2.43102e-32	6.74718
2R	17976400	17977032	633	2R	17976451	17976950	500	160	48	1.33823e-71	8.85127	2R	17976533	17977032	500	174	48	2.52437e-73	8.59337	2R	17976400	17976899	500	56	47	9.20952e-33	7.3002
2R	18057599	18058235	637	2R	18057600	18058099	500	153	37	1.16902e-73	10.4981	2R	18057599	18058098	500	156	52	3.37312e-61	7.13269	2R	18057736	18058235	500	49	40	3.32953e-29	7.17777
2R	18137499	18138068	570	2R	18137564	18138063	500	123	37	2.29341e-55	8.27995	2R	18137569	18138068	500	109	45	2.89402e-39	5.45838	2R	18137499	18137998	500	40	32	2.53697e-24	6.8233
2R	18190885	18191434	550	2R	18190935	18191434	500	190	83	2.61674e-72	6.61167	2R	18190929	18191428	500	206	98	1.91575e-67	5.51329	2R	18190885	18191384	500	61	90	2.02779e-26	4.56457
2R	18238888	18239468	581	2R	18238888	18239387	500	210	34	6.68686e-112	15.8304	2R	18238969	18239468	500	197	49	7.15306e-86	9.64899	2R	18238888	18239387	500	92	32	7.71794e-71	17.5744
2R	18268621	18269162	542	2R	18268621	18269120	500	79	45	5.00122e-27	4.30897	2R	18268622	18269121	500	104	56	1.75546e-32	4.29955	2R	18268663	18269162	500	33	34	3.41691e-18	5.17587
2R	18271918	18272465	548	2R	18271966	18272465	500	101	44	2.8604e-39	5.76806	2R	18271923	18272422	500	108	51	2.62745e-36	4.85706	2R	18271918	18272417	500	34	39	9.82465e-18	4.78566
2R	18277826	18278334	509	2R	18277835	18278334	500	295	40	1.16353e-162	19.8596	2R	18277835	18278334	500	289	52	4.56978e-138	13.7966	2R	18277826	18278325	500	119	37	1.2434e-93	20.6988
2R	18291629	18292170	542	2R	18291671	18292170	500	98	52	1.68359e-34	4.83953	2R	18291630	18292129	500	91	67	4.14184e-23	3.17438	2R	18291629	18292128	500	26	46	7.76078e-11	3.01941
2R	18295279	18295803	525	2R	18295304	18295803	500	207	38	4.92816e-107	14.2166	2R	18295279	18295778	500	201	47	2.16369e-89	10.2154	2R	18295297	18295796	500	76	35	1.62393e-54	13.1976
2R	18350911	18351416	506	2R	18350913	18351412	500	102	50	2.15634e-37	5.23068	2R	18350911	18351410	500	126	67	2.64627e-39	4.54034	2R	18350917	18351416	500	27	47	2.55895e-11	3.10348
2R	18352697	18353215	519	2R	18352716	18353215	500	138	43	3.97522e-61	8.27679	2R	18352697	18353196	500	128	52	3.44708e-46	5.75352	2R	18352713	18353212	500	46	41	1.7286e-26	6.53648
2R	18353558	18354084	527	2R	18353558	18354057	500	160	58	1.63834e-66	7.52367	2R	18353585	18354084	500	153	44	1.09654e-63	8.05197	2R	18353584	18354083	500	47	42	5.32784e-27	6.5666
2R	18356162	18356661	500	2R	18356162	18356661	500	213	41	9.39282e-109	13.7556	2R	18356162	18356661	500	184	43	5.49192e-82	10.0178	2R	18356162	18356661	500	87	35	1.33078e-64	15.345
2R	18364933	18365437	505	2R	18364933	18365432	500	160	79	1.72951e-57	5.74025	2R	18364938	18365437	500	163	98	1.57034e-46	4.28624	2R	18364933	18365432	500	40	59	7.15951e-18	4.07277
2R	18368941	18369459	519	2R	18368941	18369440	500	112	50	7.2673e-43	5.79732	2R	18368960	18369459	500	141	72	7.43819e-45	4.81785	2R	18368958	18369457	500	48	38	5.24266e-29	7.3161
2R	18465067	18465570	504	2R	18465071	18465570	500	168	65	7.89109e-68	7.18275	2R	18465067	18465566	500	158	85	1.64651e-48	4.70618	2R	18465067	18465566	500	42	55	4.72683e-20	4.58095
2R	18564836	18565389	554	2R	18564861	18565360	500	114	46	1.05065e-45	6.34601	2R	18564836	18565335	500	110	58	1.06982e-34	4.43649	2R	18564890	18565389	500	55	42	1.68041e-33	7.86538
2R	18578814	18579315	502	2R	18578816	18579315	500	139	78	1.00488e-46	4.98427	2R	18578816	18579315	500	152	99	3.79698e-41	3.93826	2R	18578814	18579313	500	47	69	8.69175e-21	4.28506
2R	18634457	18635037	581	2R	18634523	18635022	500	92	48	8.71006e-33	4.83244	2R	18634538	18635037	500	103	58	2.6009e-31	4.12696	2R	18634457	18634956	500	39	44	2.71729e-20	5.08269
2R	18714493	18715048	556	2R	18714495	18714994	500	109	41	3.93552e-45	6.65732	2R	18714493	18714992	500	126	57	4.52008e-43	5.22567	2R	18714549	18715048	500	37	39	5.3847e-20	5.28786
2R	18717596	18718146	551	2R	18717643	18718142	500	120	62	1.70482e-42	5.19366	2R	18717647	18718146	500	122	73	2.29856e-35	4.06528	2R	18717596	18718095	500	43	52	2.03699e-21	4.94066
2R	18816750	18817259	510	2R	18816760	18817259	500	159	22	4.78055e-88	16.6437	2R	18816758	18817257	500	144	35	1.06644e-63	9.1288	2R	18816750	18817249	500	39	21	2.16484e-27	9.26673
2R	18887275	18887978	704	2R	18887381	18887880	500	104	30	9.28408e-48	8.18302	2R	18887275	18887774	500	108	60	4.97655e-33	4.22206	2R	18887479	18887978	500	34	31	8.93221e-20	5.78388
2R	18985121	18985624	504	2R	18985125	18985624	500	236	61	2.40162e-110	10.9287	2R	18985125	18985624	500	277	72	3.14741e-118	9.94128	2R	18985121	18985620	500	89	52	6.79032e-59	11.2746
2R	19024193	19024829	637	2R	19024329	19024828	500	171	69	1.00371e-67	6.94842	2R	19024330	19024829	500	189	92	3.18752e-61	5.31946	2R	19024193	19024692	500	60	69	4.54338e-30	5.66717
2R	19229891	19230468	578	2R	19229891	19230390	500	158	62	1.70078e-63	7.00474	2R	19229907	19230406	500	156	75	3.42771e-51	5.18599	2R	19229969	19230468	500	56	47	9.20952e-33	7.3002
2R	19342697	19343203	507	2R	19342697	19343196	500	115	65	8.77521e-39	4.7572	2R	19342700	19343199	500	117	73	4.88335e-33	3.88336	2R	19342704	19343203	500	41	47	4.42785e-21	5.09562
2R	19483672	19484180	509	2R	19483681	19484180	500	217	57	4.59577e-101	10.597	2R	19483672	19484171	500	204	66	1.64685e-80	7.74432	2R	19483673	19484172	500	92	50	2.46715e-62	12.0963
2R	19511523	19512106	584	2R	19511523	19512022	500	140	49	2.96073e-59	7.52541	2R	19511607	19512106	500	120	66	9.56808e-37	4.36161	2R	19511589	19512088	500	38	44	1.50884e-19	4.93026
2R	19513674	19514278	605	2R	19513779	19514278	500	127	45	1.22919e-53	7.27589	2R	19513678	19514177	500	124	53	1.11201e-43	5.46743	2R	19513674	19514173	500	44	42	1.25193e-24	6.084
2R	19528016	19528567	552	2R	19528063	19528562	500	90	51	1.16236e-30	4.47814	2R	19528068	19528567	500	92	71	1.72628e-22	3.05377	2R	19528016	19528515	500	28	39	2.12756e-13	3.79501
2R	19529323	19529847	525	2R	19529332	19529831	500	162	67	1.57784e-63	6.7257	2R	19529348	19529847	500	159	63	1.14207e-57	6.16817	2R	19529323	19529822	500	59	40	1.57884e-37	8.87651
2R	19607173	19607734	562	2R	19607235	19607734	500	92	34	1.2647e-38	6.45149	2R	19607235	19607734	500	108	29	1.44386e-46	7.77543	2R	19607173	19607672	500	35	32	2.73979e-20	5.83251
2R	19613793	19614302	510	2R	19613795	19614294	500	125	45	1.78353e-52	7.15092	2R	19613803	19614302	500	126	60	6.83779e-42	4.99862	2R	19613793	19614292	500	46	42	3.32154e-26	6.40544
2R	19735015	19735525	511	2R	19735026	19735525	500	97	47	7.47998e-36	5.21648	2R	19735015	19735514	500	100	60	3.12756e-29	3.87898	2R	19735020	19735519	500	28	39	2.12756e-13	3.79501
2R	19746603	19747199	597	2R	19746700	19747199	500	116	42	1.06609e-48	6.98492	2R	19746603	19747102	500	119	72	2.78549e-34	4.00439	2R	19746623	19747122	500	33	53	3.08089e-14	3.56184
2R	19761889	19762460	572	2R	19761961	19762460	500	137	47	1.72618e-58	7.61586	2R	19761927	19762426	500	101	68	3.01523e-27	3.51632	2R	19761889	19762388	500	51	40	7.67816e-31	7.51555
2R	19877567	19878101	535	2R	19877597	19878096	500	181	43	2.58362e-87	11.0979	2R	19877567	19878066	500	169	54	2.48291e-67	7.52871	2R	19877602	19878101	500	82	35	5.40136e-60	14.3668
2R	19901657	19902301	645	2R	19901802	19902301	500	93	34	3.34333e-39	6.52921	2R	19901699	19902198	500	90	28	5.40411e-37	6.54026	2R	19901657	19902156	500	37	28	4.06046e-23	6.94005
2R	19961126	19961636	511	2R	19961126	19961625	500	120	34	3.32151e-55	8.64323	2R	19961137	19961636	500	117	40	8.13272e-46	6.51449	2R	19961127	19961626	500	28	30	2.26881e-15	4.71056
2R	20087986	20088638	653	2R	20088139	20088638	500	82	53	6.24169e-26	3.90675	2R	20087986	20088485	500	91	56	2.663e-26	3.70981	2R	20088136	20088635	500	29	36	9.92386e-15	4.23123
2R	20088491	20089143	653	2R	20088643	20089142	500	117	45	7.25366e-48	6.65201	2R	20088491	20088990	500	144	69	1.79466e-47	5.11698	2R	20088644	20089143	500	50	41	1.03347e-29	7.19601
2R	20113797	20114297	501	2R	20113797	20114296	500	193	57	1.64663e-86	9.34683	2R	20113797	20114296	500	186	54	8.69134e-77	8.34705	2R	20113798	20114297	500	73	48	1.37808e-46	9.67789
2R	20192243	20192813	571	2R	20192268	20192767	500	109	63	2.29089e-36	4.60947	2R	20192314	20192813	500	108	73	6.13303e-29	3.55688	2R	20192243	20192742	500	62	55	3.13752e-35	7.1639
2R	20230112	20230859	748	2R	20230112	20230611	500	185	27	4.6255e-101	16.6651	2R	20230360	20230859	500	156	44	2.24628e-65	8.22297	2R	20230112	20230611	500	55	27	3.9475e-39	11.3102
2R	20294351	20294881	531	2R	20294360	20294859	500	119	48	1.20363e-47	6.41514	2R	20294382	20294881	500	115	52	1.83022e-39	5.11778	2R	20294351	20294850	500	37	32	6.91837e-22	6.22733
2R	20460307	20460834	528	2R	20460335	20460834	500	112	25	1.1961e-55	10.2768	2R	20460322	20460821	500	118	63	7.99317e-37	4.45952	2R	20460307	20460806	500	31	36	3.37248e-16	4.58304
2R	20819668	20820199	532	2R	20819700	20820199	500	104	48	2.82762e-39	5.53321	2R	20819695	20820194	500	96	48	1.93549e-31	4.49234	2R	20819668	20820167	500	40	37	7.47113e-23	6.05365
2R	20829589	20830170	582	2R	20829671	20830170	500	91	42	1.4464e-34	5.34568	2R	20829589	20830088	500	99	53	4.16975e-31	4.26993	2R	20829631	20830130	500	38	42	5.10523e-20	5.1275
2R	20834468	20835031	564	2R	20834532	20835031	500	89	64	4.42455e-26	3.63482	2R	20834468	20834967	500	107	80	1.4617e-26	3.24718	2R	20834510	20835009	500	36	54	4.52053e-16	3.88507
2R	20911065	20911589	525	2R	20911090	20911589	500	142	46	6.15609e-62	8.06436	2R	20911089	20911588	500	117	75	2.00834e-32	3.79195	2R	20911065	20911564	500	39	44	2.71729e-20	5.08269
2R	20974847	20975407	561	2R	20974847	20975346	500	101	68	9.86746e-31	3.96496	2R	20974908	20975407	500	114	68	3.18516e-33	4.01705	2R	20974849	20975348	500	28	51	2.4744e-11	3.02447
2R	21112928	21113465	538	2R	21112928	21113427	500	121	56	2.29584e-45	5.72425	2R	21112966	21113465	500	136	70	4.01963e-43	4.74852	2R	21112966	21113465	500	35	51	6.04466e-16	3.94703
2R	21217355	21217978	624	2R	21217479	21217978	500	108	62	3.41987e-36	4.62702	2R	21217355	21217854	500	107	63	1.4957e-31	4.00554	2R	21217479	21217978	500	31	47	5.88505e-14	3.66388
2R	21351697	21352291	595	2R	21351697	21352196	500	158	55	8.30954e-67	7.77041	2R	21351718	21352217	500	177	76	1.73196e-61	5.87418	2R	21351792	21352291	500	79	53	6.63267e-50	9.71336
2R	21354287	21354839	553	2R	21354333	21354832	500	110	77	1.87754e-32	3.90426	2R	21354340	21354839	500	144	83	1.79025e-42	4.34718	2R	21354287	21354786	500	47	59	8.60487e-23	4.91178
2R	21358765	21359316	552	2R	21358773	21359272	500	122	39	1.0329e-53	7.85432	2R	21358817	21359316	500	119	59	9.05582e-39	4.76487	2R	21358765	21359264	500	38	34	4.13912e-22	6.11368
2R	21426438	21427083	646	2R	21426566	21427065	500	120	54	1.2418e-45	5.85312	2R	21426438	21426937	500	119	51	6.28873e-42	5.40219	2R	21426584	21427083	500	36	35	2.95629e-20	5.60153
2R	21604358	21604874	517	2R	21604375	21604874	500	109	59	9.08223e-38	4.87981	2R	21604369	21604868	500	102	80	1.97602e-24	3.08052	2R	21604358	21604857	500	37	57	3.3271e-16	3.82965
2R	21607386	21608002	617	2R	21607390	21607889	500	153	42	1.05311e-70	9.4425	2R	21607386	21607885	500	150	54	5.62576e-57	6.61807	2R	21607503	21608002	500	57	43	7.82201e-35	8.03167
2R	21750256	21750819	564	2R	21750320	21750819	500	91	47	1.26334e-32	4.86056	2R	21750256	21750755	500	109	58	3.28993e-34	4.39221	2R	21750293	21750792	500	27	38	6.77353e-13	3.71155
2R	21824075	21824628	554	2R	21824115	21824614	500	132	39	1.1066e-59	8.55935	2R	21824075	21824574	500	136	48	2.87454e-52	6.58154	2R	21824129	21824628	500	66	34	5.90748e-46	11.5347
2R	21875844	21876359	516	2R	21875858	21876357	500	93	55	7.60319e-31	4.35221	2R	21875844	21876343	500	121	55	2.5337e-41	5.15606	2R	21875860	21876359	500	39	48	2.20266e-19	4.72098
2R	21986030	21986675	646	2R	21986176	21986675	500	115	28	1.21051e-55	9.66283	2R	21986172	21986671	500	108	41	1.68512e-40	5.84455	2R	21986030	21986529	500	48	34	2.57741e-30	8.02207
2R	21994335	21994911	577	2R	21994335	21994834	500	154	52	5.88084e-66	7.9312	2R	21994387	21994886	500	164	66	5.55343e-59	6.12428	2R	21994412	21994911	500	50	50	3.5954e-27	6.08236
2R	22054095	22054639	545	2R	22054129	22054628	500	143	38	6.53447e-67	9.54228	2R	22054140	22054639	500	121	45	1.3132e-45	6.12039	2R	22054095	22054594	500	30	26	5.224e-18	5.74228
2R	22065030	22065794	765	2R	22065295	22065794	500	108	46	2.51151e-42	5.9803	2R	22065090	22065589	500	112	51	2.46621e-38	5.05498	2R	22065030	22065529	500	33	35	6.09332e-18	5.05362
2R	22193483	22194042	560	2R	22193486	22193985	500	101	63	2.75202e-32	4.23849	2R	22193483	22193982	500	100	73	2.10489e-25	3.26785	2R	22193543	22194042	500	31	43	1.03553e-14	3.95048
2R	22223312	22223853	542	2R	22223326	22223825	500	141	49	7.72622e-60	7.58382	2R	22223354	22223853	500	148	52	7.58465e-57	6.73743	2R	22223312	22223811	500	70	40	5.064e-47	10.7693
2R	22582926	22583573	648	2R	22582926	22583425	500	156	50	3.70981e-68	8.31742	2R	22583074	22583573	500	178	63	8.25892e-68	6.96684	2R	22583022	22583521	500	47	38	3.45352e-28	7.14054
2R	22599152	22599687	536	2R	22599152	22599651	500	124	26	1.54856e-62	11.1352	2R	22599152	22599651	500	126	41	3.03669e-50	6.91953	2R	22599188	22599687	500	31	35	1.97381e-16	4.69108
2R	22857992	22858586	595	2R	22858087	22858586	500	110	51	2.3585e-41	5.58828	2R	22857992	22858491	500	118	41	7.09646e-46	6.44075	2R	22858041	22858540	500	36	30	1.13299e-21	6.35522
2R	22917057	22917690	634	2R	22917183	22917682	500	130	64	4.23577e-47	5.51342	2R	22917191	22917690	500	140	65	5.20118e-47	5.22904	2R	22917057	22917556	500	50	51	6.52901e-27	5.98017
2R	23011459	23011958	500	2R	23011459	23011958	500	102	49	8.7751e-38	5.32171	2R	23011459	23011958	500	123	73	7.79823e-36	4.10171	2R	23011459	23011958	500	27	45	1.21356e-11	3.22013
2R	23104332	23104861	530	2R	23104362	23104861	500	85	61	5.13398e-25	3.60114	2R	23104346	23104845	500	100	62	1.34363e-28	3.77003	2R	23104332	23104831	500	31	47	5.88505e-14	3.66388
2R	23118546	23119075	530	2R	23118576	23119075	500	163	34	7.96873e-82	12.0563	2R	23118546	23119045	500	177	47	1.36408e-75	8.91127	2R	23118565	23119064	500	72	41	2.2367e-48	10.888
2R	23140442	23140947	506	2R	23140448	23140947	500	118	46	5.58868e-48	6.59035	2R	23140447	23140946	500	111	54	1.15801e-36	4.76581	2R	23140442	23140941	500	36	51	1.23475e-16	4.08044
2R	23328232	23328785	554	2R	23328232	23328731	500	139	50	3.45774e-58	7.33927	2R	23328242	23328741	500	146	55	2.27394e-54	6.32621	2R	23328286	23328785	500	51	50	6.03115e-28	6.22229
2R	23356477	23356994	518	2R	23356477	23356976	500	85	44	1.52895e-30	4.76508	2R	23356493	23356992	500	103	50	3.53275e-34	4.68897	2R	23356495	23356994	500	40	37	7.47113e-23	6.05365
2R	23393586	23394162	577	2R	23393636	23394135	500	101	75	1.03249e-28	3.63775	2R	23393586	23394085	500	117	94	3.19232e-27	3.10255	2R	23393663	23394162	500	47	59	8.60487e-23	4.91178
2R	23419707	23420276	570	2R	23419726	23420225	500	146	65	1.89658e-55	6.17101	2R	23419777	23420276	500	139	60	1.61259e-48	5.56284	2R	23419707	23420206	500	55	47	5.90877e-32	7.15161
2R	23477397	23478052	656	2R	23477416	23477915	500	130	58	1.66798e-49	6.00569	2R	23477553	23478052	500	130	57	4.04147e-45	5.40687	2R	23477397	23477896	500	37	52	3.89956e-17	4.14466
2R	23501710	23502258	549	2R	23501710	23502209	500	122	52	1.38218e-47	6.15627	2R	23501759	23502258	500	109	66	1.5962e-31	3.9253	2R	23501739	23502238	500	42	43	8.19376e-23	5.65069
2R	23525244	23525870	627	2R	23525244	23525743	500	122	44	3.23629e-51	7.09729	2R	23525371	23525870	500	138	62	3.45944e-47	5.36432	2R	23525244	23525743	500	37	40	9.51129e-20	5.17708
2R	23568092	23568666	575	2R	23568167	23568666	500	115	45	1.00691e-46	6.52754	2R	23568149	23568648	500	113	53	4.71489e-38	4.93885	2R	23568092	23568591	500	49	34	3.69999e-31	8.21489
2R	23589115	23589626	512	2R	23589126	23589625	500	117	48	1.6265e-46	6.2972	2R	23589127	23589626	500	125	64	6.82066e-40	4.68478	2R	23589115	23589614	500	43	53	3.38446e-21	4.86053
2R	23596224	23596735	512	2R	23596236	23596735	500	105	49	2.02587e-39	5.49437	2R	23596229	23596728	500	106	59	2.07169e-32	4.19689	2R	23596224	23596723	500	45	37	7.27322e-27	6.94269
2R	23626887	23627448	562	2R	23626949	23627448	500	271	57	1.26554e-134	13.4269	2R	23626887	23627386	500	225	59	4.62584e-96	9.48132	2R	23626894	23627393	500	60	53	3.28251e-34	7.12587
2R	23663542	23664090	549	2R	23663555	23664054	500	89	38	4.02601e-35	5.67136	2R	23663591	23664090	500	89	59	1.79959e-24	3.45976	2R	23663542	23664041	500	31	34	1.14015e-16	4.80457
2R	23681564	23682143	580	2R	23681644	23682143	500	119	36	1.65272e-53	8.16957	2R	23681644	23682143	500	117	47	1.36585e-42	5.68564	2R	23681564	23682063	500	30	38	5.0416e-15	4.21327
2R	23863884	23864482	599	2R	23863884	23864383	500	104	56	3.23446e-36	4.8481	2R	23863957	23864456	500	109	50	3.3182e-37	4.99034	2R	23863983	23864482	500	38	28	5.97389e-24	7.16091
2R	24045245	24045747	503	2R	24045248	24045747	500	150	59	2.65156e-60	6.91306	2R	24045245	24045744	500	172	56	5.71437e-68	7.43616	2R	24045246	24045745	500	58	48	4.42272e-34	7.46305
2R	24116547	24117060	514	2R	24116547	24117046	500	127	64	1.74353e-45	5.37481	2R	24116548	24117047	500	139	88	1.53056e-38	3.97134	2R	24116561	24117060	500	32	53	1.40005e-13	3.43388
2R	24178332	24178852	521	2R	24178332	24178831	500	121	53	1.32782e-46	6.00217	2R	24178334	24178833	500	109	64	3.6119e-32	4.03219	2R	24178353	24178852	500	40	44	4.82945e-21	5.23548
2R	24178835	24179353	519	2R	24178835	24179334	500	427	36	1.27806e-254	32.0102	2R	24178835	24179334	500	378	50	8.12464e-194	18.9419	2R	24178854	24179353	500	175	41	2.41713e-145	28.8737
2R	24179335	24179853	519	2R	24179335	24179834	500	127	36	2.53269e-58	8.77151	2R	24179335	24179834	500	119	51	6.28873e-42	5.40219	2R	24179354	24179853	500	32	36	6.06084e-17	4.75985
2R	24181483	24181982	500	2R	24181483	24181982	500	271	67	2.8019e-128	11.666	2R	24181483	24181982	500	258	80	3.85501e-103	8.40002	2R	24181483	24181982	500	96	66	1.00398e-59	9.97362
2R	24181983	24182485	503	2R	24181983	24182482	500	133	54	6.6944e-53	6.54846	2R	24181986	24182485	500	136	63	9.02021e-46	5.2068	2R	24181986	24182485	500	38	39	9.23512e-21	5.45614
2R	24207163	24207707	545	2R	24207208	24207707	500	116	37	3.4206e-51	7.76581	2R	24207206	24207705	500	104	49	4.58318e-35	4.82162	2R	24207163	24207662	500	36	29	5.61245e-22	6.53218
2R	24207667	24208207	541	2R	24207708	24208207	500	324	75	3.52768e-156	12.7648	2R	24207708	24208207	500	320	76	1.41204e-140	11.0431	2R	24207667	24208166	500	153	60	3.81482e-113	18.0415
2R	24208167	24208717	551	2R	24208214	24208713	500	156	63	6.55503e-62	6.81333	2R	24208218	24208717	500	159	69	4.17306e-55	5.69674	2R	24208167	24208666	500	88	54	2.96737e-57	10.7789
2R	24212873	24213418	546	2R	24212907	24213406	500	102	77	1.23309e-28	3.59303	2R	24212873	24213372	500	111	71	6.82441e-31	3.75622	2R	24212919	24213418	500	46	55	6.0659e-23	5.09091
2R	24217233	24217746	514	2R	24217237	24217736	500	92	59	4.82914e-29	4.04726	2R	24217233	24217732	500	124	72	1.2392e-36	4.18869	2R	24217247	24217746	500	40	51	1.84703e-19	4.61752
2R	24229868	24230523	656	2R	24230001	24230500	500	79	64	2.15534e-21	3.1831	2R	24230024	24230523	500	112	81	1.84296e-28	3.37685	2R	24229868	24230367	500	29	54	1.65209e-11	3.00386
2R	24326957	24327581	625	2R	24327082	24327581	500	138	52	1.16015e-56	7.0414	2R	24326957	24327456	500	127	80	1.74898e-35	3.9176	2R	24326980	24327479	500	41	44	8.47489e-22	5.38862
2R	24336702	24337223	522	2R	24336702	24337201	500	102	43	2.95482e-40	5.94532	2R	24336716	24337215	500	95	45	4.46736e-32	4.69082	2R	24336724	24337223	500	47	34	1.78033e-29	7.82957
2R	24348955	24349512	558	2R	24349013	24349512	500	112	70	1.40309e-35	4.33097	2R	24348955	24349454	500	112	74	1.89789e-30	3.65772	2R	24349002	24349501	500	39	47	1.32454e-19	4.80633
2R	24357386	24358108	723	2R	24357609	24358108	500	107	36	2.17492e-46	7.27044	2R	24357588	24358087	500	106	48	1.78584e-36	5.0111	2R	24357386	24357885	500	58	31	4.22093e-40	10.7466
2R	24374228	24374932	705	2R	24374358	24374857	500	92	65	3.08776e-27	3.72025	2R	24374433	24374932	500	86	58	2.06665e-23	3.38013	2R	24374228	24374727	500	36	53	2.95539e-16	3.94801
2R	24384341	24384938	598	2R	24384341	24384840	500	104	39	3.43575e-43	6.59256	2R	24384439	24384938	500	101	57	1.08204e-30	4.09992	2R	24384368	24384867	500	35	41	5.14415e-18	4.7495
2R	24410074	24410676	603	2R	24410169	24410668	500	144	51	1.31451e-60	7.49832	2R	24410177	24410676	500	181	78	1.01278e-62	5.88063	2R	24410074	24410573	500	69	56	1.40734e-40	7.95922
2R	24428020	24428546	527	2R	24428020	24428519	500	109	57	1.69582e-38	5.02764	2R	24428024	24428523	500	131	75	5.83691e-39	4.29023	2R	24428047	24428546	500	40	49	6.83229e-20	4.77816
2R	24465993	24466495	503	2R	24465995	24466494	500	89	61	5.9535e-27	3.78994	2R	24465993	24466492	500	96	68	5.06283e-25	3.32462	2R	24465996	24466495	500	26	45	5.39651e-11	3.0762
2R	24487942	24488453	512	2R	24487942	24488441	500	169	40	9.98263e-82	10.9533	2R	24487954	24488453	500	147	50	2.85255e-57	6.91651	2R	24487953	24488452	500	60	40	2.23074e-38	9.04763
2R	24512875	24513492	618	2R	24512875	24513374	500	120	53	4.76959e-46	5.94795	2R	24512968	24513467	500	123	81	2.35302e-33	3.74165	2R	24512993	24513492	500	36	46	1.20589e-17	4.45561
2R	24557558	24558227	670	2R	24557728	24558227	500	153	83	2.85195e-52	5.23477	2R	24557719	24558218	500	143	99	4.19965e-37	3.68607	2R	24557558	24558057	500	64	50	2.31131e-38	8.0591
2R	24607409	24607926	518	2R	24607409	24607908	500	109	48	4.90236e-42	5.8265	2R	24607427	24607926	500	102	64	6.68221e-29	3.74816	2R	24607420	24607919	500	29	36	9.92386e-15	4.23123
2R	24662083	24662655	573	2R	24662083	24662582	500	137	53	1.26009e-55	6.87263	2R	24662088	24662587	500	135	84	6.18788e-38	4.00984	2R	24662156	24662655	500	35	57	7.10134e-15	3.58685
2R	24769476	24770024	549	2R	24769525	24770024	500	124	61	5.08105e-45	5.45983	2R	24769519	24770018	500	110	65	2.5837e-32	4.01811	2R	24769476	24769975	500	37	57	3.3271e-16	3.82965
2R	24771135	24771639	505	2R	24771140	24771639	500	192	54	1.43566e-87	9.73849	2R	24771140	24771639	500	226	59	1.24347e-96	9.52631	2R	24771135	24771634	500	80	52	4.06669e-51	10.0131
2R	24774540	24775139	600	2R	24774626	24775125	500	142	50	6.24205e-60	7.51152	2R	24774640	24775139	500	156	66	8.30798e-55	5.80205	2R	24774540	24775039	500	52	45	3.93428e-30	6.95917
2R	24777973	24778515	543	2R	24778013	24778512	500	179	46	2.91616e-84	10.358	2R	24777973	24778472	500	176	68	1.99816e-64	6.43842	2R	24778016	24778515	500	68	50	1.1247e-41	8.62992
2R	24847262	24847810	549	2R	24847281	24847780	500	138	49	4.32382e-58	7.40863	2R	24847262	24847761	500	139	57	8.7016e-50	5.81552	2R	24847311	24847810	500	60	36	7.36534e-40	9.87748
2R	24957595	24958142	548	2R	24957643	24958142	500	107	62	1.1228e-35	4.57993	2R	24957595	24958094	500	112	89	2.25151e-26	3.10553	2R	24957596	24958095	500	35	50	3.90561e-16	4.01447
2R	24980437	24981058	622	2R	24980437	24980936	500	119	35	4.75098e-54	8.36216	2R	24980464	24980963	500	106	46	2.74659e-37	5.19573	2R	24980559	24981058	500	44	38	9.32497e-26	6.61575
2R	25058807	25059356	550	2R	25058857	25059356	500	129	53	4.39332e-51	6.43677	2R	25058809	25059308	500	126	56	1.78515e-43	5.30616	2R	25058807	25059306	500	46	40	8.88275e-27	6.6732
2R	25115659	25116167	509	2R	25115668	25116167	500	99	65	1.16711e-30	4.03452	2R	25115659	25116158	500	115	85	1.10059e-28	3.33052	2R	25115663	25116162	500	43	55	9.11483e-21	4.70806
2R	25242531	25243066	536	2R	25242567	25243066	500	133	42	1.11724e-58	8.11018	2R	25242560	25243059	500	128	69	1.42964e-39	4.50153	2R	25242531	25243030	500	47	45	3.63643e-26	6.19511
2R	25365454	25365960	507	2R	25365454	25365953	500	126	31	1.27789e-60	9.83308	2R	25365455	25365954	500	134	34	1.5435e-58	8.6461	2R	25365461	25365960	500	53	27	2.45512e-37	10.8412
2R	25434728	25435358	631	2R	25434844	25435343	500	100	44	1.02935e-38	5.7051	2R	25434728	25435227	500	106	52	6.39007e-35	4.67971	2R	25434859	25435358	500	34	34	5.78287e-19	5.36239
2R	25512690	25513409	720	2R	25512856	25513355	500	171	43	3.92226e-81	10.4391	2R	25512910	25513409	500	145	43	9.66e-60	7.74554	2R	25512690	25513189	500	49	40	3.32953e-29	7.17777
2R	25525959	25526548	590	2R	25526049	25526548	500	97	35	4.8416e-41	6.67897	2R	25525959	25526458	500	95	44	1.81927e-32	4.78085	2R	25526027	25526526	500	28	39	2.12756e-13	3.79501
2R	25536953	25537455	503	2R	25536953	25537452	500	149	48	4.77906e-65	8.19459	2R	25536956	25537455	500	149	55	5.67647e-56	6.46728	2R	25536956	25537455	500	67	38	3.44978e-45	10.6996
2R	25581489	25582015	527	2R	25581516	25582015	500	159	44	3.27313e-73	9.46507	2R	25581489	25581988	500	168	54	8.82938e-67	7.48067	2R	25581508	25582007	500	52	37	1.17515e-32	8.20114
2R	25585166	25585694	529	2R	25585195	25585694	500	156	25	9.89298e-84	14.7442	2R	25585166	25585665	500	125	40	3.36775e-50	7.00308	2R	25585192	25585691	500	63	22	6.00321e-49	15.519
2R	25653038	25653574	537	2R	25653038	25653537	500	128	55	1.17714e-49	6.18217	2R	25653066	25653565	500	116	65	3.64132e-35	4.25914	2R	25653075	25653574	500	53	45	6.16401e-31	7.1127
2R	25698414	25698931	518	2R	25698414	25698913	500	122	46	2.86327e-50	6.8351	2R	25698414	25698913	500	109	70	2.79125e-30	3.72811	2R	25698432	25698931	500	40	39	2.61435e-22	5.79392
2R	25703593	25704152	560	2R	25703593	25704092	500	105	58	5.00849e-36	4.75309	2R	25703653	25704152	500	111	42	1.21089e-41	5.90239	2R	25703629	25704128	500	40	51	1.84703e-19	4.61752
2R	25707272	25707842	571	2R	25707341	25707840	500	137	74	4.24668e-47	5.13975	2R	25707343	25707842	500	166	66	4.93341e-60	6.20494	2R	25707272	25707771	500	57	61	9.77051e-30	5.95316
2R	25707782	25708347	566	2R	25707848	25708347	500	82	56	5.10849e-25	3.72585	2R	25707845	25708344	500	90	48	1.73045e-28	4.18249	2R	25707782	25708281	500	27	47	2.55895e-11	3.10348
2R	25708363	25708887	525	2R	25708363	25708862	500	148	45	4.95876e-66	8.59335	2R	25708368	25708867	500	149	52	2.18021e-57	6.78679	2R	25708388	25708887	500	37	48	6.09746e-18	4.43816
2R	25843367	25843888	522	2R	25843381	25843880	500	260	135	8.38425e-90	5.96343	2R	25843389	25843888	500	222	178	3.41791e-50	3.46676	2R	25843367	25843866	500	86	113	2.73552e-39	5.47092
2R	26032741	26033366	626	2R	26032741	26033240	500	102	44	7.92514e-40	5.83106	2R	26032854	26033353	500	119	50	2.39186e-42	5.4945	2R	26032867	26033366	500	35	27	8.7785e-22	6.69273
2R	26039559	26040063	505	2R	26039564	26040063	500	165	50	1.62378e-73	8.83714	2R	26039562	26040061	500	155	61	1.9165e-56	6.1713	2R	26039559	26040058	500	64	43	1.03275e-40	9.16018
2R	26091388	26091947	560	2R	26091428	26091927	500	182	56	1.83315e-80	8.9109	2R	26091388	26091887	500	196	48	6.82139e-86	9.76665	2R	26091448	26091947	500	66	44	4.66731e-42	9.30197
2R	26138172	26138732	561	2R	26138233	26138732	500	152	71	2.69747e-56	5.96659	2R	26138172	26138671	500	158	83	3.21684e-49	4.80682	2R	26138233	26138732	500	70	52	1.11725e-42	8.62171
2R	26158634	26159166	533	2R	26158634	26159133	500	100	43	3.89093e-39	5.8169	2R	26158667	26159166	500	107	69	1.14103e-29	3.6994	2R	26158659	26159158	500	30	37	3.06841e-15	4.30779
2R	26175390	26175897	508	2R	26175394	26175893	500	140	52	8.19831e-58	7.15238	2R	26175390	26175889	500	125	86	8.46511e-33	3.61082	2R	26175398	26175897	500	44	45	7.73077e-24	5.73981
2R	26276080	26276589	510	2R	26276090	26276589	500	85	59	1.3565e-25	3.70684	2R	26276090	26276589	500	98	67	3.42597e-26	3.44564	2R	26276080	26276579	500	35	41	5.14415e-18	4.7495
2R	26311054	26311567	514	2R	26311054	26311553	500	132	61	2.24365e-49	5.84514	2R	26311067	26311566	500	152	73	5.95022e-50	5.16376	2R	26311068	26311567	500	48	51	2.20817e-25	5.70566
2R	26312358	26312860	503	2R	26312361	26312860	500	175	57	8.76022e-76	8.41299	2R	26312359	26312858	500	181	61	2.08623e-70	7.29516	2R	26312358	26312857	500	74	49	4.43123e-47	9.65547
2R	26357980	26358489	510	2R	26357990	26358489	500	84	39	6.17655e-32	5.20434	2R	26357980	26358479	500	112	46	2.10363e-40	5.51975	2R	26357985	26358484	500	47	33	8.14922e-30	8.02408
2R	26377685	26378340	656	2R	26377685	26378184	500	79	49	1.07873e-25	4.00806	2R	26377841	26378340	500	90	64	1.72485e-23	3.26375	2R	26377800	26378299	500	38	39	9.23512e-21	5.45614
2R	26742784	26743484	701	2R	26742787	26743286	500	179	48	4.32263e-83	9.98989	2R	26742784	26743283	500	165	59	1.07453e-62	6.7965	2R	26742985	26743484	500	51	40	7.67816e-31	7.51555
2R	26805705	26806340	636	2R	26805711	26806210	500	165	46	1.01615e-75	9.48755	2R	26805705	26806204	500	154	64	1.29243e-54	5.8774	2R	26805841	26806340	500	68	41	6.91193e-45	10.21
2R	26934171	26934742	572	2R	26934190	26934689	500	103	46	1.52383e-39	5.67635	2R	26934243	26934742	500	111	44	9.50739e-41	5.67534	2R	26934171	26934670	500	28	37	8.45329e-14	3.96514
2R	27042748	27043355	608	2R	27042748	27043247	500	127	64	1.74353e-45	5.37481	2R	27042761	27043260	500	116	82	6.12011e-30	3.47132	2R	27042856	27043355	500	47	55	1.1144e-23	5.219
2R	27054916	27055449	534	2R	27054950	27055449	500	167	48	8.25754e-76	9.27016	2R	27054943	27055442	500	173	54	1.53103e-69	7.72098	2R	27054916	27055415	500	63	41	1.40742e-40	9.36629
2R	27183698	27184232	535	2R	27183700	27184199	500	251	50	1.07364e-126	13.8519	2R	27183698	27184197	500	255	71	2.66969e-106	9.21747	2R	27183733	27184232	500	98	50	1.1497e-67	12.9719
2R	27209765	27210382	618	2R	27209821	27210320	500	101	48	1.23769e-37	5.35758	2R	27209765	27210264	500	108	63	5.04119e-32	4.04671	2R	27209883	27210382	500	33	51	1.37831e-14	3.68132
2R	27282504	27283132	629	2R	27282633	27283132	500	103	52	3.64572e-37	5.11259	2R	27282631	27283130	500	106	63	4.42263e-31	3.96438	2R	27282504	27283003	500	36	36	5.42559e-20	5.47251
2R	27374991	27375508	518	2R	27374994	27375493	500	103	53	8.67403e-37	5.02968	2R	27375009	27375508	500	126	63	9.35484e-41	4.79102	2R	27374991	27375490	500	26	41	1.16137e-11	3.32736
2R	27496154	27496703	550	2R	27496154	27496653	500	109	50	3.28332e-41	5.62704	2R	27496155	27496654	500	106	63	4.42263e-31	3.96438	2R	27496204	27496703	500	51	43	6.42844e-30	7.07242
2R	27497899	27498418	520	2R	27497907	27498406	500	120	44	4.65211e-50	6.97017	2R	27497919	27498418	500	118	46	1.46922e-43	5.84466	2R	27497899	27498398	500	41	42	2.66861e-22	5.60419
2R	27652756	27653473	718	2R	27652974	27653473	500	130	56	2.40334e-50	6.19062	2R	27652973	27653472	500	128	76	3.26393e-37	4.13463	2R	27652756	27653255	500	47	51	1.26435e-24	5.56875
2R	27666393	27666906	514	2R	27666407	27666906	500	181	66	7.81864e-75	7.6801	2R	27666393	27666892	500	178	73	2.80212e-63	6.12353	2R	27666400	27666899	500	53	54	1.9025e-28	6.08744
2R	27690320	27690841	522	2R	27690342	27690841	500	168	64	2.72623e-68	7.28058	2R	27690320	27690819	500	199	84	1.60078e-69	6.09687	2R	27690338	27690837	500	97	50	8.97507e-67	12.8258
2R	27693295	27693824	530	2R	27693295	27693794	500	107	50	4.10645e-40	5.51365	2R	27693325	27693824	500	118	51	2.06671e-41	5.35253	2R	27693296	27693795	500	36	45	7.37144e-18	4.5394
2R	27723111	27723619	509	2R	27723111	27723610	500	120	44	4.65211e-50	6.97017	2R	27723120	27723619	500	125	54	8.81828e-44	5.42766	2R	27723116	27723615	500	56	27	4.96118e-40	11.5452
2R	27734543	27735080	538	2R	27734543	27735042	500	125	60	5.9408e-46	5.58755	2R	27734581	27735080	500	124	64	2.11822e-39	4.64387	2R	27734570	27735069	500	34	48	7.9367e-16	4.01666
2R	27735060	27735581	522	2R	27735060	27735559	500	205	60	4.42401e-92	9.53802	2R	27735082	27735581	500	201	52	2.09843e-86	9.37048	2R	27735071	27735570	500	63	41	1.40742e-40	9.36629
2R	27854126	27854868	743	2R	27854369	27854868	500	235	56	9.34935e-113	11.7157	2R	27854369	27854868	500	222	61	3.20509e-93	9.07988	2R	27854126	27854625	500	88	48	1.26695e-59	11.9225
2R	27889012	27889552	541	2R	27889012	27889511	500	239	73	2.06257e-105	9.46659	2R	27889051	27889550	500	269	91	1.26492e-103	7.83016	2R	27889053	27889552	500	105	69	2.67014e-66	10.5896
2R	27918841	27919353	513	2R	27918841	27919340	500	125	42	5.96638e-54	7.57973	2R	27918854	27919353	500	125	46	2.74858e-47	6.22474	2R	27918847	27919346	500	32	27	2.50235e-19	6.01793
2R	27935229	27935749	521	2R	27935229	27935728	500	213	49	1.85522e-103	11.8291	2R	27935233	27935732	500	227	51	4.96419e-102	10.8515	2R	27935250	27935749	500	113	47	1.16208e-82	15.9951
2R	27996657	27997160	504	2R	27996657	27997156	500	132	43	1.4414e-57	7.88594	2R	27996658	27997157	500	120	45	4.49315e-45	6.0651	2R	27996661	27997160	500	55	43	3.51097e-33	7.71103
2R	28099200	28099722	523	2R	28099223	28099722	500	186	31	1.24482e-98	14.991	2R	28099223	28099722	500	175	46	5.03068e-75	8.96517	2R	28099200	28099699	500	70	40	5.064e-47	10.7693
2R	28145370	28145869	500	2R	28145370	28145869	500	127	34	1.85184e-59	9.1955	2R	28145370	28145869	500	139	60	1.61259e-48	5.56284	2R	28145370	28145869	500	54	34	2.00538e-35	9.18356
2R	28173545	28174066	522	2R	28173545	28174044	500	171	46	2.28435e-79	9.86024	2R	28173567	28174066	500	163	61	1.08693e-60	6.51634	2R	28173559	28174058	500	58	42	5.36209e-36	8.35629
2R	28186250	28186821	572	2R	28186316	28186815	500	106	65	3.63732e-34	4.34999	2R	28186322	28186821	500	104	72	1.93691e-27	3.45388	2R	28186250	28186749	500	37	58	5.00108e-16	3.77248
2R	28253037	28253655	619	2R	28253150	28253649	500	106	40	7.1269e-44	6.59119	2R	28253156	28253655	500	124	46	9.43077e-47	6.17038	2R	28253037	28253536	500	41	40	8.02349e-23	5.83846
2R	28262803	28263304	502	2R	28262803	28263302	500	143	53	4.53479e-59	7.20029	2R	28262805	28263304	500	149	65	1.31853e-51	5.5948	2R	28262804	28263303	500	47	42	5.32784e-27	6.5666
2R	28325084	28325594	511	2R	28325095	28325594	500	110	44	2.48801e-44	6.33616	2R	28325084	28325583	500	117	55	2.70787e-39	4.96983	2R	28325084	28325583	500	27	38	6.77353e-13	3.71155
2R	28332151	28332811	661	2R	28332312	28332811	500	109	63	2.29089e-36	4.60947	2R	28332197	28332696	500	86	56	5.32017e-24	3.48421	2R	28332151	28332650	500	27	38	6.77353e-13	3.71155
2R	28348325	28348896	572	2R	28348397	28348896	500	153	43	3.87651e-70	9.2572	2R	28348325	28348824	500	149	67	8.60657e-51	5.44855	2R	28348397	28348896	500	56	54	9.0053e-31	6.48275
2R	28397900	28398399	500	2R	28397900	28398399	500	139	47	1.16131e-59	7.73681	2R	28397900	28398399	500	127	38	2.39703e-52	7.43736	2R	28397900	28398399	500	47	27	5.05141e-32	9.44259
2R	28438859	28439462	604	2R	28438961	28439460	500	100	46	6.87893e-38	5.49435	2R	28438963	28439462	500	110	47	6.12416e-39	5.31369	2R	28438859	28439358	500	30	43	5.13477e-14	3.79858
2R	28500839	28501367	529	2R	28500839	28501338	500	112	53	1.20363e-41	5.51493	2R	28500847	28501346	500	119	69	2.96025e-35	4.1569	2R	28500868	28501367	500	50	43	4.11644e-29	6.91337
2R	28559135	28559663	529	2R	28559135	28559634	500	121	53	1.32782e-46	6.00217	2R	28559154	28559653	500	103	63	1.11967e-29	3.84104	2R	28559164	28559663	500	29	49	2.75353e-12	3.26467
2R	28586961	28587563	603	2R	28586961	28587460	500	88	42	6.32591e-33	5.1505	2R	28586962	28587461	500	86	57	1.05404e-23	3.43135	2R	28587064	28587563	500	27	37	4.31105e-13	3.79481
2R	28657775	28658294	520	2R	28657795	28658294	500	349	49	9.41545e-191	19.9788	2R	28657777	28658276	500	306	51	5.04432e-149	14.9031	2R	28657775	28658274	500	124	37	2.05583e-98	21.6514
2R	28658279	28659280	1002	2R	28658600	28659099	500	150	45	3.14852e-67	8.71928	2R	28658279	28658778	500	134	71	8.77222e-42	4.61473	2R	28658522	28659021	500	44	47	2.46368e-23	5.53188	2R	28658781	28659280	500	109	52	2.00632e-36	4.82553	rep2
2R	28674149	28674718	570	2R	28674149	28674648	500	144	46	4.02665e-63	8.18774	2R	28674161	28674660	500	155	60	6.86591e-57	6.26052	2R	28674219	28674718	500	61	46	3.58264e-37	8.19434
2R	28704357	28704869	513	2R	28704358	28704857	500	154	55	1.77069e-64	7.55782	2R	28704357	28704856	500	208	64	9.52132e-84	8.12234	2R	28704370	28704869	500	43	40	2.16824e-24	6.17136
2R	28848372	28848966	595	2R	28848467	28848966	500	92	59	4.82914e-29	4.04726	2R	28848372	28848871	500	113	66	2.10539e-33	4.08371	2R	28848374	28848873	500	33	42	2.46107e-16	4.34097
2R	28895999	28896500	502	2R	28896001	28896500	500	96	55	2.16717e-32	4.50781	2R	28895999	28896498	500	94	43	2.35894e-32	4.8178	2R	28895999	28896498	500	27	28	4.18562e-15	4.76681
2R	28907547	28908196	650	2R	28907693	28908192	500	88	36	1.99024e-35	5.85795	2R	28907697	28908196	500	86	47	6.7596e-27	4.04846	2R	28907547	28908046	500	32	30	1.80279e-18	5.5276
2R	29032660	29033341	682	2R	29032660	29033159	500	109	43	3.26656e-44	6.39584	2R	29032842	29033341	500	99	74	1.05557e-24	3.1933	2R	29032831	29033330	500	27	42	3.72477e-12	3.41322
2R	29034931	29035628	698	2R	29034931	29035430	500	87	54	4.02356e-28	4.10624	2R	29035129	29035628	500	96	44	5.64911e-33	4.83653	2R	29035039	29035538	500	28	44	1.79152e-12	3.42924
2R	29064186	29064743	558	2R	29064244	29064743	500	202	65	1.26917e-87	8.75671	2R	29064243	29064742	500	202	80	8.09808e-73	6.46953	2R	29064186	29064685	500	87	56	1.1999e-55	10.3145
2R	29374361	29374918	558	2R	29374419	29374918	500	133	53	2.39305e-53	6.65455	2R	29374361	29374860	500	105	70	1.83042e-28	3.57794	2R	29374365	29374864	500	41	48	7.53163e-21	5.00514
2R	29386468	29387106	639	2R	29386607	29387106	500	121	46	1.07387e-49	6.77388	2R	29386605	29387104	500	123	62	1.22244e-39	4.73204	2R	29386468	29386967	500	37	42	2.86571e-19	4.96935
2R	29408864	29409394	531	2R	29408878	29409377	500	185	62	3.95093e-79	8.30333	2R	29408864	29409363	500	185	63	1.32108e-71	7.26196	2R	29408895	29409394	500	69	57	2.85101e-40	7.83848
2R	29416981	29417483	503	2R	29416981	29417480	500	137	61	3.93778e-52	6.08653	2R	29416984	29417483	500	140	63	8.32192e-48	5.37351	2R	29416984	29417483	500	46	42	3.32154e-26	6.40544
2R	29419176	29419763	588	2R	29419264	29419763	500	96	49	1.51079e-34	4.97723	2R	29419176	29419675	500	107	57	1.37299e-33	4.36893	2R	29419186	29419685	500	32	39	2.93218e-16	4.45325
2R	29428548	29429110	563	2R	29428556	29429055	500	99	53	1.15206e-34	4.81471	2R	29428611	29429110	500	112	67	1.31603e-32	3.99125	2R	29428548	29429047	500	41	44	8.47489e-22	5.38862
2R	29437903	29438404	502	2R	29437903	29438402	500	104	62	3.89321e-34	4.43883	2R	29437903	29438402	500	134	70	3.85263e-42	4.67258	2R	29437905	29438404	500	38	52	7.80934e-18	4.27656
2R	29526047	29526710	664	2R	29526047	29526546	500	215	48	2.41613e-105	12.1598	2R	29526077	29526576	500	236	62	1.3164e-100	9.55609	2R	29526211	29526710	500	64	41	1.95768e-41	9.53468
2R	29668566	29669200	635	2R	29668701	29669200	500	125	47	1.58367e-51	6.89188	2R	29668566	29669065	500	109	58	3.28993e-34	4.39221	2R	29668590	29669089	500	35	41	5.14415e-18	4.7495
2R	29669113	29669716	604	2R	29669217	29669716	500	227	63	1.06851e-103	10.1946	2R	29669113	29669612	500	233	59	1.22987e-100	9.84145	2R	29669113	29669612	500	108	48	1.34704e-77	14.9495
2R	29683517	29684063	547	2R	29683517	29684016	500	133	63	4.04602e-49	5.73029	2R	29683532	29684031	500	131	81	5.08167e-37	4.00796	2R	29683564	29684063	500	46	55	6.0659e-23	5.09091
2R	29777355	29778059	705	2R	29777481	29777980	500	93	57	3.48087e-30	4.2201	2R	29777560	29778059	500	95	67	7.36189e-25	3.32925	2R	29777355	29777854	500	42	45	2.60531e-22	5.43772
2R	29780328	29780908	581	2R	29780405	29780904	500	98	52	1.68359e-34	4.83953	2R	29780328	29780827	500	105	65	5.6051e-30	3.81777	2R	29780409	29780908	500	36	44	4.46254e-18	4.62653
2R	29810713	29811379	667	2R	29810812	29811311	500	90	58	2.33655e-28	4.00875	2R	29810880	29811379	500	106	69	3.25953e-29	3.66139	2R	29810713	29811212	500	35	41	5.14415e-18	4.7495
2R	29815534	29816079	546	2R	29815534	29816033	500	127	55	4.25266e-49	6.12949	2R	29815535	29816034	500	132	55	5.44399e-47	5.66967	2R	29815580	29816079	500	51	39	3.68097e-31	7.67637
2R	29816825	29817361	537	2R	29816825	29817324	500	120	50	2.49765e-47	6.2525	2R	29816862	29817361	500	95	71	8.98066e-24	3.1642	2R	29816862	29817361	500	38	38	5.09805e-21	5.57565
2R	29948234	29948759	526	2R	29948234	29948733	500	145	53	3.17692e-60	7.30965	2R	29948236	29948735	500	146	63	6.90924e-51	5.62397	2R	29948260	29948759	500	41	47	4.42785e-21	5.09562
2R	29971282	29971803	522	2R	29971304	29971803	500	99	47	6.11311e-37	5.33539	2R	29971296	29971795	500	119	50	2.39186e-42	5.4945	2R	29971282	29971781	500	34	46	3.19973e-16	4.16465
2R	30026851	30027379	529	2R	30026868	30027367	500	178	41	1.06511e-86	11.3458	2R	30026851	30027350	500	150	48	6.51367e-60	7.32025	2R	30026880	30027379	500	69	36	8.85166e-48	11.5683
2R	30077916	30078463	548	2R	30077916	30078415	500	172	39	3.18585e-84	11.402	2R	30077964	30078463	500	172	67	9.34095e-63	6.36292	2R	30077929	30078428	500	60	42	1.12127e-37	8.6846
2R	30125329	30125853	525	2R	30125338	30125837	500	157	42	3.85758e-73	9.70991	2R	30125329	30125828	500	159	52	7.66456e-63	7.28114	2R	30125354	30125853	500	61	42	1.60499e-38	8.84905
2R	30201542	30202041	500	2R	30201542	30202041	500	97	45	1.20161e-36	5.41255	2R	30201542	30202041	500	118	64	1.7931e-36	4.39873	2R	30201542	30202041	500	36	50	7.88701e-17	4.15016
2R	30208583	30209139	557	2R	30208604	30209103	500	103	36	4.78177e-44	6.97185	2R	30208583	30209082	500	102	35	4.38903e-40	6.26108	2R	30208640	30209139	500	26	19	6.78227e-17	6.17348
2R	30241459	30241977	519	2R	30241478	30241977	500	154	41	6.88888e-72	9.70385	2R	30241476	30241975	500	129	50	1.34865e-47	6.00074	2R	30241459	30241958	500	44	40	3.50578e-25	6.33832
2R	30293179	30293722	544	2R	30293223	30293722	500	105	45	4.46348e-41	5.90687	2R	30293216	30293715	500	117	67	5.71519e-35	4.18698	2R	30293179	30293678	500	29	48	1.88345e-12	3.32256
2R	30322402	30322911	510	2R	30322403	30322902	500	182	57	6.20568e-80	8.77573	2R	30322402	30322901	500	186	83	3.0827e-63	5.73106	2R	30322412	30322911	500	53	59	3.30317e-27	5.63928
2R	30344043	30344756	714	2R	30344043	30344542	500	93	34	3.34333e-39	6.52921	2R	30344181	30344680	500	103	67	1.9034e-28	3.64006	2R	30344257	30344756	500	32	39	2.93218e-16	4.45325
2R	30344811	30345346	536	2R	30344847	30345346	500	123	30	2.25453e-59	9.83654	2R	30344847	30345346	500	116	48	1.23285e-41	5.53242	2R	30344811	30345310	500	49	34	3.69999e-31	8.21489
2R	30351544	30352049	506	2R	30351550	30352049	500	114	59	2.04633e-40	5.12603	2R	30351550	30352049	500	132	61	1.56469e-44	5.18377	2R	30351544	30352043	500	67	44	6.55588e-43	9.46114
2R	30373063	30373707	645	2R	30373198	30373697	500	112	57	4.26255e-40	5.17978	2R	30373208	30373707	500	116	69	7.70741e-34	4.0423	2R	30373063	30373562	500	35	43	1.4409e-17	4.56295
2R	30391743	30392383	641	2R	30391743	30392242	500	135	41	2.1198e-60	8.41165	2R	30391800	30392299	500	124	36	9.73872e-52	7.57864	2R	30391884	30392383	500	45	45	1.30927e-24	5.89129
2R	30418239	30418854	616	2R	30418355	30418854	500	97	44	4.71029e-37	5.51643	2R	30418239	30418738	500	98	53	1.27578e-30	4.22234	2R	30418260	30418759	500	29	29	2.16171e-16	5.05054
2R	30466849	30467504	656	2R	30466849	30467348	500	115	32	2.67902e-53	8.67049	2R	30467005	30467504	500	128	58	1.0861e-43	5.23687	2R	30466992	30467491	500	27	43	5.57005e-12	3.34624
2R	30730919	30731504	586	2R	30730919	30731418	500	172	61	5.02202e-72	7.78636	2R	30731005	30731504	500	174	74	8.9909e-61	5.90429	2R	30730956	30731455	500	51	48	1.74015e-28	6.44286
2R	30731939	30732481	543	2R	30731939	30732438	500	111	31	1.95296e-51	8.55924	2R	30731961	30732460	500	99	47	2.55566e-33	4.7317	2R	30731982	30732481	500	30	28	1.92555e-17	5.41118
2R	30737869	30738420	552	2R	30737889	30738388	500	128	61	3.44433e-47	5.65234	2R	30737921	30738420	500	158	66	7.59453e-56	5.88254	2R	30737869	30738368	500	60	44	5.3338e-37	8.35054
2R	30902792	30903375	584	2R	30902792	30903291	500	157	48	8.3465e-70	8.67198	2R	30902876	30903375	500	135	60	1.83946e-46	5.38896	2R	30902812	30903311	500	42	44	1.46906e-22	5.54208
2R	31146104	31146769	666	2R	31146104	31146603	500	86	37	7.16979e-34	5.58188	2R	31146270	31146769	500	95	37	2.14174e-35	5.52797	2R	31146120	31146619	500	27	30	1.29544e-14	4.50821
2R	31165003	31165504	502	2R	31165005	31165504	500	111	67	4.76025e-36	4.45639	2R	31165005	31165504	500	134	82	4.24511e-38	4.06355	2R	31165003	31165502	500	61	57	7.12956e-34	6.81956
2R	31196041	31196554	514	2R	31196055	31196554	500	245	57	2.4158e-118	12.0618	2R	31196053	31196552	500	224	61	2.35966e-94	9.16727	2R	31196041	31196540	500	104	49	1.67952e-73	14.0915
2R	31211891	31212419	529	2R	31211891	31212390	500	126	56	4.02461e-48	5.98315	2R	31211911	31212410	500	139	42	6.35116e-57	7.54621	2R	31211920	31212419	500	58	44	2.45337e-35	8.03485
2R	31247785	31248341	557	2R	31247842	31248341	500	168	48	2.05645e-76	9.33006	2R	31247785	31248284	500	184	77	1.0739e-64	6.05418	2R	31247810	31248309	500	58	55	4.5786e-32	6.64141
2R	31277781	31278311	531	2R	31277812	31278311	500	156	64	1.81972e-61	6.72045	2R	31277781	31278280	500	174	60	4.37387e-67	7.09297	2R	31277809	31278308	500	53	43	1.52741e-31	7.39126
2R	31285514	31286083	570	2R	31285534	31286033	500	82	39	7.6648e-31	5.0665	2R	31285584	31286083	500	92	51	2.05442e-28	4.0694	2R	31285514	31286013	500	31	38	9.48592e-16	4.38175
2R	31332415	31333009	595	2R	31332427	31332926	500	103	62	1.26068e-33	4.39184	2R	31332415	31332914	500	103	67	1.9034e-28	3.64006	2R	31332510	31333009	500	46	36	5.40454e-28	7.28526
2R	31411815	31412323	509	2R	31411815	31412314	500	169	43	6.66642e-80	10.3075	2R	31411815	31412314	500	173	65	3.42715e-64	6.57466	2R	31411824	31412323	500	80	46	2.1373e-53	11.1173
2R	31413672	31414240	569	2R	31413740	31414239	500	138	53	3.37714e-56	6.9272	2R	31413741	31414240	500	148	55	1.94581e-55	6.42024	2R	31413672	31414171	500	48	42	8.46264e-28	6.72805
2R	31643728	31644395	668	2R	31643728	31644227	500	95	35	6.95678e-40	6.52689	2R	31643896	31644395	500	99	55	2.0606e-30	4.13599	2R	31643886	31644385	500	27	35	1.68802e-13	3.97357
2R	31647851	31648351	501	2R	31647852	31648351	500	143	35	1.07653e-68	10.2159	2R	31647852	31648351	500	134	45	1.23254e-52	6.84118	2R	31647851	31648350	500	44	32	1.23518e-27	7.62415
2R	31755955	31756505	551	2R	31755955	31756454	500	117	72	1.86177e-37	4.43229	2R	31755972	31756471	500	133	81	5.9814e-38	4.07465	2R	31756006	31756505	500	51	47	9.20169e-29	6.55933
2R	31992799	31993387	589	2R	31992888	31993387	500	158	35	4.99014e-78	11.3819	2R	31992799	31993298	500	103	59	5.63582e-31	4.06631	2R	31992803	31993302	500	37	28	4.06046e-23	6.94005
2R	32039570	32040088	519	2R	32039570	32040069	500	146	55	7.40397e-60	7.13335	2R	32039583	32040082	500	138	74	1.1415e-42	4.59438	2R	32039589	32040088	500	30	45	1.21358e-13	3.65542
2R	32085231	32085747	517	2R	32085248	32085747	500	254	42	2.42774e-134	16.2639	2R	32085248	32085747	500	263	42	1.09708e-129	14.9675	2R	32085231	32085730	500	103	44	6.29059e-75	15.2768
2R	32227681	32228205	525	2R	32227688	32228187	500	80	38	3.79475e-30	5.03681	2R	32227706	32228205	500	99	48	6.17684e-33	4.64768	2R	32227681	32228180	500	40	28	1.25222e-25	7.60423
2R	32361996	32362503	508	2R	32361996	32362495	500	100	55	1.79149e-34	4.71569	2R	32362004	32362503	500	116	57	5.01725e-38	4.77388	2R	32361997	32362496	500	53	39	8.03113e-33	8.02244
2R	32404139	32404672	534	2R	32404139	32404638	500	144	47	1.32163e-62	8.03954	2R	32404139	32404638	500	145	87	1.22443e-41	4.20039	2R	32404173	32404672	500	46	60	7.30441e-22	4.7219
2R	32821177	32821733	557	2R	32821177	32821676	500	116	38	1.12009e-50	7.59542	2R	32821178	32821677	500	136	52	2.0687e-50	6.1463	2R	32821234	32821733	500	48	40	2.16354e-28	7.00929
2R	32833927	32834468	542	2R	32833943	32834442	500	100	38	2.33743e-41	6.45192	2R	32833969	32834468	500	113	48	4.48007e-40	5.37577	2R	32833927	32834426	500	36	38	1.75535e-19	5.23216
2R	32892432	32892932	501	2R	32892433	32892932	500	98	53	3.87784e-34	4.76104	2R	32892432	32892931	500	113	64	4.55407e-34	4.19491	2R	32892433	32892932	500	35	54	2.13982e-15	3.75804
2R	32978775	32979281	507	2R	32978780	32979279	500	98	48	5.26668e-36	5.18223	2R	32978775	32979274	500	109	58	3.28993e-34	4.39221	2R	32978782	32979281	500	31	40	2.54733e-15	4.198
2R	32997283	32997812	530	2R	32997283	32997782	500	136	66	1.44421e-49	5.63756	2R	32997313	32997812	500	135	79	1.56196e-39	4.23415	2R	32997307	32997806	500	53	56	6.11267e-28	5.89962
2R	33055533	33056048	516	2R	33055536	33056035	500	157	63	1.77876e-62	6.86059	2R	33055533	33056032	500	167	66	1.46667e-60	6.24528	2R	33055549	33056048	500	51	54	6.44393e-27	5.82484
2R	33160611	33161133	523	2R	33160630	33161129	500	168	38	2.31584e-82	11.3598	2R	33160634	33161133	500	138	47	7.77432e-54	6.80776	2R	33160611	33161110	500	38	30	2.63327e-23	6.77244
2R	33185271	33185784	514	2R	33185285	33185784	500	120	44	4.65211e-50	6.97017	2R	33185284	33185783	500	101	46	1.00443e-34	4.92644	2R	33185271	33185770	500	35	37	5.72413e-19	5.17462
2R	33215940	33216677	738	2R	33215940	33216439	500	122	35	7.39524e-56	8.59299	2R	33216176	33216675	500	111	54	1.15801e-36	4.76581	2R	33216178	33216677	500	31	35	1.97381e-16	4.69108
2R	33219766	33220419	654	2R	33219920	33220419	500	87	34	9.37074e-36	6.06363	2R	33219920	33220419	500	103	44	1.44136e-36	5.22717	2R	33219766	33220265	500	70	30	2.19172e-51	13.6535
2R	33257990	33258504	515	2R	33258005	33258504	500	197	60	2.77322e-87	9.13967	2R	33257994	33258493	500	202	80	8.09808e-73	6.46953	2R	33257990	33258489	500	88	73	8.17402e-51	8.29044
2R	33330439	33330977	539	2R	33330478	33330977	500	145	48	1.10064e-62	7.95631	2R	33330439	33330938	500	166	70	2.61644e-58	5.89323	2R	33330466	33330965	500	73	36	2.34043e-51	12.3246
2R	33375720	33376222	503	2R	33375720	33376219	500	98	35	1.27209e-41	6.75507	2R	33375720	33376219	500	108	35	2.28972e-43	6.66765	2R	33375723	33376222	500	27	25	6.74667e-16	5.21882
2R	33419146	33420159	1014	2R	33419383	33419882	500	90	28	1.93409e-40	7.3747	2R	33419477	33419976	500	101	51	8.2797e-33	4.51162	2R	33419146	33419645	500	26	38	3.33276e-12	3.54565	2R	33419660	33420159	500	33	32	1.0291e-18	5.43987	rep3
2R	33450420	33450926	507	2R	33450425	33450924	500	97	48	1.82675e-35	5.12385	2R	33450427	33450926	500	124	59	2.85253e-41	4.98417	2R	33450420	33450919	500	37	44	8.26421e-19	4.7782
2R	33507144	33507691	548	2R	33507192	33507691	500	129	36	1.55686e-59	8.92228	2R	33507144	33507643	500	131	58	3.17489e-45	5.37082	2R	33507186	33507685	500	64	41	1.95768e-41	9.53468
2R	33594962	33595494	533	2R	33594995	33595494	500	265	35	4.63152e-147	19.8065	2R	33594995	33595494	500	248	66	3.7806e-105	9.53994	2R	33594962	33595461	500	82	33	5.64195e-61	15.0799
2R	33612304	33612939	636	2R	33612406	33612905	500	97	37	4.23323e-40	6.3785	2R	33612304	33612803	500	90	48	1.73045e-28	4.18249	2R	33612440	33612939	500	28	23	2.78952e-17	5.82399
2R	33632816	33633378	563	2R	33632879	33633378	500	103	38	4.38572e-43	6.66564	2R	33632816	33633315	500	107	67	2.7913e-30	3.79595	2R	33632817	33633316	500	43	41	4.07457e-24	6.04492
2R	33636616	33637152	537	2R	33636616	33637115	500	159	57	2.05502e-66	7.58611	2R	33636653	33637152	500	146	66	1.15847e-49	5.40026	2R	33636616	33637115	500	38	41	2.92115e-20	5.23239
2R	33836959	33837465	507	2R	33836959	33837458	500	133	28	6.9037e-67	11.3264	2R	33836966	33837465	500	115	44	7.25919e-43	5.90006	2R	33836959	33837458	500	50	35	1.17313e-31	8.20943
2R	34022654	34023206	553	2R	34022654	34023153	500	250	74	1.85173e-111	9.8129	2R	34022704	34023203	500	209	86	7.11487e-74	6.29255	2R	34022707	34023206	500	54	65	1.46089e-26	5.2957
2R	34023154	34023739	586	2R	34023154	34023653	500	114	74	2.56616e-35	4.20524	2R	34023233	34023732	500	87	66	1.19334e-21	3.05988	2R	34023240	34023739	500	32	48	1.87781e-14	3.73766
2R	34296711	34297279	569	2R	34296711	34297210	500	100	46	6.87893e-38	5.49435	2R	34296738	34297237	500	103	56	5.35981e-32	4.25403	2R	34296780	34297279	500	37	39	5.3847e-20	5.28786
2R	34297871	34298404	534	2R	34297875	34298374	500	108	84	1.47184e-29	3.54239	2R	34297905	34298404	500	138	81	2.70848e-40	4.2416	2R	34297871	34298370	500	39	54	3.87845e-18	4.26813
2R	34608837	34609359	523	2R	34608837	34609336	500	185	75	5.67653e-73	7.0279	2R	34608860	34609359	500	195	76	6.70415e-71	6.51855	2R	34608837	34609336	500	79	58	3.4922e-48	8.98687
2R	34609359	34609914	556	2R	34609359	34609858	500	107	50	4.10645e-40	5.51365	2R	34609415	34609914	500	112	76	7.28797e-30	3.57268	2R	34609360	34609859	500	32	43	2.05102e-15	4.10288
2R	34949748	34950440	693	2R	34949812	34950311	500	113	42	5.77184e-47	6.78715	2R	34949941	34950440	500	118	55	8.45517e-40	5.01636	2R	34949748	34950247	500	36	39	3.09771e-19	5.12001
2R	35008682	35009256	575	2R	35008749	35009248	500	120	67	1.09801e-40	4.85383	2R	35008757	35009256	500	131	56	4.75018e-46	5.5362	2R	35008682	35009181	500	36	47	1.95431e-17	4.37496
2R	35101340	35101869	530	2R	35101340	35101839	500	87	43	5.41049e-32	4.98573	2R	35101367	35101866	500	97	68	1.83205e-25	3.36292	2R	35101370	35101869	500	48	44	3.14893e-27	6.46925
2R	35211631	35212233	603	2R	35211734	35212233	500	119	45	5.17675e-49	6.77659	2R	35211734	35212233	500	134	62	3.75673e-45	5.19538	2R	35211631	35212130	500	40	42	1.55716e-21	5.44493
2R	35243066	35243565	500	2R	35243066	35243565	500	247	48	1.57031e-125	14.0998	2R	35243066	35243565	500	233	60	4.73109e-100	9.69905	2R	35243066	35243565	500	101	53	4.63814e-69	12.7576
2R	35307651	35308281	631	2R	35307782	35308281	500	251	52	2.41274e-125	13.3944	2R	35307701	35308200	500	233	64	9.10932e-98	9.16951	2R	35307651	35308150	500	93	36	1.15831e-69	16.1427
2R	35331655	35332234	580	2R	35331735	35332234	500	202	70	4.2982e-85	8.20663	2R	35331655	35332154	500	199	73	2.13147e-74	6.90286	2R	35331655	35332154	500	69	57	2.85101e-40	7.83848
2R	35343002	35343522	521	2R	35343023	35343522	500	230	68	1.00197e-102	9.6712	2R	35343002	35343501	500	214	66	4.92964e-86	8.15132	2R	35343005	35343504	500	64	67	1.45947e-33	6.2563
2R	35354110	35354696	587	2R	35354110	35354609	500	113	66	2.08981e-37	4.60474	2R	35354197	35354696	500	121	73	6.75465e-35	4.02887	2R	35354197	35354696	500	30	47	2.76983e-13	3.523
2R	35362795	35363306	512	2R	35362795	35363294	500	253	41	1.89693e-134	16.5271	2R	35362798	35363297	500	250	44	2.30344e-120	13.6366	2R	35362807	35363306	500	97	43	6.50612e-70	14.5781
2R	35409720	35410344	625	2R	35409845	35410344	500	95	32	2.40893e-41	7.02575	2R	35409820	35410319	500	94	56	1.05538e-27	3.84551	2R	35409720	35410219	500	27	36	2.71336e-13	3.88205
2R	35440145	35440676	532	2R	35440158	35440657	500	186	46	1.43445e-88	10.7942	2R	35440177	35440676	500	179	56	7.89292e-72	7.76259	2R	35440145	35440644	500	52	41	2.39411e-31	7.52738
2R	35474688	35475196	509	2R	35474697	35475196	500	130	42	6.71559e-57	7.91108	2R	35474688	35475187	500	130	58	1.03307e-44	5.32615	2R	35474690	35475189	500	34	45	2.00449e-16	4.24297
2R	35570028	35570595	568	2R	35570096	35570595	500	109	75	1.48616e-32	3.95615	2R	35570083	35570582	500	138	85	5.18811e-39	4.06388	2R	35570028	35570527	500	40	53	4.82659e-19	4.46766
2R	35627444	35627988	545	2R	35627459	35627958	500	131	51	4.08435e-53	6.76518	2R	35627489	35627988	500	138	73	5.05291e-43	4.64977	2R	35627444	35627943	500	37	49	9.82032e-18	4.36082
2R	35679471	35679970	500	2R	35679471	35679970	500	188	59	1.89341e-82	8.81987	2R	35679471	35679970	500	166	71	6.88398e-58	5.82027	2R	35679471	35679970	500	70	59	1.77684e-40	7.73218
2R	35685335	35685846	512	2R	35685335	35685834	500	160	51	5.2227e-70	8.40465	2R	35685347	35685846	500	143	60	1.36605e-50	5.73694	2R	35685342	35685841	500	61	44	7.78262e-38	8.50866
2R	35691726	35692464	739	2R	35691726	35692225	500	211	67	6.45915e-92	8.93526	2R	35691965	35692464	500	203	73	1.51442e-76	7.05167	2R	35691849	35692348	500	84	59	4.93365e-52	9.48199
2R	35692229	35692968	740	2R	35692229	35692728	500	125	58	9.46443e-47	5.75415	2R	35692469	35692968	500	92	67	1.5224e-23	3.21306	2R	35692359	35692858	500	26	41	1.16137e-11	3.32736
2R	35773186	35773687	502	2R	35773188	35773687	500	97	59	1.46433e-31	4.29132	2R	35773188	35773687	500	111	74	5.36969e-30	3.62189	2R	35773186	35773685	500	34	50	1.90288e-15	3.87915
2R	35791523	35792066	544	2R	35791567	35792066	500	144	61	4.97783e-56	6.42513	2R	35791523	35792022	500	151	74	4.5232e-49	5.0659	2R	35791538	35792037	500	49	51	3.81634e-26	5.8428
2R	35913105	35913615	511	2R	35913112	35913611	500	101	43	1.0738e-39	5.88109	2R	35913105	35913604	500	113	55	2.77197e-37	4.78393	2R	35913116	35913615	500	35	45	3.87393e-17	4.39098
2R	35915783	35916532	750	2R	35915783	35916282	500	88	48	1.13302e-30	4.59994	2R	35916033	35916532	500	98	71	4.49034e-25	3.27482	2R	35916019	35916518	500	27	40	1.62006e-12	3.5559
2R	35961974	35962495	522	2R	35961974	35962473	500	174	33	1.74856e-89	13.2576	2R	35961979	35962478	500	162	50	1.60865e-65	7.68347	2R	35961996	35962495	500	63	32	3.9324e-44	11.5021
2R	35983917	35984425	509	2R	35983919	35984418	500	101	46	1.9378e-38	5.55498	2R	35983926	35984425	500	116	69	7.70741e-34	4.0423	2R	35983917	35984416	500	43	44	2.5165e-23	5.69587
2R	35993829	35994389	561	2R	35993834	35994333	500	121	76	3.48277e-38	4.38442	2R	35993829	35994328	500	117	73	4.88335e-33	3.88336	2R	35993890	35994389	500	38	56	4.59684e-17	4.01239
2R	36049782	36050345	564	2R	36049846	36050345	500	98	48	5.26668e-36	5.18223	2R	36049846	36050345	500	112	41	1.2262e-42	6.08271	2R	36049782	36050281	500	33	18	2.6433e-23	8.56364
2R	36083977	36084583	607	2R	36084083	36084582	500	92	42	4.07707e-35	5.41082	2R	36083977	36084476	500	101	43	5.98228e-36	5.21565	2R	36084084	36084583	500	32	29	9.5032e-19	5.68152
2R	36112610	36113217	608	2R	36112610	36113109	500	107	72	1.79631e-32	4.01835	2R	36112699	36113198	500	110	77	1.09057e-28	3.4625	2R	36112718	36113217	500	36	56	1.03498e-15	3.76521
2R	36134105	36134660	556	2R	36134108	36134607	500	118	35	1.89571e-53	8.28529	2R	36134105	36134604	500	129	58	3.35362e-44	5.2815	2R	36134161	36134660	500	44	47	2.46368e-23	5.53188
2R	36273623	36274127	505	2R	36273628	36274127	500	121	57	5.79292e-45	5.63742	2R	36273627	36274126	500	137	66	4.12853e-45	5.03968	2R	36273623	36274122	500	67	39	8.59293e-45	10.4703
2R	36329883	36330514	632	2R	36330015	36330514	500	112	52	4.78408e-42	5.60585	2R	36329883	36330382	500	104	71	1.00397e-27	3.49661	2R	36329884	36330383	500	39	52	1.54105e-18	4.40878
2R	36342724	36343266	543	2R	36342724	36343223	500	120	41	1.61845e-51	7.3973	2R	36342753	36343252	500	123	42	4.15294e-48	6.6047	2R	36342767	36343266	500	26	33	3.35317e-13	3.98437
2R	36385254	36385765	512	2R	36385266	36385765	500	141	57	4.30037e-56	6.66008	2R	36385266	36385765	500	167	61	7.8625e-63	6.68912	2R	36385254	36385753	500	42	43	8.19376e-23	5.65069
2R	36464385	36465143	759	2R	36464385	36464884	500	85	67	2.2345e-23	3.31827	2R	36464644	36465143	500	125	73	8.8963e-37	4.17461	2R	36464417	36464916	500	29	43	2.49854e-13	3.64723
2R	36467962	36468571	610	2R	36467962	36468461	500	124	51	3.826e-49	6.37178	2R	36467975	36468474	500	120	69	9.92675e-36	4.19513	2R	36468072	36468571	500	38	57	7.03027e-17	3.95153
2R	36816007	36816518	512	2R	36816018	36816517	500	119	50	9.10645e-47	6.19552	2R	36816019	36816518	500	132	75	1.94915e-39	4.32592	2R	36816007	36816506	500	31	52	4.29064e-13	3.36083
2R	36891326	36891874	549	2R	36891375	36891874	500	84	54	1.28937e-26	3.94907	2R	36891370	36891869	500	95	64	1.03052e-25	3.46518	2R	36891326	36891825	500	33	43	3.9928e-16	4.25578
2R	36920213	36920771	559	2R	36920236	36920735	500	105	40	2.67266e-43	6.5228	2R	36920213	36920712	500	109	59	7.39149e-34	4.32766	2R	36920272	36920771	500	36	42	1.58636e-18	4.81161
2R	36921249	36921820	572	2R	36921321	36921820	500	184	60	1.47082e-79	8.49367	2R	36921321	36921820	500	191	65	6.80481e-74	7.31322	2R	36921249	36921748	500	61	43	3.55805e-38	8.6754
2R	36948196	36948834	639	2R	36948335	36948834	500	91	26	4.03345e-42	7.92242	2R	36948335	36948834	500	117	39	2.62699e-46	6.65389	2R	36948196	36948695	500	31	32	3.64868e-17	5.04963
2R	36983630	36984192	563	2R	36983630	36984129	500	92	41	1.58048e-35	5.52151	2R	36983689	36984188	500	110	61	1.19549e-33	4.24665	2R	36983693	36984192	500	33	37	1.86152e-17	4.82627
2R	36987428	36988056	629	2R	36987428	36987927	500	98	38	3.26602e-40	6.30963	2R	36987557	36988056	500	97	47	2.58355e-32	4.62624	2R	36987433	36987932	500	34	41	2.80081e-17	4.5894
2R	36991842	36992430	589	2R	36991842	36992341	500	198	48	9.13141e-95	11.1333	2R	36991869	36992368	500	199	61	2.55659e-80	8.07703	2R	36991931	36992430	500	94	56	1.08801e-61	11.2388
2R	37081306	37081851	546	2R	37081306	37081805	500	158	45	4.82153e-72	9.22371	2R	37081352	37081851	500	125	66	3.58928e-39	4.5606	2R	37081338	37081837	500	37	45	1.38186e-18	4.68822
2R	37083143	37083649	507	2R	37083143	37083642	500	119	46	1.50034e-48	6.6515	2R	37083143	37083642	500	110	55	8.65894e-36	4.64471	2R	37083150	37083649	500	35	35	1.77096e-19	5.41838
2R	37122300	37122895	596	2R	37122300	37122799	500	87	57	3.54559e-27	3.91918	2R	37122300	37122799	500	108	52	6.37863e-36	4.7769	2R	37122396	37122895	500	40	51	1.84703e-19	4.61752
2R	37158690	37159255	566	2R	37158756	37159255	500	128	41	3.12251e-56	7.93759	2R	37158756	37159255	500	125	53	3.37309e-44	5.5156	2R	37158690	37159189	500	42	40	1.32645e-23	6.00473
2R	37292620	37293157	538	2R	37292658	37293157	500	92	50	4.65394e-32	4.667	2R	37292658	37293157	500	89	63	2.51062e-23	3.26809	2R	37292620	37293119	500	26	34	5.43594e-13	3.88779
2R	37372625	37373127	503	2R	37372625	37373124	500	201	48	1.26574e-96	11.3142	2R	37372628	37373127	500	188	68	7.84638e-71	6.91175	2R	37372626	37373125	500	89	44	3.25358e-62	12.998
2R	37384088	37384651	564	2R	37384088	37384587	500	172	80	1.29228e-63	6.13749	2R	37384152	37384651	500	183	95	3.8493e-57	4.99279	2R	37384151	37384650	500	73	69	5.31851e-40	7.07121
2R	37643916	37644447	532	2R	37643948	37644447	500	108	21	8.95173e-56	11.3215	2R	37643916	37644415	500	111	35	5.07207e-45	6.87138	2R	37643918	37644417	500	51	19	2.82455e-39	13.6584
2R	37657466	37658184	719	2R	37657548	37658047	500	86	48	1.26246e-29	4.48392	2R	37657466	37657965	500	96	46	3.40381e-32	4.65786	2R	37657685	37658184	500	27	45	1.21356e-11	3.22013
2R	37681394	37681910	517	2R	37681394	37681893	500	88	50	5.71822e-30	4.44247	2R	37681411	37681910	500	93	37	2.43856e-34	5.39932	2R	37681405	37681904	500	27	34	1.03745e-13	4.06969
2R	37703763	37704265	503	2R	37703763	37704262	500	135	55	1.3757e-53	6.55139	2R	37703766	37704265	500	124	72	1.2392e-36	4.18869	2R	37703766	37704265	500	53	45	6.16401e-31	7.1127
2R	37736060	37736630	571	2R	37736060	37736559	500	173	58	4.26666e-74	8.18541	2R	37736096	37736595	500	176	71	4.24608e-63	6.19911	2R	37736131	37736630	500	46	48	1.31128e-24	5.72074
2R	37911860	37912408	549	2R	37911909	37912408	500	142	53	1.70852e-58	7.14564	2R	37911878	37912377	500	143	77	4.83868e-44	4.61095	2R	37911860	37912359	500	63	45	3.57238e-39	8.65927
2R	37965092	37965722	631	2R	37965185	37965684	500	87	56	1.73523e-27	3.97955	2R	37965092	37965591	500	89	65	8.86738e-23	3.18022	2R	37965223	37965722	500	27	42	3.72477e-12	3.41322
2R	38042423	38042961	539	2R	38042423	38042922	500	104	45	1.61409e-40	5.84497	2R	38042430	38042929	500	103	81	1.33894e-24	3.07973	2R	38042462	38042961	500	31	44	1.6206e-14	3.87455
2R	38332595	38333135	541	2R	38332636	38333135	500	130	43	2.18261e-56	7.75583	2R	38332595	38333094	500	148	50	8.13202e-58	6.96754	2R	38332618	38333117	500	36	43	2.67455e-18	4.71719
2R	38390962	38391494	533	2R	38390977	38391476	500	112	77	2.00804e-33	3.98226	2R	38390962	38391461	500	120	89	8.87222e-30	3.34936	2R	38390995	38391494	500	31	56	1.84852e-12	3.15323
2R	38396712	38397231	520	2R	38396716	38397215	500	80	27	4.92221e-35	6.66063	2R	38396732	38397231	500	92	36	2.97667e-34	5.4577	2R	38396712	38397211	500	36	21	9.49838e-25	8.43505
2R	38402037	38402557	521	2R	38402058	38402557	500	95	61	6.50938e-30	4.07404	2R	38402037	38402536	500	89	66	1.64452e-22	3.13809	2R	38402038	38402537	500	33	45	1.02053e-15	4.09539
2R	38402550	38403070	521	2R	38402558	38403057	500	214	61	5.93803e-97	9.84452	2R	38402550	38403049	500	180	64	2.05682e-68	6.95499	2R	38402571	38403070	500	65	39	4.74837e-43	10.1182
2R	38474644	38475220	577	2R	38474644	38475143	500	118	69	5.82631e-39	4.64416	2R	38474644	38475143	500	127	80	1.74898e-35	3.9176	2R	38474721	38475220	500	45	60	3.74594e-21	4.60331
2R	38560819	38561404	586	2R	38560819	38561318	500	99	49	3.69535e-36	5.14933	2R	38560905	38561404	500	93	47	2.53647e-30	4.41568	2R	38560822	38561321	500	31	43	1.03553e-14	3.95048
2R	38616634	38617444	811	2R	38616774	38617273	500	98	35	1.27209e-41	6.75507	2R	38616634	38617133	500	115	52	1.83022e-39	5.11778	2R	38616945	38617444	500	45	24	1.78923e-31	9.86148
2R	38623046	38623665	620	2R	38623166	38623665	500	113	37	2.04011e-49	7.54592	2R	38623155	38623654	500	114	42	3.02114e-43	6.07763	2R	38623046	38623545	500	45	33	3.88217e-28	7.63056
2R	38684048	38684568	521	2R	38684069	38684568	500	82	50	6.88825e-27	4.10679	2R	38684066	38684565	500	105	61	2.91347e-31	4.03491	2R	38684048	38684547	500	29	40	6.67561e-14	3.87575
2R	38685389	38686002	614	2R	38685389	38685888	500	82	56	5.10849e-25	3.72585	2R	38685410	38685909	500	102	57	3.59045e-31	4.1447	2R	38685503	38686002	500	33	41	1.50143e-16	4.42977
2R	38709931	38710467	537	2R	38709936	38710435	500	217	57	4.59577e-101	10.597	2R	38709968	38710467	500	237	67	2.32744e-98	8.97116	2R	38709931	38710430	500	82	52	7.84686e-53	10.2928
2R	38828903	38829452	550	2R	38828903	38829402	500	96	44	1.67427e-36	5.4536	2R	38828953	38829452	500	119	59	9.05582e-39	4.76487	2R	38828928	38829427	500	26	43	2.54686e-11	3.19667
2R	38874224	38874824	601	2R	38874325	38874824	500	207	42	2.92229e-104	13.0739	2R	38874315	38874814	500	235	65	2.43834e-98	9.12912	2R	38874224	38874723	500	51	43	6.42844e-30	7.07242
2R	38892465	38892996	532	2R	38892484	38892983	500	114	48	7.93173e-45	6.1205	2R	38892497	38892996	500	103	66	9.50499e-29	3.68825	2R	38892465	38892964	500	57	44	1.64594e-34	7.87731
2R	38929141	38929668	528	2R	38929169	38929668	500	105	62	1.19805e-34	4.48584	2R	38929141	38929640	500	100	65	1.11193e-27	3.61792	2R	38929150	38929649	500	38	49	1.90154e-18	4.4996
2R	39001291	39001842	552	2R	39001291	39001790	500	133	62	1.60985e-49	5.81066	2R	39001343	39001842	500	144	77	1.58164e-44	4.64596	2R	39001339	39001838	500	52	51	1.85572e-28	6.25556
2R	39018539	39019118	580	2R	39018619	39019118	500	116	44	9.35935e-48	6.71624	2R	39018619	39019118	500	118	52	5.32948e-41	5.26419	2R	39018539	39019038	500	31	35	1.97381e-16	4.69108
2R	39035586	39036103	518	2R	39035586	39036085	500	271	38	1.55053e-148	18.9455	2R	39035586	39036085	500	264	52	3.72979e-123	12.534	2R	39035604	39036103	500	121	41	2.93707e-93	19.3478
2R	39036094	39036609	516	2R	39036094	39036593	500	156	41	4.12726e-73	9.8403	2R	39036094	39036593	500	178	74	7.52036e-63	6.05058	2R	39036110	39036609	500	73	45	1.07565e-47	10.2232
2R	39120536	39121123	588	2R	39120536	39121035	500	191	55	2.0887e-86	9.53224	2R	39120624	39121123	500	169	62	1.94497e-63	6.68046	2R	39120624	39121123	500	97	47	4.41227e-68	13.5205
2R	39248727	39249729	1003	2R	39248991	39249490	500	129	64	1.46624e-46	5.4672	2R	39248727	39249226	500	152	60	2.64507e-55	6.12945	2R	39248942	39249441	500	36	55	6.86433e-16	3.82417	2R	39249230	39249729	500	119	83	5.51561e-31	3.53154	rep2
2R	39252701	39253258	558	2R	39252756	39253255	500	91	38	3.04059e-36	5.8129	2R	39252759	39253258	500	101	38	3.91292e-38	5.78504	2R	39252701	39253200	500	40	38	1.40685e-22	5.92083
2R	39261616	39262188	573	2R	39261616	39262115	500	152	39	7.76093e-72	9.97662	2R	39261689	39262188	500	171	60	1.84988e-65	6.96128	2R	39261663	39262162	500	60	40	2.23074e-38	9.04763
2R	39266467	39267178	712	2R	39266617	39267116	500	100	58	1.97844e-33	4.50429	2R	39266679	39267178	500	101	49	1.47706e-33	4.66858	2R	39266467	39266966	500	31	57	2.62057e-12	3.10539
2R	39268648	39269221	574	2R	39268648	39269147	500	91	47	1.26334e-32	4.86056	2R	39268648	39269147	500	105	53	4.73606e-34	4.55604	2R	39268722	39269221	500	31	46	3.8622e-14	3.73142
2R	39313126	39313655	530	2R	39313156	39313655	500	90	40	7.7889e-35	5.50131	2R	39313151	39313650	500	94	51	2.22303e-29	4.16747	2R	39313126	39313625	500	28	33	1.15915e-14	4.358
2R	39313892	39314426	535	2R	39313894	39314393	500	104	66	7.74693e-33	4.20331	2R	39313927	39314426	500	113	67	4.46266e-33	4.03036	2R	39313892	39314391	500	62	49	4.90426e-37	7.90991
2R	39328986	39329522	537	2R	39328986	39329485	500	142	31	1.39015e-70	11.1998	2R	39328986	39329485	500	160	42	9.08081e-69	8.78928	2R	39329023	39329522	500	55	35	6.48491e-36	9.15663
2R	39373676	39374192	517	2R	39373682	39374181	500	118	57	2.48857e-43	5.48468	2R	39373693	39374192	500	141	64	6.47782e-48	5.3414	2R	39373676	39374175	500	35	48	1.59095e-16	4.15677
2R	39428237	39428742	506	2R	39428237	39428736	500	113	46	3.86663e-45	6.28499	2R	39428243	39428742	500	117	62	1.08579e-36	4.48013	2R	39428242	39428741	500	38	38	5.09805e-21	5.57565
2R	39431227	39431753	527	2R	39431227	39431726	500	208	54	2.56751e-97	10.611	2R	39431254	39431753	500	203	53	5.73111e-87	9.31683	2R	39431249	39431748	500	76	52	1.02962e-47	9.45517
2R	39431728	39432255	528	2R	39431728	39432227	500	107	57	1.94604e-37	4.92634	2R	39431756	39432255	500	101	75	2.66737e-25	3.22615	2R	39431749	39432248	500	31	51	2.92757e-13	3.41723
2R	39490182	39490713	532	2R	39490209	39490708	500	99	43	1.40571e-38	5.75274	2R	39490214	39490713	500	106	51	2.66532e-35	4.75824	2R	39490182	39490681	500	31	37	5.69028e-16	4.48004
2R	39615317	39615980	664	2R	39615317	39615816	500	277	57	2.07638e-138	13.7426	2R	39615479	39615978	500	298	66	5.24115e-134	11.5932	2R	39615481	39615980	500	92	69	2.33653e-55	9.15156
2R	39727776	39728294	519	2R	39727781	39728280	500	83	60	2.42624e-24	3.55764	2R	39727776	39728275	500	87	66	1.19334e-21	3.05988	2R	39727795	39728294	500	29	50	3.99567e-12	3.20882
2R	39922830	39923332	503	2R	39922833	39923332	500	209	42	1.58321e-105	13.2092	2R	39922833	39923332	500	223	71	1.97618e-88	7.99012	2R	39922830	39923329	500	60	49	2.11458e-35	7.62111
2R	39927974	39928533	560	2R	39927974	39928473	500	135	60	1.9332e-51	6.07652	2R	39927990	39928489	500	159	72	6.94986e-54	5.48774	2R	39928034	39928533	500	37	54	9.39735e-17	4.01244
2R	39944226	39944782	557	2R	39944226	39944725	500	123	33	1.35222e-57	9.10032	2R	39944283	39944782	500	125	47	7.93264e-47	6.11207	2R	39944251	39944750	500	41	34	1.59261e-24	6.68206
2R	39972781	39973298	518	2R	39972781	39973280	500	183	41	8.06599e-90	11.689	2R	39972796	39973295	500	179	39	1.40434e-81	10.5557	2R	39972799	39973298	500	64	38	1.44601e-42	10.1602
2R	39990379	39990929	551	2R	39990379	39990878	500	134	70	5.67061e-47	5.26873	2R	39990385	39990884	500	140	69	1.79627e-45	4.96281	2R	39990430	39990929	500	50	56	1.12295e-25	5.51817
2R	40005972	40006630	659	2R	40006131	40006630	500	86	58	2.22456e-26	3.81138	2R	40006042	40006541	500	113	80	3.56254e-29	3.4477	2R	40005972	40006471	500	30	53	2.73092e-12	3.1792
2R	40065510	40066028	519	2R	40065510	40066009	500	204	58	1.38235e-92	9.77108	2R	40065529	40066028	500	180	75	1.82485e-63	6.05173	2R	40065529	40066028	500	85	48	5.55768e-57	11.4716
2R	40075385	40075887	503	2R	40075388	40075887	500	152	61	1.54476e-60	6.81299	2R	40075385	40075884	500	147	72	7.86058e-48	5.04076	2R	40075385	40075884	500	59	42	7.78079e-37	8.52034
2R	40088369	40088901	533	2R	40088369	40088868	500	102	34	1.86701e-44	7.2307	2R	40088369	40088868	500	106	56	1.86462e-33	4.39064	2R	40088402	40088901	500	27	33	6.29558e-14	4.17079
2R	40196339	40196839	501	2R	40196339	40196838	500	142	42	4.68335e-64	8.70869	2R	40196339	40196838	500	126	43	2.96892e-49	6.64775	2R	40196340	40196839	500	49	36	1.76284e-30	7.83612
2R	40214407	40214971	565	2R	40214472	40214971	500	106	52	8.83537e-39	5.27677	2R	40214407	40214906	500	113	64	4.55407e-34	4.19491	2R	40214451	40214950	500	42	44	1.46906e-22	5.54208
2R	40263218	40263886	669	2R	40263387	40263886	500	120	38	4.79191e-53	7.88259	2R	40263218	40263717	500	121	48	2.94373e-44	5.79394	2R	40263347	40263846	500	31	37	5.69028e-16	4.48004
2R	40457026	40457555	530	2R	40457056	40457555	500	91	47	1.26334e-32	4.86056	2R	40457026	40457525	500	105	61	2.91347e-31	4.03491	2R	40457045	40457544	500	29	38	2.63194e-14	4.04539
2R	40550002	40550516	515	2R	40550002	40550501	500	103	49	2.50631e-38	5.37923	2R	40550017	40550516	500	121	63	2.7374e-38	4.58371	2R	40550010	40550509	500	36	36	5.42559e-20	5.47251
2R	40595563	40596062	500	2R	40595563	40596062	500	118	46	5.58868e-48	6.59035	2R	40595563	40596062	500	128	43	2.41025e-50	6.76296	2R	40595563	40596062	500	54	34	2.00538e-35	9.18356
2R	40598414	40598938	525	2R	40598414	40598913	500	160	44	8.08341e-74	9.52943	2R	40598419	40598918	500	217	49	1.86748e-97	10.7015	2R	40598439	40598938	500	62	48	2.36198e-37	8.05019
2R	40624669	40625181	513	2R	40624669	40625168	500	93	30	3.51199e-41	7.23275	2R	40624669	40625168	500	91	52	1.34827e-27	3.95406	2R	40624682	40625181	500	29	32	1.21437e-15	4.662
2R	40639474	40639978	505	2R	40639479	40639978	500	118	73	1.22651e-37	4.41981	2R	40639474	40639973	500	100	77	2.38706e-24	3.11765	2R	40639475	40639974	500	38	52	7.80934e-18	4.27656
2R	40698929	40699471	543	2R	40698972	40699471	500	112	46	1.41943e-44	6.22399	2R	40698942	40699441	500	107	53	4.81622e-35	4.65161	2R	40698929	40699428	500	39	44	2.71729e-20	5.08269
2R	40943732	40944267	536	2R	40943768	40944267	500	117	47	5.85575e-47	6.41104	2R	40943768	40944267	500	124	46	9.43077e-47	6.17038	2R	40943732	40944231	500	27	30	1.29544e-14	4.50821
2R	40952392	40952948	557	2R	40952449	40952948	500	149	41	7.65544e-69	9.36308	2R	40952396	40952895	500	145	47	1.14788e-57	7.18362	2R	40952392	40952891	500	64	37	5.87782e-43	10.3881
2R	40989641	40990309	669	2R	40989650	40990149	500	88	53	5.90455e-29	4.22608	2R	40989810	40990309	500	89	53	2.5401e-26	3.79521	2R	40989641	40990140	500	29	44	3.80687e-13	3.57713
2R	41074275	41074844	570	2R	41074308	41074807	500	82	51	1.45313e-26	4.03779	2R	41074275	41074774	500	105	48	5.77211e-36	4.9591	2R	41074345	41074844	500	31	41	4.10702e-15	4.11199
2R	41211371	41211871	501	2R	41211371	41211870	500	102	61	1.90224e-33	4.40674	2R	41211371	41211870	500	105	69	9.27739e-29	3.6234	2R	41211372	41211871	500	28	49	1.2136e-11	3.12969
2R	41361606	41362145	540	2R	41361645	41362144	500	235	88	1.51659e-95	7.87911	2R	41361646	41362145	500	251	108	2.28901e-86	6.23775	2R	41361606	41362105	500	71	79	6.59288e-36	6.08357
2R	41408243	41408779	537	2R	41408243	41408742	500	84	37	9.32588e-33	5.43764	2R	41408266	41408765	500	86	57	1.05404e-23	3.43135	2R	41408280	41408779	500	26	34	5.43594e-13	3.88779
2R	41478197	41478793	597	2R	41478197	41478696	500	88	52	2.74432e-29	4.29575	2R	41478292	41478791	500	122	56	1.9629e-41	5.12244	2R	41478294	41478793	500	31	53	6.24411e-13	3.30632
2R	41543198	41543711	514	2R	41543212	41543711	500	99	41	1.9404e-39	5.98793	2R	41543208	41543707	500	91	32	1.47511e-35	5.94095	2R	41543198	41543697	500	36	25	2.77742e-23	7.35696
2R	41685605	41686110	506	2R	41685611	41686110	500	143	39	2.46288e-66	9.33775	2R	41685605	41686104	500	157	50	9.39519e-63	7.42747	2R	41685608	41686107	500	49	35	8.14243e-31	8.02085
2R	41718264	41718782	519	2R	41718283	41718782	500	90	40	7.7889e-35	5.50131	2R	41718270	41718769	500	98	47	8.13889e-33	4.67895	2R	41718264	41718763	500	32	41	7.91936e-16	4.27062
2R	41785502	41786037	536	2R	41785511	41786010	500	138	33	7.98741e-67	10.3163	2R	41785502	41786001	500	133	56	4.3629e-47	5.62833	2R	41785538	41786037	500	60	48	1.03705e-35	7.75627
2R	41786920	41787429	510	2R	41786930	41787429	500	198	49	3.71576e-94	10.9393	2R	41786926	41787425	500	184	61	4.78679e-72	7.42527	2R	41786920	41787419	500	78	40	4.22722e-54	12.1586
2R	41974448	41975085	638	2R	41974448	41974947	500	140	57	1.58153e-55	6.60878	2R	41974586	41975085	500	129	58	3.35362e-44	5.2815	2R	41974580	41975079	500	39	39	1.56353e-21	5.62483
2R	42030690	42031204	515	2R	42030690	42031189	500	156	49	1.11502e-68	8.46218	2R	42030701	42031200	500	175	82	4.81432e-58	5.42531	2R	42030705	42031204	500	39	44	2.71729e-20	5.08269
2R	42172530	42173230	701	2R	42172531	42173030	500	95	47	9.03216e-35	5.0977	2R	42172530	42173029	500	109	72	1.1077e-29	3.63696	2R	42172731	42173230	500	38	41	2.92115e-20	5.23239
2R	42210236	42210746	511	2R	42210236	42210735	500	109	46	6.91368e-43	6.04118	2R	42210247	42210746	500	131	46	1.61265e-50	6.55134	2R	42210241	42210740	500	31	46	3.8622e-14	3.73142
2R	42307434	42308050	617	2R	42307551	42308050	500	154	69	3.27048e-58	6.20534	2R	42307434	42307933	500	150	71	1.01997e-49	5.2161	2R	42307472	42307971	500	65	49	1.64438e-39	8.34433
2R	42408325	42408875	551	2R	42408342	42408841	500	122	54	9.71038e-47	5.95987	2R	42408376	42408875	500	124	77	4.98013e-35	3.94796	2R	42408325	42408824	500	35	51	6.04466e-16	3.94703
2R	42481764	42482278	515	2R	42481764	42482263	500	133	54	6.6944e-53	6.54846	2R	42481764	42482263	500	148	72	2.48903e-48	5.07795	2R	42481779	42482278	500	34	47	5.06153e-16	4.08927
2R	42543606	42544127	522	2R	42543616	42544115	500	97	68	8.77963e-29	3.79198	2R	42543606	42544105	500	97	67	9.56432e-26	3.40683	2R	42543628	42544127	500	39	46	7.88971e-20	4.89493
2R	42556091	42556620	530	2R	42556121	42556620	500	123	65	5.58267e-43	5.1205	2R	42556121	42556620	500	159	81	1.9585e-50	4.94561	2R	42556091	42556590	500	50	57	1.93298e-25	5.43446
2R	42665230	42665738	509	2R	42665239	42665738	500	93	55	7.60319e-31	4.35221	2R	42665230	42665729	500	105	61	2.91347e-31	4.03491	2R	42665235	42665734	500	41	39	4.31927e-23	5.96339
2R	42689284	42689834	551	2R	42689335	42689834	500	121	54	3.47688e-46	5.90648	2R	42689284	42689783	500	99	59	4.39109e-29	3.89252	2R	42689284	42689783	500	45	43	3.84753e-25	6.12202
2R	42750335	42750841	507	2R	42750342	42750841	500	145	46	1.02725e-63	8.24946	2R	42750335	42750834	500	150	57	1.37238e-55	6.31659	2R	42750335	42750834	500	46	40	8.88275e-27	6.6732
2R	43132955	43133477	523	2R	43132976	43133475	500	209	50	2.39301e-100	11.3933	2R	43132978	43133477	500	186	53	2.48166e-77	8.48228	2R	43132955	43133454	500	66	56	3.81031e-38	7.57023
2R	43270106	43270649	544	2R	43270106	43270605	500	138	104	3.37435e-38	3.82546	2R	43270137	43270636	500	155	104	5.03128e-41	3.84819	2R	43270150	43270649	500	62	59	4.13388e-34	6.74219
2R	43469079	43469683	605	2R	43469184	43469683	500	112	44	1.81379e-45	6.46274	2R	43469163	43469662	500	123	35	1.0169e-51	7.68899	2R	43469079	43469578	500	43	38	5.9073e-25	6.44148
2R	43626624	43627230	607	2R	43626731	43627230	500	139	76	1.97319e-47	5.09999	2R	43626731	43627230	500	136	80	1.11959e-39	4.221	2R	43626624	43627123	500	66	56	3.81031e-38	7.57023
2R	43843141	43843712	572	2R	43843213	43843712	500	146	60	1.37164e-57	6.61629	2R	43843144	43843643	500	117	58	3.78205e-38	4.74704	2R	43843141	43843640	500	63	41	1.40742e-40	9.36629
2R	43883985	43884488	504	2R	43883989	43884488	500	311	69	6.85053e-152	13.1544	2R	43883989	43884488	500	293	84	1.52087e-120	9.20655	2R	43883985	43884484	500	108	63	3.75433e-71	11.8268
2R	43893443	43894017	575	2R	43893489	43893988	500	107	58	4.47468e-37	4.85279	2R	43893443	43893942	500	103	71	2.80407e-27	3.4596	2R	43893518	43894017	500	49	51	3.81634e-26	5.8428
2R	43912089	43912640	552	2R	43912127	43912626	500	100	44	1.02935e-38	5.7051	2R	43912141	43912640	500	104	53	1.47822e-33	4.5083	2R	43912089	43912588	500	53	47	2.3726e-30	6.85504
2R	43938422	43938922	501	2R	43938422	43938921	500	160	42	5.66371e-75	9.91066	2R	43938422	43938921	500	162	45	3.2926e-68	8.40409	2R	43938423	43938922	500	64	43	1.03275e-40	9.16018
2R	44202588	44203189	602	2R	44202690	44203189	500	122	58	4.12579e-45	5.60345	2R	44202661	44203160	500	141	63	2.5649e-48	5.41522	2R	44202588	44203087	500	47	36	8.08689e-29	7.46856
2R	44203170	44203716	547	2R	44203212	44203711	500	96	59	4.70679e-31	4.24245	2R	44203170	44203669	500	118	75	6.99223e-33	3.82745	2R	44203217	44203716	500	44	50	1.30014e-22	5.24764
2R	44249378	44249881	504	2R	44249381	44249880	500	105	64	5.51238e-34	4.36349	2R	44249382	44249881	500	112	64	1.36563e-33	4.1542	2R	44249378	44249877	500	37	43	4.89226e-19	4.87183
2R	44284796	44285312	517	2R	44284796	44285295	500	174	50	6.34655e-79	9.35804	2R	44284796	44285295	500	176	63	9.90597e-67	6.8826	2R	44284813	44285312	500	83	47	1.25676e-55	11.3735
2R	44313704	44314212	509	2R	44313713	44314212	500	274	62	2.9774e-133	12.6295	2R	44313706	44314205	500	252	97	1.17427e-91	6.89961	2R	44313704	44314203	500	112	50	2.63779e-80	15.026
2R	44375541	44376188	648	2R	44375689	44376188	500	98	54	8.82463e-34	4.68514	2R	44375637	44376136	500	98	74	2.83992e-24	3.15771	2R	44375541	44376040	500	38	45	2.55351e-19	4.83742
2R	44391674	44392267	594	2R	44391677	44392176	500	118	23	9.26517e-61	11.622	2R	44391674	44392173	500	131	32	5.37191e-58	8.86575	2R	44391768	44392267	500	33	27	3.85194e-20	6.24219
2R	44394169	44394690	522	2R	44394191	44394690	500	110	22	2.31278e-56	11.1417	2R	44394169	44394668	500	111	36	1.63377e-44	6.71311	2R	44394170	44394669	500	31	22	4.33355e-20	6.81316
2R	44506647	44507191	545	2R	44506692	44507191	500	201	109	3.88277e-68	5.50241	2R	44506692	44507191	500	203	142	1.57924e-51	3.87802	2R	44506647	44507146	500	54	117	7.43912e-18	3.13781
2R	44652212	44652762	551	2R	44652249	44652748	500	140	60	3.19897e-54	6.32163	2R	44652263	44652762	500	142	75	2.91136e-44	4.68351	2R	44652212	44652711	500	45	67	8.52347e-20	4.18127
2R	44678240	44678754	515	2R	44678254	44678753	500	167	40	1.73748e-80	10.8136	2R	44678255	44678754	500	158	50	2.63579e-63	7.47864	2R	44678240	44678739	500	86	46	1.10764e-58	12.05
2R	44835633	44836173	541	2R	44835674	44836173	500	106	60	7.58014e-36	4.66388	2R	44835633	44836132	500	107	57	1.37299e-33	4.36893	2R	44835653	44836152	500	37	45	1.38186e-18	4.68822
2R	44847639	44848157	519	2R	44847642	44848141	500	127	50	2.73024e-51	6.65201	2R	44847639	44848138	500	119	68	1.37728e-35	4.21043	2R	44847658	44848157	500	43	52	2.03699e-21	4.94066
2R	45129866	45130386	521	2R	45129887	45130386	500	118	41	2.39279e-50	7.2625	2R	45129866	45130365	500	151	61	2.43863e-54	5.99907	2R	45129877	45130376	500	40	36	3.91336e-23	6.19282
2R	45617014	45617514	501	2R	45617014	45617513	500	113	62	8.537e-39	4.86275	2R	45617015	45617514	500	111	61	3.94397e-34	4.28906	2R	45617015	45617514	500	37	40	9.51129e-20	5.17708
2R	45618749	45619258	510	2R	45618758	45619257	500	133	39	2.77163e-60	8.63	2R	45618759	45619258	500	121	56	6.31658e-41	5.07656	2R	45618749	45619248	500	48	32	5.178e-31	8.43124
2R	45671074	45671775	702	2R	45671272	45671771	500	96	46	1.05847e-35	5.25214	2R	45671276	45671775	500	109	65	7.62922e-32	3.978	2R	45671074	45671573	500	37	47	3.75232e-18	4.51839
2R	45677028	45677701	674	2R	45677202	45677701	500	89	57	3.58432e-28	4.01936	2R	45677105	45677604	500	105	59	6.25179e-32	4.15334	2R	45677028	45677527	500	26	43	2.54686e-11	3.19667
2R	45692923	45693440	518	2R	45692923	45693422	500	83	18	5.724e-42	9.52062	2R	45692940	45693439	500	101	35	1.53399e-39	6.19344	2R	45692941	45693440	500	28	21	6.56461e-18	6.25216
2R	45700587	45701110	524	2R	45700587	45701086	500	298	60	1.15572e-149	14.2038	2R	45700611	45701110	500	270	69	5.67555e-116	10.0434	2R	45700609	45701108	500	113	49	1.08105e-81	15.4373
2R	45749404	45749945	542	2R	45749409	45749908	500	95	41	3.39449e-37	5.72117	2R	45749404	45749903	500	95	63	5.25428e-26	3.51307	2R	45749446	45749945	500	31	41	4.10702e-15	4.11199
2R	45776413	45776916	504	2R	45776413	45776912	500	114	61	1.11187e-39	4.97987	2R	45776417	45776916	500	128	53	9.28369e-46	5.66021	2R	45776413	45776912	500	48	57	5.82477e-24	5.185
2R	46159666	46160177	512	2R	46159676	46160175	500	115	54	6.94095e-43	5.58663	2R	46159666	46160165	500	116	59	2.77828e-37	4.63351	2R	46159678	46160177	500	45	43	3.84753e-25	6.12202
2R	46166391	46166894	504	2R	46166395	46166894	500	163	34	7.96873e-82	12.0563	2R	46166394	46166893	500	174	44	1.29293e-75	9.25177	2R	46166391	46166890	500	75	36	3.70372e-53	12.7038
2R	46278593	46279099	507	2R	46278600	46279099	500	136	52	1.62893e-55	6.93048	2R	46278593	46279092	500	149	69	5.39339e-50	5.30996	2R	46278599	46279098	500	38	48	1.16719e-18	4.5794
2R	46291138	46291753	616	2R	46291254	46291753	500	134	50	2.67969e-55	7.05257	2R	46291138	46291637	500	151	64	4.6839e-53	5.75353	2R	46291146	46291645	500	54	45	9.57585e-32	7.26645
2R	46407202	46407710	509	2R	46407211	46407710	500	86	64	1.18814e-24	3.49897	2R	46407202	46407701	500	119	73	5.77951e-34	3.95608	2R	46407211	46407710	500	51	47	9.20169e-29	6.55933
2R	46460232	46460731	500	2R	46460232	46460731	500	134	47	9.75578e-57	7.43458	2R	46460232	46460731	500	124	47	2.70604e-46	6.05869	2R	46460232	46460731	500	43	29	8.03483e-28	8.04199
2R	46461022	46461556	535	2R	46461022	46461521	500	152	50	8.58948e-66	8.08683	2R	46461022	46461521	500	167	65	5.271e-61	6.32913	2R	46461057	46461556	500	71	56	3.25621e-42	8.21918
2R	46469010	46469516	507	2R	46469017	46469516	500	122	61	6.07577e-44	5.36368	2R	46469015	46469514	500	126	63	9.35484e-41	4.79102	2R	46469010	46469509	500	53	48	4.57717e-30	6.73332
2R	46573589	46574146	558	2R	46573597	46574096	500	154	53	1.85489e-65	7.80257	2R	46573647	46574146	500	182	82	1.34506e-61	5.65923	2R	46573589	46574088	500	63	48	3.52756e-38	8.1974
2R	46574330	46574844	515	2R	46574330	46574829	500	122	41	1.08557e-52	7.53222	2R	46574330	46574829	500	108	53	1.52882e-35	4.69943	2R	46574345	46574844	500	37	35	4.86993e-21	5.78517
2R	46586893	46587512	620	2R	46586893	46587392	500	115	43	1.20022e-47	6.78319	2R	46586916	46587415	500	148	58	4.43641e-54	6.13242	2R	46587013	46587512	500	56	41	1.1652e-34	8.19305
2R	46588218	46588781	564	2R	46588282	46588781	500	116	62	2.25646e-40	5.00445	2R	46588257	46588756	500	123	55	2.41338e-42	5.24928	2R	46588218	46588717	500	42	36	9.79018e-25	6.55549
2R	46619572	46620133	562	2R	46619625	46620124	500	145	35	6.23268e-70	10.3711	2R	46619634	46620133	500	148	64	1.66798e-51	5.62976	2R	46619572	46620071	500	34	46	3.19973e-16	4.16465
2R	46778167	46778729	563	2R	46778230	46778729	500	108	55	1.03898e-38	5.13278	2R	46778167	46778666	500	102	50	1.11694e-33	4.63883	2R	46778202	46778701	500	27	36	2.71336e-13	3.88205
2R	46901332	46901865	534	2R	46901366	46901865	500	117	63	1.54264e-40	4.98185	2R	46901363	46901862	500	128	69	1.42964e-39	4.50153	2R	46901332	46901831	500	32	40	4.84513e-16	4.35995
2R	46905414	46905945	532	2R	46905445	46905944	500	152	71	2.69747e-56	5.96659	2R	46905446	46905945	500	133	66	4.10134e-43	4.87976	2R	46905414	46905913	500	54	57	1.88306e-28	5.93572
2R	47042519	47043058	540	2R	47042519	47043018	500	131	49	4.84478e-54	7.00053	2R	47042543	47043042	500	119	49	8.97171e-43	5.59013	2R	47042559	47043058	500	39	41	5.07168e-21	5.39416
2R	47433573	47434075	503	2R	47433575	47434074	500	155	60	1.06749e-62	7.05927	2R	47433576	47434075	500	157	66	2.51422e-55	5.84229	2R	47433573	47434072	500	33	47	2.51382e-15	3.94703
2R	47464090	47464617	528	2R	47464118	47464617	500	154	67	4.75232e-59	6.3673	2R	47464090	47464589	500	157	64	3.50622e-56	6.00138	2R	47464110	47464609	500	53	41	3.59839e-32	7.69344
2R	47550127	47550665	539	2R	47550154	47550653	500	100	40	1.90515e-40	6.18136	2R	47550166	47550665	500	92	44	5.95697e-31	4.61401	2R	47550127	47550626	500	35	36	3.20531e-19	5.29358
2R	47559568	47560075	508	2R	47559576	47560075	500	80	50	7.07513e-26	3.99521	2R	47559568	47560067	500	91	66	2.22429e-23	3.21641	2R	47559574	47560073	500	35	46	6.26062e-17	4.30993
2R	47596816	47597330	515	2R	47596821	47597320	500	104	45	1.61409e-40	5.84497	2R	47596831	47597330	500	107	55	2.63322e-34	4.50569	2R	47596816	47597315	500	38	38	5.09805e-21	5.57565
2R	47643005	47643548	544	2R	47643005	47643504	500	96	46	1.05847e-35	5.25214	2R	47643005	47643504	500	100	51	2.58408e-32	4.46238	2R	47643049	47643548	500	39	38	8.52109e-22	5.74804
2R	47652492	47653212	721	2R	47652492	47652991	500	82	58	1.96798e-24	3.61455	2R	47652502	47653001	500	104	59	1.88028e-31	4.10981	2R	47652713	47653212	500	37	32	6.91837e-22	6.22733
2R	47791758	47792281	524	2R	47791758	47792257	500	146	41	5.05884e-67	9.15886	2R	47791758	47792257	500	142	49	4.87562e-55	6.77754	2R	47791782	47792281	500	67	26	1.36371e-50	14.5826
2R	48082999	48083603	605	2R	48082999	48083498	500	94	60	9.97471e-30	4.08482	2R	48083018	48083517	500	110	65	2.5837e-32	4.01811	2R	48083104	48083603	500	29	45	5.74916e-13	3.50977
2R	48175906	48176451	546	2R	48175906	48176405	500	156	46	2.75698e-70	8.92957	2R	48175908	48176407	500	152	47	1.56168e-61	7.56028	2R	48175952	48176451	500	44	36	2.34659e-26	6.91967
2R	48329472	48330176	705	2R	48329557	48330056	500	126	48	1.23304e-51	6.82865	2R	48329677	48330176	500	109	71	5.58398e-30	3.68196	2R	48329472	48329971	500	36	51	1.23475e-16	4.08044
2R	48331305	48331821	517	2R	48331322	48331821	500	202	33	1.77578e-107	15.5627	2R	48331321	48331820	500	198	48	4.78896e-87	9.87357	2R	48331305	48331804	500	69	42	2.26296e-45	10.1712
2R	48371131	48371675	545	2R	48371162	48371661	500	138	51	3.93089e-57	7.15956	2R	48371131	48371630	500	133	55	1.63935e-47	5.71647	2R	48371176	48371675	500	37	42	2.86571e-19	4.96935
2R	48431523	48432046	524	2R	48431531	48432030	500	138	40	9.57812e-63	8.79538	2R	48431523	48432022	500	153	64	4.28521e-54	5.8361	2R	48431547	48432046	500	67	50	7.64527e-41	8.48699
2R	48501304	48501818	515	2R	48501304	48501803	500	118	42	7.36515e-50	7.11691	2R	48501319	48501818	500	129	56	5.12537e-45	5.44413	2R	48501305	48501804	500	37	41	1.66035e-19	5.07101
2R	48565163	48565906	744	2R	48565163	48565662	500	105	49	2.02587e-39	5.49437	2R	48565186	48565685	500	96	65	7.14514e-26	3.45843	2R	48565407	48565906	500	28	43	1.19198e-12	3.49644
2R	48583148	48583650	503	2R	48583148	48583647	500	116	42	1.06609e-48	6.98492	2R	48583148	48583647	500	105	55	2.52598e-33	4.41313	2R	48583151	48583650	500	36	35	2.95629e-20	5.60153
2R	48596471	48597056	586	2R	48596471	48596970	500	210	50	5.73964e-101	11.4517	2R	48596475	48596974	500	192	53	1.02188e-80	8.77651	2R	48596557	48597056	500	73	40	1.16257e-49	11.2892
2R	48611495	48612023	529	2R	48611495	48611994	500	96	49	1.51079e-34	4.97723	2R	48611524	48612023	500	97	50	3.36138e-31	4.38853	2R	48611512	48612011	500	37	43	4.89226e-19	4.87183
2R	48634389	48634965	577	2R	48634445	48634944	500	96	56	4.75598e-32	4.43831	2R	48634389	48634888	500	113	61	4.25242e-35	4.37394	2R	48634466	48634965	500	28	35	3.209e-14	4.15192
2R	48698868	48699555	688	2R	48698868	48699367	500	126	43	4.89132e-54	7.4959	2R	48699056	48699555	500	115	61	4.52935e-36	4.45889	2R	48698882	48699381	500	46	34	1.21907e-28	7.63741
2R	48910894	48911432	539	2R	48910894	48911393	500	120	47	1.15367e-48	6.59117	2R	48910933	48911432	500	117	46	4.96249e-43	5.79045	2R	48910926	48911425	500	34	32	1.69076e-19	5.6359
2R	48979539	48980064	526	2R	48979561	48980060	500	107	66	2.39682e-34	4.33692	2R	48979565	48980064	500	97	62	3.24149e-27	3.64535	2R	48979539	48980038	500	32	52	9.50836e-14	3.49049
2R	49107067	49107665	599	2R	49107102	49107601	500	113	54	8.55376e-42	5.48019	2R	49107067	49107566	500	115	67	5.08215e-34	4.10864	2R	49107166	49107665	500	58	45	5.14758e-35	7.88355
2R	49135927	49136430	504	2R	49135927	49136426	500	80	43	2.95031e-28	4.54107	2R	49135931	49136430	500	94	56	1.05538e-27	3.84551	2R	49135928	49136427	500	44	33	2.6433e-27	7.43435
2R	49171737	49172359	623	2R	49171860	49172359	500	136	63	9.2633e-51	5.87111	2R	49171831	49172330	500	126	69	1.32727e-38	4.42484	2R	49171737	49172236	500	29	50	3.99567e-12	3.20882
2R	49174101	49174684	584	2R	49174101	49174600	500	114	55	6.05882e-42	5.44666	2R	49174185	49174684	500	120	68	4.59417e-36	4.24915	2R	49174176	49174675	500	36	46	1.20589e-17	4.45561
2R	49186993	49187542	550	2R	49187043	49187542	500	153	59	5.15095e-62	7.06293	2R	49187006	49187505	500	145	82	2.76785e-43	4.42734	2R	49186993	49187492	500	43	48	2.44685e-22	5.29053
2R	49235812	49236321	510	2R	49235812	49236311	500	86	45	1.05275e-30	4.73656	2R	49235812	49236311	500	97	60	7.83171e-28	3.7507	2R	49235822	49236321	500	27	40	1.62006e-12	3.5559
2R	49243156	49243711	556	2R	49243212	49243711	500	119	48	1.20363e-47	6.41514	2R	49243199	49243698	500	156	62	1.57441e-56	6.12716	2R	49243156	49243655	500	53	41	3.59839e-32	7.69344
2R	49318343	49318976	634	2R	49318477	49318976	500	108	60	6.89112e-37	4.76074	2R	49318473	49318972	500	118	85	5.45801e-30	3.4258	2R	49318343	49318842	500	39	54	3.87845e-18	4.26813
2R	49347096	49347611	516	2R	49347096	49347595	500	267	40	2.54543e-144	17.8668	2R	49347112	49347611	500	226	62	6.33308e-95	9.12477	2R	49347112	49347611	500	101	32	2.28961e-79	19.4843
2R	49347613	49348116	504	2R	49347613	49348112	500	137	24	3.32986e-72	13.2274	2R	49347617	49348116	500	130	38	5.03223e-54	7.62916	2R	49347613	49348112	500	45	29	1.57436e-29	8.47754
2R	49486034	49486584	551	2R	49486065	49486564	500	89	40	2.78631e-34	5.43353	2R	49486085	49486584	500	95	56	3.57e-28	3.8908	2R	49486034	49486533	500	38	40	1.65231e-20	5.34183
2R	49536753	49537255	503	2R	49536756	49537255	500	142	63	4.56661e-54	6.15317	2R	49536756	49537255	500	119	79	3.88581e-32	3.68962	2R	49536753	49537252	500	53	50	1.6499e-29	6.50281
2R	49632565	49633115	551	2R	49632616	49633115	500	141	64	4.22693e-53	6.02288	2R	49632583	49633082	500	166	75	2.99685e-56	5.5461	2R	49632565	49633064	500	42	44	1.46906e-22	5.54208
2R	49685752	49686374	623	2R	49685875	49686374	500	159	44	3.27313e-73	9.46507	2R	49685753	49686252	500	157	75	1.07905e-51	5.22196	2R	49685752	49686251	500	56	50	6.98398e-32	6.92509
2R	49868454	49869018	565	2R	49868519	49869018	500	177	51	3.5251e-80	9.37178	2R	49868519	49869018	500	158	85	1.64651e-48	4.70618	2R	49868454	49868953	500	45	56	5.39928e-22	4.88653
2R	49871195	49871694	500	2R	49871195	49871694	500	127	54	1.59072e-49	6.22711	2R	49871195	49871694	500	109	46	7.69342e-39	5.35763	2R	49871195	49871694	500	39	35	1.27259e-22	6.15383
2R	49932919	49933473	555	2R	49932974	49933473	500	136	42	1.8291e-60	8.30948	2R	49932974	49933473	500	122	55	7.82953e-42	5.20266	2R	49932919	49933418	500	46	41	1.7286e-26	6.53648
2R	50089037	50089543	507	2R	50089037	50089536	500	117	55	1.40777e-43	5.60391	2R	50089039	50089538	500	110	77	1.09057e-28	3.4625	2R	50089044	50089543	500	36	40	5.40102e-19	5.01274
2R	50099283	50099868	586	2R	50099369	50099868	500	126	50	1.01175e-50	6.59487	2R	50099334	50099833	500	131	50	1.17107e-48	6.10222	2R	50099283	50099782	500	43	46	8.01082e-23	5.48546
2R	50169567	50170081	515	2R	50169582	50170081	500	116	43	3.1853e-48	6.84785	2R	50169568	50170067	500	113	56	6.59956e-37	4.71016	2R	50169567	50170066	500	35	45	3.87393e-17	4.39098
2R	50279277	50279797	521	2R	50279298	50279797	500	101	82	7.44853e-27	3.36162	2R	50279295	50279794	500	128	98	7.57696e-31	3.29725	2R	50279277	50279776	500	39	63	1.73038e-16	3.73487
2R	50334352	50334865	514	2R	50334352	50334851	500	89	44	1.09325e-32	5.0149	2R	50334352	50334851	500	98	41	3.11149e-35	5.25121	2R	50334366	50334865	500	29	37	1.62555e-14	4.13614
2R	50367681	50368187	507	2R	50367688	50368187	500	136	53	4.6922e-55	6.81808	2R	50367681	50368180	500	159	68	1.60212e-55	5.77009	2R	50367684	50368183	500	28	42	7.85985e-13	3.56642
2R	50456858	50457431	574	2R	50456907	50457406	500	197	81	4.32555e-77	7.0238	2R	50456858	50457357	500	202	82	6.08383e-72	6.32944	2R	50456932	50457431	500	56	63	1.68355e-28	5.67279
2R	50462562	50463070	509	2R	50462571	50463070	500	175	64	2.55153e-72	7.60809	2R	50462562	50463061	500	169	74	3.42068e-58	5.72162	2R	50462562	50463061	500	68	59	7.23411e-39	7.48393
2R	50719716	50720242	527	2R	50719742	50720241	500	145	45	3.06321e-64	8.4046	2R	50719743	50720242	500	160	52	2.1642e-63	7.33065	2R	50719716	50720215	500	67	43	2.83562e-43	9.64654
2R	50730006	50730542	537	2R	50730006	50730505	500	105	47	3.09551e-40	5.69289	2R	50730008	50730507	500	121	74	1.4041e-34	3.98087	2R	50730043	50730542	500	42	49	2.32701e-21	5.05798
2R	50737458	50737978	521	2R	50737458	50737957	500	175	70	1.5228e-69	7.03436	2R	50737479	50737978	500	191	83	8.36044e-66	5.8967	2R	50737460	50737959	500	48	69	1.79242e-21	4.39041
2R	50869003	50869531	529	2R	50869010	50869509	500	120	47	1.15367e-48	6.59117	2R	50869032	50869531	500	112	55	8.75541e-37	4.7375	2R	50869003	50869502	500	29	45	5.74916e-13	3.50977
2R	51120225	51120751	527	2R	51120252	51120751	500	111	48	3.77976e-43	5.94402	2R	51120225	51120724	500	106	55	8.16857e-34	4.4594	2R	51120233	51120732	500	45	39	2.878e-26	6.64481
2R	51155648	51156231	584	2R	51155648	51156147	500	189	55	3.3518e-85	9.4251	2R	51155732	51156231	500	182	63	5.64214e-70	7.13543	2R	51155731	51156230	500	84	43	3.59147e-58	12.4278
2R	51526592	51527319	728	2R	51526820	51527319	500	131	47	5.41942e-55	7.25348	2R	51526781	51527280	500	128	60	6.70856e-43	5.08525	2R	51526592	51527091	500	46	49	2.33158e-24	5.62105
2R	51537556	51538077	522	2R	51537556	51538055	500	95	70	2.95973e-27	3.61263	2R	51537578	51538077	500	127	94	1.80948e-31	3.39354	2R	51537573	51538072	500	35	68	3.60079e-13	3.07628
2R	51567527	51568249	723	2R	51567750	51568249	500	103	52	3.64572e-37	5.11259	2R	51567750	51568249	500	117	73	4.88335e-33	3.88336	2R	51567527	51568026	500	27	44	8.2566e-12	3.28193
2R	51590693	51591198	506	2R	51590693	51591192	500	107	59	1.0176e-36	4.78148	2R	51590699	51591198	500	129	96	8.44988e-32	3.3874	2R	51590699	51591198	500	37	53	6.07671e-17	4.07744
2R	51837236	51837775	540	2R	51837276	51837775	500	96	54	9.76316e-33	4.5796	2R	51837236	51837735	500	108	68	1.96615e-30	3.78555	2R	51837248	51837747	500	34	47	5.06153e-16	4.08927
2R	51861654	51862157	504	2R	51861656	51862155	500	106	49	5.73383e-40	5.55198	2R	51861654	51862153	500	109	74	4.25276e-29	3.55028	2R	51861658	51862157	500	44	55	1.73546e-21	4.83544
2R	51922980	51923590	611	2R	51923091	51923590	500	145	54	9.45584e-60	7.19312	2R	51923090	51923589	500	144	75	3.06211e-45	4.75516	2R	51922980	51923479	500	50	49	1.96051e-27	6.18822
2R	52465209	52465741	533	2R	52465242	52465741	500	110	65	3.33365e-36	4.53076	2R	52465209	52465708	500	110	60	5.40502e-34	4.30804	2R	52465215	52465714	500	44	44	4.26169e-24	5.84997
2R	52572686	52573194	509	2R	52572691	52573190	500	290	85	1.80901e-129	10.1611	2R	52572695	52573194	500	275	95	6.20818e-105	7.71312	2R	52572686	52573185	500	150	85	3.78912e-99	13.002
2R	52611561	52612093	533	2R	52611594	52612093	500	132	86	1.57044e-40	4.32078	2R	52611594	52612093	500	127	76	9.61845e-37	4.0994	2R	52611561	52612060	500	36	65	3.12448e-14	3.30826
2R	52693032	52693645	614	2R	52693032	52693531	500	153	67	1.71021e-58	6.32256	2R	52693146	52693645	500	151	80	7.14415e-47	4.72868	2R	52693040	52693539	500	40	43	2.75744e-21	5.33808
2R	52931236	52931959	724	2R	52931324	52931823	500	106	53	2.14239e-38	5.19119	2R	52931460	52931959	500	113	74	6.68461e-31	3.69356	2R	52931236	52931735	500	41	49	1.26907e-20	4.91792
2R	52970863	52971475	613	2R	52970976	52971475	500	83	61	4.63347e-24	3.50694	2R	52970876	52971375	500	117	89	1.72434e-28	3.25783	2R	52970863	52971362	500	42	56	7.58834e-20	4.51032
2R	53082716	53083257	542	2R	53082732	53083231	500	137	54	3.60017e-55	6.76306	2R	53082716	53083215	500	115	79	2.42071e-30	3.55402	2R	53082758	53083257	500	36	55	6.86433e-16	3.82417
2R	53097120	53097701	582	2R	53097123	53097622	500	130	83	1.7958e-40	4.38577	2R	53097120	53097619	500	110	80	7.3393e-28	3.34737	2R	53097202	53097701	500	43	59	6.02594e-20	4.43092
2R	53236562	53237121	560	2R	53236622	53237121	500	140	53	2.4114e-57	7.03638	2R	53236562	53237061	500	148	65	4.30918e-51	5.55411	2R	53236573	53237072	500	38	59	1.61091e-16	3.83533
2R	53285129	53285755	627	2R	53285129	53285628	500	83	46	9.21869e-29	4.469	2R	53285129	53285628	500	88	57	1.30084e-24	3.52014	2R	53285256	53285755	500	33	42	2.46107e-16	4.34097
2R	53411246	53411790	545	2R	53411246	53411745	500	91	60	3.09613e-28	3.94068	2R	53411246	53411745	500	97	76	2.47541e-23	3.04955	2R	53411291	53411790	500	38	46	4.27849e-19	4.74813
2R	53484252	53484806	555	2R	53484307	53484806	500	223	58	3.77422e-104	10.7475	2R	53484307	53484806	500	219	80	7.40003e-82	7.05381	2R	53484252	53484751	500	79	49	2.28063e-51	10.3884
2R	53491317	53491872	556	2R	53491317	53491816	500	92	46	1.54445e-33	5.01049	2R	53491318	53491817	500	95	63	5.25428e-26	3.51307	2R	53491373	53491872	500	31	45	2.51297e-14	3.80159
2R	53551046	53551719	674	2R	53551049	53551548	500	143	74	2.83061e-50	5.3848	2R	53551046	53551545	500	144	77	1.58164e-44	4.64596	2R	53551220	53551719	500	58	58	2.8973e-31	6.34367
2R	53555778	53556282	505	2R	53555782	53556281	500	118	39	2.39269e-51	7.57307	2R	53555783	53556282	500	124	54	2.89095e-43	5.38026	2R	53555778	53556277	500	47	45	3.63643e-26	6.19511
2R	53596786	53597292	507	2R	53596793	53597292	500	127	38	3.1811e-57	8.38626	2R	53596793	53597292	500	125	45	9.37545e-48	6.3418	2R	53596786	53597285	500	41	37	1.20363e-23	6.23072
2R	53644279	53644797	519	2R	53644283	53644782	500	107	44	1.23985e-42	6.14651	2R	53644279	53644778	500	126	66	1.16475e-39	4.60044	2R	53644298	53644797	500	44	49	7.53978e-23	5.33897
2R	53658534	53659228	695	2R	53658729	53659228	500	111	30	5.27618e-52	8.79057	2R	53658729	53659228	500	112	44	2.82077e-41	5.73149	2R	53658534	53659033	500	32	30	1.80279e-18	5.5276
2R	53696291	53696807	517	2R	53696308	53696807	500	128	58	2.12275e-48	5.90502	2R	53696293	53696792	500	133	69	5.1957e-42	4.6935	2R	53696291	53696790	500	42	53	1.79149e-20	4.7293
2R	53917630	53918154	525	2R	53917630	53918129	500	104	41	2.85754e-42	6.3222	2R	53917655	53918154	500	120	48	9.89392e-44	5.74159	2R	53917648	53918147	500	32	33	1.11631e-17	5.11388
2R	53972474	53972995	522	2R	53972496	53972995	500	170	60	2.38235e-71	7.79996	2R	53972474	53972973	500	194	80	1.2678e-68	6.19519	2R	53972480	53972979	500	89	45	8.87579e-62	12.7533
2R	54127745	54128340	596	2R	54127745	54128244	500	79	64	2.15534e-21	3.1831	2R	54127745	54128244	500	88	58	2.58572e-24	3.46759	2R	54127841	54128340	500	30	46	1.84115e-13	3.58795
2R	54237287	54237867	581	2R	54237365	54237864	500	187	56	1.87539e-83	9.17433	2R	54237368	54237867	500	184	66	1.27241e-69	6.93258	2R	54237287	54237786	500	75	47	1.14094e-48	10.156
2R	54344448	54344968	521	2R	54344448	54344947	500	155	84	5.8043e-53	5.25269	2R	54344469	54344968	500	151	99	1.07984e-40	3.9102	2R	54344469	54344968	500	43	67	1.89814e-18	3.96645
2R	54446485	54446990	506	2R	54446485	54446984	500	120	50	2.49765e-47	6.2525	2R	54446491	54446990	500	108	49	4.28427e-37	5.02603	2R	54446485	54446984	500	48	33	1.16544e-30	8.22135
2R	54643741	54644242	502	2R	54643742	54644241	500	189	80	4.94982e-73	6.79251	2R	54643743	54644242	500	192	93	2.42199e-62	5.35813	2R	54643741	54644240	500	80	58	5.10777e-49	9.11399
2R	54691329	54691855	527	2R	54691356	54691855	500	167	41	7.1172e-80	10.592	2R	54691349	54691848	500	157	46	7.5434e-65	7.97412	2R	54691329	54691828	500	49	38	7.88745e-30	7.49195
2R	54705286	54705844	559	2R	54705345	54705844	500	261	44	2.28255e-137	16.0968	2R	54705345	54705844	500	254	60	3.84045e-112	10.6327	2R	54705286	54705785	500	121	49	4.71884e-89	16.6382
2R	54708625	54709137	513	2R	54708638	54709137	500	117	51	3.19851e-45	5.97945	2R	54708625	54709124	500	104	74	7.03683e-27	3.37157	2R	54708627	54709126	500	52	45	3.93428e-30	6.95917
2R	54712180	54712736	557	2R	54712197	54712696	500	123	56	1.82688e-46	5.82775	2R	54712180	54712679	500	112	64	1.36563e-33	4.1542	2R	54712237	54712736	500	37	49	9.82032e-18	4.36082
2R	54741454	54741998	545	2R	54741472	54741971	500	253	68	1.20519e-116	10.7047	2R	54741454	54741953	500	258	61	7.57325e-114	10.6567	2R	54741499	54741998	500	122	62	6.21194e-84	13.7069
2R	54779815	54780314	500	2R	54779815	54780314	500	114	55	6.05882e-42	5.44666	2R	54779815	54780314	500	135	59	7.17769e-47	5.46808	2R	54779815	54780314	500	35	38	1.00916e-18	5.06108
2R	54802437	54802983	547	2R	54802484	54802983	500	143	51	5.01254e-60	7.44181	2R	54802438	54802937	500	157	64	3.50622e-56	6.00138	2R	54802437	54802936	500	45	50	2.32359e-23	5.38614
2R	54807974	54808538	565	2R	54808031	54808530	500	98	71	2.10205e-28	3.69264	2R	54808039	54808538	500	110	81	1.3657e-27	3.31072	2R	54807974	54808473	500	33	51	1.37831e-14	3.68132
2R	54878463	54878985	523	2R	54878486	54878985	500	158	45	4.82153e-72	9.22371	2R	54878465	54878964	500	144	69	1.79466e-47	5.11698	2R	54878463	54878962	500	48	52	3.8942e-25	5.6115
2R	54878966	54879535	570	2R	54879036	54879535	500	116	38	1.12009e-50	7.59542	2R	54878968	54879467	500	100	61	6.51519e-29	3.8237	2R	54878966	54879465	500	33	33	1.88913e-18	5.30445
2R	54898191	54898939	749	2R	54898191	54898690	500	86	38	1.89203e-33	5.4594	2R	54898361	54898860	500	106	42	5.41102e-39	5.61086	2R	54898440	54898939	500	27	32	3.76984e-14	4.27727
2R	54969824	54970362	539	2R	54969824	54970323	500	93	30	3.51199e-41	7.23275	2R	54969851	54970350	500	116	47	4.57444e-42	5.63243	2R	54969863	54970362	500	32	30	1.80279e-18	5.5276
2R	54977185	54977830	646	2R	54977331	54977830	500	198	82	3.2541e-77	6.9856	2R	54977185	54977684	500	172	71	5.25718e-61	6.04747	2R	54977299	54977798	500	76	48	3.70648e-49	10.1247
2R	55030017	55030526	510	2R	55030027	55030526	500	254	59	1.09648e-122	12.1653	2R	55030025	55030524	500	259	92	1.02051e-97	7.44822	2R	55030017	55030516	500	127	61	7.32638e-89	14.5254
2R	55053802	55054304	503	2R	55053802	55054301	500	162	71	8.26393e-62	6.39227	2R	55053805	55054304	500	158	77	1.97951e-51	5.13718	2R	55053802	55054301	500	69	56	1.40734e-40	7.95922
2R	55332925	55333437	513	2R	55332926	55333425	500	86	70	4.61133e-23	3.23511	2R	55332925	55333424	500	98	78	2.98754e-23	3.01431	2R	55332938	55333437	500	28	48	8.4078e-12	3.1852
2R	55336206	55336707	502	2R	55336208	55336707	500	151	54	3.20756e-63	7.51635	2R	55336208	55336707	500	184	67	3.75643e-69	6.84201	2R	55336206	55336705	500	80	60	2.35724e-48	8.85012
2R	55336707	55337209	503	2R	55336709	55337208	500	87	56	1.73523e-27	3.97955	2R	55336710	55337209	500	102	72	1.48807e-26	3.38078	2R	55336707	55337206	500	36	58	2.30523e-15	3.65273
2R	55350126	55350774	649	2R	55350275	55350774	500	122	49	6.71139e-49	6.47734	2R	55350250	55350749	500	109	51	8.21322e-37	4.90651	2R	55350126	55350625	500	42	38	3.70267e-24	6.26757
2R	55389484	55390029	546	2R	55389492	55389991	500	108	59	3.04497e-37	4.83063	2R	55389484	55389983	500	126	74	6.37752e-37	4.16092	2R	55389530	55390029	500	34	46	3.19973e-16	4.16465
2R	55448425	55449219	795	2R	55448720	55449219	500	97	51	2.45384e-34	4.86531	2R	55448587	55449086	500	115	80	4.65553e-30	3.51466	2R	55448425	55448924	500	55	46	2.96985e-32	7.28344
2R	55520309	55520812	504	2R	55520309	55520808	500	89	37	1.48977e-35	5.79859	2R	55520313	55520812	500	97	51	7.69911e-31	4.3148	2R	55520313	55520812	500	33	32	1.0291e-18	5.43987
2R	55844821	55845446	626	2R	55844821	55845320	500	155	54	1.50676e-65	7.73215	2R	55844853	55845352	500	140	68	7.52092e-46	5.02672	2R	55844947	55845446	500	49	48	6.37417e-27	6.15329
2R	55851988	55852506	519	2R	55851988	55852487	500	183	78	1.55039e-70	6.70975	2R	55851989	55852488	500	175	88	9.24112e-56	5.09506	2R	55852007	55852506	500	47	61	2.28519e-22	4.77173
2R	56000268	56000820	553	2R	56000321	56000820	500	87	70	1.60826e-23	3.27695	2R	56000321	56000820	500	102	64	6.68221e-29	3.74816	2R	56000268	56000767	500	34	53	6.65884e-15	3.6902
2R	56151100	56151653	554	2R	56151110	56151609	500	84	45	1.20738e-29	4.61417	2R	56151100	56151599	500	89	51	5.60864e-27	3.92252	2R	56151154	56151653	500	40	29	2.73312e-25	7.39197
2R	56176265	56176822	558	2R	56176323	56176822	500	113	59	6.96715e-40	5.07674	2R	56176265	56176764	500	117	66	2.63798e-35	4.24241	2R	56176323	56176822	500	34	41	2.80081e-17	4.5894
2R	56287070	56287600	531	2R	56287070	56287569	500	129	59	1.53361e-48	5.86783	2R	56287097	56287596	500	127	71	2.12961e-38	4.35263	2R	56287101	56287600	500	46	40	8.88275e-27	6.6732
2R	56345524	56346121	598	2R	56345622	56346121	500	173	66	3.1478e-70	7.31527	2R	56345524	56346023	500	165	103	6.99944e-46	4.15315	2R	56345535	56346034	500	60	68	2.65107e-30	5.74014
2R	56394907	56395461	555	2R	56394962	56395461	500	103	54	2.03853e-36	4.94949	2R	56394907	56395406	500	106	55	8.16857e-34	4.4594	2R	56394955	56395454	500	32	47	1.22724e-14	3.80523
2R	56492963	56493469	507	2R	56492964	56493463	500	133	64	1.0061e-48	5.65217	2R	56492963	56493462	500	130	77	7.90089e-38	4.15684	2R	56492970	56493469	500	43	53	3.38446e-21	4.86053
2R	56605495	56606118	624	2R	56605619	56606118	500	170	61	7.28461e-71	7.6888	2R	56605615	56606114	500	155	66	2.74012e-54	5.76182	2R	56605495	56605994	500	73	47	5.96577e-47	9.85285
2R	56681696	56682205	510	2R	56681696	56682195	500	86	52	2.88593e-28	4.1874	2R	56681706	56682205	500	97	53	3.88969e-30	4.17477	2R	56681698	56682197	500	29	51	5.75648e-12	3.15491
2R	56698906	56699413	508	2R	56698909	56699408	500	163	31	7.21797e-84	13.004	2R	56698906	56699405	500	185	55	1.08671e-75	8.16873	2R	56698914	56699413	500	50	36	2.5696e-31	8.02035
2R	56735888	56736390	503	2R	56735888	56736387	500	185	72	2.51531e-74	7.28519	2R	56735891	56736390	500	178	76	5.2661e-62	5.90992	2R	56735888	56736387	500	65	57	4.77085e-37	7.32795
2R	56812810	56813382	573	2R	56812810	56813309	500	180	54	2.43111e-80	9.08594	2R	56812810	56813309	500	161	70	1.00752e-55	5.70178	2R	56812883	56813382	500	74	46	3.50629e-48	10.1888
2R	56890947	56891517	571	2R	56890947	56891446	500	88	59	4.63501e-27	3.85254	2R	56890957	56891456	500	112	54	3.65499e-37	4.81295	2R	56891018	56891517	500	49	50	2.12251e-26	5.94264
2R	56893876	56894397	522	2R	56893898	56894397	500	132	61	2.24365e-49	5.84514	2R	56893876	56894375	500	134	59	2.34471e-46	5.42401	2R	56893879	56894378	500	49	47	3.43978e-27	6.26453
2R	56938353	56938862	510	2R	56938353	56938852	500	86	43	1.87137e-31	4.92207	2R	56938361	56938860	500	102	71	7.8013e-27	3.4226	2R	56938363	56938862	500	30	47	2.76983e-13	3.523
2R	56989875	56990616	742	2R	56990117	56990616	500	118	36	6.55217e-53	8.09446	2R	56989875	56990374	500	105	70	1.83042e-28	3.57794	2R	56989901	56990400	500	45	43	3.84753e-25	6.12202
2R	56999768	57000471	704	2R	56999922	57000421	500	129	63	6.01822e-47	5.54275	2R	56999972	57000471	500	135	68	2.31413e-43	4.83181	2R	56999768	57000267	500	28	42	7.85985e-13	3.56642
2R	57354788	57355345	558	2R	57354817	57355316	500	128	49	2.55614e-52	6.82594	2R	57354788	57355287	500	115	74	8.20775e-32	3.7653	2R	57354846	57355345	500	48	50	1.24045e-25	5.80315
2R	57851165	57851685	521	2R	57851186	57851685	500	243	47	1.11507e-123	14.1073	2R	57851168	57851667	500	218	53	1.40965e-95	10.0553	2R	57851165	57851664	500	94	53	7.11609e-63	11.7845
2R	58194553	58195247	695	2R	58194748	58195247	500	96	47	2.60361e-35	5.15707	2R	58194553	58195052	500	102	40	9.14156e-38	5.60297	2R	58194586	58195085	500	29	24	8.58454e-18	5.87503
2R	58470653	58471232	580	2R	58470733	58471232	500	83	32	2.2114e-34	6.04778	2R	58470653	58471152	500	88	39	6.80415e-31	4.86049	2R	58470733	58471232	500	30	38	5.0416e-15	4.21327
2R	58477156	58477677	522	2R	58477156	58477655	500	124	52	1.04624e-48	6.26662	2R	58477156	58477655	500	145	48	3.63866e-57	7.05606	2R	58477178	58477677	500	61	42	1.60499e-38	8.84905
2R	59132822	59133326	505	2R	59132823	59133322	500	563	295	2.97571e-191	6.50639	2R	59132827	59133326	500	562	303	1.17231e-167	5.61617	2R	59132822	59133321	500	173	217	1.97657e-79	6.45159
2R	59601487	59602036	550	2R	59601506	59602005	500	93	38	2.26733e-37	5.95461	2R	59601537	59602036	500	103	48	5.97687e-35	4.85518	2R	59601487	59601986	500	27	32	3.76984e-14	4.27727
2R	60215286	60215835	550	2R	60215286	60215785	500	253	107	3.34304e-97	7.153	2R	60215336	60215835	500	279	122	5.43705e-95	6.2503	2R	60215310	60215809	500	79	120	4.27945e-33	4.7133
2R	60803828	60804417	590	2R	60803900	60804399	500	109	54	1.25542e-39	5.26761	2R	60803918	60804417	500	116	61	1.47162e-36	4.50139	2R	60803828	60804327	500	52	35	2.37761e-33	8.58747
2L	340847	341369	523	2L	340870	341369	500	270	107	8.5969e-107	7.66477	2L	340847	341346	500	272	122	2.09904e-91	6.08405	2L	340859	341358	500	71	92	5.35148e-33	5.31261
2L	1157678	1158229	552	2L	1157678	1158177	500	109	62	1.03818e-36	4.67412	2L	1157702	1158201	500	112	56	2.07223e-36	4.66446	2L	1157730	1158229	500	36	47	1.95431e-17	4.37496
2L	2926616	2927171	556	2L	2926672	2927171	500	130	76	9.28701e-43	4.74163	2L	2926666	2927165	500	142	72	2.38763e-45	4.85497	2L	2926616	2927115	500	45	51	4.01156e-23	5.29565
2L	3028638	3029194	557	2L	3028647	3029146	500	115	68	9.28543e-38	4.57314	2L	3028695	3029194	500	114	51	2.34985e-39	5.15408	2L	3028638	3029137	500	37	50	1.56802e-17	4.28622
2L	3151257	3151859	603	2L	3151348	3151847	500	131	52	1.16116e-52	6.65353	2L	3151360	3151859	500	144	64	1.89961e-49	5.46491	2L	3151257	3151756	500	61	39	1.35296e-39	9.41623
2L	3157740	3158254	515	2L	3157744	3158243	500	118	46	5.58868e-48	6.59035	2L	3157755	3158254	500	127	71	2.12961e-38	4.35263	2L	3157740	3158239	500	45	44	7.13769e-25	6.00436
2L	3163705	3164269	565	2L	3163770	3164269	500	99	46	2.43437e-37	5.43374	2L	3163769	3164268	500	102	62	1.57921e-29	3.85326	2L	3163705	3164204	500	33	48	3.89408e-15	3.87695
2L	3205648	3206291	644	2L	3205683	3206182	500	105	31	8.19555e-48	8.05206	2L	3205792	3206291	500	114	58	1.16039e-36	4.61383	2L	3205648	3206147	500	44	37	4.7116e-26	6.76416
2L	3394761	3395300	540	2L	3394801	3395300	500	125	71	6.86141e-42	4.82366	2L	3394801	3395300	500	144	85	8.13942e-42	4.25616	2L	3394761	3395260	500	44	57	4.62006e-21	4.68866
2L	3432025	3432702	678	2L	3432184	3432683	500	105	43	6.05312e-42	6.13821	2L	3432025	3432524	500	119	57	1.5808e-39	4.90923	2L	3432203	3432702	500	42	45	2.60531e-22	5.43772
2L	3443851	3444368	518	2L	3443869	3444368	500	135	64	8.21338e-50	5.74476	2L	3443851	3444350	500	143	82	2.48375e-42	4.3611	2L	3443851	3444350	500	42	59	3.00317e-19	4.31128
2L	3486488	3487011	524	2L	3486488	3486987	500	113	54	8.55376e-42	5.48019	2L	3486497	3486996	500	112	73	9.56949e-31	3.70181	2L	3486512	3487011	500	35	57	7.10134e-15	3.58685
2L	3734921	3735707	787	2L	3735208	3735707	500	83	46	9.21869e-29	4.469	2L	3735168	3735667	500	99	44	1.65939e-34	5.00377	2L	3734921	3735420	500	31	32	3.64868e-17	5.04963
2L	3756867	3757519	653	2L	3757012	3757511	500	143	41	3.29855e-65	8.95482	2L	3757020	3757519	500	152	76	8.08501e-49	4.98363	2L	3756867	3757366	500	47	53	3.81984e-24	5.38802
2L	3844712	3845354	643	2L	3844855	3845354	500	84	59	4.14153e-25	3.65834	2L	3844712	3845211	500	93	71	6.47356e-23	3.09056	2L	3844819	3845318	500	47	41	2.74169e-27	6.70094
2L	3877623	3878133	511	2L	3877623	3878122	500	111	53	4.22091e-41	5.46091	2L	3877631	3878130	500	113	84	4.35643e-28	3.30162	2L	3877634	3878133	500	57	45	3.42005e-34	7.72897
2L	3881189	3881711	523	2L	3881196	3881695	500	82	36	4.59701e-32	5.41531	2L	3881189	3881688	500	92	44	5.95697e-31	4.61401	2L	3881212	3881711	500	47	36	8.08689e-29	7.46856
2L	3883265	3883779	515	2L	3883280	3883779	500	87	48	3.78964e-30	4.54191	2L	3883271	3883770	500	92	48	1.8224e-29	4.28565	2L	3883265	3883764	500	35	36	3.20531e-19	5.29358
2L	3905386	3905888	503	2L	3905386	3905885	500	175	59	9.09908e-75	8.16561	2L	3905386	3905885	500	181	105	1.01192e-52	4.50995	2L	3905389	3905888	500	62	54	1.60911e-35	7.27799
2L	3906904	3907442	539	2L	3906943	3907442	500	108	58	1.33098e-37	4.90268	2L	3906904	3907403	500	108	55	8.46202e-35	4.55201	2L	3906904	3907403	500	46	42	3.32154e-26	6.40544
2L	3924231	3924768	538	2L	3924269	3924768	500	223	56	2.43427e-105	11.0784	2L	3924243	3924742	500	175	85	6.91008e-57	5.25487	2L	3924231	3924730	500	68	46	4.7851e-43	9.26507
2L	3924748	3925270	523	2L	3924771	3925270	500	104	43	2.2184e-41	6.07388	2L	3924754	3925253	500	104	73	3.70657e-27	3.41221	2L	3924748	3925247	500	30	31	1.19315e-16	4.98296
2L	3949996	3950593	598	2L	3950004	3950503	500	85	51	4.3637e-28	4.20264	2L	3950094	3950593	500	116	63	7.47071e-36	4.37681	2L	3949996	3950495	500	38	49	1.90154e-18	4.4996
2L	3967336	3968068	733	2L	3967569	3968068	500	321	45	1.21704e-175	19.6647	2L	3967336	3967835	500	359	55	3.53569e-178	16.5319	2L	3967382	3967881	500	186	72	1.1733e-137	18.9922
2L	3967838	3968581	744	2L	3968082	3968581	500	82	56	5.10849e-25	3.72585	2L	3967838	3968337	500	257	72	7.11779e-107	9.18078	2L	3967884	3968383	500	91	56	4.33634e-59	10.8422
2L	3981837	3982356	520	2L	3981857	3982356	500	113	50	2.02929e-43	5.85413	2L	3981840	3982339	500	102	47	7.76397e-35	4.8901	2L	3981837	3982336	500	46	40	8.88275e-27	6.6732
2L	4310619	4311346	728	2L	4310847	4311346	500	98	48	5.26668e-36	5.18223	2L	4310847	4311346	500	97	67	9.56432e-26	3.40683	2L	4310619	4311118	500	31	45	2.51297e-14	3.80159
2L	4829839	4830455	617	2L	4829929	4830428	500	87	40	3.52899e-33	5.29811	2L	4829956	4830455	500	91	63	3.26774e-24	3.34965	2L	4829839	4830338	500	34	49	1.23399e-15	3.94666
2L	5025346	5025890	545	2L	5025346	5025845	500	115	45	1.00691e-46	6.52754	2L	5025359	5025858	500	127	64	7.01575e-41	4.76665	2L	5025391	5025890	500	51	36	3.71504e-32	8.20487
2L	5345379	5345960	582	2L	5345458	5345957	500	146	57	6.20459e-59	6.91682	2L	5345461	5345960	500	149	86	7.52333e-44	4.37095	2L	5345379	5345878	500	39	69	1.6489e-15	3.44942
2L	6207247	6207820	574	2L	6207247	6207746	500	106	50	1.44592e-39	5.457	2L	6207247	6207746	500	116	44	2.13296e-43	5.9563	2L	6207321	6207820	500	33	34	3.41691e-18	5.17587
2L	6208047	6208566	520	2L	6208058	6208557	500	130	37	1.40381e-59	8.79551	2L	6208047	6208546	500	112	39	1.38958e-43	6.34283	2L	6208067	6208566	500	42	28	2.52173e-27	8.04955
2L	6208577	6209076	500	2L	6208577	6209076	500	209	54	6.25886e-98	10.6656	2L	6208577	6209076	500	194	62	4.90861e-77	7.74923	2L	6208577	6209076	500	91	66	1.60159e-55	9.40018
2L	6432195	6432716	522	2L	6432202	6432701	500	140	57	1.58153e-55	6.60878	2L	6432217	6432716	500	156	74	1.41173e-51	5.24773	2L	6432195	6432694	500	54	41	5.36504e-33	7.85974
2L	6434752	6435366	615	2L	6434840	6435339	500	108	46	2.51151e-42	5.9803	2L	6434867	6435366	500	124	93	1.92769e-30	3.33791	2L	6434752	6435251	500	42	53	1.79149e-20	4.7293
2L	6470265	6470821	557	2L	6470265	6470764	500	107	33	6.16543e-48	7.81121	2L	6470322	6470821	500	100	45	1.29391e-34	4.9643	2L	6470322	6470821	500	33	34	3.41691e-18	5.17587
2L	6519284	6519840	557	2L	6519341	6519840	500	124	76	1.06882e-39	4.50335	2L	6519284	6519783	500	143	73	1.78389e-45	4.83309	2L	6519295	6519794	500	38	56	4.59684e-17	4.01239
2L	6538912	6539473	562	2L	6538912	6539411	500	113	56	5.14955e-41	5.31111	2L	6538958	6539457	500	120	65	4.30404e-37	4.42017	2L	6538974	6539473	500	32	43	2.05102e-15	4.10288
2L	6558549	6559051	503	2L	6558552	6559051	500	135	49	2.37919e-56	7.23361	2L	6558549	6559048	500	126	57	4.52008e-43	5.22567	2L	6558551	6559050	500	44	33	2.6433e-27	7.43435
2L	6633392	6633924	533	2L	6633392	6633891	500	301	47	5.35039e-161	17.7062	2L	6633425	6633924	500	255	59	2.44565e-113	10.8339	2L	6633402	6633901	500	104	46	6.87946e-75	14.8699
2L	6643318	6643881	564	2L	6643340	6643839	500	109	51	8.32486e-41	5.5325	2L	6643382	6643881	500	114	58	1.16039e-36	4.61383	2L	6643318	6643817	500	37	46	2.28797e-18	4.60168
2L	6687981	6688562	582	2L	6688063	6688562	500	137	49	1.64772e-57	7.35027	2L	6688058	6688557	500	145	44	3.2712e-59	7.59668	2L	6687981	6688480	500	65	38	1.94289e-43	10.3398
2L	6741957	6742473	517	2L	6741973	6742472	500	143	48	1.65353e-61	7.83728	2L	6741974	6742473	500	137	54	4.79335e-50	5.99783	2L	6741957	6742456	500	37	55	1.44253e-16	3.94954
2L	6756039	6756619	581	2L	6756074	6756573	500	104	56	3.23446e-36	4.8481	2L	6756039	6756538	500	121	66	3.14864e-37	4.40138	2L	6756120	6756619	500	43	55	9.11483e-21	4.70806
2L	6844254	6844807	554	2L	6844308	6844807	500	154	49	1.71865e-67	8.34484	2L	6844295	6844794	500	140	76	6.14403e-43	4.55831	2L	6844254	6844753	500	37	42	2.86571e-19	4.96935
2L	6913209	6913772	564	2L	6913273	6913772	500	138	52	1.16015e-56	7.0414	2L	6913267	6913766	500	135	71	2.85082e-42	4.65222	2L	6913209	6913708	500	37	64	5.05038e-15	3.46326
2L	6942856	6943411	556	2L	6942912	6943411	500	149	45	1.25047e-66	8.65631	2L	6942876	6943375	500	159	65	8.52096e-57	6.00233	2L	6942856	6943355	500	45	45	1.30927e-24	5.89129
2L	6979318	6979920	603	2L	6979421	6979920	500	95	57	3.34778e-31	4.32066	2L	6979318	6979817	500	109	64	3.6119e-32	4.03219	2L	6979347	6979846	500	33	47	2.51382e-15	3.94703
2L	7492510	7493251	742	2L	7492749	7493248	500	89	49	7.68474e-31	4.57684	2L	7492752	7493251	500	107	79	7.92343e-27	3.28355	2L	7492510	7493009	500	32	54	2.04714e-13	3.37913
2L	7565645	7566152	508	2L	7565652	7566151	500	138	54	9.69916e-56	6.81676	2L	7565653	7566152	500	153	62	5.93163e-55	5.99974	2L	7565645	7566144	500	56	35	8.93347e-37	9.34688
2L	7594883	7595415	533	2L	7594883	7595382	500	262	59	1.12726e-127	12.573	2L	7594886	7595385	500	238	54	1.46483e-106	10.8668	2L	7594916	7595415	500	99	42	3.19399e-72	15.2089
2L	7650981	7651531	551	2L	7650981	7651480	500	86	56	5.45908e-27	3.92874	2L	7650981	7651480	500	87	67	2.16629e-21	3.0199	2L	7651032	7651531	500	44	54	1.05113e-21	4.91244
2L	7790969	7791514	546	2L	7791015	7791514	500	85	45	3.57233e-30	4.67535	2L	7790969	7791468	500	86	60	7.70825e-23	3.28227	2L	7791015	7791514	500	28	47	5.78119e-12	3.24278
2L	7827828	7828463	636	2L	7827828	7828327	500	110	56	2.10428e-39	5.15656	2L	7827830	7828329	500	111	76	2.04017e-29	3.53769	2L	7827964	7828463	500	34	51	2.9111e-15	3.81398
2L	7965597	7966113	517	2L	7965597	7966096	500	105	47	3.09551e-40	5.69289	2L	7965614	7966113	500	109	46	7.69342e-39	5.35763	2L	7965614	7966113	500	28	34	1.94121e-14	4.25236
2L	7990367	7990956	590	2L	7990457	7990956	500	139	56	2.08979e-55	6.6585	2L	7990367	7990866	500	152	67	2.50424e-52	5.56749	2L	7990409	7990908	500	43	49	4.21402e-22	5.19834
2L	8113012	8113546	535	2L	8113013	8113512	500	132	55	6.75395e-52	6.39304	2L	8113012	8113511	500	116	58	1.18737e-37	4.70261	2L	8113047	8113546	500	28	47	5.78119e-12	3.24278
2L	8115522	8116054	533	2L	8115555	8116054	500	160	65	2.77808e-63	6.81416	2L	8115555	8116054	500	177	79	2.96291e-60	5.67655	2L	8115522	8116021	500	57	54	1.4858e-31	6.61488
2L	8127591	8128127	537	2L	8127612	8128111	500	91	46	5.32111e-33	4.95017	2L	8127591	8128090	500	95	63	5.25428e-26	3.51307	2L	8127628	8128127	500	27	31	2.22613e-14	4.38958
2L	8298315	8298836	522	2L	8298315	8298814	500	134	59	2.64655e-51	6.11604	2L	8298317	8298816	500	126	66	1.16475e-39	4.60044	2L	8298337	8298836	500	41	46	2.57789e-21	5.18955
2L	8304921	8305429	509	2L	8304923	8305422	500	213	49	1.85522e-103	11.8291	2L	8304921	8305420	500	209	56	1.14542e-88	9.16693	2L	8304930	8305429	500	95	51	1.41942e-64	12.3232
2L	8314476	8315013	538	2L	8314514	8315013	500	87	61	5.58012e-26	3.69548	2L	8314476	8314975	500	95	64	1.03052e-25	3.46518	2L	8314497	8314996	500	33	41	1.50143e-16	4.42977
2L	8330960	8331472	513	2L	8330973	8331472	500	101	56	1.21347e-34	4.69422	2L	8330973	8331472	500	98	54	2.83435e-30	4.15502	2L	8330960	8331459	500	36	45	7.37144e-18	4.5394
2L	8632608	8633153	546	2L	8632608	8633107	500	85	33	4.55382e-35	6.05564	2L	8632608	8633107	500	94	45	1.42381e-31	4.63622	2L	8632654	8633153	500	46	37	1.11183e-27	7.12154
2L	8706969	8707493	525	2L	8706994	8707493	500	170	39	5.6353e-83	11.2591	2L	8706994	8707493	500	190	57	2.03825e-77	8.151	2L	8706969	8707468	500	67	46	3.36655e-42	9.11163
2L	8860051	8860552	502	2L	8860051	8860550	500	227	41	1.07409e-117	14.7237	2L	8860053	8860552	500	222	53	6.88944e-98	10.2526	2L	8860053	8860552	500	71	45	5.69537e-46	9.9092
2L	8867064	8867710	647	2L	8867123	8867622	500	162	57	3.70598e-68	7.7409	2L	8867211	8867710	500	177	71	1.26772e-63	6.23705	2L	8867064	8867563	500	48	40	2.16354e-28	7.00929
2L	9679287	9679855	569	2L	9679351	9679850	500	84	46	2.75982e-29	4.529	2L	9679287	9679786	500	93	53	3.24103e-28	3.98476	2L	9679356	9679855	500	28	35	3.209e-14	4.15192
2L	9730207	9730715	509	2L	9730216	9730715	500	249	82	1.22223e-106	8.92321	2L	9730215	9730714	500	255	116	3.75949e-85	5.94674	2L	9730207	9730706	500	79	97	1.11404e-37	5.71062
2L	9828915	9829421	507	2L	9828922	9829421	500	117	52	8.39978e-45	5.88077	2L	9828921	9829420	500	117	68	1.22662e-34	4.13303	2L	9828915	9829414	500	34	34	5.78287e-19	5.36239
2L	9863240	9863833	594	2L	9863240	9863739	500	127	47	1.11698e-52	7.01232	2L	9863240	9863739	500	110	56	2.02511e-35	4.5731	2L	9863334	9863833	500	35	43	1.4409e-17	4.56295
2L	9863975	9864617	643	2L	9863975	9864474	500	97	52	5.68452e-34	4.78501	2L	9863977	9864476	500	100	53	1.35813e-31	4.31755	2L	9864118	9864617	500	27	46	1.76919e-11	3.16069
2L	9940954	9941482	529	2L	9940971	9941470	500	106	71	2.77762e-32	4.02626	2L	9940983	9941482	500	94	70	1.31702e-23	3.16657	2L	9940954	9941453	500	51	53	3.61426e-27	5.91921
2L	10037486	10038017	532	2L	10037518	10038017	500	172	62	1.53043e-71	7.67706	2L	10037486	10037985	500	158	68	5.26703e-55	5.73087	2L	10037511	10038010	500	60	42	1.12127e-37	8.6846
2L	10118142	10118678	537	2L	10118174	10118673	500	112	53	1.20363e-41	5.51493	2L	10118179	10118678	500	102	80	1.97602e-24	3.08052	2L	10118142	10118641	500	34	50	1.90288e-15	3.87915
2L	10227903	10228558	656	2L	10228059	10228558	500	83	43	7.56644e-30	4.73136	2L	10227903	10228402	500	96	65	7.14514e-26	3.45843	2L	10228041	10228540	500	30	45	1.21358e-13	3.65542
2L	10300094	10300675	582	2L	10300169	10300668	500	97	41	2.58196e-38	5.85448	2L	10300176	10300675	500	116	73	1.41265e-32	3.84702	2L	10300094	10300593	500	30	50	8.9908e-13	3.34198
2L	10340530	10341044	515	2L	10340543	10341042	500	158	48	2.10771e-70	8.73173	2L	10340530	10341029	500	158	63	3.83891e-57	6.12623	2L	10340545	10341044	500	56	45	2.2551e-33	7.57459
2L	10501036	10501581	546	2L	10501080	10501579	500	120	71	2.58872e-39	4.6132	2L	10501082	10501581	500	110	70	9.72139e-31	3.7657	2L	10501036	10501535	500	38	44	1.50884e-19	4.93026
2L	10530954	10531786	833	2L	10531142	10531641	500	86	50	6.18847e-29	4.33042	2L	10531287	10531786	500	88	67	8.1129e-22	3.05848	2L	10530954	10531453	500	38	62	5.32216e-16	3.67367
2L	10582881	10583506	626	2L	10582975	10583474	500	151	41	4.65006e-70	9.49933	2L	10583007	10583506	500	140	74	1.21284e-43	4.6668	2L	10582881	10583380	500	45	42	2.04989e-25	6.24457
2L	10785828	10786358	531	2L	10785840	10786339	500	83	62	8.76653e-24	3.45771	2L	10785828	10786327	500	98	73	1.54772e-24	3.19578	2L	10785859	10786358	500	35	51	6.04466e-16	3.94703
2L	10847888	10848400	513	2L	10847888	10848387	500	102	51	5.22918e-37	5.1428	2L	10847888	10848387	500	126	76	2.82624e-36	4.06419	2L	10847901	10848400	500	35	55	3.21385e-15	3.69913
2L	10882083	10882630	548	2L	10882131	10882630	500	200	55	7.43248e-92	10.0149	2L	10882083	10882582	500	231	67	5.49276e-95	8.72919	2L	10882091	10882590	500	71	57	6.70091e-42	8.09449
2L	11026006	11026511	506	2L	11026006	11026505	500	118	68	2.66033e-39	4.70397	2L	11026006	11026505	500	138	88	4.40172e-38	3.94029	2L	11026012	11026511	500	72	60	8.57521e-42	7.86542
2L	11182996	11183588	593	2L	11183022	11183521	500	89	54	3.90246e-29	4.2112	2L	11182996	11183495	500	98	67	3.42597e-26	3.44564	2L	11183089	11183588	500	26	33	3.35317e-13	3.98437
2L	11378964	11379503	540	2L	11378965	11379464	500	149	34	4.84369e-73	10.9401	2L	11379004	11379503	500	154	34	3.97468e-70	10.0554	2L	11378964	11379463	500	51	28	3.85257e-35	10.0749
2L	11527730	11528244	515	2L	11527745	11528244	500	187	57	6.48123e-83	9.03516	2L	11527730	11528229	500	182	88	3.02573e-59	5.31474	2L	11527742	11528241	500	61	43	3.55805e-38	8.6754
2L	11801235	11801795	561	2L	11801235	11801734	500	161	67	5.764e-63	6.68086	2L	11801295	11801794	500	163	63	8.79113e-60	6.336	2L	11801296	11801795	500	62	57	1.1596e-34	6.94645
2L	11850539	11851193	655	2L	11850694	11851193	500	251	54	5.09087e-124	12.9671	2L	11850679	11851178	500	227	86	2.30568e-83	6.87345	2L	11850539	11851038	500	86	49	1.85382e-57	11.4193
2L	11866083	11866787	705	2L	11866288	11866787	500	145	35	6.23268e-70	10.3711	2L	11866283	11866782	500	141	41	1.41661e-58	7.82104	2L	11866083	11866582	500	36	37	9.82292e-20	5.34953
2L	11866583	11867291	709	2L	11866792	11867291	500	95	43	2.32262e-36	5.49646	2L	11866792	11867291	500	102	67	5.41931e-28	3.60113	2L	11866583	11867082	500	53	50	1.6499e-29	6.50281
2L	11918512	11919038	527	2L	11918519	11919018	500	276	103	4.54052e-112	8.11956	2L	11918539	11919038	500	283	119	2.60419e-98	6.49035	2L	11918512	11919011	500	80	93	2.59717e-39	6.01397
2L	11921002	11921540	539	2L	11921008	11921507	500	84	52	2.98316e-27	4.0792	2L	11921002	11921501	500	96	46	3.40381e-32	4.65786	2L	11921041	11921540	500	36	38	1.75535e-19	5.23216
2L	12072777	12073461	685	2L	12072962	12073461	500	80	50	7.07513e-26	3.99521	2L	12072953	12073452	500	95	56	3.57e-28	3.8908	2L	12072777	12073276	500	37	45	1.38186e-18	4.68822
2L	12194807	12195319	513	2L	12194813	12195312	500	119	50	9.10645e-47	6.19552	2L	12194820	12195319	500	113	70	4.02299e-32	3.87857	2L	12194807	12195306	500	29	43	2.49854e-13	3.64723
2L	12210200	12210783	584	2L	12210202	12210701	500	104	40	9.99688e-43	6.45444	2L	12210284	12210783	500	107	71	4.50451e-29	3.60777	2L	12210200	12210699	500	50	33	2.32567e-32	8.6169
2L	12217775	12218289	515	2L	12217775	12218274	500	133	41	3.31945e-59	8.27609	2L	12217786	12218285	500	151	46	1.68551e-61	7.6448	2L	12217790	12218289	500	55	34	2.75096e-36	9.37815
2L	12411214	12411800	587	2L	12411301	12411800	500	84	43	2.21319e-30	4.79489	2L	12411287	12411786	500	93	64	8.09387e-25	3.38454	2L	12411214	12411713	500	27	45	1.21356e-11	3.22013
2L	12480016	12480574	559	2L	12480016	12480515	500	101	34	7.23207e-44	7.15258	2L	12480075	12480574	500	109	45	2.89402e-39	5.45838	2L	12480017	12480516	500	36	34	1.58815e-20	5.73704
2L	12535437	12535984	548	2L	12535485	12535984	500	92	49	2.02662e-32	4.74823	2L	12535437	12535936	500	96	70	1.78939e-24	3.24118	2L	12535459	12535958	500	29	36	9.92386e-15	4.23123
2L	12543843	12544360	518	2L	12543843	12544342	500	148	38	5.66429e-70	9.90477	2L	12543848	12544347	500	151	47	5.5974e-61	7.50642	2L	12543861	12544360	500	32	37	1.03755e-16	4.65288
2L	12559504	12560069	566	2L	12559530	12560029	500	123	41	2.80287e-53	7.59971	2L	12559504	12560003	500	109	60	1.6427e-33	4.26504	2L	12559570	12560069	500	51	34	7.4422e-33	8.60147
2L	12609648	12610156	509	2L	12609657	12610156	500	158	40	6.27568e-75	10.1855	2L	12609656	12610155	500	163	53	1.551e-64	7.35796	2L	12609648	12610147	500	74	42	9.87955e-50	11.0028
2L	12628180	12628706	527	2L	12628180	12628679	500	287	70	2.48191e-136	11.9308	2L	12628207	12628706	500	218	96	2.44903e-74	5.96685	2L	12628187	12628686	500	103	71	6.84343e-64	10.1109
2L	12673931	12674474	544	2L	12673957	12674456	500	132	38	3.1244e-60	8.74683	2L	12673931	12674430	500	133	44	1.38836e-52	6.91585	2L	12673975	12674474	500	38	42	5.10523e-20	5.1275
2L	12713542	12714048	507	2L	12713549	12714048	500	109	48	4.90236e-42	5.8265	2L	12713542	12714041	500	113	50	3.00495e-39	5.19174	2L	12713543	12714042	500	47	38	3.45352e-28	7.14054
2L	12729125	12729632	508	2L	12729133	12729632	500	82	52	3.02916e-26	3.97115	2L	12729125	12729624	500	89	68	5.51328e-22	3.05718	2L	12729130	12729629	500	38	54	1.92345e-17	4.14013
2L	12788977	12789476	500	2L	12788977	12789476	500	105	41	7.69211e-43	6.38916	2L	12788977	12789476	500	100	58	6.9864e-30	3.99463	2L	12788977	12789476	500	28	37	8.45329e-14	3.96514
2L	12800615	12801134	520	2L	12800618	12801117	500	151	39	3.18859e-71	9.90556	2L	12800615	12801114	500	143	59	5.12105e-51	5.82117	2L	12800635	12801134	500	51	42	3.20721e-30	7.21399
2L	12898564	12899222	659	2L	12898723	12899222	500	89	33	2.29966e-37	6.37311	2L	12898650	12899149	500	106	51	2.66532e-35	4.75824	2L	12898564	12899063	500	30	34	6.42967e-16	4.61983
2L	13001046	13001616	571	2L	13001117	13001616	500	166	63	1.31129e-67	7.28644	2L	13001046	13001545	500	159	89	1.30959e-47	4.54824	2L	13001073	13001572	500	56	54	9.0053e-31	6.48275
2L	13120901	13121418	518	2L	13120901	13121400	500	290	108	9.08663e-118	8.19908	2L	13120919	13121418	500	296	150	1.17553e-92	5.5108	2L	13120908	13121407	500	76	128	9.70141e-30	4.25648
2L	13498571	13499160	590	2L	13498661	13499160	500	95	38	1.67012e-38	6.0965	2L	13498571	13499070	500	100	34	1.75711e-39	6.27403	2L	13498571	13499070	500	42	26	4.69164e-28	8.54209
2L	13604448	13605007	560	2L	13604492	13604991	500	133	47	3.72968e-56	7.37419	2L	13604448	13604947	500	97	71	1.2241e-24	3.23793	2L	13604508	13605007	500	32	39	2.93218e-16	4.45325
2L	13605473	13606131	659	2L	13605567	13606066	500	211	45	8.75717e-105	12.5895	2L	13605632	13606131	500	221	64	5.2845e-91	8.66635	2L	13605473	13605972	500	69	38	5.99661e-47	11.0602
2L	14035501	14036041	541	2L	14035516	14036015	500	91	50	1.55849e-31	4.61081	2L	14035501	14036000	500	145	67	9.34285e-49	5.29011	2L	14035542	14036041	500	38	37	2.77821e-21	5.70073
2L	14077756	14078285	530	2L	14077784	14078283	500	176	60	7.47314e-75	8.09699	2L	14077786	14078285	500	162	72	2.0372e-55	5.59971	2L	14077756	14078255	500	61	49	3.23188e-36	7.76543
2L	14379307	14379921	615	2L	14379422	14379921	500	116	31	1.77139e-54	8.98296	2L	14379368	14379867	500	120	47	3.58403e-44	5.84539	2L	14379307	14379806	500	30	32	2.12246e-16	4.85547
2L	14379828	14380429	602	2L	14379924	14380423	500	119	51	2.4527e-46	6.09143	2L	14379930	14380429	500	136	71	9.2414e-43	4.68973	2L	14379828	14380327	500	43	40	2.16824e-24	6.17136
2L	14517809	14518359	551	2L	14517860	14518359	500	137	35	5.36606e-65	9.75104	2L	14517809	14518308	500	132	47	1.39148e-50	6.48627	2L	14517857	14518356	500	61	30	3.3012e-43	11.6879
2L	14542810	14543387	578	2L	14542810	14543309	500	129	50	1.97519e-52	6.76635	2L	14542847	14543346	500	115	58	3.71721e-37	4.65821	2L	14542888	14543387	500	44	38	9.32497e-26	6.61575
2L	14591996	14592562	567	2L	14592063	14592562	500	124	57	1.31717e-46	5.79034	2L	14591996	14592495	500	142	54	1.07533e-52	6.23609	2L	14592005	14592504	500	60	41	5.037e-38	8.86226
2L	14666077	14666697	621	2L	14666077	14666576	500	139	45	1.1184e-60	8.02761	2L	14666197	14666696	500	133	49	3.49424e-50	6.31175	2L	14666198	14666697	500	50	39	2.46146e-30	7.50373
2L	14688735	14689286	552	2L	14688742	14689241	500	99	62	1.33651e-31	4.20414	2L	14688735	14689234	500	97	73	4.17021e-24	3.15977	2L	14688787	14689286	500	51	44	1.27261e-29	6.9365
2L	14696066	14696613	548	2L	14696114	14696613	500	109	68	1.03674e-34	4.31199	2L	14696109	14696608	500	115	88	6.7684e-28	3.22924	2L	14696066	14696565	500	32	49	2.84983e-14	3.67253
2L	14719102	14719778	677	2L	14719279	14719778	500	96	56	4.75598e-32	4.43831	2L	14719153	14719652	500	107	70	2.27681e-29	3.65299	2L	14719102	14719601	500	45	45	1.30927e-24	5.89129
2L	14776478	14777120	643	2L	14776478	14776977	500	97	61	6.48784e-31	4.16896	2L	14776557	14777056	500	105	66	1.14605e-29	3.76719	2L	14776621	14777120	500	29	49	2.75353e-12	3.26467
2L	14831954	14832482	529	2L	14831983	14832482	500	199	58	1.43457e-89	9.51467	2L	14831955	14832454	500	194	61	1.50871e-77	7.85956	2L	14831954	14832453	500	88	49	3.24523e-59	11.7148
2L	14888289	14888879	591	2L	14888289	14888788	500	102	43	2.95482e-40	5.94532	2L	14888380	14888879	500	114	51	2.34985e-39	5.15408	2L	14888377	14888876	500	48	37	2.52623e-29	7.48022
2L	14931521	14932020	500	2L	14931521	14932020	500	252	39	2.47978e-135	17.1614	2L	14931521	14932020	500	252	40	1.62647e-124	14.9007	2L	14931521	14932020	500	91	39	2.51015e-66	14.7435
2L	14932021	14932525	505	2L	14932021	14932520	500	170	58	2.45591e-72	8.03251	2L	14932026	14932525	500	182	73	2.24774e-65	6.27171	2L	14932024	14932523	500	51	50	6.03115e-28	6.22229
2L	14958459	14959118	660	2L	14958459	14958958	500	94	37	2.1945e-38	6.16071	2L	14958528	14959027	500	116	55	8.64895e-39	4.92333	2L	14958619	14959118	500	36	33	8.40635e-21	5.87956
2L	15089905	15090527	623	2L	15089905	15090404	500	111	32	7.05225e-51	8.34025	2L	15089905	15090404	500	117	40	8.13272e-46	6.51449	2L	15090028	15090527	500	39	36	2.43232e-22	6.01209
2L	15096452	15097042	591	2L	15096452	15096951	500	139	49	1.13249e-58	7.46701	2L	15096530	15097029	500	149	61	2.72014e-53	5.91302	2L	15096543	15097042	500	32	50	4.29087e-14	3.6097
2L	15127844	15128426	583	2L	15127927	15128426	500	99	35	3.33348e-42	6.83122	2L	15127903	15128402	500	96	43	2.2495e-33	4.93131	2L	15127844	15128343	500	26	34	5.43594e-13	3.88779
2L	15181657	15182179	523	2L	15181680	15182179	500	220	70	1.09083e-95	8.99145	2L	15181657	15182156	500	214	75	1.56867e-81	7.28581	2L	15181668	15182167	500	80	61	4.99243e-48	8.724
2L	15263267	15263794	528	2L	15263267	15263766	500	180	47	2.76564e-84	10.2316	2L	15263277	15263776	500	173	58	1.6091e-67	7.25923	2L	15263295	15263794	500	72	46	1.84473e-46	9.88031
2L	15271574	15272116	543	2L	15271603	15272102	500	189	60	1.61233e-82	8.74193	2L	15271617	15272116	500	190	61	2.43126e-75	7.68574	2L	15271574	15272073	500	78	50	3.89349e-50	10.0664
2L	15407025	15407598	574	2L	15407025	15407524	500	120	55	3.19258e-45	5.76137	2L	15407099	15407598	500	136	66	1.30808e-44	4.99968	2L	15407056	15407555	500	44	47	2.46368e-23	5.53188
2L	15428668	15429288	621	2L	15428668	15429167	500	92	50	4.65394e-32	4.667	2L	15428668	15429167	500	134	71	8.77222e-42	4.61473	2L	15428789	15429288	500	59	44	3.6303e-36	8.1926
2L	15453084	15453599	516	2L	15453100	15453599	500	129	47	7.81223e-54	7.13286	2L	15453100	15453599	500	132	45	1.51852e-51	6.73007	2L	15453084	15453583	500	33	37	1.86152e-17	4.82627
2L	15505327	15505859	533	2L	15505327	15505826	500	221	45	4.31203e-111	13.2285	2L	15505360	15505859	500	190	59	2.28382e-76	7.91132	2L	15505327	15505826	500	108	50	1.14422e-76	14.4377
2L	15526995	15527508	514	2L	15526995	15527494	500	188	63	2.1802e-80	8.33126	2L	15526995	15527494	500	220	63	5.49925e-91	8.74365	2L	15527009	15527508	500	72	50	4.96116e-45	9.20298
2L	15540040	15540540	501	2L	15540040	15540539	500	126	42	1.54051e-54	7.64595	2L	15540041	15540540	500	119	60	2.13109e-38	4.69593	2L	15540040	15540539	500	41	41	1.47205e-22	5.71883
2L	15579240	15579756	517	2L	15579257	15579756	500	261	60	2.05036e-126	12.3408	2L	15579243	15579742	500	218	69	1.07329e-86	7.99696	2L	15579240	15579739	500	95	51	1.41942e-64	12.3232
2L	15582594	15583136	543	2L	15582594	15583093	500	88	48	1.13302e-30	4.59994	2L	15582637	15583136	500	112	60	5.79675e-35	4.39411	2L	15582596	15583095	500	33	35	6.09332e-18	5.05362
2L	15590302	15590874	573	2L	15590335	15590834	500	187	50	8.18421e-87	10.1123	2L	15590375	15590874	500	182	78	3.08291e-63	5.91558	2L	15590302	15590801	500	86	52	2.76428e-56	10.8533
2L	15608165	15608687	523	2L	15608188	15608687	500	107	41	5.53018e-44	6.52318	2L	15608165	15608664	500	113	45	2.31226e-41	5.67866	2L	15608177	15608676	500	43	33	1.78277e-26	7.23852
2L	15626747	15627294	548	2L	15626747	15627246	500	119	53	1.70895e-45	5.89374	2L	15626795	15627294	500	124	52	4.2219e-44	5.55756	2L	15626759	15627258	500	40	51	1.84703e-19	4.61752
2L	15945436	15946053	618	2L	15945554	15946053	500	104	56	3.23446e-36	4.8481	2L	15945554	15946053	500	114	64	1.5139e-34	4.23564	2L	15945436	15945935	500	33	47	2.51382e-15	3.94703
2L	16060007	16060533	527	2L	16060034	16060533	500	125	47	1.58367e-51	6.89188	2L	16060007	16060506	500	125	50	1.743e-45	5.79801	2L	16060025	16060524	500	40	37	7.47113e-23	6.05365
2L	16242607	16243121	515	2L	16242607	16243106	500	90	47	4.30558e-32	4.80137	2L	16242607	16243106	500	110	72	3.90054e-30	3.67363	2L	16242622	16243121	500	29	48	1.88345e-12	3.32256
2L	16400104	16400604	501	2L	16400105	16400604	500	160	27	8.08817e-85	14.2512	2L	16400105	16400604	500	147	32	2.6597e-67	10.0488	2L	16400104	16400603	500	49	36	1.76284e-30	7.83612
2L	16419509	16420102	594	2L	16419509	16420008	500	89	43	4.47263e-33	5.11317	2L	16419603	16420102	500	116	52	5.64547e-40	5.16656	2L	16419593	16420092	500	58	43	1.15452e-35	8.1923
2L	16428474	16429018	545	2L	16428474	16428973	500	98	57	9.70072e-33	4.47171	2L	16428474	16428973	500	123	76	7.04353e-35	3.95863	2L	16428519	16429018	500	32	46	7.95299e-15	3.87538
2L	16429007	16429625	619	2L	16429126	16429625	500	90	61	1.93154e-27	3.83721	2L	16429007	16429506	500	104	71	1.00397e-27	3.49661	2L	16429050	16429549	500	39	41	5.07168e-21	5.39416
2L	16434966	16435699	734	2L	16435194	16435693	500	329	64	1.37421e-166	14.9092	2L	16434966	16435465	500	321	83	5.56995e-137	10.248	2L	16435200	16435699	500	122	54	1.51933e-87	15.4473
2L	16435467	16436204	738	2L	16435694	16436193	500	148	29	1.04749e-75	12.3658	2L	16435467	16435966	500	249	59	7.39211e-110	10.563	2L	16435705	16436204	500	48	38	5.24266e-29	7.3161
2L	16442866	16443423	558	2L	16442886	16443385	500	125	42	5.96638e-54	7.57973	2L	16442866	16443365	500	143	52	3.76383e-54	6.49086	2L	16442924	16443423	500	54	37	2.41591e-34	8.56326
2L	16605826	16606423	598	2L	16605924	16606423	500	102	36	1.83012e-43	6.8973	2L	16605826	16606325	500	98	47	8.13889e-33	4.67895	2L	16605826	16606325	500	30	31	1.19315e-16	4.98296
2L	16698817	16699335	519	2L	16698817	16699316	500	166	72	1.30297e-63	6.48265	2L	16698832	16699331	500	148	53	2.26763e-56	6.62816	2L	16698836	16699335	500	50	50	3.5954e-27	6.08236
2L	16852602	16853140	539	2L	16852622	16853121	500	145	45	3.06321e-64	8.4046	2L	16852602	16853101	500	139	68	2.37654e-45	4.98771	2L	16852641	16853140	500	54	36	1.07147e-34	8.76012
2L	16906002	16906507	506	2L	16906007	16906506	500	192	38	1.78206e-97	13.1152	2L	16906002	16906501	500	180	46	6.98471e-78	9.24121	2L	16906008	16906507	500	64	38	1.44601e-42	10.1602
2L	16936195	16936699	505	2L	16936200	16936699	500	126	42	1.54051e-54	7.64595	2L	16936200	16936699	500	108	56	1.95533e-34	4.48183	2L	16936195	16936694	500	38	41	2.92115e-20	5.23239
2L	16972430	16973439	1010	2L	16972430	16972929	500	103	37	1.46237e-43	6.81518	2L	16972678	16973177	500	125	44	3.14689e-48	6.46352	2L	16972695	16973194	500	49	33	1.65296e-31	8.41897	2L	16972940	16973439	500	148	29	1.04749e-75	12.3658	rep1
2L	17076944	17077488	545	2L	17076944	17077443	500	95	58	7.14058e-31	4.25616	2L	17076989	17077488	500	124	55	7.42061e-43	5.29592	2L	17076963	17077462	500	38	32	1.07923e-22	6.42551
2L	17113475	17113993	519	2L	17113494	17113993	500	119	36	1.65272e-53	8.16957	2L	17113492	17113991	500	137	52	6.08041e-51	6.19548	2L	17113475	17113974	500	32	35	3.49542e-17	4.87206
2L	17395770	17396332	563	2L	17395833	17396332	500	110	59	2.70038e-38	4.92901	2L	17395833	17396332	500	102	58	7.8167e-31	4.08283	2L	17395770	17396269	500	34	49	1.23399e-15	3.94666
2L	17402313	17402926	614	2L	17402313	17402812	500	112	30	1.2955e-52	8.87753	2L	17402313	17402812	500	117	52	1.73682e-40	5.21536	2L	17402427	17402926	500	39	28	8.6942e-25	7.38231
2L	17433245	17433762	518	2L	17433261	17433760	500	104	49	7.13643e-39	5.43679	2L	17433245	17433744	500	125	54	8.81828e-44	5.42766	2L	17433263	17433762	500	29	35	5.98543e-15	4.33098
2L	17514234	17514809	576	2L	17514310	17514809	500	89	30	8.03944e-39	6.8887	2L	17514237	17514736	500	97	48	6.15975e-32	4.54409	2L	17514234	17514733	500	29	27	6.29753e-17	5.34959
2L	17580097	17580618	522	2L	17580097	17580596	500	172	28	7.92068e-92	14.9645	2L	17580119	17580618	500	160	56	2.00611e-61	6.87783	2L	17580102	17580601	500	58	34	6.82249e-39	9.96347
2L	17627543	17628194	652	2L	17627689	17628188	500	103	34	4.80823e-45	7.30885	2L	17627695	17628194	500	106	35	2.87096e-42	6.53199	2L	17627543	17628042	500	30	24	1.30801e-18	6.11884
2L	17656139	17656714	576	2L	17656215	17656714	500	149	53	1.52567e-62	7.52857	2L	17656140	17656639	500	160	85	1.75552e-49	4.77061	2L	17656139	17656638	500	62	50	1.00692e-36	7.7746
2L	17808017	17808517	501	2L	17808018	17808517	500	114	72	6.03677e-36	4.30791	2L	17808017	17808516	500	131	78	5.6449e-38	4.14416	2L	17808018	17808517	500	57	63	3.00203e-29	5.78841
2L	17899590	17900153	564	2L	17899637	17900136	500	103	46	1.52383e-39	5.67635	2L	17899654	17900153	500	117	62	1.08579e-36	4.48013	2L	17899590	17900089	500	46	40	8.88275e-27	6.6732
2L	17915330	17916030	701	2L	17915330	17915829	500	90	54	1.20775e-29	4.26373	2L	17915330	17915829	500	100	54	3.0568e-31	4.24872	2L	17915531	17916030	500	27	39	1.05294e-12	3.63199
2L	17954007	17954589	583	2L	17954028	17954527	500	162	56	1.19449e-68	7.86014	2L	17954090	17954589	500	185	62	4.25871e-72	7.36382	2L	17954007	17954506	500	71	47	3.05414e-45	9.55024
2L	18040776	18041279	504	2L	18040780	18041279	500	458	78	3.72233e-239	17.7422	2L	18040780	18041279	500	489	94	3.4101e-228	14.2729	2L	18040776	18041275	500	205	66	8.84623e-159	22.7523
2L	18248640	18249352	713	2L	18248853	18249352	500	90	49	2.29616e-31	4.63393	2L	18248640	18249139	500	100	49	4.67103e-33	4.61762	2L	18248681	18249180	500	30	38	5.0416e-15	4.21327
2L	18344357	18344861	505	2L	18344358	18344857	500	127	47	1.11698e-52	7.01232	2L	18344357	18344856	500	146	72	2.47697e-47	5.00358	2L	18344362	18344861	500	47	62	3.68457e-22	4.70474
2L	18388411	18388959	549	2L	18388434	18388933	500	97	51	2.45384e-34	4.86531	2L	18388460	18388959	500	112	59	2.56303e-35	4.45862	2L	18388411	18388910	500	38	37	2.77821e-21	5.70073
2L	18481626	18482142	517	2L	18481643	18482142	500	120	29	3.9718e-58	9.84116	2L	18481643	18482142	500	123	47	9.21087e-46	6.00533	2L	18481626	18482125	500	39	29	1.87024e-24	7.17624
2L	18485888	18486641	754	2L	18485888	18486387	500	114	44	1.30921e-46	6.58943	2L	18486137	18486636	500	123	47	9.21087e-46	6.00533	2L	18486142	18486641	500	54	37	2.41591e-34	8.56326
2L	18586944	18587503	560	2L	18587004	18587503	500	107	27	2.61302e-51	9.1921	2L	18587004	18587503	500	109	60	1.6427e-33	4.26504	2L	18586944	18587443	500	31	39	1.56314e-15	4.28783
2L	18637585	18638118	534	2L	18637585	18638084	500	88	36	1.99024e-35	5.85795	2L	18637609	18638108	500	96	52	5.32518e-30	4.19526	2L	18637619	18638118	500	29	32	1.21437e-15	4.662
2L	18679803	18680304	502	2L	18679805	18680304	500	93	41	4.40738e-36	5.58802	2L	18679805	18680304	500	101	55	2.23545e-31	4.22827	2L	18679803	18680302	500	34	31	8.93221e-20	5.78388
2L	18723048	18723584	537	2L	18723056	18723555	500	129	49	6.82955e-53	6.88412	2L	18723085	18723584	500	150	68	6.70402e-51	5.41746	2L	18723048	18723547	500	70	41	1.25636e-46	10.5487
2L	18961292	18961881	590	2L	18961327	18961826	500	120	48	3.26252e-48	6.47414	2L	18961382	18961881	500	133	51	2.86893e-49	6.09955	2L	18961292	18961791	500	49	38	7.88745e-30	7.49195
2L	18966554	18967258	705	2L	18966683	18967182	500	124	30	5.42316e-60	9.92394	2L	18966759	18967258	500	120	38	1.84958e-48	6.99068	2L	18966554	18967053	500	28	29	1.27788e-15	4.84173
2L	18978409	18979118	710	2L	18978418	18978917	500	134	79	8.46205e-44	4.73588	2L	18978409	18978908	500	139	83	4.09207e-40	4.18349	2L	18978619	18979118	500	37	55	1.44253e-16	3.94954
2L	18989262	18989808	547	2L	18989262	18989761	500	117	61	2.86387e-41	5.12365	2L	18989262	18989761	500	121	80	9.56522e-33	3.71588	2L	18989309	18989808	500	41	47	4.42785e-21	5.09562
2L	18994263	18994776	514	2L	18994273	18994772	500	110	40	3.51433e-46	6.8651	2L	18994277	18994776	500	103	52	1.98005e-33	4.53411	2L	18994263	18994762	500	47	43	1.02263e-26	6.43774
2L	19005041	19005670	630	2L	19005041	19005540	500	95	18	1.44121e-49	11.0602	2L	19005163	19005662	500	95	22	3.24587e-43	8.40683	2L	19005171	19005670	500	40	16	1.47383e-30	11.733
2L	19008636	19009192	557	2L	19008693	19009192	500	156	22	4.44609e-86	16.3044	2L	19008689	19009188	500	144	29	1.71807e-67	10.6455	2L	19008636	19009135	500	59	22	3.41228e-45	14.4062
2L	19011601	19012107	507	2L	19011608	19012107	500	139	54	2.60777e-56	6.87047	2L	19011601	19012100	500	139	70	1.32994e-44	4.86253	2L	19011602	19012101	500	36	48	3.13861e-17	4.29728
2L	19026889	19027406	518	2L	19026892	19027391	500	133	51	2.93717e-54	6.87776	2L	19026889	19027388	500	125	54	8.81828e-44	5.42766	2L	19026907	19027406	500	50	46	2.98703e-28	6.53001
2L	19218795	19219319	525	2L	19218795	19219294	500	104	63	8.34236e-34	4.37743	2L	19218796	19219295	500	106	52	6.39007e-35	4.67971	2L	19218820	19219319	500	51	50	6.03115e-28	6.22229
2L	19234424	19234962	539	2L	19234463	19234962	500	82	49	3.2255e-27	4.17826	2L	19234457	19234956	500	104	63	3.82672e-30	3.88213	2L	19234424	19234923	500	29	43	2.49854e-13	3.64723
2L	19239976	19240525	550	2L	19240026	19240525	500	132	63	1.41816e-48	5.68338	2L	19240007	19240506	500	135	83	3.00953e-38	4.05273	2L	19239976	19240475	500	37	46	2.28797e-18	4.60168
2L	19250525	19251039	515	2L	19250525	19251024	500	89	51	3.83526e-30	4.42297	2L	19250540	19251039	500	99	65	3.16698e-27	3.57802	2L	19250540	19251039	500	34	38	5.71881e-18	4.89048
2L	19357089	19357599	511	2L	19357100	19357599	500	188	64	6.93059e-80	8.21769	2L	19357090	19357589	500	181	68	4.39311e-67	6.63549	2L	19357089	19357588	500	80	58	5.10777e-49	9.11399
2L	19379043	19379549	507	2L	19379043	19379542	500	193	72	6.55047e-79	7.62409	2L	19379043	19379542	500	181	92	2.99229e-57	5.07782	2L	19379050	19379549	500	60	54	6.3521e-34	7.01227
2L	19463483	19464073	591	2L	19463483	19463982	500	116	41	3.50722e-49	7.12781	2L	19463567	19464066	500	94	46	3.42043e-31	4.55065	2L	19463574	19464073	500	36	35	2.95629e-20	5.60153
2L	19521072	19521604	533	2L	19521072	19521571	500	125	49	1.32296e-50	6.65154	2L	19521105	19521604	500	140	55	3.46894e-51	6.04447	2L	19521073	19521572	500	49	47	3.43978e-27	6.26453
2L	19521970	19522479	510	2L	19521974	19522473	500	95	63	2.70286e-29	3.96129	2L	19521980	19522479	500	107	85	2.8153e-25	3.07706	2L	19521970	19522469	500	31	54	9.02496e-13	3.25361
2L	19535563	19536106	544	2L	19535607	19536106	500	134	50	2.67969e-55	7.05257	2L	19535563	19536062	500	148	60	3.35365e-53	5.95488	2L	19535569	19536068	500	62	39	1.8686e-40	9.59143
2L	19654432	19654938	507	2L	19654435	19654934	500	188	38	6.11168e-95	12.822	2L	19654439	19654938	500	160	46	1.565e-66	8.13898	2L	19654432	19654931	500	56	41	1.1652e-34	8.19305
2L	19869224	19869723	500	2L	19869224	19869723	500	131	46	1.7714e-55	7.38719	2L	19869224	19869723	500	133	56	4.3629e-47	5.62833	2L	19869224	19869723	500	52	42	4.91273e-31	7.37648
2L	19876034	19876581	548	2L	19876082	19876581	500	184	60	1.47082e-79	8.49367	2L	19876082	19876581	500	227	74	4.13762e-89	7.85201	2L	19876034	19876533	500	72	68	1.72266e-39	7.05223
2L	19938688	19939199	512	2L	19938690	19939189	500	168	51	8.97612e-75	8.85927	2L	19938688	19939187	500	149	74	4.47973e-48	4.99324	2L	19938700	19939199	500	33	50	9.11589e-15	3.74422
2L	19947761	19948291	531	2L	19947792	19948291	500	166	47	9.19844e-76	9.37677	2L	19947789	19948288	500	158	61	4.96344e-58	6.30061	2L	19947761	19948260	500	58	44	2.45337e-35	8.03485
2L	20014837	20015377	541	2L	20014837	20015336	500	86	43	1.87137e-31	4.92207	2L	20014842	20015341	500	90	66	6.06197e-23	3.17724	2L	20014878	20015377	500	26	29	4.23382e-14	4.42663
2L	20099430	20100025	596	2L	20099526	20100025	500	128	46	9.83069e-54	7.20296	2L	20099430	20099929	500	122	58	1.19012e-40	4.96942	2L	20099432	20099931	500	46	41	1.7286e-26	6.53648
2L	20129987	20130500	514	2L	20129992	20130491	500	120	57	2.03424e-44	5.58648	2L	20129987	20130486	500	115	64	5.01706e-35	4.27639	2L	20130001	20130500	500	44	48	4.33112e-23	5.43366
2L	20204299	20204817	519	2L	20204299	20204798	500	97	53	1.3007e-33	4.7074	2L	20204318	20204817	500	94	62	7.5475e-26	3.52088	2L	20204318	20204817	500	36	34	1.58815e-20	5.73704
2L	20215758	20216265	508	2L	20215758	20216257	500	166	36	2.13512e-82	11.7291	2L	20215766	20216265	500	163	68	1.34648e-57	5.92709	2L	20215762	20216261	500	51	43	6.42844e-30	7.07242
2L	20218664	20219204	541	2L	20218705	20219204	500	117	48	1.6265e-46	6.2972	2L	20218664	20219163	500	129	73	1.11846e-38	4.32058	2L	20218664	20219163	500	30	46	1.84115e-13	3.58795
2L	20297232	20297751	520	2L	20297248	20297747	500	132	69	2.79359e-46	5.249	2L	20297252	20297751	500	127	80	1.74898e-35	3.9176	2L	20297232	20297731	500	53	58	1.89783e-27	5.72339
2L	20344833	20345338	506	2L	20344839	20345338	500	118	55	3.99531e-44	5.65637	2L	20344833	20345332	500	137	62	1.12055e-46	5.32207	2L	20344837	20345336	500	44	42	1.25193e-24	6.084
2L	20422499	20423038	540	2L	20422530	20423029	500	196	51	9.87022e-92	10.457	2L	20422539	20423038	500	170	72	1.53421e-59	5.89872	2L	20422499	20422998	500	84	52	1.48607e-54	10.5728
2L	20475573	20476075	503	2L	20475573	20476072	500	138	58	5.80304e-54	6.40909	2L	20475576	20476075	500	139	62	1.06566e-47	5.40659	2L	20475574	20476073	500	40	46	1.43543e-20	5.04207
2L	20558830	20559418	589	2L	20558830	20559329	500	121	55	8.98973e-46	5.81389	2L	20558919	20559418	500	140	57	2.60862e-50	5.861	2L	20558873	20559372	500	34	37	3.28857e-18	5.00019
2L	20564142	20564671	530	2L	20564171	20564670	500	184	58	1.34723e-80	8.74691	2L	20564142	20564641	500	197	88	7.74497e-67	5.78657	2L	20564172	20564671	500	70	55	1.04144e-41	8.21581
2L	20572203	20572718	516	2L	20572203	20572702	500	114	60	4.79576e-40	5.05186	2L	20572209	20572708	500	119	77	9.86318e-33	3.77425	2L	20572219	20572718	500	32	49	2.84983e-14	3.67253
2L	20640364	20640879	516	2L	20640371	20640870	500	173	50	2.54514e-78	9.30011	2L	20640364	20640863	500	177	57	3.25744e-70	7.55293	2L	20640380	20640879	500	93	41	3.3291e-67	14.4835
2L	20921710	20922398	689	2L	20921852	20922351	500	146	55	7.40397e-60	7.13335	2L	20921710	20922209	500	176	78	3.77938e-60	5.70597	2L	20921899	20922398	500	50	51	6.52901e-27	5.98017
2L	20962026	20962584	559	2L	20962026	20962525	500	105	66	2.44077e-33	4.24782	2L	20962084	20962583	500	106	61	9.77091e-32	4.07722	2L	20962085	20962584	500	27	47	2.55895e-11	3.10348
2L	20975924	20976620	697	2L	20975924	20976423	500	162	55	3.79986e-69	7.98323	2L	20975924	20976423	500	168	79	1.1086e-55	5.36612	2L	20976121	20976620	500	59	46	1.60917e-35	7.88995
2L	20996199	20996809	611	2L	20996225	20996724	500	138	49	4.32382e-58	7.40863	2L	20996199	20996698	500	134	53	6.62184e-49	5.94992	2L	20996310	20996809	500	51	41	1.57971e-30	7.36157
2L	21058107	21058643	537	2L	21058107	21058606	500	103	48	9.99565e-39	5.47463	2L	21058107	21058606	500	99	41	9.37068e-36	5.3104	2L	21058144	21058643	500	30	42	3.29393e-14	3.87462
2L	21059484	21060038	555	2L	21059484	21059983	500	100	41	5.2961e-40	6.05471	2L	21059514	21060013	500	93	58	1.32705e-26	3.68673	2L	21059539	21060038	500	35	34	9.64888e-20	5.54945
2L	21125818	21126374	557	2L	21125875	21126374	500	116	53	7.74019e-44	5.73125	2L	21125818	21126317	500	114	65	3.28914e-34	4.17872	2L	21125871	21126370	500	26	45	5.39651e-11	3.0762
2L	21207609	21208144	536	2L	21207618	21208117	500	125	46	5.35644e-52	7.01893	2L	21207609	21208108	500	158	64	1.04967e-56	6.04272	2L	21207645	21208144	500	60	51	8.5073e-35	7.3649
2L	21214682	21215218	537	2L	21214719	21215218	500	111	56	6.12743e-40	5.20805	2L	21214695	21215194	500	116	74	2.86159e-32	3.80119	2L	21214682	21215181	500	30	50	8.9908e-13	3.34198
2L	21307652	21308287	636	2L	21307652	21308151	500	98	43	5.06331e-38	5.68862	2L	21307655	21308154	500	132	64	2.27601e-43	4.9716	2L	21307788	21308287	500	36	35	2.95629e-20	5.60153
2L	21434490	21435179	690	2L	21434680	21435179	500	108	41	1.47712e-44	6.59023	2L	21434562	21435061	500	115	74	8.20775e-32	3.7653	2L	21434490	21434989	500	38	40	1.65231e-20	5.34183
2L	21622384	21623036	653	2L	21622537	21623036	500	154	78	1.20216e-54	5.57023	2L	21622395	21622894	500	144	77	1.58164e-44	4.64596	2L	21622384	21622883	500	40	50	1.12829e-19	4.69642
2L	21672876	21673419	544	2L	21672901	21673400	500	294	133	5.28901e-109	6.88701	2L	21672920	21673419	500	329	152	2.11576e-108	6.08784	2L	21672876	21673375	500	81	136	1.18028e-31	4.32482
2L	21686103	21686685	583	2L	21686103	21686602	500	149	38	1.37697e-70	9.97733	2L	21686186	21686685	500	166	61	2.70254e-62	6.64591	2L	21686126	21686625	500	79	38	7.14677e-56	12.8728
2L	21746449	21746956	508	2L	21746449	21746948	500	162	56	1.19449e-68	7.86014	2L	21746453	21746952	500	175	85	6.91008e-57	5.25487	2L	21746457	21746956	500	83	59	3.41773e-51	9.35637
2L	21776167	21776713	547	2L	21776180	21776679	500	178	56	4.41869e-78	8.70036	2L	21776214	21776713	500	171	70	6.50078e-61	6.08491	2L	21776167	21776666	500	47	32	3.66576e-30	8.22892
2L	21793229	21793755	527	2L	21793229	21793728	500	221	64	1.64744e-99	9.77205	2L	21793229	21793728	500	196	72	2.95794e-73	6.87426	2L	21793256	21793755	500	82	46	3.76233e-55	11.4277
2L	21826696	21827230	535	2L	21826731	21827230	500	170	50	1.62878e-76	9.12639	2L	21826696	21827195	500	188	53	1.8548e-78	8.58032	2L	21826722	21827221	500	51	39	3.68097e-31	7.67637
2L	21832945	21833471	527	2L	21832952	21833451	500	124	45	6.77261e-52	7.08847	2L	21832945	21833444	500	133	45	4.3303e-52	6.78562	2L	21832972	21833471	500	48	41	4.30666e-28	6.86568
2L	21836222	21836816	595	2L	21836317	21836816	500	239	32	1.97299e-132	19.1022	2L	21836224	21836723	500	228	64	6.09412e-95	8.95975	2L	21836222	21836721	500	83	39	4.90097e-59	13.3104
2L	21872570	21873126	557	2L	21872624	21873123	500	147	61	1.03004e-57	6.57047	2L	21872627	21873126	500	133	55	1.63935e-47	5.71647	2L	21872570	21873069	500	36	51	1.23475e-16	4.08044
2L	21923949	21924501	553	2L	21924000	21924499	500	151	44	2.25031e-68	8.95082	2L	21924002	21924501	500	136	51	7.25677e-51	6.24944	2L	21923949	21924448	500	45	33	3.88217e-28	7.63056
2L	22044896	22045412	517	2L	22044913	22045412	500	136	87	3.29513e-42	4.41779	2L	22044896	22045395	500	116	85	4.05798e-29	3.36227	2L	22044899	22045398	500	46	58	2.76185e-22	4.86269
2L	22055917	22056421	505	2L	22055917	22056416	500	269	45	8.70446e-142	16.3084	2L	22055917	22056416	500	219	52	9.23086e-97	10.2712	2L	22055922	22056421	500	140	45	5.12907e-109	20.9694
2L	22061281	22061782	502	2L	22061283	22061782	500	179	52	7.84171e-81	9.32926	2L	22061283	22061782	500	228	68	9.03254e-93	8.49735	2L	22061281	22061780	500	108	48	1.34704e-77	14.9495
2L	22068950	22069451	502	2L	22068952	22069451	500	177	41	4.46891e-86	11.2772	2L	22068952	22069451	500	172	50	4.24073e-71	8.19644	2L	22068950	22069449	500	58	32	1.08818e-39	10.4717
2L	22112150	22112712	563	2L	22112213	22112712	500	160	49	4.60924e-71	8.69703	2L	22112150	22112649	500	141	57	7.80436e-51	5.90649	2L	22112177	22112676	500	75	47	1.14094e-48	10.156
2L	22125234	22125780	547	2L	22125234	22125733	500	175	52	1.9932e-78	9.10501	2L	22125237	22125736	500	166	63	2.24421e-61	6.46198	2L	22125281	22125780	500	77	51	6.43448e-49	9.7555
2L	22221092	22221718	627	2L	22221111	22221610	500	97	42	6.90793e-38	5.73711	2L	22221092	22221591	500	90	65	3.24787e-23	3.21989	2L	22221219	22221718	500	32	36	6.06084e-17	4.75985
2L	22228981	22229571	591	2L	22229063	22229562	500	89	39	1.06846e-34	5.5498	2L	22229072	22229571	500	93	68	1.0414e-23	3.20987	2L	22228981	22229480	500	28	35	3.209e-14	4.15192
2L	22234870	22235378	509	2L	22234870	22235369	500	125	37	1.44738e-56	8.42711	2L	22234871	22235370	500	122	48	8.73821e-45	5.84631	2L	22234879	22235378	500	40	36	3.91336e-23	6.19282
2L	22279713	22280219	507	2L	22279720	22280219	500	195	50	1.03833e-91	10.5775	2L	22279720	22280219	500	178	67	6.08811e-66	6.6023	2L	22279713	22280212	500	66	38	2.59598e-44	10.5196
2L	22284982	22285551	570	2L	22285052	22285551	500	93	52	7.12699e-32	4.56723	2L	22285047	22285546	500	101	53	4.40858e-32	4.3652	2L	22284982	22285481	500	36	43	2.67455e-18	4.71719
2L	22386100	22386626	527	2L	22386100	22386599	500	100	56	4.03448e-34	4.64298	2L	22386103	22386602	500	109	71	5.58398e-30	3.68196	2L	22386127	22386626	500	39	47	1.32454e-19	4.80633
2L	22394271	22394875	605	2L	22394376	22394875	500	110	61	1.40102e-37	4.78846	2L	22394376	22394875	500	106	65	1.92455e-30	3.8578	2L	22394271	22394770	500	30	48	4.13316e-13	3.46045
2L	22427540	22428060	521	2L	22427543	22428042	500	97	50	1.04591e-34	4.94844	2L	22427540	22428039	500	117	67	5.71519e-35	4.18698	2L	22427561	22428060	500	35	51	6.04466e-16	3.94703
2L	22437511	22438020	510	2L	22437516	22438015	500	87	32	1.10739e-36	6.37291	2L	22437511	22438010	500	112	54	3.65499e-37	4.81295	2L	22437521	22438020	500	37	37	1.66283e-20	5.52491
2L	22475371	22475870	500	2L	22475371	22475870	500	158	36	2.17149e-77	11.1197	2L	22475371	22475870	500	160	49	6.23843e-65	7.71297	2L	22475371	22475870	500	55	34	2.75096e-36	9.37815
2L	22493932	22494448	517	2L	22493949	22494448	500	220	100	7.95119e-82	6.54979	2L	22493932	22494431	500	203	107	1.29807e-62	5.01495	2L	22493946	22494445	500	84	73	1.3681e-47	7.87252
2L	22501519	22502189	671	2L	22501690	22502189	500	104	24	2.75618e-51	9.78393	2L	22501539	22502038	500	105	42	1.81951e-38	5.55264	2L	22501519	22502018	500	52	32	1.90502e-34	9.24382
2L	22532225	22532735	511	2L	22532225	22532724	500	153	45	4.9804e-69	8.90831	2L	22532236	22532735	500	141	59	5.64273e-50	5.73281	2L	22532236	22532735	500	64	41	1.95768e-41	9.53468
2L	22532936	22533559	624	2L	22532936	22533435	500	132	47	1.42311e-55	7.31383	2L	22533046	22533545	500	113	59	8.30686e-36	4.50231	2L	22533060	22533559	500	43	41	4.07457e-24	6.04492
2L	22551706	22552349	644	2L	22551850	22552349	500	109	33	3.93207e-49	7.97185	2L	22551745	22552244	500	125	56	5.8021e-43	5.2602	2L	22551706	22552205	500	40	26	2.46926e-26	8.06952
2L	22598488	22599044	557	2L	22598488	22598987	500	203	61	2.46221e-90	9.30388	2L	22598545	22599044	500	233	65	3.28986e-97	9.0463	2L	22598534	22599033	500	90	48	2.15121e-61	12.2236
2L	22651046	22651575	530	2L	22651060	22651559	500	129	61	9.82097e-48	5.70052	2L	22651046	22651545	500	126	70	2.9312e-38	4.36934	2L	22651076	22651575	500	41	62	5.33199e-18	4.01521
2L	22657833	22658412	580	2L	22657833	22658332	500	104	65	3.72058e-33	4.25974	2L	22657903	22658402	500	112	61	1.29705e-34	4.33149	2L	22657913	22658412	500	33	49	5.98212e-15	3.80939
2L	22672025	22672706	682	2L	22672025	22672524	500	189	68	1.66436e-78	7.83812	2L	22672103	22672602	500	202	85	1.17486e-70	6.13059	2L	22672207	22672706	500	64	65	4.51094e-34	6.42423
2L	22706066	22706581	516	2L	22706066	22706565	500	235	57	3.86555e-112	11.5379	2L	22706066	22706565	500	193	84	2.0205e-66	5.8999	2L	22706082	22706581	500	65	57	4.77085e-37	7.32795
2L	22709906	22710407	502	2L	22709906	22710405	500	102	60	8.8061e-34	4.47045	2L	22709908	22710407	500	114	51	2.34985e-39	5.15408	2L	22709908	22710407	500	47	40	1.39293e-27	6.8411
2L	22800331	22800832	502	2L	22800333	22800832	500	96	40	3.47096e-38	5.90887	2L	22800333	22800832	500	104	49	4.58318e-35	4.82162	2L	22800331	22800830	500	33	30	2.91301e-19	5.73359
2L	22834400	22834973	574	2L	22834461	22834960	500	145	49	3.51949e-62	7.81767	2L	22834474	22834973	500	138	43	7.59604e-56	7.34028	2L	22834400	22834899	500	45	36	3.57841e-27	7.1023
2L	22871217	22871808	592	2L	22871252	22871751	500	125	57	3.71272e-47	5.84135	2L	22871309	22871808	500	124	76	2.41862e-35	3.9938	2L	22871217	22871716	500	35	54	2.13982e-15	3.75804
2L	22901583	22902119	537	2L	22901620	22902119	500	111	47	1.41196e-43	6.05147	2L	22901583	22902082	500	110	69	4.79116e-31	3.81354	2L	22901606	22902105	500	32	41	7.91936e-16	4.27062
2L	22994115	22994706	592	2L	22994115	22994614	500	151	64	1.17563e-58	6.48759	2L	22994199	22994698	500	143	74	4.12465e-45	4.77551	2L	22994207	22994706	500	53	46	1.21627e-30	6.98141
2L	23019001	23019533	533	2L	23019034	23019533	500	98	60	9.66213e-32	4.27742	2L	23019014	23019513	500	124	73	2.6378e-36	4.13816	2L	23019001	23019500	500	37	52	3.89956e-17	4.14466
2L	23051749	23052264	516	2L	23051765	23052264	500	158	60	2.04717e-64	7.20718	2L	23051760	23052259	500	151	69	5.20667e-51	5.38722	2L	23051749	23052248	500	65	55	1.22807e-37	7.55735
2L	23110987	23111554	568	2L	23110987	23111486	500	190	75	8.28787e-76	7.23217	2L	23111021	23111520	500	178	102	2.7018e-52	4.54665	2L	23111055	23111554	500	54	60	1.01979e-27	5.67782
2L	23133398	23134017	620	2L	23133507	23134006	500	110	34	3.38782e-49	7.85704	2L	23133518	23134017	500	110	48	1.59038e-38	5.21934	2L	23133398	23133897	500	45	27	2.81378e-30	8.97951
2L	23148704	23149208	505	2L	23148709	23149208	500	103	55	4.73376e-36	4.8719	2L	23148709	23149208	500	100	79	7.6917e-24	3.04774	2L	23148704	23149203	500	45	51	4.01156e-23	5.29565
2L	23150476	23150979	504	2L	23150476	23150975	500	106	49	5.73383e-40	5.55198	2L	23150480	23150979	500	135	78	7.31169e-40	4.28214	2L	23150476	23150975	500	38	61	3.59584e-16	3.72598
2L	23196494	23196999	506	2L	23196500	23196999	500	132	45	1.47982e-56	7.58873	2L	23196494	23196993	500	141	48	5.56453e-55	6.845	2L	23196494	23196993	500	51	39	3.68097e-31	7.67637
2L	23198992	23199509	518	2L	23199006	23199505	500	115	62	7.59795e-40	4.9572	2L	23198992	23199491	500	141	61	3.89145e-49	5.56935	2L	23199010	23199509	500	53	39	8.03113e-33	8.02244
2L	23232314	23233067	754	2L	23232314	23232813	500	104	37	3.83859e-44	6.88809	2L	23232332	23232831	500	126	55	6.96465e-44	5.38925	2L	23232568	23233067	500	42	45	2.60531e-22	5.43772
2L	23373949	23374468	520	2L	23373953	23374452	500	130	63	1.72965e-47	5.58961	2L	23373949	23374448	500	133	77	3.02794e-39	4.26146	2L	23373969	23374468	500	34	47	5.06153e-16	4.08927
2L	23640950	23641463	514	2L	23640960	23641459	500	107	50	4.10645e-40	5.51365	2L	23640964	23641463	500	111	46	7.0009e-40	5.46569	2L	23640950	23641449	500	29	37	1.62555e-14	4.13614
2L	23654919	23655422	504	2L	23654923	23655422	500	128	56	3.12471e-49	6.08684	2L	23654923	23655422	500	121	66	3.14864e-37	4.40138	2L	23654919	23655418	500	38	40	1.65231e-20	5.34183
2L	23763784	23764304	521	2L	23763798	23764297	500	143	66	2.19994e-53	5.9536	2L	23763805	23764304	500	142	64	2.0019e-48	5.38256	2L	23763784	23764283	500	29	47	1.27842e-12	3.38263
2L	23788294	23788823	530	2L	23788294	23788793	500	131	45	5.69888e-56	7.52612	2L	23788324	23788823	500	133	38	1.04023e-55	7.82116	2L	23788320	23788819	500	32	43	2.05102e-15	4.10288
2L	23863131	23863776	646	2L	23863277	23863776	500	95	31	7.50833e-42	7.21022	2L	23863131	23863630	500	104	49	4.58318e-35	4.82162	2L	23863143	23863642	500	30	44	7.9297e-14	3.72558
2L	23949442	23949991	550	2L	23949474	23949973	500	112	37	7.93693e-49	7.47269	2L	23949492	23949991	500	104	37	3.2905e-40	6.10871	2L	23949442	23949941	500	29	29	2.16171e-16	5.05054
2L	23994163	23994754	592	2L	23994255	23994754	500	109	79	2.12846e-31	3.77862	2L	23994252	23994751	500	113	74	6.68461e-31	3.69356	2L	23994163	23994662	500	38	47	7.0998e-19	4.66218
2L	24062898	24063402	505	2L	24062898	24063397	500	103	41	1.05871e-41	6.25528	2L	24062903	24063402	500	106	59	2.07169e-32	4.19689	2L	24062903	24063402	500	33	42	2.46107e-16	4.34097
2L	24158651	24159320	670	2L	24158821	24159320	500	201	57	2.48221e-91	9.76296	2L	24158821	24159320	500	200	62	2.36769e-80	8.00655	2L	24158651	24159150	500	61	44	7.78262e-38	8.50866
2L	24163643	24164165	523	2L	24163666	24164165	500	130	48	6.17026e-54	7.06543	2L	24163666	24164165	500	129	56	5.12537e-45	5.44413	2L	24163643	24164142	500	58	39	4.94234e-37	8.89188
2L	24227306	24228305	1000	2L	24227565	24228064	500	113	44	4.87898e-46	6.52607	2L	24227408	24227907	500	131	38	1.38341e-54	7.69313	2L	24227306	24227805	500	64	30	6.4775e-46	12.341	2L	24227806	24228305	500	28	38	1.34842e-13	3.87814	rep3
2L	24239196	24239783	588	2L	24239284	24239783	500	140	49	2.96073e-59	7.52541	2L	24239274	24239773	500	129	73	1.11846e-38	4.32058	2L	24239196	24239695	500	42	48	1.36594e-21	5.14768
2L	24246754	24247274	521	2L	24246754	24247253	500	362	191	3.52333e-123	6.15001	2L	24246775	24247274	500	360	196	2.00219e-107	5.294	2L	24246774	24247273	500	102	157	7.33637e-42	4.8959
2L	24247262	24247785	524	2L	24247262	24247761	500	171	94	8.92337e-58	5.28317	2L	24247275	24247774	500	169	99	5.02922e-49	4.41634	2L	24247286	24247785	500	42	83	2.66568e-15	3.19535
2L	24272663	24273273	611	2L	24272774	24273273	500	104	47	1.10473e-39	5.63323	2L	24272771	24273270	500	94	61	3.79958e-26	3.57101	2L	24272663	24273162	500	26	43	2.54686e-11	3.19667
2L	24307643	24308147	505	2L	24307643	24308142	500	108	48	1.75826e-41	5.76779	2L	24307648	24308147	500	103	56	5.35981e-32	4.25403	2L	24307646	24308145	500	39	42	8.97381e-21	5.28603
2L	24324700	24325199	500	2L	24324700	24325199	500	113	66	2.08981e-37	4.60474	2L	24324700	24325199	500	128	80	6.05081e-36	3.95126	2L	24324700	24325199	500	62	58	2.19909e-34	6.84275
2L	24346175	24346782	608	2L	24346175	24346674	500	103	34	4.80823e-45	7.30885	2L	24346256	24346755	500	103	58	2.6009e-31	4.12696	2L	24346283	24346782	500	42	36	9.79018e-25	6.55549
2L	24357721	24358304	584	2L	24357756	24358255	500	263	51	1.2554e-133	14.3125	2L	24357805	24358304	500	219	55	5.83373e-95	9.78767	2L	24357721	24358220	500	92	48	3.59728e-63	12.5251
2L	24374644	24375226	583	2L	24374697	24375196	500	109	80	4.0647e-31	3.73677	2L	24374727	24375226	500	108	68	1.96615e-30	3.78555	2L	24374644	24375143	500	31	53	6.24411e-13	3.30632
2L	24386619	24387185	567	2L	24386686	24387185	500	87	60	2.84348e-26	3.7489	2L	24386684	24387183	500	109	62	7.86094e-33	4.14525	2L	24386619	24387118	500	44	40	3.50578e-25	6.33832
2L	24446957	24447522	566	2L	24446958	24447457	500	112	33	6.23444e-51	8.21308	2L	24446957	24447456	500	119	41	2.03282e-46	6.50052	2L	24447023	24447522	500	32	28	4.92196e-19	5.84467
2L	24479127	24479779	653	2L	24479127	24479626	500	107	44	1.23985e-42	6.14651	2L	24479280	24479779	500	120	52	4.98004e-42	5.3619	2L	24479270	24479769	500	45	35	1.73414e-27	7.26973
2L	24482781	24483290	510	2L	24482791	24483290	500	152	47	2.36172e-67	8.52486	2L	24482788	24483287	500	167	64	1.87367e-61	6.41534	2L	24482781	24483280	500	76	42	1.72096e-51	11.3365
2L	24496970	24497552	583	2L	24497036	24497535	500	100	46	6.87893e-38	5.49435	2L	24496970	24497469	500	104	54	3.41302e-33	4.43642	2L	24497053	24497552	500	36	38	1.75535e-19	5.23216
2L	24566826	24567360	535	2L	24566826	24567325	500	105	49	2.02587e-39	5.49437	2L	24566826	24567325	500	117	50	2.60731e-41	5.39349	2L	24566861	24567360	500	32	42	1.28092e-15	4.18501
2L	24784171	24784689	519	2L	24784171	24784670	500	94	41	1.22509e-36	5.65458	2L	24784190	24784689	500	94	54	2.33387e-28	3.96794	2L	24784175	24784674	500	28	45	2.66937e-12	3.36466
2L	24957417	24957931	515	2L	24957417	24957916	500	144	43	1.03112e-64	8.66842	2L	24957422	24957921	500	159	57	2.08297e-60	6.72775	2L	24957432	24957931	500	28	40	3.32187e-13	3.71551
2L	24984811	24985505	695	2L	24984811	24985310	500	80	43	2.95031e-28	4.54107	2L	24984839	24985338	500	97	54	8.58504e-30	4.10821	2L	24985006	24985505	500	46	34	1.21907e-28	7.63741
2L	25018848	25019365	518	2L	25018866	25019365	500	138	68	7.17137e-50	5.5801	2L	25018865	25019364	500	138	95	5.10383e-36	3.67985	2L	25018848	25019347	500	37	64	5.05038e-15	3.46326
2L	25075194	25075801	608	2L	25075300	25075799	500	99	37	3.00225e-41	6.5239	2L	25075302	25075801	500	92	57	1.88126e-26	3.69805	2L	25075194	25075693	500	29	39	4.21414e-14	3.95868
2L	25104785	25105502	718	2L	25104923	25105422	500	102	33	5.77484e-45	7.41032	2L	25105003	25105502	500	110	59	2.41781e-34	4.37129	2L	25104785	25105284	500	29	33	2.09502e-15	4.54595
2L	25157018	25157565	548	2L	25157018	25157517	500	126	70	9.26157e-43	4.9268	2L	25157066	25157565	500	109	77	3.01478e-28	3.42794	2L	25157024	25157523	500	39	55	6.08202e-18	4.20123
2L	25298483	25299039	557	2L	25298540	25299039	500	151	33	6.21616e-75	11.375	2L	25298534	25299033	500	165	45	6.59752e-70	8.57227	2L	25298483	25298982	500	56	33	1.54462e-37	9.81081
2L	25382973	25383478	506	2L	25382976	25383475	500	101	62	1.30769e-32	4.29794	2L	25382973	25383472	500	93	61	1.08302e-25	3.52898	2L	25382979	25383478	500	27	48	3.67317e-11	3.04837
2L	25383495	25383997	503	2L	25383495	25383994	500	385	82	7.72392e-190	14.1469	2L	25383498	25383997	500	370	83	2.73706e-165	11.9038	2L	25383496	25383995	500	170	82	3.29722e-118	15.3682
2L	25406868	25407376	509	2L	25406877	25407376	500	97	33	5.09885e-42	7.01048	2L	25406868	25407367	500	105	51	8.45091e-35	4.70887	2L	25406877	25407376	500	42	45	2.60531e-22	5.43772
2L	25411051	25411585	535	2L	25411080	25411579	500	168	60	3.4644e-70	7.70104	2L	25411051	25411550	500	143	71	3.24756e-46	4.95263	2L	25411086	25411585	500	64	54	3.95773e-37	7.54432
2L	25452612	25453153	542	2L	25452654	25453153	500	97	24	6.06177e-47	9.0601	2L	25452612	25453111	500	125	38	3.12186e-51	7.30961	2L	25452633	25453132	500	34	21	5.22238e-23	7.88421
2L	25460310	25461035	726	2L	25460310	25460809	500	125	61	1.46357e-45	5.50793	2L	25460536	25461035	500	132	56	1.44121e-46	5.58225	2L	25460322	25460821	500	41	50	2.11889e-20	4.83379
2L	25477544	25478155	612	2L	25477544	25478043	500	143	37	1.6986e-67	9.75635	2L	25477592	25478091	500	130	37	1.4435e-54	7.8003	2L	25477656	25478155	500	46	30	5.05418e-30	8.46036
2L	25526434	25526960	527	2L	25526434	25526933	500	152	41	1.14363e-70	9.56749	2L	25526458	25526957	500	132	64	2.27601e-43	4.9716	2L	25526461	25526960	500	40	44	4.82945e-21	5.23548
2L	25585759	25586426	668	2L	25585761	25586260	500	104	64	1.77022e-33	4.31776	2L	25585759	25586258	500	107	61	3.26579e-32	4.11955	2L	25585927	25586426	500	34	49	1.23399e-15	3.94666
2L	25590872	25591455	584	2L	25590872	25591371	500	168	32	2.33965e-86	13.0913	2L	25590875	25591374	500	161	51	1.88988e-64	7.50402	2L	25590956	25591455	500	61	37	2.41076e-40	9.83834
2L	25593405	25594024	620	2L	25593405	25593904	500	181	29	6.67872e-97	15.368	2L	25593405	25593904	500	171	30	6.50003e-83	12.4727	2L	25593525	25594024	500	64	30	6.4775e-46	12.341
2L	25630797	25631351	555	2L	25630852	25631351	500	117	49	4.45242e-46	6.18747	2L	25630814	25631313	500	119	75	2.42654e-33	3.86297	2L	25630797	25631296	500	52	38	2.55181e-32	8.0212
2L	25669618	25670308	691	2L	25669809	25670308	500	106	47	8.64866e-41	5.75258	2L	25669807	25670306	500	106	52	6.39007e-35	4.67971	2L	25669618	25670117	500	34	36	1.86725e-18	5.11514
2L	25866478	25867021	544	2L	25866522	25867021	500	204	38	4.07824e-105	13.9961	2L	25866478	25866977	500	186	60	1.20322e-73	7.62066	2L	25866484	25866983	500	91	45	1.43151e-63	13.0716
2L	25866986	25867528	543	2L	25867029	25867528	500	174	31	6.64287e-91	13.953	2L	25866990	25867489	500	181	40	4.10829e-82	10.4589	2L	25866986	25867485	500	54	41	5.36504e-33	7.85974
2L	25953306	25953808	503	2L	25953308	25953807	500	114	42	1.52926e-47	6.85304	2L	25953309	25953808	500	110	43	1.15762e-40	5.72934	2L	25953306	25953805	500	49	41	6.70181e-29	7.03071
2L	25976920	25977441	522	2L	25976942	25977441	500	143	41	3.29855e-65	8.95482	2L	25976942	25977441	500	159	47	1.97039e-65	7.93769	2L	25976920	25977419	500	42	46	4.57193e-22	5.33735
2L	25999737	26000290	554	2L	25999752	26000251	500	139	58	1.59248e-54	6.4596	2L	25999737	26000236	500	116	57	5.01725e-38	4.77388	2L	25999791	26000290	500	29	43	2.49854e-13	3.64723
2L	26035318	26035844	527	2L	26035345	26035844	500	117	48	1.6265e-46	6.2972	2L	26035322	26035821	500	118	64	1.7931e-36	4.39873	2L	26035318	26035817	500	44	45	7.73077e-24	5.73981
2L	26061845	26062373	529	2L	26061874	26062373	500	84	51	1.41014e-27	4.14765	2L	26061845	26062344	500	91	55	1.28493e-26	3.76791	2L	26061868	26062367	500	32	42	1.28092e-15	4.18501
2L	26330096	26330648	553	2L	26330096	26330595	500	126	57	1.04393e-47	5.89238	2L	26330149	26330648	500	150	70	4.15642e-50	5.28149	2L	26330134	26330633	500	40	46	1.43543e-20	5.04207
2L	26402871	26403410	540	2L	26402871	26403370	500	113	57	1.24117e-40	5.23054	2L	26402911	26403410	500	102	58	7.8167e-31	4.08283	2L	26402871	26403370	500	31	42	6.55386e-15	4.02956
2L	26552441	26552991	551	2L	26552487	26552986	500	141	49	7.72622e-60	7.58382	2L	26552492	26552991	500	166	58	1.03256e-63	6.943	2L	26552441	26552940	500	37	42	2.86571e-19	4.96935
2L	26579899	26580399	501	2L	26579900	26580399	500	128	41	3.12251e-56	7.93759	2L	26579900	26580399	500	147	59	4.1178e-53	5.99805	2L	26579899	26580398	500	45	38	1.45696e-26	6.79036
2L	26686999	26687604	606	2L	26686999	26687498	500	89	64	4.42455e-26	3.63482	2L	26687079	26687578	500	87	61	5.30759e-23	3.27734	2L	26687105	26687604	500	38	46	4.27849e-19	4.74813
2L	26696237	26696801	565	2L	26696302	26696801	500	107	25	1.57606e-52	9.774	2L	26696237	26696736	500	90	47	7.62396e-29	4.2581	2L	26696265	26696764	500	48	34	2.57741e-30	8.02207
2L	26719573	26720096	524	2L	26719588	26720087	500	99	37	3.00225e-41	6.5239	2L	26719573	26720072	500	123	76	7.04353e-35	3.95863	2L	26719597	26720096	500	26	46	7.76078e-11	3.01941
2L	26744923	26745492	570	2L	26744993	26745492	500	295	52	2.25438e-153	15.8992	2L	26744959	26745458	500	295	76	3.43131e-126	10.1327	2L	26744923	26745422	500	140	63	1.00102e-99	15.7045
2L	26822627	26823208	582	2L	26822627	26823126	500	118	50	3.31209e-46	6.13856	2L	26822678	26823177	500	146	65	4.57445e-50	5.47277	2L	26822709	26823208	500	45	53	1.16397e-22	5.12378
2L	26844129	26844707	579	2L	26844208	26844707	500	81	39	2.68464e-30	4.99765	2L	26844129	26844628	500	106	50	1.09729e-35	4.83954	2L	26844170	26844669	500	29	35	5.98543e-15	4.33098
2L	26881335	26881871	537	2L	26881372	26881871	500	130	50	5.29558e-53	6.82355	2L	26881371	26881870	500	179	80	7.14243e-61	5.68197	2L	26881335	26881834	500	43	55	9.11483e-21	4.70806
2L	26890544	26891093	550	2L	26890553	26891052	500	140	59	1.18811e-54	6.41445	2L	26890594	26891093	500	126	57	4.52008e-43	5.22567	2L	26890544	26891043	500	51	35	1.67663e-32	8.3983
2L	26909477	26910003	527	2L	26909504	26910003	500	117	48	1.6265e-46	6.2972	2L	26909504	26910003	500	109	65	7.62922e-32	3.978	2L	26909477	26909976	500	42	41	2.46314e-23	5.88171
2L	26962742	26963303	562	2L	26962804	26963303	500	112	68	3.14939e-36	4.44247	2L	26962742	26963241	500	127	65	1.63443e-40	4.7026	2L	26962804	26963303	500	37	48	6.09746e-18	4.43816
2L	27077327	27077924	598	2L	27077353	27077852	500	89	49	7.68474e-31	4.57684	2L	27077425	27077924	500	89	62	1.31777e-23	3.31393	2L	27077327	27077826	500	28	36	5.23936e-14	4.05629
2L	27085827	27086358	532	2L	27085845	27086344	500	81	48	4.86431e-27	4.19458	2L	27085827	27086326	500	91	51	6.21015e-28	4.02041	2L	27085859	27086358	500	29	41	1.04665e-13	3.79634
2L	27086915	27087421	507	2L	27086919	27087418	500	168	61	1.05017e-69	7.59129	2L	27086922	27087421	500	205	60	3.38689e-84	8.4588	2L	27086915	27087414	500	55	40	3.69742e-34	8.19417
2L	27087424	27087926	503	2L	27087424	27087923	500	91	59	1.52128e-28	3.99853	2L	27087427	27087926	500	94	71	2.41656e-23	3.12737	2L	27087424	27087923	500	33	45	1.02053e-15	4.09539
2L	27104065	27104590	526	2L	27104073	27104572	500	118	35	1.89571e-53	8.28529	2L	27104065	27104564	500	126	51	1.4196e-45	5.75041	2L	27104091	27104590	500	36	31	2.24696e-21	6.18797
2L	27108709	27109236	528	2L	27108720	27109219	500	143	52	1.51821e-59	7.319	2L	27108709	27109208	500	151	69	5.20667e-51	5.38722	2L	27108737	27109236	500	59	51	5.4262e-34	7.2256
2L	27130652	27131164	513	2L	27130659	27131158	500	155	27	1.34674e-81	13.7703	2L	27130665	27131164	500	146	35	7.45524e-65	9.26645	2L	27130652	27131151	500	80	35	3.67398e-58	13.9765
2L	27210430	27211008	579	2L	27210509	27211008	500	183	48	1.55591e-85	10.2302	2L	27210430	27210929	500	206	57	2.10285e-86	8.88921	2L	27210466	27210965	500	91	46	3.90571e-63	12.8303
2L	27230818	27231388	571	2L	27230826	27231325	500	110	74	2.42506e-33	4.04361	2L	27230818	27231317	500	127	97	1.11343e-30	3.29937	2L	27230889	27231388	500	34	61	1.38567e-13	3.26811
2L	27281404	27281916	513	2L	27281404	27281903	500	128	46	9.83069e-54	7.20296	2L	27281412	27281911	500	137	61	4.4275e-47	5.39784	2L	27281417	27281916	500	56	47	9.20952e-33	7.3002
2L	27328981	27329994	1014	2L	27328981	27329480	500	84	33	1.69479e-34	5.9764	2L	27329363	27329862	500	114	72	5.79158e-32	3.82048	2L	27329142	27329641	500	38	33	2.13037e-22	6.26556	2L	27329495	27329994	500	102	53	2.95941e-36	4.97589	rep1
2L	27509156	27509663	508	2L	27509157	27509656	500	153	47	5.97935e-68	8.5856	2L	27509156	27509655	500	149	59	3.64973e-54	6.08657	2L	27509164	27509663	500	52	48	2.835e-29	6.58798
2L	27547060	27547639	580	2L	27547140	27547639	500	145	37	1.00541e-68	9.90453	2L	27547128	27547627	500	148	48	8.21887e-59	7.21453	2L	27547060	27547559	500	63	30	5.20036e-45	12.1231
2L	27572108	27572656	549	2L	27572140	27572639	500	132	40	3.84376e-59	8.38003	2L	27572108	27572607	500	119	66	2.89909e-36	4.32186	2L	27572157	27572656	500	55	37	3.42549e-35	8.7447
2L	27595370	27595904	535	2L	27595370	27595869	500	210	44	8.14526e-105	12.7661	2L	27595405	27595904	500	209	53	2.11719e-90	9.612	2L	27595384	27595883	500	72	39	3.45164e-49	11.3536
2L	27601586	27602164	579	2L	27601641	27602140	500	279	53	2.02009e-142	14.7438	2L	27601586	27602085	500	276	55	3.02505e-128	12.521	2L	27601665	27602164	500	119	45	3.11625e-89	17.5642
2L	27621467	27621990	524	2L	27621467	27621966	500	129	49	6.82955e-53	6.88412	2L	27621469	27621968	500	117	58	3.78205e-38	4.74704	2L	27621491	27621990	500	33	37	1.86152e-17	4.82627
2L	27646883	27647416	534	2L	27646917	27647416	500	108	56	2.45924e-38	5.05364	2L	27646883	27647382	500	111	65	8.72093e-33	4.05824	2L	27646903	27647402	500	33	55	6.69313e-14	3.45011
2L	27653236	27653750	515	2L	27653246	27653745	500	107	43	4.47021e-43	6.26696	2L	27653251	27653750	500	115	58	3.71721e-37	4.65821	2L	27653236	27653735	500	34	36	1.86725e-18	5.11514
2L	27912374	27913206	833	2L	27912374	27912873	500	107	43	4.47021e-43	6.26696	2L	27912707	27913206	500	102	54	3.25161e-32	4.34252	2L	27912479	27912978	500	37	50	1.56802e-17	4.28622
2L	27973608	27974113	506	2L	27973608	27974107	500	175	49	4.35023e-80	9.57986	2L	27973608	27974107	500	160	73	5.40175e-54	5.4584	2L	27973614	27974113	500	63	49	7.39018e-38	8.05456
2L	28236231	28236820	590	2L	28236321	28236820	500	178	47	4.62901e-83	10.1093	2L	28236291	28236790	500	156	61	5.6803e-57	6.21439	2L	28236231	28236730	500	56	40	5.37247e-35	8.36442
2L	28258646	28259147	502	2L	28258646	28259145	500	106	48	2.24268e-40	5.65044	2L	28258646	28259145	500	103	67	1.9034e-28	3.64006	2L	28258648	28259147	500	40	52	2.99809e-19	4.54132
2L	28265071	28265687	617	2L	28265156	28265655	500	96	61	2.05912e-30	4.12149	2L	28265188	28265687	500	98	66	1.76234e-26	3.49126	2L	28265071	28265570	500	38	45	2.55351e-19	4.83742
2L	28385559	28386097	539	2L	28385598	28386097	500	188	56	4.71475e-84	9.22705	2L	28385598	28386097	500	194	70	4.06303e-73	6.96943	2L	28385559	28386058	500	82	52	7.84686e-53	10.2928
2L	28576747	28577343	597	2L	28576844	28577343	500	221	41	7.42327e-114	14.3085	2L	28576829	28577328	500	215	63	3.51244e-88	8.53142	2L	28576747	28577246	500	75	47	1.14094e-48	10.156
2L	28592690	28593209	520	2L	28592708	28593207	500	237	47	7.2246e-120	13.7365	2L	28592710	28593209	500	246	55	1.34527e-110	11.0798	2L	28592690	28593189	500	110	38	1.58015e-84	18.5724
2L	28603926	28604468	543	2L	28603969	28604468	500	92	39	2.25847e-36	5.75762	2L	28603926	28604425	500	94	43	2.35894e-32	4.8178	2L	28603926	28604425	500	27	30	1.29544e-14	4.50821
2L	28604474	28604973	500	2L	28604474	28604973	500	183	52	3.02417e-83	9.55371	2L	28604474	28604973	500	157	65	9.43973e-56	5.92073	2L	28604474	28604973	500	60	43	2.46188e-37	8.51417
2L	28645105	28645618	514	2L	28645105	28645604	500	100	57	8.98361e-34	4.57255	2L	28645119	28645618	500	111	69	1.65375e-31	3.85162	2L	28645112	28645611	500	28	43	1.19198e-12	3.49644
2L	28730614	28731196	583	2L	28730697	28731196	500	106	55	1.21395e-37	5.02835	2L	28730614	28731113	500	95	57	7.51501e-28	3.83178	2L	28730628	28731127	500	42	41	2.46314e-23	5.88171
2L	28782008	28782509	502	2L	28782008	28782507	500	140	91	5.98386e-43	4.38006	2L	28782010	28782509	500	155	125	2.13041e-35	3.25825	2L	28782009	28782508	500	63	84	5.62989e-29	5.03458
2L	28801854	28802361	508	2L	28801854	28802353	500	113	29	8.24342e-54	9.21414	2L	28801854	28802353	500	110	46	2.32386e-39	5.41164	2L	28801862	28802361	500	39	23	1.36169e-26	8.63211
2L	28911372	28911891	520	2L	28911392	28911891	500	110	57	4.98269e-39	5.07833	2L	28911372	28911871	500	109	65	7.62922e-32	3.978	2L	28911372	28911871	500	34	49	1.23399e-15	3.94666
2L	28930717	28931297	581	2L	28930795	28931294	500	97	45	1.20161e-36	5.41255	2L	28930798	28931297	500	100	63	2.74386e-28	3.71788	2L	28930717	28931216	500	27	37	4.31105e-13	3.79481
2L	29004955	29005535	581	2L	29005035	29005534	500	149	63	5.74236e-58	6.48291	2L	29005036	29005535	500	134	59	2.34471e-46	5.42401	2L	29004955	29005454	500	30	43	5.13477e-14	3.79858
2L	29042005	29042507	503	2L	29042008	29042507	500	348	72	3.55256e-173	14.2683	2L	29042005	29042504	500	390	86	4.54492e-175	12.1905	2L	29042007	29042506	500	115	73	2.15001e-73	11.137
2L	29159831	29160383	553	2L	29159884	29160383	500	129	35	4.20493e-60	9.13263	2L	29159879	29160378	500	142	52	1.2954e-53	6.44159	2L	29159831	29160330	500	38	47	7.0998e-19	4.66218
2L	29234457	29235075	619	2L	29234570	29235069	500	112	39	7.92101e-48	7.15208	2L	29234576	29235075	500	109	46	7.69342e-39	5.35763	2L	29234457	29234956	500	36	38	1.75535e-19	5.23216
2L	29305533	29306034	502	2L	29305535	29306034	500	121	47	3.10137e-49	6.65127	2L	29305533	29306032	500	137	57	9.62214e-49	5.7246	2L	29305535	29306034	500	44	32	1.23518e-27	7.62415
2L	29348584	29349108	525	2L	29348602	29349101	500	95	64	5.4297e-29	3.90729	2L	29348609	29349108	500	114	72	5.79158e-32	3.82048	2L	29348584	29349083	500	38	49	1.90154e-18	4.4996
2L	29439507	29440083	577	2L	29439584	29440083	500	111	34	8.56978e-50	7.9355	2L	29439507	29440006	500	117	47	1.36585e-42	5.68564	2L	29439569	29440068	500	30	38	5.0416e-15	4.21327
2L	29450093	29450685	593	2L	29450096	29450595	500	121	72	1.72187e-39	4.59837	2L	29450093	29450592	500	112	70	1.16703e-31	3.84093	2L	29450186	29450685	500	29	52	8.23552e-12	3.10284
2L	29594372	29594920	549	2L	29594372	29594871	500	124	64	7.01046e-44	5.23636	2L	29594378	29594877	500	150	80	2.19249e-46	4.69477	2L	29594421	29594920	500	53	46	1.21627e-30	6.98141
2L	29647737	29648282	546	2L	29647737	29648236	500	85	41	1.09521e-31	5.05709	2L	29647783	29648282	500	93	66	2.95457e-24	3.29482	2L	29647759	29648258	500	27	42	3.72477e-12	3.41322
2L	29702244	29702750	507	2L	29702244	29702743	500	230	70	1.21221e-101	9.42847	2L	29702251	29702750	500	229	87	5.67714e-84	6.86704	2L	29702245	29702744	500	84	52	1.48607e-54	10.5728
2L	29833787	29834324	538	2L	29833787	29834286	500	130	55	8.95683e-51	6.28756	2L	29833790	29834289	500	135	61	4.66062e-46	5.31217	2L	29833825	29834324	500	42	39	7.05399e-24	6.13323
2L	29876827	29877370	544	2L	29876827	29877326	500	229	64	2.41136e-104	10.1502	2L	29876871	29877370	500	212	64	5.68259e-86	8.2896	2L	29876846	29877345	500	59	48	6.79772e-35	7.60957
2L	29911047	29911557	511	2L	29911047	29911546	500	97	51	2.45384e-34	4.86531	2L	29911047	29911546	500	91	68	7.64727e-23	3.13347	2L	29911058	29911557	500	33	45	1.02053e-15	4.09539
2L	29922772	29923318	547	2L	29922772	29923271	500	88	41	2.52734e-33	5.25586	2L	29922786	29923285	500	89	65	8.86738e-23	3.18022	2L	29922819	29923318	500	36	45	7.37144e-18	4.5394
2L	30139858	30140361	504	2L	30139862	30140361	500	202	66	4.16025e-87	8.6407	2L	30139860	30140359	500	211	66	2.26534e-84	8.02914	2L	30139858	30140357	500	84	56	4.3703e-53	9.91973
2L	30142957	30143475	519	2L	30142957	30143456	500	183	40	1.8287e-90	11.9335	2L	30142958	30143457	500	187	51	5.25292e-79	8.81746	2L	30142976	30143475	500	81	40	8.70505e-57	12.682
2L	30202238	30202814	577	2L	30202238	30202737	500	203	65	3.24557e-88	8.80317	2L	30202315	30202814	500	169	84	2.83535e-54	5.11448	2L	30202244	30202743	500	43	56	1.47811e-20	4.63547
2L	30333869	30334383	515	2L	30333878	30334377	500	174	56	1.04262e-75	8.49001	2L	30333884	30334383	500	172	60	5.31734e-66	7.00517	2L	30333869	30334368	500	71	42	4.1435e-47	10.5034
2L	30334369	30334887	519	2L	30334381	30334880	500	81	49	1.04398e-26	4.12149	2L	30334388	30334887	500	87	57	3.71114e-24	3.47573	2L	30334369	30334868	500	38	46	4.27849e-19	4.74813
2L	30379553	30380268	716	2L	30379744	30380243	500	150	70	1.32694e-55	5.95533	2L	30379769	30380268	500	140	74	1.21284e-43	4.6668	2L	30379553	30380052	500	54	59	5.85415e-28	5.76118
2L	30469685	30470375	691	2L	30469876	30470375	500	111	50	2.59551e-42	5.74053	2L	30469873	30470372	500	128	94	6.67922e-32	3.4227	2L	30469685	30470184	500	32	49	2.84983e-14	3.67253
2L	30470222	30470935	714	2L	30470436	30470935	500	171	39	1.34062e-83	11.3305	2L	30470436	30470935	500	168	50	7.34761e-69	7.9911	2L	30470222	30470721	500	71	43	1.00665e-46	10.2973
2L	30531163	30531699	537	2L	30531200	30531699	500	279	35	2.64368e-156	20.9189	2L	30531163	30531662	500	282	52	7.08917e-134	13.4427	2L	30531200	30531699	500	109	35	2.93016e-85	19.6851
2L	30531663	30532201	539	2L	30531701	30532200	500	114	60	4.79576e-40	5.05186	2L	30531663	30532162	500	111	75	1.05079e-29	3.57928	2L	30531702	30532201	500	30	47	2.76983e-13	3.523
2L	30570541	30571205	665	2L	30570706	30571205	500	107	69	2.15799e-33	4.17139	2L	30570541	30571040	500	92	61	3.07418e-25	3.48697	2L	30570660	30571159	500	34	58	4.65766e-14	3.4142
2L	30581814	30582353	540	2L	30581814	30582313	500	687	348	2.03126e-237	6.84743	2L	30581816	30582315	500	872	458	2.52438e-263	5.98904	2L	30581854	30582353	500	202	349	1.07492e-74	4.8771
2L	30601865	30602416	552	2L	30601865	30602364	500	89	38	4.02601e-35	5.67136	2L	30601917	30602416	500	87	45	4.31165e-28	4.25495	2L	30601865	30602364	500	40	30	5.85015e-25	7.19171
2L	30723384	30723897	514	2L	30723387	30723886	500	159	54	6.89362e-68	7.94819	2L	30723398	30723897	500	154	67	2.3455e-53	5.64685	2L	30723384	30723883	500	58	46	1.06683e-34	7.73803
2L	30744458	30744959	502	2L	30744458	30744957	500	99	31	3.18406e-44	7.54641	2L	30744458	30744957	500	88	30	6.83262e-35	6.03309	2L	30744460	30744959	500	40	35	2.02066e-23	6.33882
2L	30770245	30770829	585	2L	30770247	30770746	500	133	41	3.31945e-59	8.27609	2L	30770245	30770744	500	156	68	5.66038e-54	5.65245	2L	30770330	30770829	500	52	38	2.55181e-32	8.0212
2L	30937766	30938554	789	2L	30937887	30938386	500	126	48	1.23304e-51	6.82865	2L	30937766	30938265	500	136	56	1.19465e-48	5.76664	2L	30938055	30938554	500	66	42	8.76848e-43	9.6741
2L	30980794	30981301	508	2L	30980802	30981301	500	229	67	1.13243e-102	9.75202	2L	30980802	30981301	500	199	69	2.69808e-76	7.25326	2L	30980794	30981293	500	78	58	2.37504e-47	8.85985
2L	31009573	31010098	526	2L	31009587	31010086	500	90	53	5.60053e-30	4.33281	2L	31009573	31010072	500	95	61	1.32755e-26	3.61306	2L	31009599	31010098	500	26	36	1.377e-12	3.70853
2L	31031261	31031764	504	2L	31031262	31031761	500	98	46	8.58782e-37	5.37317	2L	31031265	31031764	500	104	63	3.82672e-30	3.88213	2L	31031261	31031760	500	38	34	4.13912e-22	6.11368
2L	31036766	31037336	571	2L	31036776	31037275	500	134	56	1.3836e-52	6.39839	2L	31036837	31037336	500	124	55	7.42061e-43	5.29592	2L	31036766	31037265	500	50	49	1.96051e-27	6.18822
2L	31059667	31060199	533	2L	31059668	31060167	500	127	57	2.92811e-48	5.94344	2L	31059667	31060166	500	111	66	1.84535e-32	4.00447	2L	31059700	31060199	500	41	42	2.66861e-22	5.60419
2L	31063369	31063935	567	2L	31063407	31063906	500	91	64	4.82109e-27	3.72553	2L	31063369	31063868	500	92	68	2.82842e-23	3.17166	2L	31063436	31063935	500	29	47	1.27842e-12	3.38263
2L	31108823	31109531	709	2L	31108976	31109475	500	263	38	2.69726e-143	18.3522	2L	31109032	31109531	500	270	54	2.30595e-125	12.4272	2L	31108823	31109322	500	88	54	2.96737e-57	10.7789
2L	31185412	31186043	632	2L	31185526	31186025	500	123	48	6.4072e-50	6.65129	2L	31185544	31186043	500	136	57	3.18958e-48	5.67916	2L	31185412	31185911	500	46	38	2.25392e-27	6.96529
2L	31189363	31189903	541	2L	31189404	31189903	500	204	50	2.97304e-97	11.1017	2L	31189363	31189862	500	178	73	2.80212e-63	6.12353	2L	31189366	31189865	500	71	52	1.64093e-43	8.76031
2L	31271368	31271870	503	2L	31271370	31271869	500	143	43	4.09969e-64	8.60309	2L	31271371	31271870	500	126	56	1.78515e-43	5.30616	2L	31271368	31271867	500	39	47	1.32454e-19	4.80633
2L	31277680	31278322	643	2L	31277680	31278179	500	82	46	3.06641e-28	4.40904	2L	31277810	31278309	500	96	59	1.10788e-27	3.76242	2L	31277823	31278322	500	31	37	5.69028e-16	4.48004
2L	31527685	31528282	598	2L	31527726	31528225	500	108	36	5.61499e-47	7.34518	2L	31527783	31528282	500	100	46	3.24089e-34	4.87267	2L	31527685	31528184	500	44	41	6.66614e-25	6.20846
2L	31609200	31609745	546	2L	31609200	31609699	500	106	40	7.1269e-44	6.59119	2L	31609246	31609745	500	95	48	6.06093e-31	4.44062	2L	31609238	31609737	500	40	32	2.53697e-24	6.8233
2L	31646160	31646684	525	2L	31646160	31646659	500	273	45	2.26538e-144	16.5659	2L	31646170	31646669	500	252	77	2.22989e-101	8.47422	2L	31646185	31646684	500	131	46	6.05118e-100	19.1468
2L	31706593	31707138	546	2L	31706593	31707092	500	84	48	1.38389e-28	4.36806	2L	31706593	31707092	500	103	49	1.46303e-34	4.77058	2L	31706639	31707138	500	29	34	3.56463e-15	4.43576
2L	31742464	31742993	530	2L	31742464	31742963	500	235	49	2.98149e-117	13.1382	2L	31742491	31742990	500	231	46	1.23533e-107	12.0722	2L	31742494	31742993	500	118	47	2.79822e-87	16.7723
2L	31745672	31746173	502	2L	31745674	31746173	500	132	46	4.6257e-56	7.44865	2L	31745672	31746171	500	124	53	1.11201e-43	5.46743	2L	31745674	31746173	500	32	41	7.91936e-16	4.27062
2L	31749107	31749705	599	2L	31749107	31749606	500	109	57	1.69582e-38	5.02764	2L	31749141	31749640	500	135	71	2.85082e-42	4.65222	2L	31749206	31749705	500	64	50	2.31131e-38	8.0591
2L	31808409	31808949	541	2L	31808409	31808908	500	119	62	5.80739e-42	5.14633	2L	31808438	31808937	500	123	79	5.91695e-34	3.82544	2L	31808450	31808949	500	33	41	1.50143e-16	4.42977
2L	32008872	32009426	555	2L	32008872	32009371	500	141	47	7.75689e-61	7.85785	2L	32008907	32009406	500	112	62	2.87193e-34	4.27069	2L	32008927	32009426	500	47	42	5.32784e-27	6.5666
2L	32049815	32050384	570	2L	32049885	32050384	500	145	37	1.00541e-68	9.90453	2L	32049885	32050384	500	145	44	3.2712e-59	7.59668	2L	32049815	32050314	500	42	41	2.46314e-23	5.88171
2L	32096990	32097503	514	2L	32096997	32097496	500	91	34	4.77031e-38	6.37382	2L	32096990	32097489	500	117	51	6.77486e-41	5.30288	2L	32097004	32097503	500	37	38	3.01139e-20	5.40368
2L	32134205	32134810	606	2L	32134256	32134755	500	117	48	1.6265e-46	6.2972	2L	32134205	32134704	500	124	65	4.85796e-39	4.58147	2L	32134311	32134810	500	29	53	1.17027e-11	3.05252
2L	32250692	32251253	562	2L	32250692	32251191	500	89	47	1.46191e-31	4.74222	2L	32250735	32251234	500	93	50	3.03764e-29	4.18879	2L	32250754	32251253	500	33	32	1.0291e-18	5.43987
2L	32256583	32257087	505	2L	32256588	32257087	500	96	59	4.70679e-31	4.24245	2L	32256583	32257082	500	93	68	1.0414e-23	3.20987	2L	32256586	32257085	500	35	49	2.50316e-16	4.08434
2L	32338601	32339222	622	2L	32338723	32339222	500	116	57	3.01139e-42	5.38296	2L	32338610	32339109	500	122	52	4.60753e-43	5.45969	2L	32338601	32339100	500	50	51	6.52901e-27	5.98017
2L	32352528	32353027	500	2L	32352528	32353027	500	280	67	7.61907e-134	12.0775	2L	32352528	32353027	500	242	74	2.14192e-97	8.40641	2L	32352528	32353027	500	97	52	6.26245e-66	12.4022
2L	32396393	32396953	561	2L	32396398	32396897	500	258	61	6.38262e-124	12.0164	2L	32396393	32396892	500	239	74	9.90484e-96	8.29544	2L	32396454	32396953	500	105	50	5.9334e-74	13.9972
2L	32432353	32432878	526	2L	32432379	32432878	500	93	51	3.16096e-32	4.64387	2L	32432353	32432852	500	97	63	6.49844e-27	3.59493	2L	32432368	32432867	500	27	39	1.05294e-12	3.63199
2L	32466438	32466944	507	2L	32466445	32466944	500	105	38	3.05691e-44	6.80831	2L	32466438	32466937	500	100	45	1.29391e-34	4.9643	2L	32466438	32466937	500	41	34	1.59261e-24	6.68206
2L	32656427	32656959	533	2L	32656440	32656939	500	177	43	7.77136e-85	10.8342	2L	32656460	32656959	500	205	46	2.42811e-92	10.6257	2L	32656427	32656926	500	69	41	9.34354e-46	10.3793
2L	32658726	32659300	575	2L	32658726	32659225	500	122	51	5.11241e-48	6.25958	2L	32658742	32659241	500	129	70	1.04772e-39	4.48295	2L	32658801	32659300	500	41	45	1.4858e-21	5.28714
2L	32693142	32693701	560	2L	32693195	32693694	500	113	47	1.0637e-44	6.17122	2L	32693142	32693641	500	118	68	4.1165e-35	4.17172	2L	32693202	32693701	500	43	42	7.56367e-24	5.92374
2L	32728710	32729402	693	2L	32728710	32729209	500	81	61	4.09909e-23	3.41287	2L	32728783	32729282	500	100	64	5.54963e-28	3.6672	2L	32728903	32729402	500	30	31	1.19315e-16	4.98296
2L	32740117	32740661	545	2L	32740120	32740619	500	237	65	1.24562e-108	10.3873	2L	32740162	32740661	500	241	69	1.63273e-99	8.90028	2L	32740117	32740616	500	76	52	1.02962e-47	9.45517
2L	32783603	32784141	539	2L	32783634	32784133	500	301	67	6.36882e-147	13.0391	2L	32783642	32784141	500	308	74	7.4557e-135	10.8583	2L	32783603	32784102	500	126	43	7.10363e-97	19.4286
2L	32784116	32784646	531	2L	32784134	32784633	500	142	52	5.74924e-59	7.26344	2L	32784147	32784646	500	149	74	4.47973e-48	4.99324	2L	32784116	32784615	500	55	42	1.68041e-33	7.86538
2L	33260996	33261520	525	2L	33261009	33261508	500	118	52	2.3427e-45	5.93582	2L	33260996	33261495	500	117	63	2.44726e-36	4.41816	2L	33261021	33261520	500	39	38	8.52109e-22	5.74804
2L	33265183	33265739	557	2L	33265184	33265683	500	136	49	6.26722e-57	7.29193	2L	33265183	33265682	500	136	45	9.93023e-54	6.95237	2L	33265240	33265739	500	46	47	7.30106e-25	5.82416
2L	33302074	33302610	537	2L	33302111	33302610	500	135	76	2.41779e-45	4.94058	2L	33302074	33302573	500	124	70	2.66403e-37	4.29367	2L	33302074	33302573	500	79	47	3.93048e-52	10.7638
2L	33306603	33307121	519	2L	33306608	33307107	500	123	39	2.63446e-54	7.9247	2L	33306603	33307102	500	148	51	2.50146e-57	6.85049	2L	33306622	33307121	500	66	40	1.55564e-43	10.0785
2L	33402244	33402757	514	2L	33402247	33402746	500	165	60	1.89885e-68	7.55275	2L	33402258	33402757	500	148	82	1.01092e-44	4.52677	2L	33402244	33402743	500	66	42	8.76848e-43	9.6741
2L	33405605	33406125	521	2L	33405625	33406124	500	409	180	5.32438e-153	7.38686	2L	33405626	33406125	500	421	267	5.93575e-113	4.6766	2L	33405605	33406104	500	114	190	4.43182e-44	4.63933
2L	33657085	33657591	507	2L	33657085	33657584	500	89	44	1.09325e-32	5.0149	2L	33657090	33657589	500	109	57	1.44815e-34	4.45877	2L	33657092	33657591	500	28	51	2.4744e-11	3.02447
2L	33696560	33697086	527	2L	33696560	33697059	500	124	38	1.98615e-55	8.17023	2L	33696587	33697086	500	119	72	2.78549e-34	4.00439	2L	33696569	33697068	500	35	37	5.72413e-19	5.17462
2L	33789049	33789606	558	2L	33789107	33789606	500	159	58	6.20887e-66	7.47286	2L	33789049	33789548	500	175	78	1.22908e-59	5.67107	2L	33789055	33789554	500	49	60	5.04694e-24	5.07893
2L	33796879	33797414	536	2L	33796915	33797414	500	134	55	5.04821e-53	6.49859	2L	33796879	33797378	500	123	54	9.45475e-43	5.33288	2L	33796909	33797408	500	32	35	3.49542e-17	4.87206
2L	33800843	33801471	629	2L	33800881	33801380	500	117	29	2.84166e-56	9.57221	2L	33800843	33801342	500	128	60	6.70856e-43	5.08525	2L	33800972	33801471	500	28	42	7.85985e-13	3.56642
2L	33932130	33932762	633	2L	33932263	33932762	500	124	38	1.98615e-55	8.17023	2L	33932263	33932762	500	137	59	6.68176e-48	5.55627	2L	33932130	33932629	500	31	41	4.10702e-15	4.11199
2L	33940103	33940738	636	2L	33940211	33940710	500	98	56	4.41246e-33	4.54059	2L	33940103	33940602	500	113	82	1.26335e-28	3.37304	2L	33940239	33940738	500	31	44	1.6206e-14	3.87455
2L	33982072	33982595	524	2L	33982072	33982571	500	91	47	1.26334e-32	4.86056	2L	33982096	33982595	500	91	61	8.68917e-25	3.44499	2L	33982096	33982595	500	35	42	8.65525e-18	4.65429
2L	34156171	34156709	539	2L	34156171	34156670	500	126	57	1.04393e-47	5.89238	2L	34156172	34156671	500	139	79	1.97446e-41	4.37076	2L	34156210	34156709	500	34	43	7.64542e-17	4.40914
2L	34171969	34172486	518	2L	34171969	34172468	500	184	64	1.51296e-77	8.02994	2L	34171987	34172486	500	186	82	1.20698e-63	5.79305	2L	34171969	34172468	500	61	56	3.7572e-34	6.92461
2L	34242552	34243071	520	2L	34242552	34243051	500	162	59	3.43353e-67	7.51328	2L	34242572	34243071	500	147	64	5.46572e-51	5.58853	2L	34242552	34243051	500	48	44	3.14893e-27	6.46925
2L	34307078	34307621	544	2L	34307122	34307621	500	117	41	9.17083e-50	7.19514	2L	34307122	34307621	500	108	57	4.46605e-34	4.41384	2L	34307078	34307577	500	45	45	1.30927e-24	5.89129
2L	34343122	34343760	639	2L	34343122	34343621	500	113	44	4.87898e-46	6.52607	2L	34343261	34343760	500	123	60	2.18317e-40	4.86879	2L	34343125	34343624	500	54	34	2.00538e-35	9.18356
2L	34577621	34578180	560	2L	34577681	34578180	500	196	76	9.02311e-79	7.39067	2L	34577622	34578121	500	187	87	3.77535e-62	5.52787	2L	34577621	34578120	500	82	58	1.07595e-50	9.36851
2L	34672145	34672655	511	2L	34672156	34672655	500	152	53	2.73261e-64	7.69292	2L	34672156	34672655	500	142	68	7.4805e-47	5.10477	2L	34672145	34672644	500	57	36	2.89475e-37	9.31772
2L	34688675	34689201	527	2L	34688693	34689192	500	128	42	1.02101e-55	7.77847	2L	34688702	34689201	500	130	60	6.51735e-44	5.17195	2L	34688675	34689174	500	42	32	5.71132e-26	7.22289
2L	34695504	34696121	618	2L	34695608	34696107	500	157	46	6.90453e-71	8.9915	2L	34695622	34696121	500	172	64	4.06812e-64	6.62271	2L	34695504	34696003	500	50	41	1.03347e-29	7.19601
2L	34713454	34713976	523	2L	34713454	34713953	500	132	57	4.90637e-51	6.19898	2L	34713454	34713953	500	126	65	5.07641e-40	4.66221	2L	34713477	34713976	500	34	44	1.24398e-16	4.3244
2L	34768793	34769339	547	2L	34768795	34769294	500	98	53	3.87784e-34	4.76104	2L	34768793	34769292	500	102	54	3.25161e-32	4.34252	2L	34768840	34769339	500	56	39	2.44189e-35	8.54341
2L	34788472	34789002	531	2L	34788503	34789002	500	111	58	3.43708e-39	5.05248	2L	34788472	34788971	500	136	65	5.42e-45	5.06681	2L	34788502	34789001	500	40	49	6.83229e-20	4.77816
2L	34804052	34804585	534	2L	34804073	34804572	500	130	44	6.9725e-56	7.60677	2L	34804052	34804551	500	160	62	1.21559e-58	6.29721	2L	34804086	34804585	500	73	47	5.96577e-47	9.85285
2L	34814372	34814904	533	2L	34814372	34814871	500	116	31	1.77139e-54	8.98296	2L	34814405	34814904	500	99	50	3.46287e-32	4.48857	2L	34814393	34814892	500	39	52	1.54105e-18	4.40878
2L	34839387	34839955	569	2L	34839389	34839888	500	98	52	1.68359e-34	4.83953	2L	34839387	34839886	500	99	54	9.32438e-31	4.20186	2L	34839456	34839955	500	29	42	1.62485e-13	3.72023
2L	34885896	34886512	617	2L	34885938	34886437	500	161	62	3.29959e-65	7.14861	2L	34886013	34886512	500	184	57	4.42247e-74	7.87476	2L	34885896	34886395	500	55	54	5.41136e-30	6.3508
2L	34943918	34944529	612	2L	34943918	34944417	500	87	51	4.12517e-29	4.31273	2L	34944030	34944529	500	105	65	5.6051e-30	3.81777	2L	34943983	34944482	500	29	47	1.27842e-12	3.38263
2L	34989904	34990475	572	2L	34989904	34990403	500	186	65	3.20114e-78	8.01463	2L	34989913	34990412	500	188	73	1.54156e-68	6.49422	2L	34989976	34990475	500	61	44	7.78262e-38	8.50866
2L	35083331	35083848	518	2L	35083331	35083830	500	239	48	1.87517e-120	13.614	2L	35083335	35083834	500	234	51	4.01316e-106	11.2089	2L	35083349	35083848	500	128	50	4.93111e-95	17.3894
2L	35323327	35323833	507	2L	35323327	35323826	500	223	68	1.56347e-98	9.35734	2L	35323334	35323833	500	217	75	3.71359e-83	7.39507	2L	35323327	35323826	500	72	53	5.17835e-44	8.75471
2L	35327085	35327756	672	2L	35327161	35327660	500	122	57	1.64535e-45	5.68837	2L	35327085	35327584	500	128	62	3.96185e-42	4.94242	2L	35327257	35327756	500	49	43	2.61223e-28	6.75456
2L	35482938	35483451	514	2L	35482938	35483437	500	205	39	4.72984e-105	13.768	2L	35482952	35483451	500	234	54	3.11594e-104	10.6722	2L	35482945	35483444	500	69	42	2.26296e-45	10.1712
2L	35483656	35484159	504	2L	35483656	35484155	500	88	47	4.94484e-31	4.6831	2L	35483656	35484155	500	103	51	8.4179e-34	4.6102	2L	35483660	35484159	500	41	43	4.78223e-22	5.49421
2L	35586861	35587423	563	2L	35586861	35587360	500	138	57	2.12591e-54	6.50622	2L	35586866	35587365	500	134	64	2.25995e-44	5.05368	2L	35586924	35587423	500	52	48	2.835e-29	6.58798
2L	35588276	35588888	613	2L	35588389	35588888	500	113	52	1.35221e-42	5.66079	2L	35588384	35588883	500	124	63	9.14243e-40	4.70805	2L	35588276	35588775	500	43	49	4.21402e-22	5.19834
2L	35594168	35594668	501	2L	35594169	35594668	500	142	38	2.6654e-66	9.46985	2L	35594169	35594668	500	142	42	1.34374e-58	7.72331	2L	35594168	35594667	500	67	37	1.36232e-45	10.9397
2L	35629775	35630305	531	2L	35629806	35630305	500	91	62	1.24513e-27	3.82999	2L	35629781	35630280	500	98	70	2.38972e-25	3.31587	2L	35629775	35630274	500	36	49	4.99655e-17	4.2224
2L	35682901	35683412	512	2L	35682901	35683400	500	122	55	2.52491e-46	5.86644	2L	35682904	35683403	500	124	65	4.85796e-39	4.58147	2L	35682913	35683412	500	40	44	4.82945e-21	5.23548
2L	35692984	35693601	618	2L	35692984	35693483	500	88	47	4.94484e-31	4.6831	2L	35693102	35693601	500	112	60	5.79675e-35	4.39411	2L	35693090	35693589	500	30	38	5.0416e-15	4.21327
2L	35694410	35694984	575	2L	35694410	35694909	500	136	55	3.74102e-54	6.60421	2L	35694419	35694918	500	126	56	1.78515e-43	5.30616	2L	35694485	35694984	500	47	41	2.74169e-27	6.70094
2L	35706089	35706601	513	2L	35706101	35706600	500	93	46	4.46684e-34	5.07085	2L	35706102	35706601	500	96	68	5.06283e-25	3.32462	2L	35706089	35706588	500	36	45	7.37144e-18	4.5394
2L	35866747	35867298	552	2L	35866785	35867284	500	177	74	6.64386e-69	6.78129	2L	35866799	35867298	500	189	94	1.80715e-60	5.21812	2L	35866747	35867246	500	50	67	2.9229e-23	4.72175
2L	35918768	35919271	504	2L	35918768	35919267	500	90	41	2.0123e-34	5.3886	2L	35918768	35919267	500	108	56	1.95533e-34	4.48183	2L	35918772	35919271	500	26	46	7.76078e-11	3.01941
2L	36005480	36006048	569	2L	36005480	36005979	500	119	51	2.4527e-46	6.09143	2L	36005549	36006048	500	129	69	4.67297e-40	4.5399	2L	36005529	36006028	500	40	42	1.55716e-21	5.44493
2L	36025935	36026467	533	2L	36025968	36026467	500	492	61	5.91088e-275	23.7219	2L	36025943	36026442	500	438	69	1.49787e-215	16.7278	2L	36025935	36026434	500	189	53	3.44219e-151	25.22
2L	36026438	36026974	537	2L	36026475	36026974	500	100	43	3.89093e-39	5.8169	2L	36026447	36026946	500	100	69	1.63733e-26	3.43373	2L	36026438	36026937	500	42	43	8.19376e-23	5.65069
2L	36044685	36045251	567	2L	36044752	36045251	500	191	57	2.61237e-85	9.2429	2L	36044686	36045185	500	192	77	7.07409e-69	6.3374	2L	36044685	36045184	500	81	50	1.01892e-52	10.4997
2L	36049480	36050001	522	2L	36049481	36049980	500	110	57	4.98269e-39	5.07833	2L	36049480	36049979	500	88	61	1.91138e-23	3.31921	2L	36049502	36050001	500	34	43	7.64542e-17	4.40914
2L	36065030	36065712	683	2L	36065213	36065712	500	150	48	1.22177e-65	8.25421	2L	36065213	36065712	500	155	60	6.86591e-57	6.26052	2L	36065030	36065529	500	49	42	1.33149e-28	6.88977
2L	36065543	36066235	693	2L	36065736	36066235	500	89	44	1.09325e-32	5.0149	2L	36065730	36066229	500	101	67	1.53711e-27	3.56223	2L	36065543	36066042	500	36	42	1.58636e-18	4.81161
2L	36069167	36069737	571	2L	36069216	36069715	500	201	56	6.79341e-92	9.91334	2L	36069238	36069737	500	203	56	2.89433e-85	8.88542	2L	36069167	36069666	500	71	51	7.57018e-44	8.90732
2L	36080932	36081502	571	2L	36080997	36081496	500	98	34	4.14129e-42	6.91849	2L	36081003	36081502	500	103	76	6.72954e-26	3.25832	2L	36080932	36081431	500	28	42	7.85985e-13	3.56642
2L	36168733	36169237	505	2L	36168738	36169237	500	291	96	3.06992e-124	9.14834	2L	36168733	36169232	500	277	132	5.50655e-90	5.77371	2L	36168737	36169236	500	81	95	1.36908e-39	5.98289
2L	36182375	36182875	501	2L	36182376	36182875	500	288	37	1.49089e-160	20.6616	2L	36182375	36182874	500	255	61	4.12653e-112	10.525	2L	36182375	36182874	500	86	36	3.47336e-63	14.8002
2L	36197122	36197629	508	2L	36197122	36197621	500	105	65	1.1654e-33	4.30486	2L	36197122	36197621	500	118	67	1.90773e-35	4.22618	2L	36197130	36197629	500	33	43	3.9928e-16	4.25578
2L	36230091	36230645	555	2L	36230146	36230645	500	164	64	5.27625e-66	7.09368	2L	36230146	36230645	500	151	67	8.15838e-52	5.52783	2L	36230091	36230590	500	65	46	1.63654e-40	8.80521
2L	36238362	36238977	616	2L	36238478	36238977	500	79	50	2.25166e-25	3.93949	2L	36238452	36238951	500	89	60	3.52883e-24	3.4097	2L	36238362	36238861	500	29	44	3.80687e-13	3.57713
2L	36316383	36316895	513	2L	36316383	36316882	500	140	53	2.4114e-57	7.03638	2L	36316396	36316895	500	133	62	1.20577e-44	5.15319	2L	36316383	36316882	500	38	38	5.09805e-21	5.57565
2L	36359612	36360152	541	2L	36359653	36360152	500	118	59	1.47924e-42	5.3234	2L	36359613	36360112	500	116	75	5.74952e-32	3.75647	2L	36359612	36360111	500	46	47	7.30106e-25	5.82416
2L	36389340	36389861	522	2L	36389360	36389859	500	116	61	9.72591e-41	5.0757	2L	36389362	36389861	500	121	70	7.14332e-36	4.18027	2L	36389340	36389839	500	53	36	7.58436e-34	8.57477
2L	36439950	36440522	573	2L	36439985	36440484	500	124	41	7.22235e-54	7.66724	2L	36439950	36440449	500	134	65	5.45609e-44	4.98577	2L	36440023	36440522	500	53	44	3.08717e-31	7.24921
2L	36450075	36450639	565	2L	36450079	36450578	500	105	52	3.06267e-38	5.22202	2L	36450140	36450639	500	100	54	3.0568e-31	4.24872	2L	36450075	36450574	500	55	45	1.47541e-32	7.42041
2L	36454217	36454721	505	2L	36454217	36454716	500	99	38	8.74939e-41	6.38076	2L	36454222	36454721	500	103	53	4.5991e-33	4.46057	2L	36454222	36454721	500	31	41	4.10702e-15	4.11199
2L	36463082	36463612	531	2L	36463107	36463606	500	105	48	7.97504e-40	5.59181	2L	36463082	36463581	500	117	56	6.59885e-39	4.89321	2L	36463113	36463612	500	41	43	4.78223e-22	5.49421
2L	36509503	36510018	516	2L	36509503	36510002	500	109	43	3.26656e-44	6.39584	2L	36509515	36510014	500	118	52	5.32948e-41	5.26419	2L	36509519	36510018	500	43	40	2.16824e-24	6.17136
2L	36512082	36512773	692	2L	36512274	36512773	500	79	51	4.64358e-25	3.87331	2L	36512082	36512581	500	89	57	4.53988e-25	3.56457	2L	36512249	36512748	500	33	42	2.46107e-16	4.34097
2L	36544781	36545302	522	2L	36544781	36545280	500	172	47	2.10995e-79	9.7428	2L	36544803	36545302	500	155	60	6.86591e-57	6.26052	2L	36544803	36545302	500	46	45	2.19345e-25	6.04307
2L	36592116	36592687	572	2L	36592116	36592615	500	98	38	3.26602e-40	6.30963	2L	36592116	36592615	500	118	49	2.98339e-42	5.53874	2L	36592188	36592687	500	41	36	6.22414e-24	6.37396
2L	36664785	36665352	568	2L	36664824	36665323	500	121	52	5.00569e-47	6.10112	2L	36664785	36665284	500	119	62	1.14231e-37	4.56403	2L	36664853	36665352	500	36	36	5.42559e-20	5.47251
2L	36675512	36676069	558	2L	36675565	36676064	500	104	29	2.57182e-48	8.41088	2L	36675512	36676011	500	115	32	7.411e-49	7.68943	2L	36675570	36676069	500	38	29	1.26625e-23	6.96102
2L	36683643	36684160	518	2L	36683643	36684142	500	90	38	1.1082e-35	5.74211	2L	36683661	36684160	500	110	59	2.41781e-34	4.37129	2L	36683653	36684152	500	37	43	4.89226e-19	4.87183
2L	36788200	36788784	585	2L	36788200	36788699	500	167	69	1.82041e-65	6.7733	2L	36788216	36788715	500	173	90	4.80848e-54	4.93249	2L	36788285	36788784	500	62	57	1.1596e-34	6.94645
2L	36813369	36813901	533	2L	36813377	36813876	500	104	44	6.03114e-41	5.95715	2L	36813369	36813868	500	97	41	1.0301e-34	5.19205	2L	36813402	36813901	500	39	30	3.94624e-24	6.98183
2L	36842157	36842722	566	2L	36842223	36842722	500	219	41	1.40614e-112	14.1702	2L	36842157	36842656	500	198	47	1.18596e-87	10.0521	2L	36842221	36842720	500	88	47	4.88092e-60	12.1381
2L	36865163	36865683	521	2L	36865163	36865662	500	162	40	2.15176e-77	10.4645	2L	36865167	36865666	500	174	63	1.18112e-65	6.79839	2L	36865184	36865683	500	78	38	5.68951e-55	12.6908
2L	36866860	36867551	692	2L	36867052	36867551	500	84	52	2.98316e-27	4.0792	2L	36867049	36867548	500	100	72	1.12519e-25	3.30775	2L	36866860	36867359	500	44	40	3.50578e-25	6.33832
2L	36904394	36904972	579	2L	36904430	36904929	500	144	38	1.59966e-67	9.61474	2L	36904394	36904893	500	154	55	1.16812e-58	6.70265	2L	36904473	36904972	500	69	32	1.54662e-49	12.746
2L	36960040	36960573	534	2L	36960074	36960573	500	86	33	1.21965e-35	6.13493	2L	36960040	36960539	500	90	55	3.76379e-26	3.72202	2L	36960053	36960552	500	36	39	3.09771e-19	5.12001
2L	37076601	37077102	502	2L	37076601	37077100	500	256	45	2.05935e-133	15.4723	2L	37076603	37077102	500	239	75	3.2666e-95	8.19785	2L	37076603	37077102	500	76	52	1.02962e-47	9.45517
2L	37142176	37142688	513	2L	37142189	37142688	500	82	47	6.80795e-28	4.32924	2L	37142189	37142688	500	86	62	2.76572e-22	3.19007	2L	37142176	37142675	500	28	41	5.13457e-13	3.63938
2L	37215607	37216176	570	2L	37215677	37216176	500	111	63	2.11486e-37	4.70244	2L	37215654	37216153	500	128	65	5.2485e-41	4.74301	2L	37215607	37216106	500	53	37	1.69136e-33	8.38207
2L	37222372	37222968	597	2L	37222418	37222917	500	156	50	3.70981e-68	8.31742	2L	37222469	37222968	500	168	67	1.20338e-60	6.20351	2L	37222372	37222871	500	68	48	2.3764e-42	8.93583
2L	37298163	37298747	585	2L	37298163	37298662	500	103	43	8.10768e-41	6.00959	2L	37298248	37298747	500	101	52	1.92254e-32	4.43717	2L	37298189	37298688	500	43	42	7.56367e-24	5.92374
2L	37424406	37425024	619	2L	37424525	37425024	500	271	43	1.35787e-144	17.0808	2L	37424521	37425020	500	265	37	8.54552e-135	16.7752	2L	37424406	37424905	500	91	36	8.34042e-68	15.7585
2L	37479987	37480522	536	2L	37479987	37480486	500	128	49	2.55614e-52	6.82594	2L	37480014	37480513	500	130	71	7.66401e-40	4.46488	2L	37480023	37480522	500	34	47	5.06153e-16	4.08927
2L	37493995	37494508	514	2L	37493996	37494495	500	92	59	4.82914e-29	4.04726	2L	37494009	37494508	500	118	48	1.10978e-42	5.63696	2L	37493995	37494494	500	31	38	9.48592e-16	4.38175
2L	37525580	37526140	561	2L	37525580	37526079	500	208	58	5.23949e-95	9.97638	2L	37525641	37526140	500	208	68	1.06575e-81	7.70316	2L	37525634	37526133	500	64	32	5.00211e-45	11.7088
2L	37672245	37672748	504	2L	37672249	37672748	500	142	20	1.64078e-78	15.8529	2L	37672249	37672748	500	113	37	4.13227e-45	6.69211	2L	37672245	37672744	500	41	26	3.41937e-27	8.30555
2L	37672750	37673426	677	2L	37672892	37673391	500	138	24	7.57246e-73	13.3324	2L	37672927	37673426	500	116	33	7.17526e-49	7.56948	2L	37672750	37673249	500	38	25	5.53826e-25	7.83995
2L	37697356	37697869	514	2L	37697356	37697855	500	161	46	2.67791e-73	9.2394	2L	37697362	37697861	500	175	76	1.86397e-60	5.80274	2L	37697370	37697869	500	56	39	2.44189e-35	8.54341
2L	37707258	37707801	544	2L	37707302	37707801	500	82	40	1.89088e-30	4.96035	2L	37707296	37707795	500	96	57	2.54893e-28	3.87641	2L	37707258	37707757	500	33	43	3.9928e-16	4.25578
2L	37722187	37722743	557	2L	37722244	37722743	500	113	48	2.88316e-44	6.06164	2L	37722242	37722741	500	138	46	2.50504e-54	6.93325	2L	37722187	37722686	500	38	30	2.63327e-23	6.77244
2L	37731645	37732144	500	2L	37731645	37732144	500	123	38	7.85022e-55	8.09828	2L	37731645	37732144	500	137	59	6.68176e-48	5.55627	2L	37731645	37732144	500	48	40	2.16354e-28	7.00929
2L	37744955	37745500	546	2L	37745001	37745500	500	140	44	8.61958e-62	8.24567	2L	37744955	37745454	500	150	59	1.0835e-54	6.13085	2L	37744992	37745491	500	46	42	3.32154e-26	6.40544
2L	37754955	37755503	549	2L	37754955	37755454	500	87	48	3.78964e-30	4.54191	2L	37754964	37755463	500	99	47	2.55566e-33	4.7317	2L	37755004	37755503	500	34	32	1.69076e-19	5.6359
2L	37769584	37770246	663	2L	37769747	37770246	500	267	26	2.12107e-156	25.4165	2L	37769584	37770083	500	272	27	8.47698e-148	22.3057	2L	37769602	37770101	500	140	26	1.76897e-121	32.9407
2L	37770625	37771138	514	2L	37770639	37771138	500	117	49	4.45242e-46	6.18747	2L	37770632	37771131	500	103	56	5.35981e-32	4.25403	2L	37770625	37771124	500	61	34	1.59938e-41	10.551
2L	37775103	37775818	716	2L	37775103	37775602	500	109	39	4.42173e-46	6.94201	2L	37775319	37775818	500	110	62	2.61678e-33	4.18704	2L	37775319	37775818	500	30	54	3.90121e-12	3.12851
2L	37790264	37790774	511	2L	37790264	37790763	500	119	45	5.17675e-49	6.77659	2L	37790275	37790774	500	115	70	4.73335e-33	3.9539	2L	37790273	37790772	500	29	48	1.88345e-12	3.32256
2L	37826359	37826893	535	2L	37826394	37826893	500	113	46	3.86663e-45	6.28499	2L	37826359	37826858	500	130	76	3.7264e-38	4.20512	2L	37826359	37826858	500	46	43	6.30486e-26	6.27974
2L	37839880	37840391	512	2L	37839880	37840379	500	191	41	7.78552e-95	12.2389	2L	37839892	37840391	500	211	56	8.34149e-90	9.26083	2L	37839889	37840388	500	75	45	1.99015e-49	10.5377
2L	37918889	37919471	583	2L	37918948	37919447	500	84	37	9.32588e-33	5.43764	2L	37918972	37919471	500	97	54	8.58504e-30	4.10821	2L	37918889	37919388	500	31	37	5.69028e-16	4.48004
2L	37959183	37959717	535	2L	37959195	37959694	500	83	50	2.13467e-27	4.16264	2L	37959218	37959717	500	88	47	7.23464e-28	4.15321	2L	37959183	37959682	500	28	50	1.73902e-11	3.07615
2L	37963055	37963635	581	2L	37963055	37963554	500	144	47	1.32163e-62	8.03954	2L	37963136	37963635	500	124	70	2.66403e-37	4.29367	2L	37963103	37963602	500	28	49	1.2136e-11	3.12969
2L	38052579	38053301	723	2L	38052802	38053301	500	80	46	3.34906e-27	4.28926	2L	38052582	38053081	500	101	72	4.10018e-26	3.34426	2L	38052579	38053078	500	28	43	1.19198e-12	3.49644
2L	38060963	38061596	634	2L	38060963	38061462	500	139	29	5.22849e-70	11.5517	2L	38061097	38061596	500	172	57	1.80934e-67	7.32335	2L	38061082	38061581	500	53	47	2.3726e-30	6.85504
2L	38061465	38062126	662	2L	38061465	38061964	500	174	41	3.27988e-84	11.0715	2L	38061627	38062126	500	132	53	7.47561e-48	5.85328	2L	38061625	38062124	500	37	36	9.06107e-21	5.65192
2L	38062226	38062736	511	2L	38062237	38062736	500	134	46	3.13609e-57	7.57163	2L	38062226	38062725	500	133	49	3.49424e-50	6.31175	2L	38062235	38062734	500	30	40	1.31603e-14	4.03659
2L	38154838	38155402	565	2L	38154838	38155337	500	93	42	1.14539e-35	5.476	2L	38154903	38155402	500	90	67	1.12171e-22	3.13572	2L	38154892	38155391	500	40	36	3.91336e-23	6.19282
2L	38285783	38286372	590	2L	38285873	38286372	500	171	65	1.51414e-69	7.32116	2L	38285783	38286282	500	147	76	2.37435e-46	4.80622	2L	38285847	38286346	500	62	58	2.19909e-34	6.84275
2L	38546711	38547279	569	2L	38546716	38547215	500	122	35	7.39524e-56	8.59299	2L	38546780	38547279	500	113	61	4.25242e-35	4.37394	2L	38546711	38547210	500	38	35	7.92072e-22	5.96927
2L	38551706	38552226	521	2L	38551706	38552205	500	125	84	1.09304e-37	4.15761	2L	38551724	38552223	500	122	87	3.42522e-31	3.48024	2L	38551727	38552226	500	35	65	1.31926e-13	3.20009
2L	38579728	38580307	580	2L	38579788	38580287	500	102	46	5.44219e-39	5.61565	2L	38579728	38580227	500	109	65	7.62922e-32	3.978	2L	38579808	38580307	500	28	40	3.32187e-13	3.71551
2L	38588354	38588892	539	2L	38588393	38588892	500	86	34	3.48099e-35	5.98622	2L	38588354	38588853	500	89	53	2.5401e-26	3.79521	2L	38588368	38588867	500	29	27	6.29753e-17	5.34959
2L	38646572	38647094	523	2L	38646594	38647093	500	95	46	3.69765e-35	5.19167	2L	38646595	38647094	500	94	58	4.56617e-27	3.73064	2L	38646572	38647071	500	26	43	2.54686e-11	3.19667
2L	38654329	38654909	581	2L	38654342	38654841	500	124	47	5.94396e-51	6.83169	2L	38654329	38654828	500	135	63	2.89401e-45	5.16515	2L	38654410	38654909	500	62	51	2.04491e-36	7.64399
2L	38718201	38718730	530	2L	38718220	38718719	500	197	42	5.95742e-98	12.3983	2L	38718231	38718730	500	196	47	1.7031e-86	9.94321	2L	38718201	38718700	500	87	40	3.31824e-62	13.7321
2L	38824177	38824723	547	2L	38824224	38824723	500	125	32	2.09869e-59	9.49852	2L	38824209	38824708	500	109	46	7.69342e-39	5.35763	2L	38824177	38824676	500	39	24	3.27908e-26	8.34775
2L	38841915	38842577	663	2L	38841915	38842414	500	117	29	2.84166e-56	9.57221	2L	38842032	38842531	500	125	51	4.74382e-45	5.70061	2L	38842078	38842577	500	26	35	8.70339e-13	3.79596
2L	38847073	38847592	520	2L	38847073	38847572	500	131	33	1.68917e-62	9.74803	2L	38847073	38847572	500	118	46	1.46922e-43	5.84466	2L	38847093	38847592	500	45	29	1.57436e-29	8.47754
2L	38852037	38852574	538	2L	38852038	38852537	500	94	50	4.10384e-33	4.77948	2L	38852037	38852536	500	104	55	7.78601e-33	4.36688	2L	38852075	38852574	500	45	34	8.2726e-28	7.4456
2L	38879664	38880177	514	2L	38879670	38880169	500	194	52	6.3185e-90	10.1719	2L	38879678	38880177	500	200	70	2.35053e-76	7.20086	2L	38879664	38880163	500	112	43	9.56409e-84	17.0789
2L	38917878	38918397	520	2L	38917878	38918377	500	106	37	2.62529e-45	7.03403	2L	38917898	38918397	500	116	43	7.43627e-44	6.07302	2L	38917896	38918395	500	40	39	2.61435e-22	5.79392
2L	39027279	39027810	532	2L	39027294	39027793	500	79	54	3.80047e-24	3.68786	2L	39027311	39027810	500	109	64	3.6119e-32	4.03219	2L	39027279	39027778	500	38	49	1.90154e-18	4.4996
2L	39095841	39096443	603	2L	39095841	39096340	500	210	117	5.3477e-70	5.40888	2L	39095868	39096367	500	240	148	1.68256e-66	4.46512	2L	39095944	39096443	500	81	109	1.40918e-36	5.28728
2L	39124481	39124982	502	2L	39124483	39124982	500	108	71	2.86594e-33	4.10988	2L	39124483	39124982	500	121	75	2.89458e-34	3.93404	2L	39124481	39124980	500	44	56	2.84258e-21	4.76088
2L	39147113	39147694	582	2L	39147152	39147651	500	124	46	2.02214e-51	6.95763	2L	39147113	39147612	500	124	78	1.01734e-34	3.90318	2L	39147195	39147694	500	43	53	3.38446e-21	4.86053
2L	39149465	39150089	625	2L	39149590	39150089	500	175	72	1.18005e-68	6.86237	2L	39149465	39149964	500	160	71	8.45271e-55	5.59341	2L	39149471	39149970	500	63	47	1.66431e-38	8.34559
2L	39306086	39306620	535	2L	39306086	39306585	500	136	73	6.21343e-47	5.16043	2L	39306086	39306585	500	143	72	7.64627e-46	4.89211	2L	39306121	39306620	500	50	45	1.56094e-28	6.65281
2L	39331123	39331636	514	2L	39331137	39331636	500	117	50	1.20164e-45	6.08162	2L	39331128	39331627	500	119	61	4.96044e-38	4.62901	2L	39331123	39331622	500	34	33	3.15048e-19	5.49561
2L	39380344	39380874	531	2L	39380375	39380874	500	197	51	2.40701e-92	10.5143	2L	39380373	39380872	500	183	55	1.4197e-74	8.07383	2L	39380344	39380843	500	91	40	7.53096e-66	14.4346
2L	39387721	39388243	523	2L	39387744	39388243	500	95	56	1.55267e-31	4.38721	2L	39387721	39388220	500	99	73	5.71968e-25	3.2318	2L	39387737	39388236	500	29	49	2.75353e-12	3.26467
2L	39396760	39397298	539	2L	39396799	39397298	500	114	48	7.93173e-45	6.1205	2L	39396760	39397259	500	125	46	2.74858e-47	6.22474	2L	39396761	39397260	500	35	33	5.18093e-20	5.68731
2L	39434906	39435418	513	2L	39434919	39435418	500	161	73	2.00728e-60	6.19639	2L	39434918	39435417	500	172	82	1.56307e-56	5.32517	2L	39434906	39435405	500	56	54	9.0053e-31	6.48275
2L	39642992	39643525	534	2L	39643026	39643525	500	100	46	6.87893e-38	5.49435	2L	39642992	39643491	500	98	63	2.2717e-27	3.63589	2L	39643006	39643505	500	36	32	4.38139e-21	6.02966
2L	39645843	39646407	565	2L	39645864	39646363	500	131	42	1.7175e-57	7.97742	2L	39645908	39646407	500	126	52	3.83236e-45	5.65551	2L	39645843	39646342	500	30	42	3.29393e-14	3.87462
2L	39656687	39657228	542	2L	39656729	39657228	500	136	27	1.867e-69	11.9488	2L	39656728	39657227	500	113	36	1.29219e-45	6.84596	2L	39656687	39657186	500	28	27	3.85475e-16	5.12842
2L	39676298	39676842	545	2L	39676298	39676797	500	133	45	3.83534e-57	7.65136	2L	39676301	39676800	500	130	54	2.24838e-46	5.66494	2L	39676343	39676842	500	33	41	1.50143e-16	4.42977
2L	39688564	39689161	598	2L	39688564	39689063	500	223	50	4.60642e-109	12.2111	2L	39688618	39689117	500	221	53	2.60907e-97	10.2033	2L	39688662	39689161	500	97	42	2.18147e-70	14.87
2L	39699032	39699621	590	2L	39699122	39699621	500	168	49	7.35353e-76	9.16748	2L	39699122	39699621	500	141	47	1.79248e-55	6.96874	2L	39699032	39699531	500	43	30	1.79322e-27	7.82412
2L	39711120	39711753	634	2L	39711254	39711753	500	109	51	8.32486e-41	5.5325	2L	39711254	39711753	500	126	60	6.83779e-42	4.99862	2L	39711120	39711619	500	41	44	8.47489e-22	5.38862
2L	39772237	39772795	559	2L	39772271	39772770	500	151	51	1.0675e-64	7.89433	2L	39772237	39772736	500	140	69	1.79627e-45	4.96281	2L	39772296	39772795	500	44	48	4.33112e-23	5.43366
2L	39828652	39829220	569	2L	39828690	39829189	500	147	56	5.76839e-60	7.07555	2L	39828721	39829220	500	121	72	3.22207e-35	4.07807	2L	39828652	39829151	500	43	39	1.13923e-24	6.30342
2L	39862251	39862842	592	2L	39862265	39862764	500	385	171	1.7692e-143	7.26855	2L	39862251	39862750	500	416	231	2.79703e-122	5.28891	2L	39862343	39862842	500	107	143	5.72804e-48	5.6224
2L	39893244	39893756	513	2L	39893257	39893756	500	153	49	6.73181e-67	8.2862	2L	39893249	39893748	500	164	69	1.08024e-57	5.89052	2L	39893244	39893743	500	69	43	5.40156e-45	9.9716
2L	39935017	39935731	715	2L	39935232	39935731	500	158	52	2.60685e-68	8.1543	2L	39935017	39935516	500	193	67	5.22934e-74	7.20213	2L	39935024	39935523	500	54	42	1.12425e-32	7.70218
2L	39962849	39963396	548	2L	39962849	39963348	500	88	56	5.49136e-28	4.03039	2L	39962859	39963358	500	122	77	4.16904e-34	3.87843	2L	39962897	39963396	500	40	52	2.99809e-19	4.54132
2L	40024807	40025531	725	2L	40025032	40025531	500	117	20	3.00335e-62	12.8351	2L	40024931	40025430	500	124	55	7.42061e-43	5.29592	2L	40024807	40025306	500	36	42	1.58636e-18	4.81161
2L	40076508	40077030	523	2L	40076531	40077030	500	180	57	9.57921e-79	8.67203	2L	40076518	40077017	500	187	74	1.44826e-67	6.3802	2L	40076508	40077007	500	77	44	1.45332e-51	11.0611
2L	40268938	40269469	532	2L	40268939	40269438	500	142	84	3.23086e-46	4.77686	2L	40268938	40269437	500	163	108	1.8709e-43	3.92746	2L	40268970	40269469	500	45	72	6.62761e-19	3.92542
2L	40321792	40322360	569	2L	40321792	40322291	500	144	37	4.13544e-68	9.83042	2L	40321853	40322352	500	148	44	6.94465e-61	7.76729	2L	40321861	40322360	500	28	30	2.26881e-15	4.71056
2L	40353851	40354368	518	2L	40353851	40354350	500	173	50	2.54514e-78	9.30011	2L	40353851	40354350	500	164	61	3.17759e-61	6.55952	2L	40353869	40354368	500	70	36	1.13673e-48	11.7571
2L	40427895	40428430	536	2L	40427931	40428430	500	111	68	1.01277e-35	4.39896	2L	40427896	40428395	500	111	85	5.73986e-27	3.20367	2L	40427895	40428394	500	35	58	1.04514e-14	3.5333
2L	40529469	40530025	557	2L	40529469	40529968	500	101	40	5.14867e-41	6.24958	2L	40529526	40530025	500	123	54	9.45475e-43	5.33288	2L	40529476	40529975	500	34	32	1.69076e-19	5.6359
2L	40538903	40539536	634	2L	40538980	40539479	500	80	66	2.42199e-21	3.14255	2L	40539037	40539536	500	88	59	5.08728e-24	3.41663	2L	40538903	40539402	500	34	53	6.65884e-15	3.6902
2L	40629465	40629974	510	2L	40629475	40629974	500	132	55	6.75395e-52	6.39304	2L	40629474	40629973	500	127	67	8.60845e-40	4.57967	2L	40629465	40629964	500	74	48	1.92646e-47	9.82671
2L	40751714	40752255	542	2L	40751714	40752213	500	142	48	6.39245e-61	7.77779	2L	40751727	40752226	500	166	74	1.18322e-56	5.61212	2L	40751756	40752255	500	45	49	1.33339e-23	5.47988
2L	40923135	40923717	583	2L	40923151	40923650	500	116	52	3.00395e-44	5.82574	2L	40923135	40923634	500	118	47	4.06837e-43	5.73887	2L	40923218	40923717	500	35	45	3.87393e-17	4.39098
2L	40941556	40942190	635	2L	40941556	40942055	500	164	66	4.22406e-65	6.90564	2L	40941691	40942190	500	146	76	7.34816e-46	4.77077	2L	40941564	40942063	500	47	56	1.87978e-23	5.13853
2L	40943468	40944086	619	2L	40943468	40943967	500	83	49	9.92112e-28	4.23508	2L	40943525	40944024	500	100	48	1.94646e-33	4.69951	2L	40943587	40944086	500	38	29	1.26625e-23	6.96102
2L	40986883	40987401	519	2L	40986902	40987401	500	207	54	1.05221e-96	10.5563	2L	40986900	40987399	500	206	80	6.25699e-75	6.60686	2L	40986883	40987382	500	75	57	3.44096e-45	8.60791
2L	41109142	41109657	516	2L	41109145	41109644	500	163	49	7.40026e-73	8.87334	2L	41109142	41109641	500	154	57	1.00762e-57	6.4992	2L	41109158	41109657	500	38	43	8.82378e-20	5.02687
2L	41303019	41303527	509	2L	41303021	41303520	500	185	39	2.2376e-92	12.3321	2L	41303019	41303518	500	210	66	8.09603e-84	7.98843	2L	41303028	41303527	500	77	31	2.39631e-57	14.7942
2L	41333102	41333717	616	2L	41333218	41333717	500	198	88	1.19851e-74	6.56038	2L	41333217	41333716	500	206	81	1.7468e-74	6.53452	2L	41333102	41333601	500	79	46	1.60014e-52	10.9622
2L	41382692	41383414	723	2L	41382915	41383414	500	93	59	1.52659e-29	4.09601	2L	41382869	41383368	500	117	83	4.2116e-30	3.46661	2L	41382692	41383191	500	38	50	3.07086e-18	4.42263
2L	41410272	41410808	537	2L	41410309	41410808	500	86	41	3.12951e-32	5.1233	2L	41410290	41410789	500	100	54	3.0568e-31	4.24872	2L	41410272	41410771	500	32	37	1.03755e-16	4.65288
2L	41489176	41489722	547	2L	41489223	41489722	500	143	53	4.53479e-59	7.20029	2L	41489222	41489721	500	133	53	2.22727e-48	5.90159	2L	41489176	41489675	500	40	39	2.61435e-22	5.79392
2L	41510787	41511302	516	2L	41510793	41511292	500	237	50	7.5551e-118	13.0307	2L	41510787	41511286	500	227	60	1.25839e-96	9.43282	2L	41510803	41511302	500	82	48	2.3477e-54	11.0216
2L	41513599	41514175	577	2L	41513676	41514175	500	162	40	2.15176e-77	10.4645	2L	41513599	41514098	500	157	56	8.38526e-60	6.73851	2L	41513643	41514142	500	46	37	1.11183e-27	7.12154
2L	41532579	41533127	549	2L	41532580	41533079	500	122	49	6.71139e-49	6.47734	2L	41532628	41533127	500	138	61	1.36008e-47	5.4407	2L	41532579	41533078	500	73	48	1.37808e-46	9.67789
2L	41623777	41624334	558	2L	41623777	41624276	500	113	68	9.76112e-37	4.48601	2L	41623822	41624321	500	123	80	1.18438e-33	3.78307	2L	41623835	41624334	500	43	53	3.38446e-21	4.86053
2L	41716724	41717232	509	2L	41716728	41717227	500	82	54	1.27167e-25	3.84447	2L	41716724	41717223	500	99	69	4.55374e-26	3.39585	2L	41716733	41717232	500	27	42	3.72477e-12	3.41322
2L	41729411	41730112	702	2L	41729411	41729910	500	107	53	6.20022e-39	5.24509	2L	41729412	41729911	500	99	69	4.55374e-26	3.39585	2L	41729613	41730112	500	30	49	6.11918e-13	3.40015
2L	41732814	41733335	522	2L	41732820	41733319	500	94	67	1.26398e-27	3.71032	2L	41732814	41733313	500	97	73	4.17021e-24	3.15977	2L	41732836	41733335	500	28	44	1.79152e-12	3.42924
2L	41809557	41810116	560	2L	41809604	41810103	500	98	61	2.0362e-31	4.21647	2L	41809617	41810116	500	95	56	3.57e-28	3.8908	2L	41809557	41810056	500	31	41	4.10702e-15	4.11199
2L	41822211	41822718	508	2L	41822211	41822710	500	98	61	2.0362e-31	4.21647	2L	41822219	41822718	500	111	71	6.82441e-31	3.75622	2L	41822211	41822710	500	41	57	6.06406e-19	4.31889
2L	41873775	41874329	555	2L	41873775	41874274	500	135	46	8.14256e-58	7.63315	2L	41873775	41874274	500	132	65	5.43984e-43	4.9048	2L	41873830	41874329	500	45	36	3.57841e-27	7.1023
2L	42168402	42168965	564	2L	42168402	42168901	500	142	55	1.44908e-57	6.92149	2L	42168410	42168909	500	131	70	1.12164e-40	4.55876	2L	42168466	42168965	500	37	43	4.89226e-19	4.87183
2L	42222670	42223193	524	2L	42222681	42223180	500	115	62	7.59795e-40	4.9572	2L	42222694	42223193	500	145	65	1.48579e-49	5.43211	2L	42222670	42223169	500	36	40	5.40102e-19	5.01274
2L	42262579	42263096	518	2L	42262580	42263079	500	122	38	3.09692e-54	8.02635	2L	42262579	42263078	500	124	60	6.8995e-41	4.91205	2L	42262597	42263096	500	45	49	1.33339e-23	5.47988
2L	42346639	42347266	628	2L	42346724	42347223	500	175	49	4.35023e-80	9.57986	2L	42346639	42347138	500	168	59	2.57717e-64	6.92994	2L	42346767	42347266	500	63	48	3.52756e-38	8.1974
2L	42355939	42356456	518	2L	42355957	42356456	500	217	48	1.35349e-106	12.2808	2L	42355957	42356456	500	192	65	1.94122e-74	7.35433	2L	42355939	42356438	500	85	38	2.58574e-61	13.9673
2L	42429417	42429938	522	2L	42429417	42429916	500	104	61	1.79883e-34	4.50203	2L	42429421	42429920	500	120	53	1.28217e-41	5.27494	2L	42429439	42429938	500	35	41	5.14415e-18	4.7495
2L	42459293	42459931	639	2L	42459432	42459931	500	104	52	1.05834e-37	5.16729	2L	42459293	42459792	500	124	77	4.98013e-35	3.94796	2L	42459293	42459792	500	53	66	1.29431e-25	5.11498
2L	42573021	42573568	548	2L	42573027	42573526	500	195	58	3.63778e-87	9.30971	2L	42573021	42573520	500	183	59	1.67674e-72	7.59855	2L	42573069	42573568	500	76	39	9.62141e-53	12.0631
2L	42578958	42579557	600	2L	42578958	42579457	500	101	49	3.06273e-37	5.26422	2L	42579017	42579516	500	105	58	2.85017e-32	4.21529	2L	42579058	42579557	500	41	41	1.47205e-22	5.71883
2L	42639603	42640198	596	2L	42639603	42640102	500	86	56	5.45908e-27	3.92874	2L	42639655	42640154	500	102	52	6.17992e-33	4.48562	2L	42639699	42640198	500	30	46	1.84115e-13	3.58795
2L	42649086	42649599	514	2L	42649087	42649586	500	115	58	2.51448e-41	5.25253	2L	42649086	42649585	500	129	48	1.6676e-48	6.21346	2L	42649100	42649599	500	54	34	2.00538e-35	9.18356
2L	42661649	42662185	537	2L	42661684	42662183	500	208	49	2.39318e-100	11.5323	2L	42661686	42662185	500	166	56	1.10008e-64	7.15679	2L	42661649	42662148	500	58	43	1.15452e-35	8.1923
2L	42745670	42746212	543	2L	42745713	42746212	500	105	61	5.50252e-35	4.54971	2L	42745693	42746192	500	103	64	2.30579e-29	3.78868	2L	42745670	42746169	500	31	45	2.51297e-14	3.80159
2L	42814818	42815355	538	2L	42814856	42815355	500	138	43	3.97522e-61	8.27679	2L	42814856	42815355	500	129	62	1.24939e-42	4.98454	2L	42814818	42815317	500	44	35	1.15135e-26	7.0828
2L	42865808	42866351	544	2L	42865828	42866327	500	115	55	1.73367e-42	5.49905	2L	42865808	42866307	500	133	73	1.34538e-40	4.46676	2L	42865852	42866351	500	44	42	1.25193e-24	6.084
2L	43046507	43047110	604	2L	43046580	43047079	500	120	66	4.86852e-41	4.91809	2L	43046611	43047110	500	123	73	7.79823e-36	4.10171	2L	43046507	43047006	500	26	42	1.72752e-11	3.26066
2L	43089522	43090079	558	2L	43089580	43090079	500	136	64	2.33842e-50	5.79107	2L	43089580	43090079	500	156	57	8.54387e-59	6.59058	2L	43089522	43090021	500	42	51	6.57022e-21	4.88794
2L	43112362	43112897	536	2L	43112398	43112897	500	86	39	4.9041e-33	5.34239	2L	43112398	43112897	500	95	52	1.62275e-29	4.14696	2L	43112362	43112861	500	35	29	3.6707e-21	6.3186
2L	43139683	43140214	532	2L	43139715	43140214	500	378	48	1.11965e-210	22.1158	2L	43139715	43140214	500	331	75	1.38808e-147	11.5788	2L	43139683	43140182	500	147	54	1.14176e-110	18.9229
2L	43223707	43224451	745	2L	43223707	43224206	500	153	44	1.40163e-69	9.07928	2L	43223707	43224206	500	138	72	2.21694e-43	4.70656	2L	43223952	43224451	500	60	43	2.46188e-37	8.51417
2L	43285654	43286202	549	2L	43285654	43286153	500	153	54	2.20585e-64	7.62422	2L	43285690	43286189	500	147	48	2.91235e-58	7.16169	2L	43285703	43286202	500	39	43	1.57005e-20	5.18229
2L	43311705	43312314	610	2L	43311705	43312204	500	122	48	2.38027e-49	6.59221	2L	43311705	43312204	500	100	58	6.9864e-30	3.99463	2L	43311815	43312314	500	38	31	5.37742e-23	6.59422
2L	43485806	43486310	505	2L	43485810	43486309	500	146	50	2.8822e-62	7.74144	2L	43485811	43486310	500	170	61	1.91789e-64	6.81882	2L	43485806	43486305	500	80	48	1.29288e-52	10.7222
2L	43493471	43494092	622	2L	43493471	43493970	500	79	54	3.80047e-24	3.68786	2L	43493471	43493970	500	111	78	7.51543e-29	3.45741	2L	43493593	43494092	500	30	46	1.84115e-13	3.58795
2L	43654420	43655138	719	2L	43654615	43655114	500	134	62	4.55877e-50	5.85824	2L	43654639	43655138	500	141	60	1.49043e-49	5.64986	2L	43654420	43654919	500	43	44	2.5165e-23	5.69587
2L	43676425	43676950	526	2L	43676451	43676950	500	138	47	4.48138e-59	7.67633	2L	43676425	43676924	500	110	49	4.07141e-38	5.12839	2L	43676426	43676925	500	44	46	1.38731e-23	5.63386
2L	43775549	43776126	578	2L	43775551	43776050	500	106	55	1.21395e-37	5.02835	2L	43775549	43776048	500	133	61	4.86156e-45	5.22656	2L	43775627	43776126	500	40	53	4.82659e-19	4.46766
2L	43783613	43784125	513	2L	43783620	43784119	500	114	67	1.39407e-37	4.5887	2L	43783613	43784112	500	133	72	6.04547e-41	4.52131	2L	43783626	43784125	500	44	44	4.26169e-24	5.84997
2L	43797947	43798484	538	2L	43797947	43798446	500	91	57	3.56167e-29	4.11967	2L	43797983	43798482	500	111	68	8.03432e-32	3.90122	2L	43797985	43798484	500	43	47	1.40706e-22	5.38617
2L	43807517	43808030	514	2L	43807517	43808016	500	97	53	1.3007e-33	4.7074	2L	43807522	43808021	500	119	69	2.96025e-35	4.1569	2L	43807531	43808030	500	37	39	5.3847e-20	5.28786
2L	43837165	43837678	514	2L	43837175	43837674	500	120	45	1.37822e-49	6.83891	2L	43837165	43837664	500	100	54	3.0568e-31	4.24872	2L	43837179	43837678	500	38	45	2.55351e-19	4.83742
2L	43848548	43849176	629	2L	43848677	43849176	500	130	30	1.01768e-63	10.449	2L	43848548	43849047	500	148	40	4.44896e-63	8.41569	2L	43848675	43849174	500	45	31	8.11562e-29	8.03083
2L	43853273	43853869	597	2L	43853370	43853869	500	178	44	7.61382e-85	10.6906	2L	43853273	43853772	500	171	67	3.15474e-62	6.32305	2L	43853363	43853862	500	70	46	9.50068e-45	9.5724
2L	43876577	43877095	519	2L	43876596	43877095	500	175	72	1.18005e-68	6.86237	2L	43876581	43877080	500	168	85	2.08576e-53	5.02866	2L	43876577	43877076	500	60	54	6.3521e-34	7.01227
2L	43900108	43900708	601	2L	43900108	43900607	500	139	59	4.31684e-54	6.36467	2L	43900114	43900613	500	135	65	1.7217e-44	5.02628	2L	43900209	43900708	500	31	48	8.89322e-14	3.59882
2L	43932083	43932823	741	2L	43932324	43932823	500	103	63	2.68529e-33	4.3311	2L	43932319	43932818	500	122	76	2.04496e-34	3.92347	2L	43932083	43932582	500	32	53	1.40005e-13	3.43388
2L	43969320	43969835	516	2L	43969320	43969819	500	91	42	1.4464e-34	5.34568	2L	43969326	43969825	500	102	57	3.59045e-31	4.1447	2L	43969336	43969835	500	35	35	1.77096e-19	5.41838
2L	44007070	44007584	515	2L	44007079	44007578	500	189	34	2.29403e-98	14.1396	2L	44007085	44007584	500	168	50	7.34761e-69	7.9911	2L	44007070	44007569	500	75	39	7.49733e-52	11.8855
2L	44042149	44042658	510	2L	44042159	44042658	500	244	46	5.15629e-125	14.4303	2L	44042159	44042658	500	193	57	4.30456e-79	8.28924	2L	44042149	44042648	500	85	48	5.55768e-57	11.4716
2L	44088200	44088853	654	2L	44088310	44088809	500	98	59	4.53828e-32	4.34022	2L	44088354	44088853	500	113	74	6.68461e-31	3.69356	2L	44088200	44088699	500	30	56	7.80887e-12	3.03199
2L	44089159	44089700	542	2L	44089159	44089658	500	104	62	3.89321e-34	4.43883	2L	44089200	44089699	500	129	95	4.57059e-32	3.41932	2L	44089201	44089700	500	26	44	3.72268e-11	3.13523
2L	44096688	44097212	525	2L	44096713	44097212	500	148	42	1.13241e-67	9.10865	2L	44096711	44097210	500	166	66	4.93341e-60	6.20494	2L	44096688	44097187	500	51	46	4.81298e-29	6.68025
2L	44144666	44145426	761	2L	44144927	44145426	500	93	45	1.82828e-34	5.16621	2L	44144666	44145165	500	102	68	1.06932e-27	3.55473	2L	44144689	44145188	500	27	38	6.77353e-13	3.71155
2L	44286145	44286717	573	2L	44286218	44286717	500	92	44	2.58651e-34	5.20268	2L	44286216	44286715	500	100	42	7.50759e-36	5.26198	2L	44286145	44286644	500	30	30	6.60429e-17	5.11763
2L	44347781	44348333	553	2L	44347832	44348331	500	116	58	7.30042e-42	5.3026	2L	44347834	44348333	500	130	65	5.37041e-42	4.82387	2L	44347781	44348280	500	64	35	9.22842e-44	10.8775
2L	44471570	44472072	503	2L	44471573	44472072	500	204	51	1.19995e-96	10.9152	2L	44471570	44472069	500	217	70	1.2355e-85	7.85793	2L	44471571	44472070	500	73	43	1.83718e-48	10.6236
2L	44483620	44484166	547	2L	44483667	44484166	500	116	58	7.30042e-42	5.3026	2L	44483620	44484119	500	107	63	1.4957e-31	4.00554	2L	44483656	44484155	500	39	43	1.57005e-20	5.18229
2L	44617917	44618431	515	2L	44617917	44618416	500	144	60	1.83386e-56	6.51801	2L	44617932	44618431	500	127	60	2.14444e-42	5.04193	2L	44617927	44618426	500	29	43	2.49854e-13	3.64723
2L	44621135	44621639	505	2L	44621140	44621639	500	330	41	6.5049e-185	21.9005	2L	44621135	44621634	500	325	40	2.19974e-169	19.5117	2L	44621136	44621635	500	139	35	3.6817e-114	25.675
2L	44630495	44631044	550	2L	44630495	44630994	500	95	50	1.21199e-33	4.83576	2L	44630495	44630994	500	90	58	3.17852e-25	3.55516	2L	44630545	44631044	500	26	34	5.43594e-13	3.88779
2L	44678958	44679541	584	2L	44678985	44679484	500	116	39	3.597e-50	7.43262	2L	44679042	44679541	500	100	58	6.9864e-30	3.99463	2L	44678958	44679457	500	33	42	2.46107e-16	4.34097
2L	44716516	44717073	558	2L	44716574	44717073	500	128	50	7.35149e-52	6.70917	2L	44716516	44717015	500	110	57	4.68122e-35	4.50373	2L	44716542	44717041	500	33	42	2.46107e-16	4.34097
2L	44725251	44725915	665	2L	44725362	44725861	500	87	62	1.08468e-25	3.6436	2L	44725416	44725915	500	110	80	7.3393e-28	3.34737	2L	44725251	44725750	500	35	53	1.41454e-15	3.81893
2L	44742143	44742719	577	2L	44742143	44742642	500	105	21	7.19579e-54	10.9761	2L	44742186	44742685	500	116	31	5.52328e-50	7.96655	2L	44742220	44742719	500	27	25	6.74667e-16	5.21882
2L	44746972	44747517	546	2L	44747001	44747500	500	128	22	7.17519e-68	13.1518	2L	44747018	44747517	500	154	41	6.37645e-66	8.60587	2L	44746972	44747471	500	40	25	1.06041e-26	8.3253
2L	44872098	44872604	507	2L	44872102	44872601	500	150	69	5.22758e-56	6.03099	2L	44872098	44872597	500	137	73	1.55168e-42	4.61315	2L	44872105	44872604	500	68	57	1.84187e-39	7.71066
2L	44897980	44898485	506	2L	44897980	44898479	500	114	45	3.73803e-46	6.46535	2L	44897986	44898485	500	119	69	2.96025e-35	4.1569	2L	44897983	44898482	500	36	49	4.99655e-17	4.2224
2L	44923365	44923884	520	2L	44923385	44923884	500	121	37	3.60708e-54	8.1329	2L	44923375	44923874	500	115	54	1.12986e-38	4.95451	2L	44923365	44923864	500	40	30	5.85015e-25	7.19171
2L	45042640	45043168	529	2L	45042669	45043168	500	257	29	6.13555e-147	22.357	2L	45042664	45043163	500	244	40	1.15468e-119	14.3978	2L	45042640	45043139	500	92	35	3.02219e-69	16.3266
2L	45262112	45262673	562	2L	45262174	45262673	500	80	46	3.34906e-27	4.28926	2L	45262112	45262611	500	92	48	1.8224e-29	4.28565	2L	45262115	45262614	500	28	36	5.23936e-14	4.05629
2L	45304504	45305041	538	2L	45304504	45305003	500	259	58	1.93372e-126	12.6053	2L	45304542	45305041	500	262	82	2.56037e-104	8.3536	2L	45304542	45305041	500	116	61	5.16263e-79	13.1557
2L	45327724	45328268	545	2L	45327724	45328223	500	86	56	5.45908e-27	3.92874	2L	45327769	45328268	500	108	62	2.35376e-32	4.10347	2L	45327732	45328231	500	33	41	1.50143e-16	4.42977
2L	45387908	45388473	566	2L	45387961	45388460	500	130	49	1.82089e-53	6.94232	2L	45387974	45388473	500	136	66	1.30808e-44	4.99968	2L	45387908	45388407	500	50	45	1.56094e-28	6.65281
2L	45468460	45468964	505	2L	45468465	45468964	500	97	33	5.09885e-42	7.01048	2L	45468465	45468964	500	91	37	2.74335e-33	5.27082	2L	45468460	45468959	500	35	24	8.78622e-23	7.35009
2L	45472460	45472997	538	2L	45472460	45472959	500	118	61	8.40856e-42	5.17161	2L	45472478	45472977	500	119	46	4.33968e-44	5.89889	2L	45472498	45472997	500	32	39	2.93218e-16	4.45325
2L	45494400	45494941	542	2L	45494442	45494941	500	112	46	1.41943e-44	6.22399	2L	45494400	45494899	500	103	68	3.77766e-28	3.59315	2L	45494416	45494915	500	31	47	5.88505e-14	3.66388
2L	45527509	45528043	535	2L	45527544	45528043	500	113	56	5.14955e-41	5.31111	2L	45527544	45528043	500	114	61	1.38992e-35	4.4164	2L	45527509	45528008	500	45	44	7.13769e-25	6.00436
2L	45578064	45578596	533	2L	45578097	45578596	500	159	49	1.82182e-70	8.6383	2L	45578097	45578596	500	153	62	5.93163e-55	5.99974	2L	45578064	45578563	500	47	36	8.08689e-29	7.46856
2L	45629705	45630326	622	2L	45629705	45630204	500	152	43	1.56231e-69	9.1917	2L	45629827	45630326	500	154	50	4.21595e-61	7.27403	2L	45629764	45630263	500	63	42	3.22489e-40	9.17853
2L	45653770	45654304	535	2L	45653770	45654269	500	108	40	5.02937e-45	6.72808	2L	45653805	45654304	500	133	51	2.86893e-49	6.09955	2L	45653771	45654270	500	46	37	1.11183e-27	7.12154
2L	45742137	45742761	625	2L	45742262	45742761	500	157	40	2.58534e-74	10.1158	2L	45742137	45742636	500	129	40	2.06801e-52	7.24795	2L	45742156	45742655	500	46	42	3.32154e-26	6.40544
2L	45744416	45744992	577	2L	45744416	45744915	500	81	38	1.07868e-30	5.10711	2L	45744493	45744992	500	100	47	7.99932e-34	4.78447	2L	45744461	45744960	500	41	41	1.47205e-22	5.71883
2L	45774905	45775444	540	2L	45774945	45775444	500	139	43	1.00805e-61	8.34201	2L	45774912	45775411	500	138	67	3.1364e-45	5.01332	2L	45774905	45775404	500	51	39	3.68097e-31	7.67637
2L	45831659	45832206	548	2L	45831707	45832206	500	109	54	1.25542e-39	5.26761	2L	45831659	45832158	500	113	44	8.34827e-42	5.78765	2L	45831706	45832205	500	48	37	2.52623e-29	7.48022
2L	45860676	45861233	558	2L	45860677	45861176	500	213	46	2.19338e-105	12.4825	2L	45860734	45861233	500	255	58	5.83421e-114	10.9955	2L	45860676	45861175	500	71	43	1.00665e-46	10.2973
2L	45919359	45919860	502	2L	45919359	45919858	500	145	61	1.36936e-56	6.47356	2L	45919359	45919858	500	149	81	1.50291e-45	4.60983	2L	45919361	45919860	500	47	62	3.68457e-22	4.70474
2L	46070237	46070826	590	2L	46070282	46070781	500	112	43	6.33065e-46	6.58938	2L	46070327	46070826	500	121	67	6.96911e-37	4.34387	2L	46070237	46070736	500	31	39	1.56314e-15	4.28783
2L	46169468	46170026	559	2L	46169468	46169967	500	203	46	4.01062e-99	11.8562	2L	46169527	46170026	500	204	73	4.38249e-77	7.08888	2L	46169482	46169981	500	76	46	6.52977e-50	10.4978
2L	46218551	46219104	554	2L	46218605	46219104	500	163	57	9.6874e-69	7.79252	2L	46218582	46219081	500	169	62	1.94497e-63	6.68046	2L	46218551	46219050	500	61	43	3.55805e-38	8.6754
2L	46229521	46230022	502	2L	46229522	46230021	500	136	54	1.3336e-54	6.70939	2L	46229523	46230022	500	159	69	4.17306e-55	5.69674	2L	46229521	46230020	500	54	54	3.22317e-29	6.21903
2L	46297888	46298424	537	2L	46297924	46298423	500	164	51	2.19013e-72	8.63184	2L	46297888	46298387	500	176	48	1.85982e-74	8.6998	2L	46297925	46298424	500	46	47	7.30106e-25	5.82416
2L	46304612	46305130	519	2L	46304631	46305130	500	148	67	1.00171e-55	6.09902	2L	46304630	46305129	500	162	69	1.17674e-56	5.81297	2L	46304612	46305111	500	61	42	1.60499e-38	8.84905
2L	46530411	46530934	524	2L	46530429	46530928	500	118	54	1.57193e-44	5.74646	2L	46530435	46530934	500	122	63	8.83965e-39	4.62514	2L	46530411	46530910	500	49	43	2.61223e-28	6.75456
2L	46534993	46535551	559	2L	46534994	46535493	500	88	56	5.49136e-28	4.03039	2L	46535052	46535551	500	90	66	6.06197e-23	3.17724	2L	46534993	46535492	500	28	41	5.13457e-13	3.63938
2L	46535495	46536067	573	2L	46535495	46535994	500	164	48	5.30366e-74	9.09054	2L	46535568	46536067	500	162	66	6.20822e-58	6.04366	2L	46535499	46535998	500	55	41	7.93667e-34	8.02628
2L	46596154	46596659	506	2L	46596160	46596659	500	101	31	2.04384e-45	7.71478	2L	46596154	46596653	500	104	45	1.1413e-36	5.18361	2L	46596156	46596655	500	43	28	3.52849e-28	8.27292
2L	46616803	46617343	541	2L	46616844	46617343	500	220	63	1.84117e-99	9.85922	2L	46616843	46617342	500	191	78	6.43917e-68	6.23049	2L	46616803	46617302	500	68	60	1.41436e-38	7.37564
2L	46653543	46654067	525	2L	46653568	46654067	500	122	45	9.70354e-51	6.96364	2L	46653565	46654064	500	112	71	2.37337e-31	3.79338	2L	46653543	46654042	500	36	38	1.75535e-19	5.23216
2L	46808694	46809231	538	2L	46808732	46809231	500	113	42	5.77184e-47	6.78715	2L	46808732	46809231	500	117	66	2.63798e-35	4.24241	2L	46808694	46809193	500	38	41	2.92115e-20	5.23239
2L	46839907	46840425	519	2L	46839907	46840406	500	93	47	1.07581e-33	4.97906	2L	46839907	46840406	500	103	59	5.63582e-31	4.06631	2L	46839926	46840425	500	26	42	1.72752e-11	3.26066
2L	46912287	46912847	561	2L	46912348	46912847	500	104	39	3.43575e-43	6.59256	2L	46912303	46912802	500	115	41	2.97991e-44	6.26162	2L	46912287	46912786	500	29	31	6.93768e-16	4.78441
2L	46923381	46923893	513	2L	46923394	46923893	500	181	63	2.7399e-76	7.99826	2L	46923392	46923891	500	196	71	1.00851e-73	6.9593	2L	46923381	46923880	500	82	46	3.76233e-55	11.4277
2L	47003068	47003620	553	2L	47003121	47003620	500	228	63	2.64187e-104	10.2425	2L	47003102	47003601	500	219	43	1.52969e-102	12.0733	2L	47003068	47003567	500	91	42	6.44354e-65	13.8554
2L	47009038	47009617	580	2L	47009118	47009617	500	213	59	1.79134e-97	10.0828	2L	47009089	47009588	500	221	72	8.01477e-87	7.8169	2L	47009038	47009537	500	77	55	1.60692e-47	9.14281
2L	47033870	47034460	591	2L	47033870	47034369	500	111	62	9.47436e-38	4.76839	2L	47033872	47034371	500	114	71	2.84151e-32	3.86774	2L	47033961	47034460	500	30	51	1.3113e-12	3.28584
2L	47049383	47049973	591	2L	47049439	47049938	500	106	50	1.44592e-39	5.457	2L	47049474	47049973	500	96	45	1.39704e-32	4.74546	2L	47049383	47049882	500	42	37	1.91739e-24	6.40817
2L	47112053	47112628	576	2L	47112054	47112553	500	125	56	1.43919e-47	5.93133	2L	47112053	47112552	500	135	68	2.31413e-43	4.83181	2L	47112129	47112628	500	61	43	3.55805e-38	8.6754
2L	47118297	47118883	587	2L	47118297	47118796	500	130	45	2.19044e-55	7.46353	2L	47118384	47118883	500	124	54	2.89095e-43	5.38026	2L	47118303	47118802	500	72	45	7.84764e-47	10.0661
2L	47122673	47123289	617	2L	47122790	47123289	500	147	54	6.64214e-61	7.3008	2L	47122789	47123288	500	147	79	2.79368e-45	4.64452	2L	47122673	47123172	500	41	50	2.11889e-20	4.83379
2L	47152630	47153388	759	2L	47152630	47153129	500	116	39	3.597e-50	7.43262	2L	47152649	47153148	500	140	56	9.57285e-51	5.95128	2L	47152889	47153388	500	49	48	6.37417e-27	6.15329
2L	47173555	47174064	510	2L	47173558	47174057	500	102	41	3.91181e-41	6.18839	2L	47173555	47174054	500	107	64	3.15351e-31	3.95094	2L	47173565	47174064	500	37	48	6.09746e-18	4.43816
2L	47211395	47211931	537	2L	47211395	47211894	500	235	39	2.60741e-124	15.9312	2L	47211432	47211931	500	196	59	1.05707e-79	8.17976	2L	47211432	47211931	500	114	46	4.43772e-84	16.4481
2L	47304647	47305175	529	2L	47304647	47305146	500	102	48	3.52275e-38	5.41609	2L	47304647	47305146	500	102	48	1.9146e-34	4.80327	2L	47304676	47305175	500	38	40	1.65231e-20	5.34183
2L	47349000	47349684	685	2L	47349179	47349678	500	93	62	1.29915e-28	3.92336	2L	47349185	47349684	500	104	64	7.92742e-30	3.82921	2L	47349000	47349499	500	42	45	2.60531e-22	5.43772
2L	47384883	47385453	571	2L	47384940	47385439	500	102	38	1.65482e-42	6.59437	2L	47384954	47385453	500	116	50	8.57604e-41	5.34302	2L	47384883	47385382	500	45	36	3.57841e-27	7.1023
2L	47440263	47440773	511	2L	47440263	47440762	500	140	46	9.3477e-61	7.94106	2L	47440263	47440762	500	134	50	2.95025e-50	6.25457	2L	47440274	47440773	500	47	35	3.82494e-29	7.64464
2L	47489657	47490174	518	2L	47489675	47490174	500	165	54	2.03528e-71	8.27267	2L	47489675	47490174	500	143	68	2.35119e-47	5.14382	2L	47489657	47490156	500	52	47	1.48418e-29	6.70708
2L	47493569	47494260	692	2L	47493757	47494256	500	106	39	2.41596e-44	6.73224	2L	47493761	47494260	500	117	45	1.77548e-43	5.89934	2L	47493569	47494068	500	35	41	5.14415e-18	4.7495
2L	47737288	47737922	635	2L	47737422	47737921	500	104	19	1.28448e-54	11.73	2L	47737288	47737787	500	113	52	1.90818e-38	5.02027	2L	47737423	47737922	500	46	25	6.0113e-32	9.79392
2L	47741874	47742530	657	2L	47741874	47742373	500	135	102	2.46923e-37	3.80092	2L	47741943	47742442	500	131	110	3.94414e-29	3.04764	2L	47742031	47742530	500	32	51	6.4112e-14	3.54906
2L	47764466	47764988	523	2L	47764466	47764965	500	169	49	1.83732e-76	9.22635	2L	47764466	47764965	500	163	74	4.02563e-55	5.50271	2L	47764489	47764988	500	81	39	3.14086e-57	12.9533
2L	47767798	47768332	535	2L	47767832	47768331	500	142	61	6.53752e-55	6.32831	2L	47767833	47768332	500	145	70	1.36632e-47	5.09088	2L	47767798	47768297	500	54	51	5.08149e-30	6.53177
2L	47795638	47796174	537	2L	47795638	47796137	500	208	52	1.64919e-98	10.9606	2L	47795663	47796162	500	198	80	1.025e-70	6.33231	2L	47795675	47796174	500	76	55	1.10554e-46	9.01004
2L	47831263	47831762	500	2L	47831263	47831762	500	136	38	1.18952e-62	9.03575	2L	47831263	47831762	500	125	47	7.93264e-47	6.11207	2L	47831263	47831762	500	46	36	5.40454e-28	7.28526
2L	47852803	47853330	528	2L	47852803	47853302	500	128	51	2.0845e-51	6.59646	2L	47852815	47853314	500	135	55	1.47694e-48	5.8101	2L	47852831	47853330	500	53	46	1.21627e-30	6.98141
2L	48140016	48140548	533	2L	48140049	48140548	500	90	70	6.62262e-25	3.40263	2L	48140016	48140515	500	104	74	7.03683e-27	3.37157	2L	48140033	48140532	500	32	44	3.25228e-15	4.02403
2L	48147526	48148087	562	2L	48147528	48148027	500	100	64	1.81504e-31	4.13508	2L	48147526	48148025	500	105	79	5.77048e-26	3.21609	2L	48147588	48148087	500	43	59	6.02594e-20	4.43092
2L	48163341	48163917	577	2L	48163342	48163841	500	151	47	9.31398e-67	8.46413	2L	48163418	48163917	500	156	55	9.71976e-60	6.7969	2L	48163341	48163840	500	51	43	6.42844e-30	7.07242
2L	48178595	48179104	510	2L	48178596	48179095	500	90	36	1.46608e-36	6.00589	2L	48178605	48179104	500	91	53	2.89207e-27	3.88993	2L	48178595	48179094	500	36	32	4.38139e-21	6.02966
2L	48238774	48239375	602	2L	48238798	48239297	500	108	38	5.52163e-46	7.02257	2L	48238774	48239273	500	89	37	3.04799e-32	5.14249	2L	48238876	48239375	500	34	31	8.93221e-20	5.78388
2L	48343087	48343589	503	2L	48343087	48343586	500	94	48	7.46897e-34	4.9489	2L	48343090	48343589	500	90	56	7.74768e-26	3.66463	2L	48343090	48343589	500	26	37	2.15396e-12	3.62519
2L	48404222	48404750	529	2L	48404251	48404750	500	99	35	3.33348e-42	6.83122	2L	48404222	48404721	500	113	39	3.98211e-44	6.40499	2L	48404250	48404749	500	32	41	7.91936e-16	4.27062
2L	48414524	48415057	534	2L	48414524	48415023	500	146	45	7.76127e-65	8.4675	2L	48414549	48415048	500	149	49	7.37637e-59	7.14074	2L	48414558	48415057	500	41	42	2.66861e-22	5.60419
2L	48474399	48475406	1008	2L	48474646	48475145	500	156	46	2.75698e-70	8.92957	2L	48474708	48475207	500	124	53	1.11201e-43	5.46743	2L	48474399	48474898	500	53	39	8.03113e-33	8.02244	2L	48474907	48475406	500	35	44	2.37432e-17	4.47525	rep3
2L	48476271	48476810	540	2L	48476271	48476770	500	176	29	1.15494e-93	14.9116	2L	48476273	48476772	500	196	37	5.8319e-93	12.1582	2L	48476311	48476810	500	82	35	5.40136e-60	14.3668
2L	48517909	48518479	571	2L	48517909	48518408	500	137	56	2.82621e-54	6.5544	2L	48517926	48518425	500	135	72	6.46336e-42	4.59537	2L	48517980	48518479	500	53	50	1.6499e-29	6.50281
2L	48518787	48519288	502	2L	48518789	48519288	500	194	63	6.34399e-84	8.61706	2L	48518789	48519288	500	198	77	4.85937e-72	6.55011	2L	48518787	48519286	500	92	64	4.80643e-57	9.77382
2L	48538111	48538697	587	2L	48538111	48538610	500	111	51	6.66286e-42	5.64409	2L	48538198	48538697	500	104	63	3.82672e-30	3.88213	2L	48538190	48538689	500	34	43	7.64542e-17	4.40914
2L	48561205	48561891	687	2L	48561205	48561704	500	103	46	1.52383e-39	5.67635	2L	48561392	48561891	500	108	61	1.08791e-32	4.1619	2L	48561347	48561846	500	49	45	9.69774e-28	6.49999
2L	48565927	48566508	582	2L	48566009	48566508	500	103	43	8.10768e-41	6.00959	2L	48566009	48566508	500	112	65	2.93402e-33	4.09838	2L	48565927	48566426	500	32	35	3.49542e-17	4.87206
2L	48568025	48568759	735	2L	48568260	48568759	500	109	49	1.27754e-41	5.72497	2L	48568025	48568524	500	100	53	1.35813e-31	4.31755	2L	48568260	48568759	500	33	49	5.98212e-15	3.80939
2L	48568761	48569268	508	2L	48568769	48569268	500	86	49	2.81309e-29	4.40579	2L	48568769	48569268	500	93	44	1.8683e-31	4.66959	2L	48568761	48569260	500	33	36	1.07197e-17	4.93722
2L	48570457	48571074	618	2L	48570575	48571074	500	135	50	7.11087e-56	7.10987	2L	48570486	48570985	500	113	73	3.35258e-31	3.73809	2L	48570457	48570956	500	35	48	1.59095e-16	4.15677
2L	48579743	48580472	730	2L	48579973	48580472	500	121	43	4.0542e-51	7.17155	2L	48579964	48580463	500	128	48	5.70463e-48	6.16095	2L	48579743	48580242	500	33	23	1.95378e-21	7.08882
2L	48608653	48609272	620	2L	48608653	48609152	500	118	54	1.57193e-44	5.74646	2L	48608773	48609272	500	111	61	3.94397e-34	4.28906	2L	48608742	48609241	500	29	38	2.63194e-14	4.04539
2L	48609157	48609855	699	2L	48609157	48609656	500	170	36	6.52377e-85	12.0343	2L	48609305	48609804	500	148	59	1.22709e-53	6.0423	2L	48609356	48609855	500	55	46	2.96985e-32	7.28344
2L	48758746	48759246	501	2L	48758747	48759246	500	117	46	2.07688e-47	6.52923	2L	48758746	48759245	500	128	60	6.70856e-43	5.08525	2L	48758747	48759246	500	32	47	1.22724e-14	3.80523
2L	48761181	48761761	581	2L	48761200	48761699	500	87	40	3.52899e-33	5.29811	2L	48761262	48761761	500	105	59	6.25179e-32	4.15334	2L	48761181	48761680	500	36	35	2.95629e-20	5.60153
2L	48927642	48928173	532	2L	48927674	48928173	500	159	66	2.8085e-62	6.67847	2L	48927647	48928146	500	147	58	1.49595e-53	6.08751	2L	48927642	48928141	500	58	45	5.14758e-35	7.88355
2L	48948392	48949025	634	2L	48948392	48948891	500	110	55	8.78351e-40	5.23731	2L	48948526	48949025	500	112	52	6.13619e-38	4.97155	2L	48948507	48949006	500	43	39	1.13923e-24	6.30342
2L	48966806	48967347	542	2L	48966848	48967347	500	156	153	1.95775e-34	3.0757	2L	48966833	48967332	500	219	168	1.8534e-51	3.60406	2L	48966806	48967305	500	78	98	9.71236e-37	5.57836
2L	48975685	48976221	537	2L	48975685	48976184	500	88	35	7.14567e-36	5.99605	2L	48975685	48976184	500	106	32	8.36756e-44	7.03124	2L	48975722	48976221	500	38	30	2.63327e-23	6.77244
2L	49039776	49040343	568	2L	49039776	49040275	500	107	31	5.12278e-49	8.22096	2L	49039805	49040304	500	95	38	5.91621e-35	5.40669	2L	49039844	49040343	500	52	32	1.90502e-34	9.24382
2L	49136061	49136628	568	2L	49136061	49136560	500	113	55	2.11147e-41	5.39429	2L	49136129	49136628	500	111	52	1.96774e-37	4.92286	2L	49136107	49136606	500	39	35	1.27259e-22	6.15383
3R	183324	183877	554	3R	183378	183877	500	140	36	3.02031e-66	9.75344	3R	183324	183823	500	121	51	5.77976e-43	5.50158	3R	183325	183824	500	72	37	4.98921e-50	11.8626
3R	204528	205036	509	3R	204528	205027	500	144	47	1.32163e-62	8.03954	3R	204528	205027	500	140	45	6.30881e-56	7.17497	3R	204537	205036	500	48	41	4.30666e-28	6.86568
3R	289757	290329	573	3R	289757	290256	500	133	47	3.72968e-56	7.37419	3R	289789	290288	500	137	69	5.54737e-44	4.84732	3R	289830	290329	500	44	42	1.25193e-24	6.084
3R	324224	324795	572	3R	324288	324787	500	147	48	7.27668e-64	8.07542	3R	324296	324795	500	143	52	3.76383e-54	6.49086	3R	324224	324723	500	53	33	6.18804e-35	9.21256
3R	349420	349960	541	3R	349420	349919	500	194	38	9.57334e-99	13.2618	3R	349436	349935	500	204	59	3.54582e-84	8.53815	3R	349461	349960	500	63	40	6.05371e-41	9.56221
3R	501231	501747	517	3R	501247	501746	500	121	48	8.82251e-49	6.53316	3R	501231	501730	500	122	59	2.87975e-40	4.8964	3R	501248	501747	500	33	48	3.89408e-15	3.87695
3R	580357	580893	537	3R	580394	580893	500	166	65	1.09201e-66	7.09054	3R	580394	580893	500	174	59	1.42304e-67	7.19711	3R	580357	580856	500	47	45	3.63643e-26	6.19511
3R	580861	581394	534	3R	580895	581394	500	122	67	9.89984e-42	4.94236	3R	580894	581393	500	135	73	1.45228e-41	4.53993	3R	580861	581360	500	33	52	2.06827e-14	3.62056
3R	627319	627850	532	3R	627351	627850	500	131	56	6.64237e-51	6.24253	3R	627319	627818	500	136	74	1.06368e-41	4.52201	3R	627328	627827	500	41	52	5.75329e-20	4.67415
3R	629578	630129	552	3R	629630	630129	500	110	44	2.48801e-44	6.33616	3R	629603	630102	500	109	59	7.39149e-34	4.32766	3R	629578	630077	500	31	37	5.69028e-16	4.48004
3R	771441	771967	527	3R	771441	771940	500	124	54	7.51816e-48	6.06671	3R	771468	771967	500	137	64	6.94651e-46	5.17691	3R	771468	771967	500	47	43	1.02263e-26	6.43774
3R	777743	778258	516	3R	777752	778251	500	139	54	2.60777e-56	6.87047	3R	777743	778242	500	176	69	5.59159e-64	6.35656	3R	777759	778258	500	62	46	5.29002e-38	8.3468
3R	813771	814309	539	3R	813771	814270	500	122	46	2.86327e-50	6.8351	3R	813802	814301	500	117	62	1.08579e-36	4.48013	3R	813810	814309	500	32	51	6.4112e-14	3.54906
3R	878444	878987	544	3R	878488	878987	500	137	54	3.60017e-55	6.76306	3R	878488	878987	500	121	77	1.20063e-33	3.84369	3R	878444	878943	500	43	46	8.01082e-23	5.48546
3R	961282	961793	512	3R	961282	961781	500	117	37	8.7186e-52	7.83916	3R	961294	961793	500	127	48	1.94737e-47	6.10846	3R	961282	961781	500	44	40	3.50578e-25	6.33832
3R	970075	970646	572	3R	970092	970591	500	92	52	2.36276e-31	4.51287	3R	970075	970574	500	105	73	1.33697e-27	3.44835	3R	970147	970646	500	32	53	1.40005e-13	3.43388
3R	977186	977701	516	3R	977186	977685	500	145	60	5.02038e-57	6.56714	3R	977202	977701	500	129	54	7.4569e-46	5.61745	3R	977189	977688	500	39	40	2.83308e-21	5.50699
3R	1130555	1131123	569	3R	1130555	1131054	500	174	50	6.34655e-79	9.35804	3R	1130624	1131123	500	173	59	4.98662e-67	7.15256	3R	1130575	1131074	500	73	49	3.14412e-46	9.50925
3R	1173135	1173640	506	3R	1173141	1173640	500	137	62	1.02096e-51	6.00108	3R	1173141	1173640	500	131	70	1.12164e-40	4.55876	3R	1173135	1173634	500	35	51	6.04466e-16	3.94703
3R	1195114	1195640	527	3R	1195114	1195613	500	145	38	3.91042e-68	9.68721	3R	1195114	1195613	500	120	41	5.81076e-47	6.56031	3R	1195141	1195640	500	57	37	6.74151e-37	9.10832
3R	1197413	1197995	583	3R	1197496	1197995	500	152	54	8.41872e-64	7.57028	3R	1197417	1197916	500	123	55	2.41338e-42	5.24928	3R	1197413	1197912	500	38	44	1.50884e-19	4.93026
3R	1203610	1204218	609	3R	1203610	1204109	500	136	44	2.03231e-59	7.98985	3R	1203680	1204179	500	142	52	1.2954e-53	6.44159	3R	1203719	1204218	500	41	32	3.82635e-25	7.02288
3R	1205540	1206148	609	3R	1205540	1206039	500	148	38	5.66429e-70	9.90477	3R	1205544	1206043	500	136	57	3.18958e-48	5.67916	3R	1205649	1206148	500	55	50	4.3545e-31	6.78414
3R	1391373	1391890	518	3R	1391373	1391872	500	86	46	2.44319e-30	4.64913	3R	1391391	1391890	500	102	65	1.35498e-28	3.6978	3R	1391389	1391888	500	51	46	4.81298e-29	6.68025
3R	1399864	1400514	651	3R	1400015	1400514	500	93	57	3.48087e-30	4.2201	3R	1399900	1400399	500	105	53	4.73606e-34	4.55604	3R	1399864	1400363	500	38	34	4.13912e-22	6.11368
3R	1417492	1418002	511	3R	1417497	1417996	500	125	45	1.78353e-52	7.15092	3R	1417503	1418002	500	118	46	1.46922e-43	5.84466	3R	1417492	1417991	500	34	38	5.71881e-18	4.89048
3R	1453446	1453977	532	3R	1453478	1453977	500	129	31	1.77982e-62	10.0888	3R	1453476	1453975	500	122	28	3.23275e-55	9.14201	3R	1453446	1453945	500	51	31	5.85001e-34	9.27756
3R	1480240	1480893	654	3R	1480394	1480893	500	155	71	6.1072e-58	6.09418	3R	1480330	1480829	500	138	74	1.1415e-42	4.59438	3R	1480240	1480739	500	48	52	3.8942e-25	5.6115
3R	1517260	1517834	575	3R	1517294	1517793	500	93	52	7.12699e-32	4.56723	3R	1517260	1517759	500	103	44	1.44136e-36	5.22717	3R	1517335	1517834	500	26	29	4.23382e-14	4.42663
3R	1536411	1537046	636	3R	1536547	1537046	500	140	55	2.00392e-56	6.81566	3R	1536543	1537042	500	119	72	2.78549e-34	4.00439	3R	1536411	1536910	500	40	52	2.99809e-19	4.54132
3R	1623425	1624083	659	3R	1623451	1623950	500	93	44	7.37356e-35	5.26536	3R	1623425	1623924	500	93	65	1.55335e-24	3.33906	3R	1623584	1624083	500	30	39	8.19007e-15	4.12296
3R	1631543	1632199	657	3R	1631543	1632042	500	97	42	6.90793e-38	5.73711	3R	1631605	1632104	500	115	65	1.09608e-34	4.21892	3R	1631700	1632199	500	33	54	4.55673e-14	3.50506
3R	1761546	1762108	563	3R	1761558	1762057	500	158	53	8.38082e-68	8.02205	3R	1761546	1762045	500	157	69	4.46237e-54	5.6193	3R	1761609	1762108	500	67	49	3.565e-41	8.63471
3R	1788078	1788783	706	3R	1788078	1788577	500	132	58	1.29841e-50	6.10644	3R	1788154	1788653	500	140	67	3.11829e-46	5.09234	3R	1788284	1788783	500	38	43	8.82378e-20	5.02687
3R	1849606	1850120	515	3R	1849621	1850120	500	241	76	5.17247e-105	9.21784	3R	1849621	1850120	500	256	80	4.93893e-102	8.33081	3R	1849606	1850105	500	99	60	1.72652e-64	11.2116
3R	1881827	1882385	559	3R	1881827	1882326	500	118	63	4.57974e-41	5.02849	3R	1881886	1882385	500	103	71	2.80407e-27	3.4596	3R	1881842	1882341	500	45	47	4.26469e-24	5.67788
3R	1992663	1993167	505	3R	1992668	1993167	500	111	43	2.36272e-45	6.52484	3R	1992668	1993167	500	127	67	8.60845e-40	4.57967	3R	1992663	1993162	500	58	42	5.36209e-36	8.35629
3R	2125185	2125810	626	3R	2125310	2125809	500	107	42	1.58558e-43	6.39241	3R	2125311	2125810	500	117	55	2.70787e-39	4.96983	3R	2125185	2125684	500	39	38	8.52109e-22	5.74804
3R	2156502	2157011	510	3R	2156502	2157001	500	111	39	3.0343e-47	7.08202	3R	2156502	2157001	500	102	43	1.81113e-36	5.27262	3R	2156512	2157011	500	35	42	8.65525e-18	4.65429
3R	2165023	2165601	579	3R	2165085	2165584	500	124	68	2.01314e-42	4.96612	3R	2165102	2165601	500	126	89	2.14021e-32	3.53277	3R	2165023	2165522	500	42	58	1.91233e-19	4.37558
3R	2190669	2191229	561	3R	2190669	2191168	500	144	65	2.417e-54	6.07935	3R	2190730	2191229	500	124	69	1.21867e-37	4.34821	3R	2190706	2191205	500	34	53	6.65884e-15	3.6902
3R	2280111	2280843	733	3R	2280344	2280843	500	120	50	2.49765e-47	6.2525	3R	2280111	2280610	500	125	58	3.63593e-42	5.10307	3R	2280313	2280812	500	37	45	1.38186e-18	4.68822
3R	2315469	2316016	548	3R	2315469	2315968	500	141	76	1.75569e-48	5.17978	3R	2315481	2315980	500	142	81	3.44119e-42	4.37535	3R	2315517	2316016	500	55	58	5.80173e-29	5.971
3R	2352500	2353101	602	3R	2352500	2352999	500	111	34	8.56978e-50	7.9355	3R	2352602	2353101	500	113	55	2.77197e-37	4.78393	3R	2352585	2353084	500	37	33	1.34653e-21	6.07231
3R	2546112	2546633	522	3R	2546134	2546633	500	139	53	9.03307e-57	6.98178	3R	2546112	2546611	500	132	65	5.43984e-43	4.9048	3R	2546117	2546616	500	54	43	2.32508e-32	7.55103
3R	2586294	2586816	523	3R	2586316	2586815	500	117	62	6.68148e-41	5.05172	3R	2586317	2586816	500	110	67	1.13321e-31	3.91307	3R	2586294	2586793	500	33	54	4.55673e-14	3.50506
3R	2800596	2801142	547	3R	2800638	2801137	500	106	63	7.96636e-35	4.47018	3R	2800643	2801142	500	104	76	2.47784e-26	3.29318	3R	2800596	2801095	500	35	42	8.65525e-18	4.65429
3R	2810373	2811003	631	3R	2810373	2810872	500	153	61	4.18405e-61	6.86154	3R	2810482	2810981	500	162	76	7.99051e-54	5.33917	3R	2810504	2811003	500	44	48	4.33112e-23	5.43366
3R	2830337	2830858	522	3R	2830354	2830853	500	161	61	1.13602e-65	7.25039	3R	2830359	2830858	500	170	75	2.69338e-58	5.6904	3R	2830337	2830836	500	55	48	1.1624e-31	7.02462
3R	2960017	2960569	553	3R	2960070	2960569	500	130	48	6.17026e-54	7.06543	3R	2960028	2960527	500	123	53	3.65725e-43	5.41928	3R	2960017	2960516	500	45	40	5.60893e-26	6.5056
3R	2989481	2990016	536	3R	2989517	2990016	500	204	36	1.50889e-106	14.639	3R	2989481	2989980	500	225	53	1.26196e-99	10.4006	3R	2989517	2990016	500	92	38	9.85323e-68	15.25
3R	3095801	3096437	637	3R	3095801	3096300	500	98	35	1.27209e-41	6.75507	3R	3095938	3096437	500	91	62	1.69305e-24	3.39663	3R	3095836	3096335	500	26	43	2.54686e-11	3.19667
3R	3134118	3134622	505	3R	3134118	3134617	500	167	47	2.28315e-76	9.43774	3R	3134123	3134622	500	170	73	4.02521e-59	5.82756	3R	3134122	3134621	500	75	47	1.14094e-48	10.156
3R	3183088	3183649	562	3R	3183088	3183587	500	124	31	2.19058e-59	9.66278	3R	3183088	3183587	500	115	43	2.54668e-43	6.01568	3R	3183150	3183649	500	49	35	8.14243e-31	8.02085
3R	3300416	3300933	518	3R	3300420	3300919	500	124	58	3.33943e-46	5.7039	3R	3300416	3300915	500	144	60	4.12296e-51	5.7805	3R	3300434	3300933	500	51	39	3.68097e-31	7.67637
3R	3421135	3421706	572	3R	3421207	3421706	500	140	48	9.50333e-60	7.65887	3R	3421135	3421634	500	134	42	3.79571e-54	7.25142	3R	3421138	3421637	500	58	35	1.66174e-38	9.72813
3R	3602595	3603104	510	3R	3602605	3603104	500	104	53	2.53412e-37	5.08349	3R	3602605	3603104	500	109	61	3.6122e-33	4.20427	3R	3602595	3603094	500	32	42	1.28092e-15	4.18501
3R	3664220	3664747	528	3R	3664228	3664727	500	134	49	9.01443e-56	7.17531	3R	3664220	3664719	500	154	63	4.8132e-55	5.95863	3R	3664248	3664747	500	40	45	8.36897e-21	5.13689
3R	3919273	3919830	558	3R	3919331	3919830	500	95	40	1.2658e-37	5.84084	3R	3919331	3919830	500	89	52	1.20075e-26	3.85778	3R	3919273	3919772	500	33	37	1.86152e-17	4.82627
3R	3934061	3934582	522	3R	3934083	3934582	500	96	34	6.07388e-41	6.76264	3R	3934073	3934572	500	117	59	8.89977e-38	4.67728	3R	3934061	3934560	500	30	38	5.0416e-15	4.21327
3R	3987033	3987618	586	3R	3987114	3987613	500	88	50	5.71822e-30	4.44247	3R	3987033	3987532	500	105	47	2.295e-36	5.04875	3R	3987119	3987618	500	35	33	5.18093e-20	5.68731
3R	3996787	3997521	735	3R	3996787	3997286	500	83	52	9.52765e-27	4.02516	3R	3997022	3997521	500	139	58	2.33037e-49	5.7287	3R	3996990	3997489	500	33	48	3.89408e-15	3.87695
3R	4078988	4079568	581	3R	4078988	4079487	500	124	69	4.54979e-42	4.90298	3R	4079009	4079508	500	138	77	1.2498e-41	4.43606	3R	4079069	4079568	500	37	70	4.1599e-14	3.20209
3R	4143088	4143680	593	3R	4143124	4143623	500	159	68	2.06242e-61	6.50627	3R	4143088	4143587	500	173	65	3.42715e-64	6.57466	3R	4143181	4143680	500	58	49	8.85314e-34	7.33301
3R	4192357	4192871	515	3R	4192371	4192870	500	162	77	2.34892e-59	5.95126	3R	4192372	4192871	500	170	67	1.06372e-61	6.2832	3R	4192357	4192856	500	53	45	6.16401e-31	7.1127
3R	4221530	4222072	543	3R	4221530	4222029	500	178	58	4.83211e-77	8.44047	3R	4221573	4222072	500	172	65	1.16904e-63	6.53371	3R	4221547	4222046	500	53	49	8.73565e-30	6.61599
3R	4280413	4281062	650	3R	4280426	4280925	500	124	24	6.90095e-64	11.8654	3R	4280413	4280912	500	132	40	4.45053e-54	7.43184	3R	4280563	4281062	500	30	35	1.09635e-15	4.51071
3R	4375247	4375769	523	3R	4375266	4375765	500	103	46	1.52383e-39	5.67635	3R	4375247	4375746	500	110	45	8.68581e-40	5.51341	3R	4375270	4375769	500	38	27	2.76241e-24	7.37319
3R	4553987	4554527	541	3R	4554008	4554507	500	113	65	9.53431e-38	4.66656	3R	4553987	4554486	500	109	76	1.58154e-28	3.46774	3R	4554028	4554527	500	42	50	3.92772e-21	4.97146
3R	4639239	4639754	516	3R	4639239	4639738	500	147	52	7.24949e-62	7.54139	3R	4639255	4639754	500	123	48	2.58795e-45	5.8987	3R	4639245	4639744	500	68	41	6.91193e-45	10.21
3R	4644361	4645027	667	3R	4644514	4645013	500	104	58	1.66732e-35	4.70328	3R	4644528	4645027	500	94	68	3.81738e-24	3.2481	3R	4644361	4644860	500	37	46	2.28797e-18	4.60168
3R	4661735	4662289	555	3R	4661789	4662288	500	145	83	4.22369e-48	4.93877	3R	4661790	4662289	500	178	96	2.39321e-54	4.80094	3R	4661735	4662234	500	76	59	2.26608e-45	8.47965
3R	4774352	4774931	580	3R	4774412	4774911	500	168	68	1.7931e-66	6.90485	3R	4774432	4774931	500	184	81	5.00065e-63	5.78879	3R	4774352	4774851	500	55	58	5.80173e-29	5.971
3R	4775597	4776109	513	3R	4775610	4776109	500	125	48	4.61138e-51	6.7695	3R	4775597	4776096	500	121	66	3.14864e-37	4.40138	3R	4775602	4776101	500	60	42	1.12127e-37	8.6846
3R	4952011	4952554	544	3R	4952011	4952510	500	154	45	1.24651e-69	8.97135	3R	4952033	4952532	500	157	67	6.62613e-55	5.76596	3R	4952055	4952554	500	36	41	9.30824e-19	4.91004
3R	4963228	4963827	600	3R	4963313	4963812	500	107	68	1.04665e-33	4.2251	3R	4963328	4963827	500	137	94	7.37265e-36	3.68561	3R	4963228	4963727	500	35	54	2.13982e-15	3.75804
3R	5151912	5152420	509	3R	5151916	5152415	500	95	44	5.93208e-36	5.39082	3R	5151912	5152411	500	123	47	9.21087e-46	6.00533	3R	5151921	5152420	500	38	35	7.92072e-22	5.96927
3R	5166811	5167363	553	3R	5166811	5167310	500	323	82	2.91422e-151	11.7574	3R	5166821	5167320	500	306	99	6.94598e-120	8.3236	3R	5166864	5167363	500	126	68	5.98137e-85	13.0985
3R	5300085	5300629	545	3R	5300128	5300627	500	108	53	1.78893e-39	5.299	3R	5300085	5300584	500	109	63	1.69342e-32	4.08791	3R	5300130	5300629	500	39	37	4.58362e-22	5.87698
3R	5413765	5414278	514	3R	5413768	5414267	500	108	33	1.55868e-48	7.89151	3R	5413779	5414278	500	115	41	2.97991e-44	6.26162	3R	5413765	5414264	500	28	39	2.12756e-13	3.79501
3R	5485217	5485722	506	3R	5485223	5485722	500	167	46	6.21015e-77	9.61172	3R	5485223	5485722	500	172	49	1.21192e-71	8.3391	3R	5485217	5485716	500	65	50	3.46633e-39	8.20158
3R	5506832	5507364	533	3R	5506865	5507364	500	161	43	5.29912e-75	9.78181	3R	5506861	5507360	500	134	74	9.81083e-41	4.44969	3R	5506832	5507331	500	49	46	1.83652e-27	6.38001
3R	5512282	5512798	517	3R	5512282	5512781	500	126	62	1.03013e-45	5.47805	3R	5512285	5512784	500	143	66	3.8888e-48	5.27995	3R	5512299	5512798	500	31	41	4.10702e-15	4.11199
3R	5522046	5522591	546	3R	5522074	5522573	500	127	42	3.96979e-55	7.71219	3R	5522046	5522545	500	135	37	2.16473e-57	8.1276	3R	5522092	5522591	500	29	35	5.98543e-15	4.33098
3R	5560135	5560779	645	3R	5560135	5560634	500	145	44	8.98284e-65	8.5659	3R	5560137	5560636	500	157	57	2.48156e-59	6.63629	3R	5560280	5560779	500	55	37	3.42549e-35	8.7447
3R	5563210	5563713	504	3R	5563213	5563712	500	92	45	6.36702e-34	5.10471	3R	5563214	5563713	500	95	61	1.32755e-26	3.61306	3R	5563210	5563709	500	29	39	4.21414e-14	3.95868
3R	5590092	5590605	514	3R	5590092	5590591	500	92	46	1.54445e-33	5.01049	3R	5590092	5590591	500	113	54	1.15031e-37	4.86011	3R	5590106	5590605	500	49	33	1.65296e-31	8.41897
3R	5660396	5660946	551	3R	5660396	5660895	500	112	54	2.99019e-41	5.42701	3R	5660447	5660946	500	144	54	9.24704e-54	6.3315	3R	5660422	5660921	500	54	40	2.52561e-33	8.02415
3R	5813184	5813821	638	3R	5813322	5813821	500	158	41	2.45969e-74	9.97681	3R	5813322	5813821	500	137	76	1.71875e-41	4.45222	3R	5813184	5813683	500	64	41	1.95768e-41	9.53468
3R	5827649	5828203	555	3R	5827649	5828148	500	185	55	8.50897e-83	9.21095	3R	5827704	5828203	500	179	66	6.16192e-67	6.73016	3R	5827665	5828164	500	67	37	1.36232e-45	10.9397
3R	5975650	5976198	549	3R	5975650	5976149	500	143	47	5.14496e-62	7.97896	3R	5975699	5976198	500	125	56	5.8021e-43	5.2602	3R	5975690	5976189	500	40	41	8.69377e-22	5.55632
3R	6003565	6004083	519	3R	6003565	6004064	500	118	50	3.31209e-46	6.13856	3R	6003570	6004069	500	128	65	5.2485e-41	4.74301	3R	6003584	6004083	500	43	39	1.13923e-24	6.30342
3R	6021396	6021956	561	3R	6021457	6021956	500	109	33	3.93207e-49	7.97185	3R	6021396	6021895	500	124	26	1.1704e-57	9.8753	3R	6021457	6021956	500	27	29	7.42344e-15	4.63375
3R	6041640	6042209	570	3R	6041710	6042209	500	141	28	6.03105e-72	12.0693	3R	6041640	6042139	500	143	44	4.23297e-58	7.48302	3R	6041664	6042163	500	45	37	7.27322e-27	6.94269
3R	6125988	6126617	630	3R	6125988	6126487	500	176	38	2.25882e-87	11.9439	3R	6126049	6126548	500	157	64	3.50622e-56	6.00138	3R	6126118	6126617	500	56	40	5.37247e-35	8.36442
3R	6192810	6193331	522	3R	6192823	6193322	500	137	39	1.07272e-62	8.91282	3R	6192810	6193309	500	143	49	1.39489e-55	6.82938	3R	6192832	6193331	500	58	34	6.82249e-39	9.96347
3R	6226810	6227313	504	3R	6226810	6227309	500	95	48	2.17553e-34	5.00718	3R	6226812	6227311	500	103	68	3.77766e-28	3.59315	3R	6226814	6227313	500	35	41	5.14415e-18	4.7495
3R	6262693	6263217	525	3R	6262693	6263192	500	194	70	1.93568e-80	7.85863	3R	6262695	6263194	500	205	71	1.39258e-78	7.30237	3R	6262718	6263217	500	86	58	4.5005e-54	9.87867
3R	6383754	6384287	534	3R	6383754	6384253	500	114	35	4.71296e-51	7.9781	3R	6383788	6384287	500	135	48	9.97171e-52	6.52891	3R	6383775	6384274	500	42	38	3.70267e-24	6.26757
3R	6410323	6410830	508	3R	6410323	6410822	500	188	44	4.8631e-91	11.3378	3R	6410326	6410825	500	169	69	2.67414e-60	6.08454	3R	6410331	6410830	500	59	42	7.78079e-37	8.52034
3R	6415457	6415997	541	3R	6415457	6415956	500	117	35	7.54972e-53	8.20844	3R	6415498	6415997	500	110	48	1.59038e-38	5.21934	3R	6415489	6415988	500	29	36	9.92386e-15	4.23123
3R	6455133	6455638	506	3R	6455139	6455638	500	83	36	1.27544e-32	5.48896	3R	6455139	6455638	500	87	52	1.05216e-25	3.76163	3R	6455133	6455632	500	26	32	2.04163e-13	4.08609
3R	6472020	6472742	723	3R	6472112	6472611	500	105	38	3.05691e-44	6.80831	3R	6472020	6472519	500	104	34	1.13828e-41	6.55121	3R	6472243	6472742	500	32	29	9.5032e-19	5.68152
3R	6567580	6568136	557	3R	6567637	6568136	500	88	56	5.49136e-28	4.03039	3R	6567588	6568087	500	93	67	5.57081e-24	3.25177	3R	6567580	6568079	500	28	40	3.32187e-13	3.71551
3R	6573189	6573927	739	3R	6573428	6573927	500	101	60	2.86579e-33	4.42215	3R	6573298	6573797	500	103	76	6.72954e-26	3.25832	3R	6573189	6573688	500	32	51	6.4112e-14	3.54906
3R	6584633	6585383	751	3R	6584884	6585383	500	86	44	4.47154e-31	4.82747	3R	6584878	6585377	500	96	68	5.06283e-25	3.32462	3R	6584633	6585132	500	28	42	7.85985e-13	3.56642
3R	6754063	6754606	544	3R	6754077	6754576	500	98	62	4.24846e-31	4.15728	3R	6754107	6754606	500	133	63	2.95818e-44	5.08191	3R	6754063	6754562	500	44	46	1.38731e-23	5.63386
3R	6809726	6810274	549	3R	6809728	6810227	500	111	54	1.04231e-40	5.37385	3R	6809775	6810274	500	112	61	1.29705e-34	4.33149	3R	6809726	6810225	500	37	34	2.58003e-21	5.92512
3R	6811700	6812285	586	3R	6811737	6812236	500	100	48	4.33491e-37	5.2991	3R	6811700	6812199	500	100	44	5.08848e-35	5.05958	3R	6811786	6812285	500	28	39	2.12756e-13	3.79501
3R	6909833	6910434	602	3R	6909863	6910362	500	151	59	7.14101e-61	6.963	3R	6909833	6910332	500	139	75	8.38206e-43	4.57611	3R	6909935	6910434	500	37	44	8.26421e-19	4.7782
3R	6916266	6916858	593	3R	6916266	6916765	500	151	52	3.36558e-64	7.76404	3R	6916359	6916858	500	150	54	5.62576e-57	6.61807	3R	6916320	6916819	500	62	42	2.28235e-39	9.0137
3R	7129380	7130038	659	3R	7129535	7130034	500	87	44	1.3027e-31	4.8899	3R	7129539	7130038	500	86	58	2.06665e-23	3.38013	3R	7129380	7129879	500	26	44	3.72268e-11	3.13523
3R	7200841	7201470	630	3R	7200847	7201346	500	93	54	3.49432e-31	4.42152	3R	7200841	7201340	500	95	57	7.51501e-28	3.83178	3R	7200971	7201470	500	29	44	3.80687e-13	3.57713
3R	7301275	7301888	614	3R	7301275	7301774	500	126	33	1.98397e-59	9.34298	3R	7301389	7301888	500	128	45	2.2525e-49	6.50808	3R	7301325	7301824	500	59	29	7.54459e-42	11.5671
3R	7304513	7305107	595	3R	7304600	7305099	500	164	74	1.14887e-61	6.24589	3R	7304513	7305012	500	158	69	1.36591e-54	5.65801	3R	7304608	7305107	500	58	50	1.75296e-33	7.20756
3R	7329666	7330201	536	3R	7329702	7330201	500	153	34	1.5329e-75	11.2586	3R	7329666	7330165	500	148	48	8.21887e-59	7.21453	3R	7329700	7330199	500	76	48	3.70648e-49	10.1247
3R	7459330	7460022	693	3R	7459330	7459829	500	91	80	7.42566e-23	3.06192	3R	7459507	7460006	500	106	77	6.22652e-27	3.32435	3R	7459523	7460022	500	34	43	7.64542e-17	4.40914
3R	7481840	7482588	749	3R	7481840	7482339	500	124	58	3.33943e-46	5.7039	3R	7481840	7482339	500	129	59	8.42737e-44	5.20389	3R	7482089	7482588	500	52	50	1.00215e-28	6.36245
3R	7516633	7517140	508	3R	7516633	7517132	500	143	42	1.17348e-64	8.7753	3R	7516641	7517140	500	144	48	1.28289e-56	7.00327	3R	7516633	7517132	500	58	40	1.10996e-36	8.7056
3R	7701662	7702216	555	3R	7701701	7702200	500	106	64	1.71046e-34	4.40924	3R	7701717	7702216	500	120	67	2.10656e-36	4.30462	3R	7701662	7702161	500	35	44	2.37432e-17	4.47525
3R	7877026	7877553	528	3R	7877054	7877553	500	119	22	4.29347e-62	12.1449	3R	7877054	7877553	500	123	26	4.53961e-57	9.78833	3R	7877026	7877525	500	39	16	1.24164e-29	11.3906
3R	8025136	8025677	542	3R	8025178	8025677	500	172	44	3.76437e-81	10.303	3R	8025152	8025651	500	166	62	7.83324e-62	6.55262	3R	8025136	8025635	500	48	34	2.57741e-30	8.02207
3R	8107116	8107627	512	3R	8107116	8107615	500	139	45	1.1184e-60	8.02761	3R	8107119	8107618	500	120	56	2.02743e-40	5.03069	3R	8107128	8107627	500	43	37	3.02145e-25	6.58599
3R	8117017	8117648	632	3R	8117017	8117516	500	108	46	2.51151e-42	5.9803	3R	8117078	8117577	500	96	54	2.59096e-29	4.06143	3R	8117149	8117648	500	41	37	1.20363e-23	6.23072
3R	8183111	8183694	584	3R	8183195	8183694	500	244	51	1.3523e-121	13.2153	3R	8183154	8183653	500	227	66	2.76292e-93	8.68142	3R	8183111	8183610	500	118	58	4.27298e-82	14.0035
3R	8263379	8264052	674	3R	8263553	8264052	500	120	49	9.09173e-48	6.36132	3R	8263379	8263878	500	123	64	6.56056e-39	4.60297	3R	8263387	8263886	500	35	42	8.65525e-18	4.65429
3R	8274824	8275333	510	3R	8274824	8275323	500	291	57	2.81245e-147	14.4799	3R	8274834	8275333	500	262	60	8.7006e-117	10.989	3R	8274829	8275328	500	90	50	1.43403e-60	11.8052
3R	8638103	8638603	501	3R	8638103	8638602	500	110	55	8.78351e-40	5.23731	3R	8638103	8638602	500	137	76	1.71875e-41	4.45222	3R	8638104	8638603	500	41	40	8.02349e-23	5.83846
3R	8750807	8751323	517	3R	8750807	8751306	500	162	49	2.93761e-72	8.81456	3R	8750807	8751306	500	183	90	5.49678e-59	5.24006	3R	8750824	8751323	500	48	51	2.20817e-25	5.70566
3R	8804079	8804682	604	3R	8804079	8804578	500	223	39	1.41692e-116	15.0647	3R	8804079	8804578	500	229	47	8.73857e-106	11.7442	3R	8804183	8804682	500	61	40	3.13125e-39	9.21896
3R	8805062	8805602	541	3R	8805062	8805561	500	133	59	9.49064e-51	6.06636	3R	8805093	8805592	500	119	85	1.9912e-30	3.45759	3R	8805103	8805602	500	27	44	8.2566e-12	3.28193
3R	8903478	8904155	678	3R	8903504	8904003	500	123	50	5.07966e-49	6.42358	3R	8903478	8903977	500	129	75	5.19129e-38	4.21889	3R	8903656	8904155	500	41	43	4.78223e-22	5.49421
3R	9004464	9005063	600	3R	9004564	9005063	500	140	51	2.74894e-58	7.27241	3R	9004508	9005007	500	147	69	5.5401e-49	5.23273	3R	9004464	9004963	500	39	46	7.88971e-20	4.89493
3R	9387496	9388224	729	3R	9387496	9387995	500	82	51	1.45313e-26	4.03779	3R	9387545	9388044	500	97	57	8.61256e-29	3.92106	3R	9387725	9388224	500	34	28	1.18915e-20	6.28094
3R	9423049	9423571	523	3R	9423049	9423548	500	104	42	8.02863e-42	6.19546	3R	9423072	9423571	500	99	50	3.46287e-32	4.48857	3R	9423065	9423564	500	28	43	1.19198e-12	3.49644
3R	9442142	9442653	512	3R	9442142	9442641	500	138	59	1.56515e-53	6.31491	3R	9442143	9442642	500	144	68	7.37358e-48	5.18287	3R	9442154	9442653	500	43	52	2.03699e-21	4.94066
3R	9601109	9601626	518	3R	9601109	9601608	500	91	37	1.10777e-36	5.9433	3R	9601121	9601620	500	105	48	5.77211e-36	4.9591	3R	9601127	9601626	500	37	35	4.86993e-21	5.78517
3R	9606842	9607343	502	3R	9606844	9607343	500	127	34	1.85184e-59	9.1955	3R	9606842	9607341	500	112	38	4.54971e-44	6.48176	3R	9606844	9607343	500	36	25	2.77742e-23	7.35696
3R	9727080	9727609	530	3R	9727090	9727589	500	160	45	2.97359e-73	9.34998	3R	9727080	9727579	500	149	62	7.29806e-53	5.83002	3R	9727110	9727609	500	53	42	7.4622e-32	7.53921
3R	9730510	9731020	511	3R	9730521	9731020	500	101	59	1.3211e-33	4.48708	3R	9730510	9731009	500	111	86	1.03759e-26	3.17051	3R	9730510	9731009	500	32	46	7.95299e-15	3.87538
3R	10001413	10001963	551	3R	10001443	10001942	500	91	41	5.64897e-35	5.45503	3R	10001464	10001963	500	103	51	8.4179e-34	4.6102	3R	10001413	10001912	500	54	45	9.57585e-32	7.26645
3R	10013783	10014302	520	3R	10013803	10014302	500	122	51	5.11241e-48	6.25958	3R	10013783	10014282	500	122	73	2.29856e-35	4.06528	3R	10013788	10014287	500	39	51	9.59756e-19	4.48277
3R	10049119	10049648	530	3R	10049119	10049618	500	149	35	2.05643e-72	10.6817	3R	10049149	10049648	500	151	52	1.79224e-58	6.88555	3R	10049138	10049637	500	48	32	5.178e-31	8.43124
3R	10054058	10054640	583	3R	10054141	10054640	500	130	80	1.97008e-41	4.53134	3R	10054096	10054595	500	120	83	1.98584e-31	3.56402	3R	10054058	10054557	500	43	65	8.31867e-19	4.07292
3R	10209693	10210205	513	3R	10209706	10210205	500	116	50	4.34861e-45	6.02471	3R	10209704	10210203	500	126	65	5.07641e-40	4.66221	3R	10209693	10210192	500	41	45	1.4858e-21	5.28714
3R	10231915	10232507	593	3R	10231946	10232445	500	153	45	4.9804e-69	8.90831	3R	10232008	10232507	500	165	59	1.07453e-62	6.7965	3R	10231915	10232414	500	49	45	9.69774e-28	6.49999
3R	10232415	10233017	603	3R	10232503	10233002	500	106	32	7.14869e-48	7.92832	3R	10232518	10233017	500	104	41	2.22468e-38	5.60685	3R	10232415	10232914	500	30	23	6.33226e-19	6.32728
3R	10246550	10247293	744	3R	10246550	10247049	500	85	46	8.22808e-30	4.58905	3R	10246704	10247203	500	87	67	2.16629e-21	3.0199	3R	10246794	10247293	500	26	38	3.33276e-12	3.54565
3R	10310765	10311314	550	3R	10310815	10311314	500	80	28	1.53558e-34	6.46887	3R	10310765	10311264	500	87	40	5.55083e-30	4.69863	3R	10310797	10311296	500	45	28	6.72763e-30	8.72098
3R	10360209	10360888	680	3R	10360389	10360888	500	146	54	2.50843e-60	7.24695	3R	10360384	10360883	500	112	64	1.36563e-33	4.1542	3R	10360209	10360708	500	31	50	1.98302e-13	3.47562
3R	10423458	10424021	564	3R	10423522	10424021	500	107	53	6.20022e-39	5.24509	3R	10423507	10424006	500	103	45	3.74058e-36	5.12874	3R	10423458	10423957	500	40	36	3.91336e-23	6.19282
3R	10439871	10440512	642	3R	10439933	10440432	500	122	38	3.09692e-54	8.02635	3R	10439871	10440370	500	134	45	1.23254e-52	6.84118	3R	10440013	10440512	500	44	33	2.6433e-27	7.43435
3R	10536448	10537062	615	3R	10536448	10536947	500	107	60	2.28929e-36	4.71229	3R	10536461	10536960	500	99	54	9.32438e-31	4.20186	3R	10536563	10537062	500	34	46	3.19973e-16	4.16465
3R	10598348	10598971	624	3R	10598472	10598971	500	98	57	9.70072e-33	4.47171	3R	10598379	10598878	500	103	73	1.02361e-26	3.37609	3R	10598348	10598847	500	41	48	7.53163e-21	5.00514
3R	10635847	10636379	533	3R	10635880	10636379	500	143	50	1.63149e-60	7.56897	3R	10635870	10636369	500	154	55	1.16812e-58	6.70265	3R	10635847	10636346	500	52	38	2.55181e-32	8.0212
3R	10714723	10715270	548	3R	10714771	10715270	500	122	69	4.99931e-41	4.81664	3R	10714764	10715263	500	151	60	8.90079e-55	6.08579	3R	10714723	10715222	500	47	42	5.32784e-27	6.5666
3R	10724838	10725363	526	3R	10724858	10725357	500	135	67	1.22326e-48	5.51941	3R	10724838	10725337	500	119	80	7.62565e-32	3.64875	3R	10724864	10725363	500	38	43	8.82378e-20	5.02687
3R	10735128	10735660	533	3R	10735153	10735652	500	94	49	1.76237e-33	4.86266	3R	10735161	10735660	500	92	64	2.25386e-24	3.34425	3R	10735128	10735627	500	28	34	1.94121e-14	4.25236
3R	10741653	10742173	521	3R	10741653	10742152	500	111	59	8.00385e-39	4.97823	3R	10741674	10742173	500	113	74	6.68461e-31	3.69356	3R	10741653	10742152	500	35	52	9.2821e-16	3.88188
3R	10830636	10831182	547	3R	10830636	10831135	500	92	47	3.69327e-33	4.91979	3R	10830651	10831150	500	102	51	2.64427e-33	4.5609	3R	10830683	10831182	500	35	39	1.75729e-18	4.9526
3R	10895760	10896305	546	3R	10895769	10896268	500	111	69	2.13536e-35	4.34303	3R	10895760	10896259	500	128	67	2.79288e-40	4.61903	3R	10895806	10896305	500	33	46	1.60886e-15	4.01979
3R	11171333	11171941	609	3R	11171408	11171907	500	134	44	3.08782e-58	7.86207	3R	11171442	11171941	500	156	65	3.13327e-55	5.87995	3R	11171333	11171832	500	53	57	1.08157e-27	5.81013
3R	11254001	11254502	502	3R	11254003	11254502	500	189	37	2.94882e-96	13.1845	3R	11254001	11254500	500	185	59	1.32659e-73	7.68787	3R	11254003	11254502	500	94	39	4.3815e-69	15.2828
3R	11265780	11266344	565	3R	11265802	11266301	500	88	53	5.90455e-29	4.22608	3R	11265780	11266279	500	119	63	2.60314e-37	4.5009	3R	11265845	11266344	500	42	43	8.19376e-23	5.65069
3R	11314104	11314826	723	3R	11314141	11314640	500	139	67	8.40822e-51	5.6975	3R	11314104	11314603	500	135	76	1.56373e-40	4.38156	3R	11314327	11314826	500	28	45	2.66937e-12	3.36466
3R	11334890	11335419	530	3R	11334904	11335403	500	119	31	2.59082e-56	9.23763	3R	11334920	11335419	500	121	44	4.51361e-46	6.23786	3R	11334890	11335389	500	30	21	1.37943e-19	6.79245
3R	11376658	11377169	512	3R	11376670	11377169	500	88	52	2.74432e-29	4.29575	3R	11376667	11377166	500	92	71	1.72628e-22	3.05377	3R	11376658	11377157	500	29	39	4.21414e-14	3.95868
3R	11556198	11556751	554	3R	11556198	11556697	500	91	50	1.55849e-31	4.61081	3R	11556252	11556751	500	100	75	7.19604e-25	3.19093	3R	11556249	11556748	500	28	40	3.32187e-13	3.71551
3R	11721584	11722109	526	3R	11721584	11722083	500	113	64	4.308e-38	4.73012	3R	11721610	11722109	500	103	74	1.93246e-26	3.33588	3R	11721600	11722099	500	41	50	2.11889e-20	4.83379
3R	11751947	11752566	620	3R	11752067	11752566	500	92	49	2.02662e-32	4.74823	3R	11751947	11752446	500	127	65	1.63443e-40	4.7026	3R	11751959	11752458	500	38	51	4.9173e-18	4.34833
3R	11790103	11790634	532	3R	11790103	11790602	500	102	60	8.8061e-34	4.47045	3R	11790135	11790634	500	144	77	1.58164e-44	4.64596	3R	11790123	11790622	500	45	53	1.16397e-22	5.12378
3R	11805489	11805998	510	3R	11805499	11805998	500	96	38	4.51259e-39	6.1675	3R	11805499	11805998	500	92	54	2.07054e-27	3.87456	3R	11805489	11805988	500	35	36	3.20531e-19	5.29358
3R	11930347	11930927	581	3R	11930347	11930846	500	101	43	1.0738e-39	5.88109	3R	11930374	11930873	500	113	52	1.90818e-38	5.02027	3R	11930428	11930927	500	44	36	2.34659e-26	6.91967
3R	11968159	11968756	598	3R	11968183	11968682	500	121	36	1.04551e-54	8.31987	3R	11968159	11968658	500	124	55	7.42061e-43	5.29592	3R	11968257	11968756	500	37	39	5.3847e-20	5.28786
3R	12104919	12105603	685	3R	12104961	12105460	500	151	49	1.02794e-65	8.16897	3R	12104919	12105418	500	151	67	8.15838e-52	5.52783	3R	12105104	12105603	500	49	42	1.33149e-28	6.88977
3R	12107822	12108351	530	3R	12107852	12108351	500	148	61	2.81662e-58	6.61895	3R	12107832	12108331	500	179	76	1.59852e-62	5.94566	3R	12107822	12108321	500	58	47	2.18477e-34	7.59797
3R	12133406	12133987	582	3R	12133406	12133905	500	138	46	1.40952e-59	7.81783	3R	12133477	12133976	500	145	70	1.36632e-47	5.09088	3R	12133488	12133987	500	62	42	2.28235e-39	9.0137
3R	12210758	12211263	506	3R	12210758	12211257	500	138	37	1.9432e-64	9.3863	3R	12210758	12211257	500	152	60	2.64507e-55	6.12945	3R	12210764	12211263	500	43	44	2.5165e-23	5.69587
3R	12237923	12238427	505	3R	12237923	12238422	500	129	62	2.44428e-47	5.6205	3R	12237924	12238423	500	117	79	3.08784e-31	3.62179	3R	12237928	12238427	500	36	60	5.0026e-15	3.54698
3R	12273496	12274018	523	3R	12273519	12274018	500	123	51	1.40022e-48	6.31567	3R	12273496	12273995	500	106	57	4.2075e-33	4.32404	3R	12273503	12274002	500	37	35	4.86993e-21	5.78517
3R	12333108	12333625	518	3R	12333122	12333621	500	104	59	3.72346e-35	4.63417	3R	12333126	12333625	500	117	73	4.88335e-33	3.88336	3R	12333108	12333607	500	35	51	6.04466e-16	3.94703
3R	12380227	12380809	583	3R	12380310	12380809	500	90	49	2.29616e-31	4.63393	3R	12380227	12380726	500	107	62	7.02439e-32	4.06172	3R	12380293	12380792	500	30	51	1.3113e-12	3.28584
3R	12470790	12471469	680	3R	12470790	12471289	500	146	53	8.38564e-61	7.36436	3R	12470970	12471469	500	147	69	5.5401e-49	5.23273	3R	12470945	12471444	500	52	47	1.48418e-29	6.70708
3R	12582314	12582906	593	3R	12582314	12582813	500	130	42	6.71559e-57	7.91108	3R	12582407	12582906	500	110	55	8.65894e-36	4.64471	3R	12582343	12582842	500	50	37	5.54001e-31	7.84011
3R	12816658	12817196	539	3R	12816674	12817173	500	109	43	3.26656e-44	6.39584	3R	12816697	12817196	500	107	51	8.3808e-36	4.80764	3R	12816658	12817157	500	35	39	1.75729e-18	4.9526
3R	12901809	12902348	540	3R	12901815	12902314	500	96	50	3.56662e-34	4.89209	3R	12901809	12902308	500	103	52	1.98005e-33	4.53411	3R	12901849	12902348	500	38	46	4.27849e-19	4.74813
3R	13036921	13037466	546	3R	13036921	13037420	500	128	48	8.75928e-53	6.947	3R	13036967	13037466	500	134	68	7.22559e-43	4.79287	3R	13036935	13037434	500	57	55	2.77369e-31	6.51118
3R	13127352	13127920	569	3R	13127354	13127853	500	152	35	2.79356e-74	10.9149	3R	13127352	13127851	500	143	47	1.43933e-56	7.07614	3R	13127421	13127920	500	53	42	7.4622e-32	7.53921
3R	13285877	13286638	762	3R	13285877	13286376	500	99	38	8.74939e-41	6.38076	3R	13286139	13286638	500	97	52	1.74124e-30	4.24359	3R	13285988	13286487	500	34	43	7.64542e-17	4.40914
3R	13355657	13356156	500	3R	13355657	13356156	500	101	32	6.86596e-45	7.5174	3R	13355657	13356156	500	105	35	1.01311e-41	6.46421	3R	13355657	13356156	500	37	21	1.26176e-25	8.71158
3R	13387998	13388612	615	3R	13387999	13388498	500	115	52	1.07146e-43	5.77073	3R	13388113	13388612	500	109	66	1.5962e-31	3.9253	3R	13387998	13388497	500	39	48	2.20266e-19	4.72098
3R	13391327	13391939	613	3R	13391440	13391939	500	97	60	3.09798e-31	4.22923	3R	13391439	13391938	500	117	84	7.95123e-30	3.42993	3R	13391327	13391826	500	37	48	6.09746e-18	4.43816
3R	13490296	13490810	515	3R	13490303	13490802	500	103	45	5.82022e-40	5.78309	3R	13490311	13490810	500	98	62	1.12615e-27	3.68688	3R	13490296	13490795	500	37	44	8.26421e-19	4.7782
3R	13645965	13646577	613	3R	13646018	13646517	500	133	58	3.61016e-51	6.15684	3R	13645965	13646464	500	126	72	1.39139e-37	4.26251	3R	13646078	13646577	500	49	45	9.69774e-28	6.49999
3R	13722762	13723279	518	3R	13722780	13723279	500	225	36	4.20064e-120	16.2561	3R	13722768	13723267	500	197	51	1.06676e-84	9.32459	3R	13722762	13723261	500	99	37	9.74543e-75	16.9092
3R	13803705	13804427	723	3R	13803928	13804427	500	128	42	1.02101e-55	7.77847	3R	13803829	13804328	500	110	59	2.41781e-34	4.37129	3R	13803705	13804204	500	39	50	5.92754e-19	4.55936
3R	13808886	13809504	619	3R	13809005	13809504	500	149	37	3.46477e-71	10.2012	3R	13808994	13809493	500	135	65	1.7217e-44	5.02628	3R	13808886	13809385	500	56	39	2.44189e-35	8.54341
3R	13863045	13863565	521	3R	13863045	13863544	500	105	66	2.44077e-33	4.24782	3R	13863066	13863565	500	123	83	9.08536e-33	3.66154	3R	13863062	13863561	500	36	53	2.95539e-16	3.94801
3R	13866209	13866788	580	3R	13866289	13866788	500	121	61	2.09256e-43	5.31563	3R	13866209	13866708	500	127	63	2.9807e-41	4.83253	3R	13866271	13866770	500	59	42	7.78079e-37	8.52034
3R	13900082	13900806	725	3R	13900290	13900789	500	155	57	4.24624e-64	7.37992	3R	13900307	13900806	500	153	80	7.53418e-48	4.79654	3R	13900082	13900581	500	39	40	2.83308e-21	5.50699
3R	13915610	13916167	558	3R	13915668	13916167	500	160	33	1.34337e-80	12.1104	3R	13915610	13916109	500	157	39	8.4132e-69	9.16318	3R	13915620	13916119	500	66	33	2.19163e-46	11.8213
3R	14012941	14013469	529	3R	14012941	14013440	500	99	38	8.74939e-41	6.38076	3R	14012970	14013469	500	100	59	1.48599e-29	3.93593	3R	14012943	14013442	500	34	37	3.28857e-18	5.00019
3R	14105443	14105948	506	3R	14105443	14105942	500	108	51	2.93001e-40	5.47675	3R	14105443	14105942	500	101	79	2.91543e-24	3.08138	3R	14105449	14105948	500	37	41	1.66035e-19	5.07101
3R	14280434	14281030	597	3R	14280434	14280933	500	122	74	2.44786e-39	4.52935	3R	14280435	14280934	500	131	90	2.49705e-34	3.64936	3R	14280531	14281030	500	51	66	3.54444e-24	4.89433
3R	14384929	14385452	524	3R	14384929	14385428	500	176	42	7.84937e-85	10.9839	3R	14384953	14385452	500	156	45	7.90865e-65	8.06812	3R	14384930	14385429	500	67	34	7.55202e-47	11.7321
3R	14407158	14407661	504	3R	14407161	14407660	500	121	46	1.07387e-49	6.77388	3R	14407162	14407661	500	132	48	4.11462e-50	6.3711	3R	14407158	14407657	500	38	43	8.82378e-20	5.02687
3R	14494718	14495498	781	3R	14494961	14495460	500	110	56	2.10428e-39	5.15656	3R	14494718	14495217	500	114	64	1.5139e-34	4.23564	3R	14494999	14495498	500	35	44	2.37432e-17	4.47525
3R	14610315	14610848	534	3R	14610320	14610819	500	104	53	2.53412e-37	5.08349	3R	14610315	14610814	500	104	59	1.88028e-31	4.10981	3R	14610349	14610848	500	33	44	6.414e-16	4.17399
3R	14669984	14670566	583	3R	14670067	14670566	500	115	61	3.29334e-40	5.02778	3R	14670067	14670566	500	113	84	4.35643e-28	3.30162	3R	14669984	14670483	500	33	56	9.76541e-14	3.39692
3R	14674074	14674816	743	3R	14674317	14674816	500	100	62	4.18847e-32	4.25103	3R	14674201	14674700	500	109	76	1.58154e-28	3.46774	3R	14674074	14674573	500	33	44	6.414e-16	4.17399
3R	14694939	14695505	567	3R	14694989	14695488	500	160	43	2.1591e-74	9.71617	3R	14695006	14695505	500	163	62	3.10909e-60	6.42486	3R	14694939	14695438	500	46	53	2.12059e-23	5.25578
3R	14766415	14766968	554	3R	14766469	14766968	500	186	53	1.68244e-84	9.5645	3R	14766415	14766914	500	199	84	1.60078e-69	6.09687	3R	14766469	14766968	500	87	55	5.12893e-56	10.4761
3R	14798230	14798767	538	3R	14798268	14798767	500	107	58	4.47468e-37	4.85279	3R	14798230	14798729	500	113	75	1.3221e-30	3.65011	3R	14798233	14798732	500	42	48	1.36594e-21	5.14768
3R	14843499	14844124	626	3R	14843610	14844109	500	155	71	6.1072e-58	6.09418	3R	14843625	14844124	500	166	56	1.10008e-64	7.15679	3R	14843499	14843998	500	58	47	2.18477e-34	7.59797
3R	14945846	14946418	573	3R	14945900	14946399	500	100	33	8.77232e-44	7.25025	3R	14945919	14946418	500	98	32	2.24131e-39	6.44862	3R	14945846	14946345	500	35	21	7.07968e-24	8.15925
3R	14961127	14961627	501	3R	14961127	14961626	500	149	40	2.04553e-69	9.55893	3R	14961127	14961626	500	131	62	1.23334e-43	5.06883	3R	14961128	14961627	500	31	33	6.49624e-17	4.92392
3R	14992070	14992600	531	3R	14992100	14992599	500	158	69	1.98201e-60	6.37989	3R	14992101	14992600	500	164	90	1.14078e-49	4.65629	3R	14992070	14992569	500	65	55	1.22807e-37	7.55735
3R	15061600	15062115	516	3R	15061600	15062099	500	92	61	2.00662e-28	3.93186	3R	15061616	15062115	500	98	74	2.83992e-24	3.15771	3R	15061616	15062115	500	33	47	2.51382e-15	3.94703
3R	15228177	15228712	536	3R	15228177	15228676	500	117	52	8.39978e-45	5.88077	3R	15228213	15228712	500	126	56	1.78515e-43	5.30616	3R	15228195	15228694	500	29	43	2.49854e-13	3.64723
3R	15235456	15236108	653	3R	15235456	15235955	500	97	42	6.90793e-38	5.73711	3R	15235609	15236108	500	98	49	4.62603e-32	4.51578	3R	15235456	15235955	500	34	43	7.64542e-17	4.40914
3R	15403192	15403738	547	3R	15403192	15403691	500	160	56	1.75578e-67	7.75534	3R	15403196	15403695	500	173	70	5.83316e-62	6.16165	3R	15403239	15403738	500	80	51	1.74847e-51	10.1812
3R	15404032	15404632	601	3R	15404033	15404532	500	79	55	7.49163e-24	3.63004	3R	15404133	15404632	500	89	61	6.85204e-24	3.36111	3R	15404032	15404531	500	29	51	5.75648e-12	3.15491
3R	15420934	15421449	516	3R	15420934	15421433	500	172	46	5.60827e-80	9.9224	3R	15420950	15421449	500	174	53	1.28492e-70	7.89494	3R	15420934	15421433	500	63	43	7.28627e-40	8.99841
3R	15452041	15452659	619	3R	15452065	15452564	500	111	36	9.53197e-49	7.56961	3R	15452160	15452659	500	130	59	2.60977e-44	5.24788	3R	15452041	15452540	500	48	38	5.24266e-29	7.3161
3R	15468813	15469400	588	3R	15468901	15469400	500	119	46	1.50034e-48	6.6515	3R	15468879	15469378	500	120	51	1.90883e-42	5.45188	3R	15468813	15469312	500	39	39	1.56353e-21	5.62483
3R	15486006	15486516	511	3R	15486012	15486511	500	88	42	6.32591e-33	5.1505	3R	15486006	15486505	500	106	52	6.39007e-35	4.67971	3R	15486017	15486516	500	39	33	3.33073e-23	6.45927
3R	15499580	15500155	576	3R	15499644	15500143	500	93	41	4.40738e-36	5.58802	3R	15499656	15500155	500	89	43	7.92373e-30	4.53462	3R	15499580	15500079	500	30	34	6.42967e-16	4.61983
3R	15620251	15620752	502	3R	15620253	15620752	500	95	52	6.41176e-33	4.67606	3R	15620253	15620752	500	95	61	1.32755e-26	3.61306	3R	15620251	15620750	500	36	50	7.88701e-17	4.15016
3R	15698592	15699097	506	3R	15698592	15699091	500	110	50	9.24434e-42	5.68377	3R	15698592	15699091	500	125	54	8.81828e-44	5.42766	3R	15698598	15699097	500	43	41	4.07457e-24	6.04492
3R	15725153	15725749	597	3R	15725174	15725673	500	210	49	1.36743e-101	11.651	3R	15725153	15725652	500	232	60	1.76496e-99	9.65466	3R	15725250	15725749	500	96	52	4.80654e-65	12.261
3R	15727151	15727869	719	3R	15727370	15727869	500	217	44	3.08908e-109	13.2217	3R	15727329	15727828	500	184	70	9.06417e-68	6.58433	3R	15727151	15727650	500	80	50	7.42926e-52	10.3551
3R	15824319	15824930	612	3R	15824430	15824929	500	131	62	1.99329e-48	5.71554	3R	15824319	15824818	500	120	75	8.39405e-34	3.8985	3R	15824431	15824930	500	49	54	2.0982e-25	5.56305
3R	15844115	15844649	535	3R	15844115	15844614	500	200	54	1.98586e-92	10.1744	3R	15844148	15844647	500	217	57	1.19184e-92	9.39797	3R	15844150	15844649	500	82	43	2.17526e-56	12.0986
3R	15969907	15970423	517	3R	15969907	15970406	500	109	38	1.44182e-46	7.09406	3R	15969924	15970423	500	100	61	6.51519e-29	3.8237	3R	15969915	15970414	500	35	41	5.14415e-18	4.7495
3R	15989072	15989577	506	3R	15989078	15989577	500	140	54	6.99748e-57	6.92421	3R	15989073	15989572	500	115	70	4.73335e-33	3.9539	3R	15989072	15989571	500	37	57	3.3271e-16	3.82965
3R	16011467	16011975	509	3R	16011473	16011972	500	291	51	1.56519e-151	15.9339	3R	16011467	16011966	500	286	55	3.49575e-134	13.0025	3R	16011476	16011975	500	80	43	1.29587e-54	11.7699
3R	16062147	16062693	547	3R	16062183	16062682	500	104	59	3.72346e-35	4.63417	3R	16062147	16062646	500	128	68	6.34896e-40	4.5595	3R	16062194	16062693	500	37	40	9.51129e-20	5.17708
3R	16100724	16101246	523	3R	16100747	16101246	500	162	141	1.0298e-39	3.45278	3R	16100740	16101239	500	195	144	1.74823e-47	3.66716	3R	16100724	16101223	500	51	98	1.22842e-18	3.44812
3R	16121938	16122514	577	3R	16122011	16122510	500	96	63	8.65831e-30	4.00742	3R	16121938	16122437	500	94	68	3.81738e-24	3.2481	3R	16122015	16122514	500	33	48	3.89408e-15	3.87695
3R	16175717	16176245	529	3R	16175717	16176216	500	274	42	2.57479e-147	17.6275	3R	16175746	16176245	500	246	68	6.94082e-103	9.2142	3R	16175745	16176244	500	106	45	3.37311e-77	15.4705
3R	16176222	16176762	541	3R	16176222	16176721	500	105	38	3.05691e-44	6.80831	3R	16176253	16176752	500	102	48	1.9146e-34	4.80327	3R	16176263	16176762	500	34	30	4.64174e-20	5.9402
3R	16262827	16263371	545	3R	16262827	16263326	500	108	47	6.69397e-42	5.87205	3R	16262872	16263371	500	108	49	4.28427e-37	5.02603	3R	16262844	16263343	500	35	35	1.77096e-19	5.41838
3R	16346013	16346726	714	3R	16346227	16346726	500	167	59	4.31447e-70	7.76393	3R	16346220	16346719	500	175	72	3.83892e-62	6.0859	3R	16346013	16346512	500	40	58	4.65046e-18	4.13352
3R	16349208	16349756	549	3R	16349257	16349756	500	116	57	3.01139e-42	5.38296	3R	16349208	16349707	500	124	57	4.71143e-42	5.13517	3R	16349251	16349750	500	56	50	6.98398e-32	6.92509
3R	16349756	16350259	504	3R	16349757	16350256	500	243	50	1.24092e-121	13.3824	3R	16349756	16350255	500	227	63	6.23231e-95	9.04106	3R	16349760	16350259	500	116	47	1.98357e-85	16.4612
3R	16350324	16350952	629	3R	16350359	16350858	500	188	56	4.71475e-84	9.22705	3R	16350453	16350952	500	189	47	1.8524e-82	9.56255	3R	16350324	16350823	500	67	43	2.83562e-43	9.64654
3R	16408793	16409351	559	3R	16408852	16409351	500	91	67	3.43338e-26	3.57939	3R	16408805	16409304	500	109	86	7.25039e-26	3.10783	3R	16408793	16409292	500	42	62	1.11643e-18	4.12956
3R	16548253	16548790	538	3R	16548253	16548752	500	127	37	9.0688e-58	8.57439	3R	16548291	16548790	500	141	59	5.64273e-50	5.73281	3R	16548288	16548787	500	32	41	7.91936e-16	4.27062
[truncated: 1,291 more rows]
