# Supplementary material for: Comprehensive Genomic Discovery of Non-Coding Transcriptional Enhancers in the African Malaria Vector Anopheles coluzzii
Source: Front Genet. 2022 Jan 10;12:785934. doi: 10.3389/fgene.2021.785934 (PMC8784733; doi:10.3389/fgene.2021.785934)
Supplement: Supplementary file 6 [file DataSheet1.ZIP › Supplementary File 1_ BED file of STARR-seq predicted enhancers for use with Integrated Genomics Viewer.bed]

#gffTags
2L 340847 341369 Length=523;dist2downstream_gene=16960;downstream_gene=AGAP004681;dist2upstream_gene=-69033;upstream_gene=AGAP004680;annotation=intergenic;EnrichmentRep1=7,664772052;EnrichmentRep2=6,084052745;EnrichmentRep3=5,312605916
2L 1157678 1158229 Length=552;dist2downstream_gene=27711;downstream_gene=AGAP029344;dist2upstream_gene=-23928;upstream_gene=AGAP004690;annotation=intergenic;EnrichmentRep1=4,674119172;EnrichmentRep2=4,664455014;EnrichmentRep3=4,374963324
2L 2926616 2927171 Length=556;dist2downstream_gene=0;downstream_gene=AGAP029113;dist2upstream_gene=0;upstream_gene=AGAP029113;annotation=exon;EnrichmentRep1=4,741626959;EnrichmentRep2=4,85497364;EnrichmentRep3=5,295649118
2L 3028638 3029194 Length=557;dist2downstream_gene=0;downstream_gene=AGAP004745;dist2upstream_gene=0;upstream_gene=AGAP004745;annotation=exon;EnrichmentRep1=4,573135457;EnrichmentRep2=5,154075951;EnrichmentRep3=4,28622202
2L 3151257 3151859 Length=603;dist2downstream_gene=0;downstream_gene=AGAP004762;dist2upstream_gene=0;upstream_gene=AGAP004762;annotation=exon;EnrichmentRep1=6,653528342;EnrichmentRep2=5,464907157;EnrichmentRep3=9,416233559
2L 3157740 3158254 Length=515;dist2downstream_gene=0;downstream_gene=AGAP004765;dist2upstream_gene=0;upstream_gene=AGAP004765;annotation=exon;EnrichmentRep1=6,590350469;EnrichmentRep2=4,352631052;EnrichmentRep3=6,00436275
2L 3163705 3164269 Length=565;dist2downstream_gene=0;downstream_gene=AGAP004766;dist2upstream_gene=0;upstream_gene=AGAP004766;annotation=intron_UTR5;EnrichmentRep1=5,433743638;EnrichmentRep2=3,85326056;EnrichmentRep3=3,87694537
2L 3205648 3206291 Length=644;dist2downstream_gene=0;downstream_gene=AGAP004767;dist2upstream_gene=0;upstream_gene=AGAP004767;annotation=intron1;EnrichmentRep1=8,052061585;EnrichmentRep2=4,613827396;EnrichmentRep3=6,764163122
2L 3394761 3395300 Length=540;dist2downstream_gene=0;downstream_gene=AGAP004774;dist2upstream_gene=0;upstream_gene=AGAP004774;annotation=exon;EnrichmentRep1=4,823662775;EnrichmentRep2=4,256162312;EnrichmentRep3=4,688658671
2L 3432025 3432702 Length=678;dist2downstream_gene=0;downstream_gene=AGAP004775;dist2upstream_gene=0;upstream_gene=AGAP004775;annotation=intron_UTR5;EnrichmentRep1=6,138208682;EnrichmentRep2=4,909225081;EnrichmentRep3=5,437721566
2L 3443851 3444368 Length=518;dist2downstream_gene=0;downstream_gene=AGAP004775;dist2upstream_gene=0;upstream_gene=AGAP004775;annotation=intron_UTR5;EnrichmentRep1=5,744758014;EnrichmentRep2=4,361098191;EnrichmentRep3=4,311282677
2L 3486488 3487011 Length=524;dist2downstream_gene=0;downstream_gene=AGAP004783;dist2upstream_gene=0;upstream_gene=AGAP004783;annotation=intron4;EnrichmentRep1=5,480193938;EnrichmentRep2=3,701814197;EnrichmentRep3=3,586846224
2L 3734921 3735707 Length=787;dist2downstream_gene=0;downstream_gene=AGAP004801;dist2upstream_gene=0;upstream_gene=AGAP004801;annotation=intron_UTR5;EnrichmentRep1=4,469001724;EnrichmentRep2=5,003769304;EnrichmentRep3=5,049627252
2L 3756867 3757519 Length=653;dist2downstream_gene=0;downstream_gene=AGAP004805;dist2upstream_gene=0;upstream_gene=AGAP004805;annotation=UTR5;EnrichmentRep1=8,954816887;EnrichmentRep2=4,983626631;EnrichmentRep3=5,38801779
2L 3844712 3845354 Length=643;dist2downstream_gene=0;downstream_gene=AGAP004817;dist2upstream_gene=0;upstream_gene=AGAP004817;annotation=exon;EnrichmentRep1=3,658335432;EnrichmentRep2=3,090560723;EnrichmentRep3=6,700935812
2L 3877623 3878133 Length=511;dist2downstream_gene=29968;downstream_gene=AGAP004823;dist2upstream_gene=-5015;upstream_gene=AGAP004820;annotation=intergenic;EnrichmentRep1=5,460913552;EnrichmentRep2=3,301624344;EnrichmentRep3=7,728968695
2L 3881189 3881711 Length=523;dist2downstream_gene=26390;downstream_gene=AGAP004823;dist2upstream_gene=-8581;upstream_gene=AGAP004820;annotation=intergenic;EnrichmentRep1=5,415314413;EnrichmentRep2=4,614005248;EnrichmentRep3=7,468564905
2L 3883265 3883779 Length=515;dist2downstream_gene=24322;downstream_gene=AGAP004823;dist2upstream_gene=-10657;upstream_gene=AGAP004820;annotation=intergenic;EnrichmentRep1=4,541914243;EnrichmentRep2=4,285650058;EnrichmentRep3=5,293579528
2L 3905386 3905888 Length=503;dist2downstream_gene=2213;downstream_gene=AGAP004823;dist2upstream_gene=-32778;upstream_gene=AGAP004820;annotation=intergenic;EnrichmentRep1=8,165609477;EnrichmentRep2=4,50995094;EnrichmentRep3=7,277994488
2L 3906904 3907442 Length=539;dist2downstream_gene=659;downstream_gene=AGAP004823;dist2upstream_gene=-34296;upstream_gene=AGAP004820;annotation=intergenic;EnrichmentRep1=4,902678266;EnrichmentRep2=4,552011408;EnrichmentRep3=6,405440192
2L 3924231 3924768 Length=538;dist2downstream_gene=0;downstream_gene=AGAP004823;dist2upstream_gene=0;upstream_gene=AGAP004823;annotation=intron_UTR5;EnrichmentRep1=11,07842418;EnrichmentRep2=5,254867371;EnrichmentRep3=9,265070057
2L 3924748 3925270 Length=523;dist2downstream_gene=0;downstream_gene=AGAP004823;dist2upstream_gene=0;upstream_gene=AGAP004823;annotation=intron_UTR5;EnrichmentRep1=6,07388065;EnrichmentRep2=3,412213763;EnrichmentRep3=4,982958072
2L 3949996 3950593 Length=598;dist2downstream_gene=2290;downstream_gene=AGAP004824;dist2upstream_gene=-16428;upstream_gene=AGAP004823;annotation=intergenic;EnrichmentRep1=4,202642133;EnrichmentRep2=4,376812737;EnrichmentRep3=4,49960075
2L 3967336 3968068 Length=733;dist2downstream_gene=0;downstream_gene=AGAP004824;dist2upstream_gene=0;upstream_gene=AGAP004824;annotation=intron5;EnrichmentRep1=19,66469811;EnrichmentRep2=16,5319493;EnrichmentRep3=18,99215288
2L 3967838 3968581 Length=744;dist2downstream_gene=0;downstream_gene=AGAP004824;dist2upstream_gene=0;upstream_gene=AGAP004824;annotation=intron5;EnrichmentRep1=3,725851797;EnrichmentRep2=9,180780752;EnrichmentRep3=10,84219345
2L 3981837 3982356 Length=520;dist2downstream_gene=0;downstream_gene=AGAP029342;dist2upstream_gene=0;upstream_gene=AGAP029342;annotation=exon;EnrichmentRep1=5,854126912;EnrichmentRep2=4,890097028;EnrichmentRep3=6,673198817
2L 4310619 4311346 Length=728;dist2downstream_gene=0;downstream_gene=AGAP004835;dist2upstream_gene=0;upstream_gene=AGAP004835;annotation=exon;EnrichmentRep1=5,182234923;EnrichmentRep2=3,406825145;EnrichmentRep3=3,801591444
2L 4829839 4830455 Length=617;dist2downstream_gene=0;downstream_gene=AGAP004874,AGAP004875;dist2upstream_gene=0;upstream_gene=AGAP004874,AGAP004875;annotation=exon;EnrichmentRep1=5,29810866;EnrichmentRep2=3,349648727;EnrichmentRep3=3,946662824
2L 5025346 5025890 Length=545;dist2downstream_gene=0;downstream_gene=AGAP004892;dist2upstream_gene=0;upstream_gene=AGAP004892;annotation=exon;EnrichmentRep1=6,527540369;EnrichmentRep2=4,766654355;EnrichmentRep3=8,204874813
2L 5345379 5345960 Length=582;dist2downstream_gene=97531;downstream_gene=AGAP004894;dist2upstream_gene=-302991;upstream_gene=AGAP004892;annotation=intergenic;EnrichmentRep1=6,916818031;EnrichmentRep2=4,370951607;EnrichmentRep3=3,449415144
2L 6207247 6207820 Length=574;dist2downstream_gene=0;downstream_gene=AGAP004935,AGAP004936;dist2upstream_gene=0;upstream_gene=AGAP004935,AGAP004936;annotation=UTR5,UTR3;EnrichmentRep1=5,456999078;EnrichmentRep2=5,956299782;EnrichmentRep3=5,175874969
2L 6208047 6208566 Length=520;dist2downstream_gene=0;downstream_gene=AGAP004936;dist2upstream_gene=0;upstream_gene=AGAP004936;annotation=exon;EnrichmentRep1=8,795506448;EnrichmentRep2=6,342828992;EnrichmentRep3=8,04955229
2L 6208577 6209076 Length=500;dist2downstream_gene=0;downstream_gene=AGAP004936;dist2upstream_gene=0;upstream_gene=AGAP004936;annotation=UTR3;EnrichmentRep1=10,66556534;EnrichmentRep2=7,749231357;EnrichmentRep3=9,400183901
2L 6432195 6432716 Length=522;dist2downstream_gene=0;downstream_gene=AGAP004942;dist2upstream_gene=0;upstream_gene=AGAP004942;annotation=intron_UTR5;EnrichmentRep1=6,608775319;EnrichmentRep2=5,247729193;EnrichmentRep3=7,859744932
2L 6434752 6435366 Length=615;dist2downstream_gene=0;downstream_gene=AGAP004942;dist2upstream_gene=0;upstream_gene=AGAP004942;annotation=intron_UTR5;EnrichmentRep1=5,980301345;EnrichmentRep2=3,337909637;EnrichmentRep3=4,729299966
2L 6470265 6470821 Length=557;dist2downstream_gene=51363;downstream_gene=AGAP004943;dist2upstream_gene=-32724;upstream_gene=AGAP004942;annotation=intergenic;EnrichmentRep1=7,811214502;EnrichmentRep2=4,964298904;EnrichmentRep3=5,175874969
2L 6519284 6519840 Length=557;dist2downstream_gene=2344;downstream_gene=AGAP004943;dist2upstream_gene=-81743;upstream_gene=AGAP004942;annotation=intergenic;EnrichmentRep1=4,503351952;EnrichmentRep2=4,833086728;EnrichmentRep3=4,012394623
2L 6538912 6539473 Length=562;dist2downstream_gene=0;downstream_gene=AGAP004943;dist2upstream_gene=0;upstream_gene=AGAP004943;annotation=UTR3;EnrichmentRep1=5,311112618;EnrichmentRep2=4,420171333;EnrichmentRep3=4,102884812
2L 6558549 6559051 Length=503;dist2downstream_gene=0;downstream_gene=AGAP004946;dist2upstream_gene=0;upstream_gene=AGAP004946;annotation=UTR5;EnrichmentRep1=7,233612967;EnrichmentRep2=5,225666326;EnrichmentRep3=7,434352034
2L 6633392 6633924 Length=533;dist2downstream_gene=58991;downstream_gene=AGAP004948;dist2upstream_gene=-11280;upstream_gene=AGAP004947;annotation=intergenic;EnrichmentRep1=17,70618525;EnrichmentRep2=10,83394158;EnrichmentRep3=14,86986351
2L 6643318 6643881 Length=564;dist2downstream_gene=49034;downstream_gene=AGAP004948;dist2upstream_gene=-21206;upstream_gene=AGAP004947;annotation=intergenic;EnrichmentRep1=5,532503154;EnrichmentRep2=4,613827396;EnrichmentRep3=4,601683943
2L 6687981 6688562 Length=582;dist2downstream_gene=4353;downstream_gene=AGAP004948;dist2upstream_gene=-65869;upstream_gene=AGAP004947;annotation=intergenic;EnrichmentRep1=7,350272207;EnrichmentRep2=7,596677215;EnrichmentRep3=10,33981851
2L 6741957 6742473 Length=517;dist2downstream_gene=104640;downstream_gene=AGAP029910;dist2upstream_gene=-8931;upstream_gene=AGAP029856;annotation=intergenic;EnrichmentRep1=7,837277066;EnrichmentRep2=5,997828894;EnrichmentRep3=3,949539475
2L 6756039 6756619 Length=581;dist2downstream_gene=90494;downstream_gene=AGAP029910;dist2upstream_gene=-23013;upstream_gene=AGAP029856;annotation=intergenic;EnrichmentRep1=4,84810385;EnrichmentRep2=4,401375845;EnrichmentRep3=4,708063876
2L 6844254 6844807 Length=554;dist2downstream_gene=2306;downstream_gene=AGAP029910;dist2upstream_gene=-111228;upstream_gene=AGAP029856;annotation=intergenic;EnrichmentRep1=8,344843969;EnrichmentRep2=4,558306753;EnrichmentRep3=4,969352132
2L 6913209 6913772 Length=564;dist2downstream_gene=0;downstream_gene=AGAP029910;dist2upstream_gene=0;upstream_gene=AGAP029910;annotation=intron_UTR5;EnrichmentRep1=7,041396818;EnrichmentRep2=4,652222839;EnrichmentRep3=3,463258103
2L 6942856 6943411 Length=556;dist2downstream_gene=0;downstream_gene=AGAP029910;dist2upstream_gene=0;upstream_gene=AGAP029910;annotation=intron_UTR5;EnrichmentRep1=8,656305614;EnrichmentRep2=6,002328895;EnrichmentRep3=5,891294338
2L 6979318 6979920 Length=603;dist2downstream_gene=0;downstream_gene=AGAP029910;dist2upstream_gene=0;upstream_gene=AGAP029910;annotation=intron1;EnrichmentRep1=4,320658123;EnrichmentRep2=4,032185869;EnrichmentRep3=3,947031043
2L 7492510 7493251 Length=742;dist2downstream_gene=0;downstream_gene=AGAP004980;dist2upstream_gene=0;upstream_gene=AGAP004980;annotation=exon;EnrichmentRep1=4,576842313;EnrichmentRep2=3,283549181;EnrichmentRep3=3,379133937
2L 7565645 7566152 Length=508;dist2downstream_gene=0;downstream_gene=AGAP004989;dist2upstream_gene=0;upstream_gene=AGAP004989;annotation=intron1;EnrichmentRep1=6,816760527;EnrichmentRep2=5,99973906;EnrichmentRep3=9,34688123
2L 7594883 7595415 Length=533;dist2downstream_gene=0;downstream_gene=AGAP004993;dist2upstream_gene=0;upstream_gene=AGAP004993;annotation=intron2;EnrichmentRep1=12,57296166;EnrichmentRep2=10,86676204;EnrichmentRep3=15,20892092
2L 7650981 7651531 Length=551;dist2downstream_gene=0;downstream_gene=AGAP029528;dist2upstream_gene=0;upstream_gene=AGAP029528;annotation=intron3;EnrichmentRep1=3,928740468;EnrichmentRep2=3,019898255;EnrichmentRep3=4,912444139
2L 7790969 7791514 Length=546;dist2downstream_gene=0;downstream_gene=AGAP005003;dist2upstream_gene=0;upstream_gene=AGAP005003;annotation=exon;EnrichmentRep1=4,675347887;EnrichmentRep2=3,282265423;EnrichmentRep3=3,242776988
2L 7827828 7828463 Length=636;dist2downstream_gene=0;downstream_gene=AGAP005008;dist2upstream_gene=0;upstream_gene=AGAP005008;annotation=intron_UTR3;EnrichmentRep1=5,156557601;EnrichmentRep2=3,537686505;EnrichmentRep3=3,813978363
2L 7965597 7966113 Length=517;dist2downstream_gene=0;downstream_gene=AGAP005010;dist2upstream_gene=0;upstream_gene=AGAP005010;annotation=intron1;EnrichmentRep1=5,69289349;EnrichmentRep2=5,357627076;EnrichmentRep3=4,252362866
2L 7990367 7990956 Length=590;dist2downstream_gene=0;downstream_gene=AGAP005010;dist2upstream_gene=0;upstream_gene=AGAP005010;annotation=exon;EnrichmentRep1=6,658498791;EnrichmentRep2=5,567493777;EnrichmentRep3=5,198335082
2L 8113012 8113546 Length=535;dist2downstream_gene=0;downstream_gene=AGAP005011;dist2upstream_gene=0;upstream_gene=AGAP005011;annotation=intron1;EnrichmentRep1=6,393038142;EnrichmentRep2=4,702614221;EnrichmentRep3=3,242776988
2L 8115522 8116054 Length=533;dist2downstream_gene=0;downstream_gene=AGAP005011;dist2upstream_gene=0;upstream_gene=AGAP005011;annotation=intron2;EnrichmentRep1=6,814159633;EnrichmentRep2=5,676547016;EnrichmentRep3=6,614879004
2L 8127591 8128127 Length=537;dist2downstream_gene=0;downstream_gene=AGAP005011;dist2upstream_gene=0;upstream_gene=AGAP005011;annotation=intron3;EnrichmentRep1=4,950165335;EnrichmentRep2=3,513069959;EnrichmentRep3=4,389576265
2L 8298315 8298836 Length=522;dist2downstream_gene=0;downstream_gene=AGAP005014;dist2upstream_gene=0;upstream_gene=AGAP005014;annotation=exon;EnrichmentRep1=6,116036877;EnrichmentRep2=4,600440933;EnrichmentRep3=5,189552444
2L 8304921 8305429 Length=509;dist2downstream_gene=0;downstream_gene=AGAP005015;dist2upstream_gene=0;upstream_gene=AGAP005015;annotation=intron5;EnrichmentRep1=11,82913205;EnrichmentRep2=9,166931259;EnrichmentRep3=12,32319357
2L 8314476 8315013 Length=538;dist2downstream_gene=0;downstream_gene=AGAP005015;dist2upstream_gene=0;upstream_gene=AGAP005015;annotation=intron2;EnrichmentRep1=3,695476452;EnrichmentRep2=3,465181008;EnrichmentRep3=4,429770108
2L 8330960 8331472 Length=513;dist2downstream_gene=0;downstream_gene=AGAP005020;dist2upstream_gene=0;upstream_gene=AGAP005020;annotation=exon;EnrichmentRep1=4,694223974;EnrichmentRep2=4,155021178;EnrichmentRep3=4,539402902
2L 8632608 8633153 Length=546;dist2downstream_gene=0;downstream_gene=AGAP005033;dist2upstream_gene=0;upstream_gene=AGAP005033;annotation=exon;EnrichmentRep1=6,055636387;EnrichmentRep2=4,636223289;EnrichmentRep3=7,121543227
2L 8706969 8707493 Length=525;dist2downstream_gene=0;downstream_gene=AGAP005039;dist2upstream_gene=0;upstream_gene=AGAP005039;annotation=exon;EnrichmentRep1=11,25912112;EnrichmentRep2=8,150997789;EnrichmentRep3=9,11162816
2L 8860051 8860552 Length=502;dist2downstream_gene=0;downstream_gene=AGAP005055;dist2upstream_gene=0;upstream_gene=AGAP005055;annotation=intron_UTR5;EnrichmentRep1=14,72372298;EnrichmentRep2=10,25259421;EnrichmentRep3=9,909195327
2L 8867064 8867710 Length=647;dist2downstream_gene=0;downstream_gene=AGAP005055;dist2upstream_gene=0;upstream_gene=AGAP005055;annotation=intron_UTR5;EnrichmentRep1=7,740900295;EnrichmentRep2=6,237046302;EnrichmentRep3=7,009292971
2L 9679287 9679855 Length=569;dist2downstream_gene=0;downstream_gene=AGAP005076;dist2upstream_gene=0;upstream_gene=AGAP005076;annotation=intron_UTR5;EnrichmentRep1=4,529003735;EnrichmentRep2=3,98476056;EnrichmentRep3=4,151921199
2L 9730207 9730715 Length=509;dist2downstream_gene=4606;downstream_gene=AGAP005079;dist2upstream_gene=-10199;upstream_gene=AGAP005077;annotation=intergenic;EnrichmentRep1=8,923205929;EnrichmentRep2=5,946739569;EnrichmentRep3=5,710624019
2L 9828915 9829421 Length=507;dist2downstream_gene=44183;downstream_gene=AGAP005088;dist2upstream_gene=-49011;upstream_gene=AGAP005082;annotation=intergenic;EnrichmentRep1=5,880768556;EnrichmentRep2=4,133025099;EnrichmentRep3=5,362393313
2L 9863240 9863833 Length=594;dist2downstream_gene=9771;downstream_gene=AGAP005088;dist2upstream_gene=-83336;upstream_gene=AGAP005082;annotation=intergenic;EnrichmentRep1=7,012324632;EnrichmentRep2=4,573097651;EnrichmentRep3=4,562949723
2L 9863975 9864617 Length=643;dist2downstream_gene=8987;downstream_gene=AGAP005088;dist2upstream_gene=-84071;upstream_gene=AGAP005082;annotation=intergenic;EnrichmentRep1=4,785009302;EnrichmentRep2=4,317554348;EnrichmentRep3=3,160687611
2L 9940954 9941482 Length=529;dist2downstream_gene=0;downstream_gene=AGAP005091;dist2upstream_gene=0;upstream_gene=AGAP005091;annotation=UTR3;EnrichmentRep1=4,026264189;EnrichmentRep2=3,166573323;EnrichmentRep3=5,919210988
2L 10037486 10038017 Length=532;dist2downstream_gene=21610;downstream_gene=AGAP005098;dist2upstream_gene=-13157;upstream_gene=AGAP005096;annotation=intergenic;EnrichmentRep1=7,677056837;EnrichmentRep2=5,730869526;EnrichmentRep3=8,68460154
2L 10118142 10118678 Length=537;dist2downstream_gene=0;downstream_gene=AGAP005101;dist2upstream_gene=0;upstream_gene=AGAP005101;annotation=exon;EnrichmentRep1=5,514933318;EnrichmentRep2=3,080523488;EnrichmentRep3=3,879147603
2L 10227903 10228558 Length=656;dist2downstream_gene=0;downstream_gene=AGAP005111;dist2upstream_gene=0;upstream_gene=AGAP005111;annotation=exon;EnrichmentRep1=4,731361307;EnrichmentRep2=3,458433961;EnrichmentRep3=3,655422022
2L 10300094 10300675 Length=582;dist2downstream_gene=0;downstream_gene=AGAP005125;dist2upstream_gene=0;upstream_gene=AGAP005125;annotation=intron_UTR5;EnrichmentRep1=5,854475377;EnrichmentRep2=3,847015956;EnrichmentRep3=3,34198183
2L 10340530 10341044 Length=515;dist2downstream_gene=0;downstream_gene=AGAP005130;dist2upstream_gene=0;upstream_gene=AGAP005130;annotation=exon;EnrichmentRep1=8,731729916;EnrichmentRep2=6,126234916;EnrichmentRep3=7,574588055
2L 10501036 10501581 Length=546;dist2downstream_gene=37171;downstream_gene=AGAP005145;dist2upstream_gene=-2907;upstream_gene=AGAP005143;annotation=intergenic;EnrichmentRep1=4,61319759;EnrichmentRep2=3,765700242;EnrichmentRep3=4,930260888
2L 10530954 10531786 Length=833;dist2downstream_gene=6966;downstream_gene=AGAP005145;dist2upstream_gene=-32825;upstream_gene=AGAP005143;annotation=intergenic;EnrichmentRep1=4,330419436;EnrichmentRep2=3,05848161;EnrichmentRep3=3,673671296
2L 10582881 10583506 Length=626;dist2downstream_gene=0;downstream_gene=AGAP029363;dist2upstream_gene=0;upstream_gene=AGAP029363;annotation=exon;EnrichmentRep1=9,499333914;EnrichmentRep2=4,666800423;EnrichmentRep3=6,244567882
2L 10785828 10786358 Length=531;dist2downstream_gene=0;downstream_gene=AGAP005160;dist2upstream_gene=0;upstream_gene=AGAP005160;annotation=intron3;EnrichmentRep1=3,457708899;EnrichmentRep2=3,195777476;EnrichmentRep3=3,947025108
2L 10847888 10848400 Length=513;dist2downstream_gene=0;downstream_gene=AGAP005162;dist2upstream_gene=0;upstream_gene=AGAP005162;annotation=intron1;EnrichmentRep1=5,14280026;EnrichmentRep2=4,064186837;EnrichmentRep3=3,699131454
2L 10882083 10882630 Length=548;dist2downstream_gene=24980;downstream_gene=AGAP005163;dist2upstream_gene=-32100;upstream_gene=AGAP005162;annotation=intergenic;EnrichmentRep1=10,01490329;EnrichmentRep2=8,729190542;EnrichmentRep3=8,094494615
2L 11026006 11026511 Length=506;dist2downstream_gene=25855;downstream_gene=AGAP005164;dist2upstream_gene=-116239;upstream_gene=AGAP005163;annotation=intergenic;EnrichmentRep1=4,703967644;EnrichmentRep2=3,940291416;EnrichmentRep3=7,86541534
2L 11182996 11183588 Length=593;dist2downstream_gene=0;downstream_gene=AGAP005165;dist2upstream_gene=0;upstream_gene=AGAP005165;annotation=exon;EnrichmentRep1=4,21120152;EnrichmentRep2=3,445644479;EnrichmentRep3=3,98437064
2L 11378964 11379503 Length=540;dist2downstream_gene=0;downstream_gene=AGAP005175;dist2upstream_gene=0;upstream_gene=AGAP005175;annotation=intron_UTR5;EnrichmentRep1=10,94010538;EnrichmentRep2=10,05535551;EnrichmentRep3=10,07485224
2L 11527730 11528244 Length=515;dist2downstream_gene=156941;downstream_gene=AGAP005182;dist2upstream_gene=-110845;upstream_gene=AGAP005180;annotation=intergenic;EnrichmentRep1=9,035158595;EnrichmentRep2=5,314743974;EnrichmentRep3=8,675399312
2L 11801235 11801795 Length=561;dist2downstream_gene=45417;downstream_gene=AGAP005183;dist2upstream_gene=-115212;upstream_gene=AGAP005182;annotation=intergenic;EnrichmentRep1=6,680861922;EnrichmentRep2=6,335996721;EnrichmentRep3=6,946446819
2L 11850539 11851193 Length=655;dist2downstream_gene=195640;downstream_gene=AGAP005185;dist2upstream_gene=-1391;upstream_gene=AGAP005183;annotation=intergenic;EnrichmentRep1=12,96711196;EnrichmentRep2=6,873448084;EnrichmentRep3=11,419309
2L 11866083 11866787 Length=705;dist2downstream_gene=180046;downstream_gene=AGAP005185;dist2upstream_gene=-16935;upstream_gene=AGAP005183;annotation=intergenic;EnrichmentRep1=10,371095;EnrichmentRep2=7,82104387;EnrichmentRep3=5,349528861
2L 11866583 11867291 Length=709;dist2downstream_gene=179542;downstream_gene=AGAP005185;dist2upstream_gene=-17435;upstream_gene=AGAP005183;annotation=intergenic;EnrichmentRep1=5,496456988;EnrichmentRep2=3,601134701;EnrichmentRep3=6,502808275
2L 11918512 11919038 Length=527;dist2downstream_gene=127795;downstream_gene=AGAP005185;dist2upstream_gene=-69364;upstream_gene=AGAP005183;annotation=intergenic;EnrichmentRep1=8,119562985;EnrichmentRep2=6,49035105;EnrichmentRep3=6,013966655
2L 11921002 11921540 Length=539;dist2downstream_gene=125293;downstream_gene=AGAP005185;dist2upstream_gene=-71854;upstream_gene=AGAP005183;annotation=intergenic;EnrichmentRep1=4,079201238;EnrichmentRep2=4,657863643;EnrichmentRep3=5,232155187
2L 12072777 12073461 Length=685;dist2downstream_gene=44285;downstream_gene=AGAP005187;dist2upstream_gene=-24592;upstream_gene=AGAP005185;annotation=intergenic;EnrichmentRep1=3,995213937;EnrichmentRep2=3,89080184;EnrichmentRep3=4,688221288
2L 12194807 12195319 Length=513;dist2downstream_gene=0;downstream_gene=AGAP029855,AGAP029521;dist2upstream_gene=0;upstream_gene=AGAP029855,AGAP029521;annotation=exon;EnrichmentRep1=6,195517183;EnrichmentRep2=3,878567732;EnrichmentRep3=3,647228051
2L 12210200 12210783 Length=584;dist2downstream_gene=48;downstream_gene=AGAP005205;dist2upstream_gene=-1571;upstream_gene=AGAP005203;annotation=intergenic;EnrichmentRep1=6,454442458;EnrichmentRep2=3,607765112;EnrichmentRep3=8,616901387
2L 12217775 12218289 Length=515;dist2downstream_gene=0;downstream_gene=AGAP005205;dist2upstream_gene=0;upstream_gene=AGAP005205;annotation=exon;EnrichmentRep1=8,276086612;EnrichmentRep2=7,644798939;EnrichmentRep3=9,378145368
2L 12411214 12411800 Length=587;dist2downstream_gene=0;downstream_gene=AGAP005216;dist2upstream_gene=0;upstream_gene=AGAP005216;annotation=UTR5;EnrichmentRep1=4,794885828;EnrichmentRep2=3,384535596;EnrichmentRep3=3,220126181
2L 12480016 12480574 Length=559;dist2downstream_gene=0;downstream_gene=AGAP005219;dist2upstream_gene=0;upstream_gene=AGAP005219;annotation=exon;EnrichmentRep1=7,152581179;EnrichmentRep2=5,458380379;EnrichmentRep3=5,737037006
2L 12535437 12535984 Length=548;dist2downstream_gene=0;downstream_gene=AGAP005227;dist2upstream_gene=0;upstream_gene=AGAP005227;annotation=exon;EnrichmentRep1=4,7482277;EnrichmentRep2=3,241181053;EnrichmentRep3=4,231230436
2L 12543843 12544360 Length=518;dist2downstream_gene=3750;downstream_gene=AGAP005229;dist2upstream_gene=-3968;upstream_gene=AGAP005228;annotation=intergenic;EnrichmentRep1=9,904770435;EnrichmentRep2=7,5064236;EnrichmentRep3=4,652880015
2L 12559504 12560069 Length=566;dist2downstream_gene=34089;downstream_gene=AGAP029579;dist2upstream_gene=-304;upstream_gene=AGAP005229;annotation=intergenic;EnrichmentRep1=7,599713602;EnrichmentRep2=4,265043438;EnrichmentRep3=8,601473308
2L 12609648 12610156 Length=509;dist2downstream_gene=0;downstream_gene=AGAP029579;dist2upstream_gene=0;upstream_gene=AGAP029579;annotation=intron2;EnrichmentRep1=10,185497;EnrichmentRep2=7,357956484;EnrichmentRep3=11,00284478
2L 12628180 12628706 Length=527;dist2downstream_gene=0;downstream_gene=AGAP029579;dist2upstream_gene=0;upstream_gene=AGAP029579;annotation=intron1;EnrichmentRep1=11,93084369;EnrichmentRep2=5,966847923;EnrichmentRep3=10,11093901
2L 12673931 12674474 Length=544;dist2downstream_gene=0;downstream_gene=AGAP005235;dist2upstream_gene=0;upstream_gene=AGAP005235;annotation=intron_UTR5;EnrichmentRep1=8,746832922;EnrichmentRep2=6,915848576;EnrichmentRep3=5,127496468
2L 12713542 12714048 Length=507;dist2downstream_gene=100;downstream_gene=AGAP005241;dist2upstream_gene=-691;upstream_gene=AGAP005240;annotation=intergenic;EnrichmentRep1=5,826503554;EnrichmentRep2=5,191737587;EnrichmentRep3=7,14053927
2L 12729125 12729632 Length=508;dist2downstream_gene=0;downstream_gene=AGAP005243;dist2upstream_gene=0;upstream_gene=AGAP005243;annotation=UTR3;EnrichmentRep1=3,971154427;EnrichmentRep2=3,057178474;EnrichmentRep3=4,140130748
2L 12788977 12789476 Length=500;dist2downstream_gene=0;downstream_gene=AGAP005244;dist2upstream_gene=0;upstream_gene=AGAP005244;annotation=intron_UTR5;EnrichmentRep1=6,389159157;EnrichmentRep2=3,994633402;EnrichmentRep3=3,96513703
2L 12800615 12801134 Length=520;dist2downstream_gene=0;downstream_gene=AGAP005244;dist2upstream_gene=0;upstream_gene=AGAP005244;annotation=intron2;EnrichmentRep1=9,905555743;EnrichmentRep2=5,821172547;EnrichmentRep3=7,213990987
2L 12898564 12899222 Length=659;dist2downstream_gene=0;downstream_gene=AGAP005245;dist2upstream_gene=0;upstream_gene=AGAP005245;annotation=intron_UTR5;EnrichmentRep1=6,373111682;EnrichmentRep2=4,758240697;EnrichmentRep3=4,619834781
2L 13001046 13001616 Length=571;dist2downstream_gene=0;downstream_gene=AGAP005246;dist2upstream_gene=0;upstream_gene=AGAP005246;annotation=exon;EnrichmentRep1=7,286437332;EnrichmentRep2=4,548235032;EnrichmentRep3=6,482751512
2L 13120901 13121418 Length=518;dist2downstream_gene=3870;downstream_gene=AGAP005249;dist2upstream_gene=-2066;upstream_gene=AGAP005248;annotation=intergenic;EnrichmentRep1=8,199083545;EnrichmentRep2=5,510795789;EnrichmentRep3=4,25648368
2L 13498571 13499160 Length=590;dist2downstream_gene=0;downstream_gene=AGAP005269;dist2upstream_gene=0;upstream_gene=AGAP005269;annotation=exon;EnrichmentRep1=6,096498153;EnrichmentRep2=6,274033742;EnrichmentRep3=8,542087006
2L 13604448 13605007 Length=560;dist2downstream_gene=0;downstream_gene=AGAP005281;dist2upstream_gene=0;upstream_gene=AGAP005281;annotation=intron_UTR5;EnrichmentRep1=7,374190944;EnrichmentRep2=3,237928172;EnrichmentRep3=4,453249962
2L 13605473 13606131 Length=659;dist2downstream_gene=0;downstream_gene=AGAP005281;dist2upstream_gene=0;upstream_gene=AGAP005281;annotation=intron_UTR5;EnrichmentRep1=12,58953374;EnrichmentRep2=8,666349958;EnrichmentRep3=11,06018629
2L 14035501 14036041 Length=541;dist2downstream_gene=0;downstream_gene=AGAP005321;dist2upstream_gene=0;upstream_gene=AGAP005321;annotation=exon;EnrichmentRep1=4,61081375;EnrichmentRep2=5,290114192;EnrichmentRep3=5,700730418
2L 14077756 14078285 Length=530;dist2downstream_gene=0;downstream_gene=AGAP005324;dist2upstream_gene=0;upstream_gene=AGAP005324;annotation=intron1;EnrichmentRep1=8,096993229;EnrichmentRep2=5,599712269;EnrichmentRep3=7,765429462
2L 14379307 14379921 Length=615;dist2downstream_gene=0;downstream_gene=AGAP005347;dist2upstream_gene=0;upstream_gene=AGAP005347;annotation=exon;EnrichmentRep1=8,982959939;EnrichmentRep2=5,845388596;EnrichmentRep3=4,855471433
2L 14379828 14380429 Length=602;dist2downstream_gene=0;downstream_gene=AGAP005347;dist2upstream_gene=0;upstream_gene=AGAP005347;annotation=exon;EnrichmentRep1=6,091433191;EnrichmentRep2=4,689730622;EnrichmentRep3=6,171358041
2L 14517809 14518359 Length=551;dist2downstream_gene=12638;downstream_gene=AGAP029615;dist2upstream_gene=-36665;upstream_gene=AGAP005353;annotation=intergenic;EnrichmentRep1=9,751038095;EnrichmentRep2=6,486272776;EnrichmentRep3=11,6879071
2L 14542810 14543387 Length=578;dist2downstream_gene=0;downstream_gene=AGAP029615;dist2upstream_gene=0;upstream_gene=AGAP029615;annotation=exon;EnrichmentRep1=6,766351427;EnrichmentRep2=4,658211161;EnrichmentRep3=6,615751047
2L 14591996 14592562 Length=567;dist2downstream_gene=7817;downstream_gene=AGAP005356;dist2upstream_gene=-30429;upstream_gene=AGAP029364;annotation=intergenic;EnrichmentRep1=5,790337744;EnrichmentRep2=6,236087457;EnrichmentRep3=8,862261474
2L 14666077 14666697 Length=621;dist2downstream_gene=0;downstream_gene=AGAP005366;dist2upstream_gene=0;upstream_gene=AGAP005366;annotation=UTR3;EnrichmentRep1=8,027612293;EnrichmentRep2=6,311746566;EnrichmentRep3=7,503731619
2L 14688735 14689286 Length=552;dist2downstream_gene=0;downstream_gene=AGAP005368;dist2upstream_gene=0;upstream_gene=AGAP005368;annotation=intron1;EnrichmentRep1=4,204138841;EnrichmentRep2=3,159773195;EnrichmentRep3=6,936495779
2L 14696066 14696613 Length=548;dist2downstream_gene=0;downstream_gene=AGAP005368;dist2upstream_gene=0;upstream_gene=AGAP005368;annotation=UTR5;EnrichmentRep1=4,311989462;EnrichmentRep2=3,22923944;EnrichmentRep3=3,672529811
2L 14719102 14719778 Length=677;dist2downstream_gene=0;downstream_gene=AGAP005374;dist2upstream_gene=0;upstream_gene=AGAP005374;annotation=exon;EnrichmentRep1=4,438307651;EnrichmentRep2=3,65299029;EnrichmentRep3=5,891294338
2L 14776478 14777120 Length=643;dist2downstream_gene=0;downstream_gene=AGAP005378;dist2upstream_gene=0;upstream_gene=AGAP005378;annotation=intron1;EnrichmentRep1=4,168962453;EnrichmentRep2=3,767186401;EnrichmentRep3=3,264667267
2L 14831954 14832482 Length=529;dist2downstream_gene=0;downstream_gene=AGAP005380;dist2upstream_gene=0;upstream_gene=AGAP005380;annotation=UTR3;EnrichmentRep1=9,514671089;EnrichmentRep2=7,859562489;EnrichmentRep3=11,71477929
2L 14888289 14888879 Length=591;dist2downstream_gene=8674;downstream_gene=AGAP005391;dist2upstream_gene=-21168;upstream_gene=AGAP005390;annotation=intergenic;EnrichmentRep1=5,945323003;EnrichmentRep2=5,154075951;EnrichmentRep3=7,480218146
2L 14931521 14932020 Length=500;dist2downstream_gene=0;downstream_gene=AGAP005394;dist2upstream_gene=0;upstream_gene=AGAP005394;annotation=intron_UTR5;EnrichmentRep1=17,16137248;EnrichmentRep2=14,90071918;EnrichmentRep3=14,74345389
2L 14932021 14932525 Length=505;dist2downstream_gene=0;downstream_gene=AGAP005394;dist2upstream_gene=0;upstream_gene=AGAP005394;annotation=intron_UTR5;EnrichmentRep1=8,032513697;EnrichmentRep2=6,271709103;EnrichmentRep3=6,222293409
2L 14958459 14959118 Length=660;dist2downstream_gene=15369;downstream_gene=AGAP005396;dist2upstream_gene=-24739;upstream_gene=AGAP005394;annotation=intergenic;EnrichmentRep1=6,160706635;EnrichmentRep2=4,923327172;EnrichmentRep3=5,879556725
2L 15089905 15090527 Length=623;dist2downstream_gene=56492;downstream_gene=AGAP005404;dist2upstream_gene=-4316;upstream_gene=AGAP005402;annotation=intergenic;EnrichmentRep1=8,340254319;EnrichmentRep2=6,514488249;EnrichmentRep3=6,012093962
2L 15096452 15097042 Length=591;dist2downstream_gene=49977;downstream_gene=AGAP005404;dist2upstream_gene=-10863;upstream_gene=AGAP005402;annotation=intergenic;EnrichmentRep1=7,467008888;EnrichmentRep2=5,91302174;EnrichmentRep3=3,609704161
2L 15127844 15128426 Length=583;dist2downstream_gene=18593;downstream_gene=AGAP005404;dist2upstream_gene=-42255;upstream_gene=AGAP005402;annotation=intergenic;EnrichmentRep1=6,831218396;EnrichmentRep2=4,931310663;EnrichmentRep3=3,887789995
2L 15181657 15182179 Length=523;dist2downstream_gene=0;downstream_gene=AGAP005406;dist2upstream_gene=0;upstream_gene=AGAP005406;annotation=exon;EnrichmentRep1=8,991454797;EnrichmentRep2=7,285814577;EnrichmentRep3=8,724004797
2L 15263267 15263794 Length=528;dist2downstream_gene=0;downstream_gene=AGAP005411;dist2upstream_gene=0;upstream_gene=AGAP005411;annotation=intron2;EnrichmentRep1=10,23163754;EnrichmentRep2=7,259234813;EnrichmentRep3=9,88031237
2L 15271574 15272116 Length=543;dist2downstream_gene=0;downstream_gene=AGAP005411;dist2upstream_gene=0;upstream_gene=AGAP005411;annotation=intron1;EnrichmentRep1=8,741929921;EnrichmentRep2=7,685741302;EnrichmentRep3=10,06639821
2L 15407025 15407598 Length=574;dist2downstream_gene=0;downstream_gene=AGAP005425;dist2upstream_gene=0;upstream_gene=AGAP005425;annotation=intron1;EnrichmentRep1=5,761365965;EnrichmentRep2=4,999678552;EnrichmentRep3=5,531882591
2L 15428668 15429288 Length=621;dist2downstream_gene=0;downstream_gene=AGAP005432;dist2upstream_gene=0;upstream_gene=AGAP005432;annotation=exon;EnrichmentRep1=4,667000175;EnrichmentRep2=4,614727783;EnrichmentRep3=8,192598904
2L 15453084 15453599 Length=516;dist2downstream_gene=0;downstream_gene=AGAP005433,AGAP005434;dist2upstream_gene=0;upstream_gene=AGAP005433,AGAP005434;annotation=exon;EnrichmentRep1=7,132859611;EnrichmentRep2=6,730069114;EnrichmentRep3=4,826270511
2L 15505327 15505859 Length=533;dist2downstream_gene=30646;downstream_gene=AGAP029473;dist2upstream_gene=-5669;upstream_gene=AGAP005440;annotation=intergenic;EnrichmentRep1=13,22845035;EnrichmentRep2=7,911320119;EnrichmentRep3=14,43767637
2L 15526995 15527508 Length=514;dist2downstream_gene=8997;downstream_gene=AGAP029473;dist2upstream_gene=-27337;upstream_gene=AGAP005440;annotation=intergenic;EnrichmentRep1=8,331256496;EnrichmentRep2=8,743652317;EnrichmentRep3=9,202981554
2L 15540040 15540540 Length=501;dist2downstream_gene=0;downstream_gene=AGAP029473;dist2upstream_gene=0;upstream_gene=AGAP029473;annotation=intron_UTR3;EnrichmentRep1=7,645949334;EnrichmentRep2=4,695926203;EnrichmentRep3=5,718834819
2L 15579240 15579756 Length=517;dist2downstream_gene=0;downstream_gene=AGAP005449;dist2upstream_gene=0;upstream_gene=AGAP005449;annotation=intron1;EnrichmentRep1=12,34079134;EnrichmentRep2=7,996956773;EnrichmentRep3=12,32319357
2L 15582594 15583136 Length=543;dist2downstream_gene=0;downstream_gene=AGAP005449;dist2upstream_gene=0;upstream_gene=AGAP005449;annotation=intron1;EnrichmentRep1=4,599943459;EnrichmentRep2=4,394107091;EnrichmentRep3=5,053619759
2L 15590302 15590874 Length=573;dist2downstream_gene=0;downstream_gene=AGAP005449;dist2upstream_gene=0;upstream_gene=AGAP005449;annotation=intron1;EnrichmentRep1=10,11232441;EnrichmentRep2=5,915581744;EnrichmentRep3=10,85327188
2L 15608165 15608687 Length=523;dist2downstream_gene=0;downstream_gene=AGAP005449;dist2upstream_gene=0;upstream_gene=AGAP005449;annotation=intron1;EnrichmentRep1=6,52317514;EnrichmentRep2=5,678664037;EnrichmentRep3=7,238521087
2L 15626747 15627294 Length=548;dist2downstream_gene=0;downstream_gene=AGAP005449;dist2upstream_gene=0;upstream_gene=AGAP005449;annotation=intron1;EnrichmentRep1=5,893738995;EnrichmentRep2=5,557561467;EnrichmentRep3=4,617523309
2L 15945436 15946053 Length=618;dist2downstream_gene=0;downstream_gene=AGAP005465;dist2upstream_gene=0;upstream_gene=AGAP005465;annotation=intron7;EnrichmentRep1=4,84810385;EnrichmentRep2=4,235640412;EnrichmentRep3=3,947031043
2L 16060007 16060533 Length=527;dist2downstream_gene=0;downstream_gene=AGAP005472;dist2upstream_gene=0;upstream_gene=AGAP005472;annotation=exon;EnrichmentRep1=6,891879519;EnrichmentRep2=5,798012375;EnrichmentRep3=6,053651559
2L 16242607 16243121 Length=515;dist2downstream_gene=0;downstream_gene=AGAP005498,AGAP005500;dist2upstream_gene=0;upstream_gene=AGAP005498,AGAP005500;annotation=exon;EnrichmentRep1=4,801371569;EnrichmentRep2=3,673631347;EnrichmentRep3=3,322564875
2L 16400104 16400604 Length=501;dist2downstream_gene=0;downstream_gene=AGAP005508;dist2upstream_gene=0;upstream_gene=AGAP005508;annotation=exon;EnrichmentRep1=14,25124392;EnrichmentRep2=10,04880828;EnrichmentRep3=7,836116941
2L 16419509 16420102 Length=594;dist2downstream_gene=0;downstream_gene=AGAP005508;dist2upstream_gene=0;upstream_gene=AGAP005508;annotation=intron1;EnrichmentRep1=5,113166636;EnrichmentRep2=5,166560039;EnrichmentRep3=8,192303694
2L 16428474 16429018 Length=545;dist2downstream_gene=0;downstream_gene=AGAP005508;dist2upstream_gene=0;upstream_gene=AGAP005508;annotation=intron1;EnrichmentRep1=4,471709869;EnrichmentRep2=3,958629126;EnrichmentRep3=3,875375003
2L 16429007 16429625 Length=619;dist2downstream_gene=0;downstream_gene=AGAP005508;dist2upstream_gene=0;upstream_gene=AGAP005508;annotation=intron1;EnrichmentRep1=3,837213508;EnrichmentRep2=3,496612697;EnrichmentRep3=5,394162901
2L 16434966 16435699 Length=734;dist2downstream_gene=0;downstream_gene=AGAP005508;dist2upstream_gene=0;upstream_gene=AGAP005508;annotation=intron1;EnrichmentRep1=14,90915586;EnrichmentRep2=10,2480146;EnrichmentRep3=15,4473261
2L 16435467 16436204 Length=738;dist2downstream_gene=0;downstream_gene=AGAP005508;dist2upstream_gene=0;upstream_gene=AGAP005508;annotation=intron1;EnrichmentRep1=12,36578912;EnrichmentRep2=10,56296886;EnrichmentRep3=7,316095154
2L 16442866 16443423 Length=558;dist2downstream_gene=0;downstream_gene=AGAP005508;dist2upstream_gene=0;upstream_gene=AGAP005508;annotation=intron1;EnrichmentRep1=7,57972872;EnrichmentRep2=6,4908576;EnrichmentRep3=8,56325594
2L 16605826 16606423 Length=598;dist2downstream_gene=0;downstream_gene=AGAP005521;dist2upstream_gene=0;upstream_gene=AGAP005521;annotation=UTR5;EnrichmentRep1=6,897301578;EnrichmentRep2=4,678951838;EnrichmentRep3=4,982958072
2L 16698817 16699335 Length=519;dist2downstream_gene=83626;downstream_gene=AGAP005536;dist2upstream_gene=-4064;upstream_gene=AGAP005535;annotation=intergenic;EnrichmentRep1=6,482651084;EnrichmentRep2=6,628159984;EnrichmentRep3=6,082355914
2L 16852602 16853140 Length=539;dist2downstream_gene=0;downstream_gene=AGAP005537;dist2upstream_gene=0;upstream_gene=AGAP005537;annotation=UTR5;EnrichmentRep1=8,40459718;EnrichmentRep2=4,987713028;EnrichmentRep3=8,76012199
2L 16906002 16906507 Length=506;dist2downstream_gene=0;downstream_gene=AGAP005546;dist2upstream_gene=0;upstream_gene=AGAP005546;annotation=intron_UTR5;EnrichmentRep1=13,11515084;EnrichmentRep2=9,241206677;EnrichmentRep3=10,16018916
2L 16936195 16936699 Length=505;dist2downstream_gene=0;downstream_gene=AGAP005546;dist2upstream_gene=0;upstream_gene=AGAP005546;annotation=intron3;EnrichmentRep1=7,645949334;EnrichmentRep2=4,481825306;EnrichmentRep3=5,232389096
2L 16972430 16973439 Length=1010;dist2downstream_gene=0;downstream_gene=AGAP005551;dist2upstream_gene=0;upstream_gene=AGAP005551;annotation=UTR5;EnrichmentRep1=6,815175322;EnrichmentRep2=6,463515306;EnrichmentRep3=8,418965479;Enrichmentrep1=12,36578912
2L 17076944 17077488 Length=545;dist2downstream_gene=0;downstream_gene=AGAP005562,AGAP005563;dist2upstream_gene=0;upstream_gene=AGAP005562,AGAP005563;annotation=intron1,intron_UTR5;EnrichmentRep1=4,256156293;EnrichmentRep2=5,295920917;EnrichmentRep3=6,425509643
2L 17113475 17113993 Length=519;dist2downstream_gene=0;downstream_gene=AGAP005564;dist2upstream_gene=0;upstream_gene=AGAP005564;annotation=intron7;EnrichmentRep1=8,169567091;EnrichmentRep2=6,195478507;EnrichmentRep3=4,872061425
2L 17395770 17396332 Length=563;dist2downstream_gene=0;downstream_gene=AGAP005583;dist2upstream_gene=0;upstream_gene=AGAP005583;annotation=intron_UTR5;EnrichmentRep1=4,929007351;EnrichmentRep2=4,082825309;EnrichmentRep3=3,946662824
2L 17402313 17402926 Length=614;dist2downstream_gene=0;downstream_gene=AGAP005583;dist2upstream_gene=0;upstream_gene=AGAP005583;annotation=UTR5;EnrichmentRep1=8,877525561;EnrichmentRep2=5,215364696;EnrichmentRep3=7,382313529
2L 17433245 17433762 Length=518;dist2downstream_gene=0;downstream_gene=AGAP005585;dist2upstream_gene=0;upstream_gene=AGAP005585;annotation=intron_UTR5;EnrichmentRep1=5,43678623;EnrichmentRep2=5,427663711;EnrichmentRep3=4,330981714
2L 17514234 17514809 Length=576;dist2downstream_gene=49518;downstream_gene=AGAP005594;dist2upstream_gene=-7882;upstream_gene=AGAP005593;annotation=intergenic;EnrichmentRep1=6,888699319;EnrichmentRep2=4,54409176;EnrichmentRep3=5,349590172
2L 17580097 17580618 Length=522;dist2downstream_gene=0;downstream_gene=AGAP005595;dist2upstream_gene=0;upstream_gene=AGAP005595;annotation=exon;EnrichmentRep1=14,96452489;EnrichmentRep2=6,877829212;EnrichmentRep3=9,96347164
2L 17627543 17628194 Length=652;dist2downstream_gene=70817;downstream_gene=AGAP005596;dist2upstream_gene=-17803;upstream_gene=AGAP005595;annotation=intergenic;EnrichmentRep1=7,308851705;EnrichmentRep2=6,531991967;EnrichmentRep3=6,118838501
2L 17656139 17656714 Length=576;dist2downstream_gene=42297;downstream_gene=AGAP005596;dist2upstream_gene=-46399;upstream_gene=AGAP005595;annotation=intergenic;EnrichmentRep1=7,528569659;EnrichmentRep2=4,77060648;EnrichmentRep3=7,774597716
2L 17808017 17808517 Length=501;dist2downstream_gene=0;downstream_gene=AGAP005606;dist2upstream_gene=0;upstream_gene=AGAP005606;annotation=intron_UTR5;EnrichmentRep1=4,307911506;EnrichmentRep2=4,144161317;EnrichmentRep3=5,788408561
2L 17899590 17900153 Length=564;dist2downstream_gene=0;downstream_gene=AGAP005617;dist2upstream_gene=0;upstream_gene=AGAP005617;annotation=UTR5;EnrichmentRep1=5,676346651;EnrichmentRep2=4,480125028;EnrichmentRep3=6,673198817
2L 17915330 17916030 Length=701;dist2downstream_gene=0;downstream_gene=AGAP005617;dist2upstream_gene=0;upstream_gene=AGAP005617;annotation=intron2;EnrichmentRep1=4,263732845;EnrichmentRep2=4,248721595;EnrichmentRep3=3,631992251
2L 17954007 17954589 Length=583;dist2downstream_gene=0;downstream_gene=AGAP005625;dist2upstream_gene=0;upstream_gene=AGAP005625;annotation=intron1;EnrichmentRep1=7,860136067;EnrichmentRep2=7,363817762;EnrichmentRep3=9,550235363
2L 18040776 18041279 Length=504;dist2downstream_gene=0;downstream_gene=AGAP005633;dist2upstream_gene=0;upstream_gene=AGAP005633;annotation=exon;EnrichmentRep1=17,74217175;EnrichmentRep2=14,27293957;EnrichmentRep3=22,75226449
2L 18248640 18249352 Length=713;dist2downstream_gene=0;downstream_gene=AGAP029520;dist2upstream_gene=0;upstream_gene=AGAP029520;annotation=intron_UTR5;EnrichmentRep1=4,63393471;EnrichmentRep2=4,617620109;EnrichmentRep3=4,213271151
2L 18344357 18344861 Length=505;dist2downstream_gene=0;downstream_gene=AGAP005656;dist2upstream_gene=0;upstream_gene=AGAP005656;annotation=intron1;EnrichmentRep1=7,012324632;EnrichmentRep2=5,003577184;EnrichmentRep3=4,704741007
2L 18388411 18388959 Length=549;dist2downstream_gene=0;downstream_gene=AGAP005661;dist2upstream_gene=0;upstream_gene=AGAP005661;annotation=intron3;EnrichmentRep1=4,865305651;EnrichmentRep2=4,458620421;EnrichmentRep3=5,700730418
2L 18481626 18482142 Length=517;dist2downstream_gene=0;downstream_gene=AGAP005661;dist2upstream_gene=0;upstream_gene=AGAP005661;annotation=intron_UTR5;EnrichmentRep1=9,841162882;EnrichmentRep2=6,005334018;EnrichmentRep3=7,176241247
2L 18485888 18486641 Length=754;dist2downstream_gene=4898;downstream_gene=AGAP005662;dist2upstream_gene=-2930;upstream_gene=AGAP005661;annotation=intergenic;EnrichmentRep1=6,589431355;EnrichmentRep2=6,005334018;EnrichmentRep3=8,56325594
2L 18586944 18587503 Length=560;dist2downstream_gene=0;downstream_gene=AGAP005674;dist2upstream_gene=0;upstream_gene=AGAP005674;annotation=intron_UTR5;EnrichmentRep1=9,192096617;EnrichmentRep2=4,265043438;EnrichmentRep3=4,287829076
2L 18637585 18638118 Length=534;dist2downstream_gene=10765;downstream_gene=AGAP005675;dist2upstream_gene=-24136;upstream_gene=AGAP005674;annotation=intergenic;EnrichmentRep1=5,857950618;EnrichmentRep2=4,195263283;EnrichmentRep3=4,662002736
2L 18679803 18680304 Length=502;dist2downstream_gene=0;downstream_gene=AGAP005680;dist2upstream_gene=0;upstream_gene=AGAP005680;annotation=exon;EnrichmentRep1=5,588021259;EnrichmentRep2=4,22827121;EnrichmentRep3=5,783882392
2L 18723048 18723584 Length=537;dist2downstream_gene=2087;downstream_gene=AGAP005682;dist2upstream_gene=-7471;upstream_gene=AGAP028447;annotation=intergenic;EnrichmentRep1=6,884117435;EnrichmentRep2=5,417459046;EnrichmentRep3=10,54869178
2L 18961292 18961881 Length=590;dist2downstream_gene=136085;downstream_gene=AGAP005695;dist2upstream_gene=-133390;upstream_gene=AGAP029361;annotation=intergenic;EnrichmentRep1=6,474137721;EnrichmentRep2=6,099549378;EnrichmentRep3=7,491948112
2L 18966554 18967258 Length=705;dist2downstream_gene=130708;downstream_gene=AGAP005695;dist2upstream_gene=-138652;upstream_gene=AGAP029361;annotation=intergenic;EnrichmentRep1=9,923939523;EnrichmentRep2=6,990682752;EnrichmentRep3=4,841731489
2L 18978409 18979118 Length=710;dist2downstream_gene=118848;downstream_gene=AGAP005695;dist2upstream_gene=-150507;upstream_gene=AGAP029361;annotation=intergenic;EnrichmentRep1=4,735881056;EnrichmentRep2=4,183492364;EnrichmentRep3=3,949539475
2L 18989262 18989808 Length=547;dist2downstream_gene=108158;downstream_gene=AGAP005695;dist2upstream_gene=-161360;upstream_gene=AGAP029361;annotation=intergenic;EnrichmentRep1=5,123647993;EnrichmentRep2=3,715883263;EnrichmentRep3=5,095618511
2L 18994263 18994776 Length=514;dist2downstream_gene=103190;downstream_gene=AGAP005695;dist2upstream_gene=-166361;upstream_gene=AGAP029361;annotation=intergenic;EnrichmentRep1=6,86509723;EnrichmentRep2=4,534109163;EnrichmentRep3=6,437739526
2L 19005041 19005670 Length=630;dist2downstream_gene=92296;downstream_gene=AGAP005695;dist2upstream_gene=-177139;upstream_gene=AGAP029361;annotation=intergenic;EnrichmentRep1=11,0601754;EnrichmentRep2=8,406832509;EnrichmentRep3=11,73299119
2L 19008636 19009192 Length=557;dist2downstream_gene=88774;downstream_gene=AGAP005695;dist2upstream_gene=-180734;upstream_gene=AGAP029361;annotation=intergenic;EnrichmentRep1=16,30440868;EnrichmentRep2=10,64548265;EnrichmentRep3=14,40617521
2L 19011601 19012107 Length=507;dist2downstream_gene=85859;downstream_gene=AGAP005695;dist2upstream_gene=-183699;upstream_gene=AGAP029361;annotation=intergenic;EnrichmentRep1=6,87047467;EnrichmentRep2=4,862528598;EnrichmentRep3=4,297279048
2L 19026889 19027406 Length=518;dist2downstream_gene=70560;downstream_gene=AGAP005695;dist2upstream_gene=-198987;upstream_gene=AGAP029361;annotation=intergenic;EnrichmentRep1=6,877762459;EnrichmentRep2=5,427663711;EnrichmentRep3=6,530011608
2L 19218795 19219319 Length=525;dist2downstream_gene=0;downstream_gene=AGAP005710;dist2upstream_gene=0;upstream_gene=AGAP005710;annotation=intron_UTR5;EnrichmentRep1=4,377433946;EnrichmentRep2=4,67971133;EnrichmentRep3=6,222293409
2L 19234424 19234962 Length=539;dist2downstream_gene=0;downstream_gene=AGAP005710;dist2upstream_gene=0;upstream_gene=AGAP005710;annotation=intron_UTR5;EnrichmentRep1=4,178264404;EnrichmentRep2=3,882131197;EnrichmentRep3=3,647228051
2L 19239976 19240525 Length=550;dist2downstream_gene=0;downstream_gene=AGAP005710;dist2upstream_gene=0;upstream_gene=AGAP005710;annotation=intron_UTR5;EnrichmentRep1=5,683378313;EnrichmentRep2=4,05272919;EnrichmentRep3=4,601683943
2L 19250525 19251039 Length=515;dist2downstream_gene=0;downstream_gene=AGAP005710;dist2upstream_gene=0;upstream_gene=AGAP005710;annotation=intron11;EnrichmentRep1=4,422971585;EnrichmentRep2=3,578017642;EnrichmentRep3=4,890481612
2L 19357089 19357599 Length=511;dist2downstream_gene=13668;downstream_gene=AGAP005713;dist2upstream_gene=-74386;upstream_gene=AGAP005712;annotation=intergenic;EnrichmentRep1=8,217687701;EnrichmentRep2=6,635490284;EnrichmentRep3=9,113990487
2L 19379043 19379549 Length=507;dist2downstream_gene=0;downstream_gene=AGAP005713;dist2upstream_gene=0;upstream_gene=AGAP005713;annotation=intron3;EnrichmentRep1=7,624089278;EnrichmentRep2=5,077824807;EnrichmentRep3=7,012269262
2L 19463483 19464073 Length=591;dist2downstream_gene=0;downstream_gene=AGAP005714;dist2upstream_gene=0;upstream_gene=AGAP005714;annotation=intron1;EnrichmentRep1=7,127809462;EnrichmentRep2=4,550645741;EnrichmentRep3=5,601527037
2L 19521072 19521604 Length=533;dist2downstream_gene=0;downstream_gene=AGAP005715;dist2upstream_gene=0;upstream_gene=AGAP005715;annotation=intron2;EnrichmentRep1=6,651540973;EnrichmentRep2=6,04447473;EnrichmentRep3=6,264530971
2L 19521970 19522479 Length=510;dist2downstream_gene=0;downstream_gene=AGAP005715;dist2upstream_gene=0;upstream_gene=AGAP005715;annotation=intron2;EnrichmentRep1=3,961285839;EnrichmentRep2=3,077056376;EnrichmentRep3=3,253612276
2L 19535563 19536106 Length=544;dist2downstream_gene=0;downstream_gene=AGAP005715;dist2upstream_gene=0;upstream_gene=AGAP005715;annotation=intron3;EnrichmentRep1=7,052565459;EnrichmentRep2=5,954876428;EnrichmentRep3=9,59143061
2L 19654432 19654938 Length=507;dist2downstream_gene=0;downstream_gene=AGAP005725;dist2upstream_gene=0;upstream_gene=AGAP005725;annotation=exon;EnrichmentRep1=12,82197042;EnrichmentRep2=8,138982929;EnrichmentRep3=8,193045192
2L 19869224 19869723 Length=500;dist2downstream_gene=0;downstream_gene=AGAP005729;dist2upstream_gene=0;upstream_gene=AGAP005729;annotation=intron2;EnrichmentRep1=7,387194932;EnrichmentRep2=5,628325526;EnrichmentRep3=7,376481114
2L 19876034 19876581 Length=548;dist2downstream_gene=0;downstream_gene=AGAP005729;dist2upstream_gene=0;upstream_gene=AGAP005729;annotation=intron1;EnrichmentRep1=8,493666317;EnrichmentRep2=7,852009523;EnrichmentRep3=7,052230477
2L 19938688 19939199 Length=512;dist2downstream_gene=0;downstream_gene=AGAP005734;dist2upstream_gene=0;upstream_gene=AGAP005734;annotation=intron_UTR5;EnrichmentRep1=8,859270814;EnrichmentRep2=4,99323676;EnrichmentRep3=3,744220502
2L 19947761 19948291 Length=531;dist2downstream_gene=0;downstream_gene=AGAP005734;dist2upstream_gene=0;upstream_gene=AGAP005734;annotation=intron_UTR5;EnrichmentRep1=9,3767707;EnrichmentRep2=6,300606496;EnrichmentRep3=8,034853623
2L 20014837 20015377 Length=541;dist2downstream_gene=0;downstream_gene=AGAP005737;dist2upstream_gene=0;upstream_gene=AGAP005737;annotation=intron3;EnrichmentRep1=4,922068801;EnrichmentRep2=3,177235342;EnrichmentRep3=4,426629578
2L 20099430 20100025 Length=596;dist2downstream_gene=61847;downstream_gene=AGAP005743;dist2upstream_gene=-4153;upstream_gene=AGAP005742;annotation=intergenic;EnrichmentRep1=7,20295879;EnrichmentRep2=4,969424214;EnrichmentRep3=6,536475574
2L 20129987 20130500 Length=514;dist2downstream_gene=31372;downstream_gene=AGAP005743;dist2upstream_gene=-34710;upstream_gene=AGAP005742;annotation=intergenic;EnrichmentRep1=5,586482661;EnrichmentRep2=4,276386122;EnrichmentRep3=5,433655415
2L 20204299 20204817 Length=519;dist2downstream_gene=0;downstream_gene=AGAP005751;dist2upstream_gene=0;upstream_gene=AGAP005751;annotation=exon;EnrichmentRep1=4,707404767;EnrichmentRep2=3,520877617;EnrichmentRep3=5,737037006
2L 20215758 20216265 Length=508;dist2downstream_gene=0;downstream_gene=AGAP005755;dist2upstream_gene=0;upstream_gene=AGAP005755;annotation=UTR3;EnrichmentRep1=11,72912589;EnrichmentRep2=5,927094051;EnrichmentRep3=7,072422556
2L 20218664 20219204 Length=541;dist2downstream_gene=0;downstream_gene=AGAP005755;dist2upstream_gene=0;upstream_gene=AGAP005755;annotation=exon;EnrichmentRep1=6,297204191;EnrichmentRep2=4,320581652;EnrichmentRep3=3,58794856
2L 20297232 20297751 Length=520;dist2downstream_gene=0;downstream_gene=AGAP005758;dist2upstream_gene=0;upstream_gene=AGAP005758;annotation=exon;EnrichmentRep1=5,249001233;EnrichmentRep2=3,917596;EnrichmentRep3=5,723390822
2L 20344833 20345338 Length=506;dist2downstream_gene=0;downstream_gene=AGAP005763,AGAP005762;dist2upstream_gene=0;upstream_gene=AGAP005763,AGAP005762;annotation=intron2,intron1;EnrichmentRep1=5,656374813;EnrichmentRep2=5,322066613;EnrichmentRep3=6,083996256
2L 20422499 20423038 Length=540;dist2downstream_gene=0;downstream_gene=AGAP005771;dist2upstream_gene=0;upstream_gene=AGAP005771;annotation=exon;EnrichmentRep1=10,45704137;EnrichmentRep2=5,89872354;EnrichmentRep3=10,57283007
2L 20475573 20476075 Length=503;dist2downstream_gene=0;downstream_gene=AGAP005773;dist2upstream_gene=0;upstream_gene=AGAP005773;annotation=intron_UTR5;EnrichmentRep1=6,409094768;EnrichmentRep2=5,406591403;EnrichmentRep3=5,042074985
2L 20558830 20559418 Length=589;dist2downstream_gene=0;downstream_gene=AGAP005783;dist2upstream_gene=0;upstream_gene=AGAP005783;annotation=exon;EnrichmentRep1=5,813893735;EnrichmentRep2=5,860997799;EnrichmentRep3=5,000190474
2L 20564142 20564671 Length=530;dist2downstream_gene=0;downstream_gene=AGAP005783;dist2upstream_gene=0;upstream_gene=AGAP005783;annotation=intron2;EnrichmentRep1=8,746907617;EnrichmentRep2=5,786573514;EnrichmentRep3=8,215814543
2L 20572203 20572718 Length=516;dist2downstream_gene=0;downstream_gene=AGAP005783;dist2upstream_gene=0;upstream_gene=AGAP005783;annotation=exon;EnrichmentRep1=5,05186111;EnrichmentRep2=3,774250182;EnrichmentRep3=3,672529811
2L 20640364 20640879 Length=516;dist2downstream_gene=8855;downstream_gene=AGAP005787;dist2upstream_gene=-10528;upstream_gene=AGAP005786;annotation=intergenic;EnrichmentRep1=9,300105033;EnrichmentRep2=7,552928435;EnrichmentRep3=14,48352456
2L 20921710 20922398 Length=689;dist2downstream_gene=0;downstream_gene=AGAP005795;dist2upstream_gene=0;upstream_gene=AGAP005795;annotation=intron4;EnrichmentRep1=7,133347119;EnrichmentRep2=5,705974769;EnrichmentRep3=5,980173023
2L 20962026 20962584 Length=559;dist2downstream_gene=0;downstream_gene=AGAP005796;dist2upstream_gene=0;upstream_gene=AGAP005796;annotation=exon;EnrichmentRep1=4,247823905;EnrichmentRep2=4,077221069;EnrichmentRep3=3,103477317
2L 20975924 20976620 Length=697;dist2downstream_gene=0;downstream_gene=AGAP005796;dist2upstream_gene=0;upstream_gene=AGAP005796;annotation=exon;EnrichmentRep1=7,983227051;EnrichmentRep2=5,366118506;EnrichmentRep3=7,889948648
2L 20996199 20996809 Length=611;dist2downstream_gene=40500;downstream_gene=AGAP005797;dist2upstream_gene=-20017;upstream_gene=AGAP005796;annotation=intergenic;EnrichmentRep1=7,408630973;EnrichmentRep2=5,949918773;EnrichmentRep3=7,361566802
2L 21058107 21058643 Length=537;dist2downstream_gene=0;downstream_gene=AGAP005799;dist2upstream_gene=0;upstream_gene=AGAP005799;annotation=intron1;EnrichmentRep1=5,47463349;EnrichmentRep2=5,310402158;EnrichmentRep3=3,874620693
2L 21059484 21060038 Length=555;dist2downstream_gene=0;downstream_gene=AGAP005799;dist2upstream_gene=0;upstream_gene=AGAP005799;annotation=intron1;EnrichmentRep1=6,054714097;EnrichmentRep2=3,686730113;EnrichmentRep3=5,549454934
2L 21125818 21126374 Length=557;dist2downstream_gene=0;downstream_gene=AGAP005799;dist2upstream_gene=0;upstream_gene=AGAP005799;annotation=intron1;EnrichmentRep1=5,731253798;EnrichmentRep2=4,17872448;EnrichmentRep3=3,07619511
2L 21207609 21208144 Length=536;dist2downstream_gene=0;downstream_gene=AGAP005803;dist2upstream_gene=0;upstream_gene=AGAP005803;annotation=intron7;EnrichmentRep1=7,018926191;EnrichmentRep2=6,042724206;EnrichmentRep3=7,364897518
2L 21214682 21215218 Length=537;dist2downstream_gene=0;downstream_gene=AGAP005803;dist2upstream_gene=0;upstream_gene=AGAP005803;annotation=intron6;EnrichmentRep1=5,208052402;EnrichmentRep2=3,801188086;EnrichmentRep3=3,34198183
2L 21307652 21308287 Length=636;dist2downstream_gene=49978;downstream_gene=AGAP005805;dist2upstream_gene=-70951;upstream_gene=AGAP005803;annotation=intergenic;EnrichmentRep1=5,688615081;EnrichmentRep2=4,971601041;EnrichmentRep3=5,601527037
2L 21434490 21435179 Length=690;dist2downstream_gene=0;downstream_gene=AGAP005806;dist2upstream_gene=0;upstream_gene=AGAP005806;annotation=intron1;EnrichmentRep1=6,590232216;EnrichmentRep2=3,765296479;EnrichmentRep3=5,341834806
2L 21622384 21623036 Length=653;dist2downstream_gene=0;downstream_gene=AGAP005809;dist2upstream_gene=0;upstream_gene=AGAP005809;annotation=UTR5;EnrichmentRep1=5,570230198;EnrichmentRep2=4,645956347;EnrichmentRep3=4,696422678
2L 21672876 21673419 Length=544;dist2downstream_gene=74692;downstream_gene=AGAP005816;dist2upstream_gene=-31637;upstream_gene=AGAP005815;annotation=intergenic;EnrichmentRep1=6,887008389;EnrichmentRep2=6,087836856;EnrichmentRep3=4,3248223
2L 21686103 21686685 Length=583;dist2downstream_gene=61426;downstream_gene=AGAP005816;dist2upstream_gene=-44864;upstream_gene=AGAP005815;annotation=intergenic;EnrichmentRep1=9,977333044;EnrichmentRep2=6,64591053;EnrichmentRep3=12,87275391
2L 21746449 21746956 Length=508;dist2downstream_gene=1155;downstream_gene=AGAP005816;dist2upstream_gene=-105210;upstream_gene=AGAP005815;annotation=intergenic;EnrichmentRep1=7,860136067;EnrichmentRep2=5,254867371;EnrichmentRep3=9,356371981
2L 21776167 21776713 Length=547;dist2downstream_gene=0;downstream_gene=AGAP005816;dist2upstream_gene=0;upstream_gene=AGAP005816;annotation=intron2;EnrichmentRep1=8,700361969;EnrichmentRep2=6,084912995;EnrichmentRep3=8,228923134
2L 21793229 21793755 Length=527;dist2downstream_gene=0;downstream_gene=AGAP005816;dist2upstream_gene=0;upstream_gene=AGAP005816;annotation=intron4;EnrichmentRep1=9,772050933;EnrichmentRep2=6,874259186;EnrichmentRep3=11,42774187
2L 21826696 21827230 Length=535;dist2downstream_gene=0;downstream_gene=AGAP005817;dist2upstream_gene=0;upstream_gene=AGAP005817;annotation=exon;EnrichmentRep1=9,126390013;EnrichmentRep2=8,580316416;EnrichmentRep3=7,676370876
2L 21832945 21833471 Length=527;dist2downstream_gene=0;downstream_gene=AGAP005819;dist2upstream_gene=0;upstream_gene=AGAP005819;annotation=exon;EnrichmentRep1=7,08847074;EnrichmentRep2=6,785615928;EnrichmentRep3=6,865683693
2L 21836222 21836816 Length=595;dist2downstream_gene=0;downstream_gene=AGAP005820;dist2upstream_gene=0;upstream_gene=AGAP005820;annotation=exon;EnrichmentRep1=19,1022116;EnrichmentRep2=8,959750719;EnrichmentRep3=13,31036516
2L 21872570 21873126 Length=557;dist2downstream_gene=176840;downstream_gene=AGAP005823;dist2upstream_gene=-5451;upstream_gene=AGAP005822;annotation=intergenic;EnrichmentRep1=6,570470029;EnrichmentRep2=5,716466005;EnrichmentRep3=4,080442021
2L 21923949 21924501 Length=553;dist2downstream_gene=125465;downstream_gene=AGAP005823;dist2upstream_gene=-56830;upstream_gene=AGAP005822;annotation=intergenic;EnrichmentRep1=8,950824085;EnrichmentRep2=6,249444758;EnrichmentRep3=7,630562871
2L 22044896 22045412 Length=517;dist2downstream_gene=4554;downstream_gene=AGAP005823;dist2upstream_gene=-177777;upstream_gene=AGAP005822;annotation=intergenic;EnrichmentRep1=4,417788376;EnrichmentRep2=3,362269231;EnrichmentRep3=4,862687095
2L 22055917 22056421 Length=505;dist2downstream_gene=0;downstream_gene=AGAP005826;dist2upstream_gene=0;upstream_gene=AGAP005826;annotation=UTR5;EnrichmentRep1=16,3083534;EnrichmentRep2=10,27122574;EnrichmentRep3=20,9694133
2L 22061281 22061782 Length=502;dist2downstream_gene=0;downstream_gene=AGAP005826;dist2upstream_gene=0;upstream_gene=AGAP005826;annotation=intron1;EnrichmentRep1=9,329258378;EnrichmentRep2=8,49735328;EnrichmentRep3=14,94946211
2L 22068950 22069451 Length=502;dist2downstream_gene=0;downstream_gene=AGAP005828;dist2upstream_gene=0;upstream_gene=AGAP005828;annotation=UTR3;EnrichmentRep1=11,27716202;EnrichmentRep2=8,196440092;EnrichmentRep3=10,47166278
2L 22112150 22112712 Length=563;dist2downstream_gene=165341;downstream_gene=AGAP005831;dist2upstream_gene=-17319;upstream_gene=AGAP005830;annotation=intergenic;EnrichmentRep1=8,697034196;EnrichmentRep2=5,9064935;EnrichmentRep3=10,15598982
2L 22125234 22125780 Length=547;dist2downstream_gene=152273;downstream_gene=AGAP005831;dist2upstream_gene=-30403;upstream_gene=AGAP005830;annotation=intergenic;EnrichmentRep1=9,105005515;EnrichmentRep2=6,461982535;EnrichmentRep3=9,75550433
2L 22221092 22221718 Length=627;dist2downstream_gene=56335;downstream_gene=AGAP005831;dist2upstream_gene=-126261;upstream_gene=AGAP005830;annotation=intergenic;EnrichmentRep1=5,737111909;EnrichmentRep2=3,219894622;EnrichmentRep3=4,759847986
2L 22228981 22229571 Length=591;dist2downstream_gene=48482;downstream_gene=AGAP005831;dist2upstream_gene=-134150;upstream_gene=AGAP005830;annotation=intergenic;EnrichmentRep1=5,549804649;EnrichmentRep2=3,209865492;EnrichmentRep3=4,151921199
2L 22234870 22235378 Length=509;dist2downstream_gene=42675;downstream_gene=AGAP005831;dist2upstream_gene=-140039;upstream_gene=AGAP005830;annotation=intergenic;EnrichmentRep1=8,427112632;EnrichmentRep2=5,846310654;EnrichmentRep3=6,192822744
2L 22279713 22280219 Length=507;dist2downstream_gene=0;downstream_gene=AGAP005831;dist2upstream_gene=0;upstream_gene=AGAP005831;annotation=exon;EnrichmentRep1=10,57751947;EnrichmentRep2=6,60230373;EnrichmentRep3=10,51963707
2L 22284982 22285551 Length=570;dist2downstream_gene=0;downstream_gene=AGAP005832;dist2upstream_gene=0;upstream_gene=AGAP005832;annotation=UTR5;EnrichmentRep1=4,567229679;EnrichmentRep2=4,365202304;EnrichmentRep3=4,717186053
2L 22386100 22386626 Length=527;dist2downstream_gene=0;downstream_gene=AGAP029512;dist2upstream_gene=0;upstream_gene=AGAP029512;annotation=intron1;EnrichmentRep1=4,642984601;EnrichmentRep2=3,68195722;EnrichmentRep3=4,806328072
2L 22394271 22394875 Length=605;dist2downstream_gene=0;downstream_gene=AGAP029512;dist2upstream_gene=0;upstream_gene=AGAP029512;annotation=intron4;EnrichmentRep1=4,788464484;EnrichmentRep2=3,857796639;EnrichmentRep3=3,46044817
2L 22427540 22428060 Length=521;dist2downstream_gene=0;downstream_gene=AGAP005845;dist2upstream_gene=0;upstream_gene=AGAP005845;annotation=exon;EnrichmentRep1=4,948438868;EnrichmentRep2=4,186982284;EnrichmentRep3=3,947025108
2L 22437511 22438020 Length=510;dist2downstream_gene=0;downstream_gene=AGAP005846;dist2upstream_gene=0;upstream_gene=AGAP005846;annotation=exon;EnrichmentRep1=6,372913009;EnrichmentRep2=4,812949745;EnrichmentRep3=5,524906166
2L 22475371 22475870 Length=500;dist2downstream_gene=12537;downstream_gene=AGAP005848;dist2upstream_gene=-8478;upstream_gene=AGAP028449;annotation=intergenic;EnrichmentRep1=11,11971117;EnrichmentRep2=7,712971595;EnrichmentRep3=9,378145368
2L 22493932 22494448 Length=517;dist2downstream_gene=6539;downstream_gene=AGAP005849;dist2upstream_gene=-4122;upstream_gene=AGAP005848;annotation=intergenic;EnrichmentRep1=6,549790715;EnrichmentRep2=5,014947673;EnrichmentRep3=7,872519949
2L 22501519 22502189 Length=671;dist2downstream_gene=0;downstream_gene=AGAP005849;dist2upstream_gene=0;upstream_gene=AGAP005849;annotation=exon;EnrichmentRep1=9,783932627;EnrichmentRep2=5,552641758;EnrichmentRep3=9,243819245
2L 22532225 22532735 Length=511;dist2downstream_gene=0;downstream_gene=AGAP005849;dist2upstream_gene=0;upstream_gene=AGAP005849;annotation=intron3;EnrichmentRep1=8,908307824;EnrichmentRep2=5,732814813;EnrichmentRep3=9,53468258
2L 22532936 22533559 Length=624;dist2downstream_gene=0;downstream_gene=AGAP005849;dist2upstream_gene=0;upstream_gene=AGAP005849;annotation=exon;EnrichmentRep1=7,31382606;EnrichmentRep2=4,502313176;EnrichmentRep3=6,044916719
2L 22551706 22552349 Length=644;dist2downstream_gene=0;downstream_gene=AGAP005849;dist2upstream_gene=0;upstream_gene=AGAP005849;annotation=intron_UTR5;EnrichmentRep1=7,971848744;EnrichmentRep2=5,260203109;EnrichmentRep3=8,069518852
2L 22598488 22599044 Length=557;dist2downstream_gene=0;downstream_gene=AGAP005850;dist2upstream_gene=0;upstream_gene=AGAP005850;annotation=UTR5;EnrichmentRep1=9,303875266;EnrichmentRep2=9,046300181;EnrichmentRep3=12,22364245
2L 22651046 22651575 Length=530;dist2downstream_gene=0;downstream_gene=AGAP005864;dist2upstream_gene=0;upstream_gene=AGAP005864;annotation=exon;EnrichmentRep1=5,700518041;EnrichmentRep2=4,369336947;EnrichmentRep3=4,015205852
2L 22657833 22658412 Length=580;dist2downstream_gene=1231;downstream_gene=AGAP005866;dist2upstream_gene=-1336;upstream_gene=AGAP005865;annotation=intergenic;EnrichmentRep1=4,259742854;EnrichmentRep2=4,331489891;EnrichmentRep3=3,809387363
2L 22672025 22672706 Length=682;dist2downstream_gene=0;downstream_gene=AGAP005866;dist2upstream_gene=0;upstream_gene=AGAP005866;annotation=intron1;EnrichmentRep1=7,83812445;EnrichmentRep2=6,130590848;EnrichmentRep3=6,424233514
2L 22706066 22706581 Length=516;dist2downstream_gene=0;downstream_gene=AGAP005870;dist2upstream_gene=0;upstream_gene=AGAP005870;annotation=intron1;EnrichmentRep1=11,53794371;EnrichmentRep2=5,899904017;EnrichmentRep3=7,327948006
2L 22709906 22710407 Length=502;dist2downstream_gene=0;downstream_gene=AGAP005871;dist2upstream_gene=0;upstream_gene=AGAP005871;annotation=exon;EnrichmentRep1=4,470445902;EnrichmentRep2=5,154075951;EnrichmentRep3=6,841099064
2L 22800331 22800832 Length=502;dist2downstream_gene=253894;downstream_gene=AGAP005878;dist2upstream_gene=-81484;upstream_gene=AGAP005874;annotation=intergenic;EnrichmentRep1=5,9088671;EnrichmentRep2=4,821618748;EnrichmentRep3=5,733587026
2L 22834400 22834973 Length=574;dist2downstream_gene=219753;downstream_gene=AGAP005878;dist2upstream_gene=-115553;upstream_gene=AGAP005874;annotation=intergenic;EnrichmentRep1=7,817667265;EnrichmentRep2=7,340278463;EnrichmentRep3=7,102295779
2L 22871217 22871808 Length=592;dist2downstream_gene=182918;downstream_gene=AGAP005878;dist2upstream_gene=-152370;upstream_gene=AGAP005874;annotation=intergenic;EnrichmentRep1=5,841351455;EnrichmentRep2=3,993801473;EnrichmentRep3=3,758043174
2L 22901583 22902119 Length=537;dist2downstream_gene=152607;downstream_gene=AGAP005878;dist2upstream_gene=-182736;upstream_gene=AGAP005874;annotation=intergenic;EnrichmentRep1=6,051472923;EnrichmentRep2=3,813539672;EnrichmentRep3=4,270624442
2L 22994115 22994706 Length=592;dist2downstream_gene=60020;downstream_gene=AGAP005878;dist2upstream_gene=-275268;upstream_gene=AGAP005874;annotation=intergenic;EnrichmentRep1=6,487592621;EnrichmentRep2=4,775512215;EnrichmentRep3=6,981408868
2L 23019001 23019533 Length=533;dist2downstream_gene=35193;downstream_gene=AGAP005878;dist2upstream_gene=-300154;upstream_gene=AGAP005874;annotation=intergenic;EnrichmentRep1=4,277420413;EnrichmentRep2=4,138155267;EnrichmentRep3=4,144663158
2L 23051749 23052264 Length=516;dist2downstream_gene=2462;downstream_gene=AGAP005878;dist2upstream_gene=-332902;upstream_gene=AGAP005874;annotation=intergenic;EnrichmentRep1=7,207176121;EnrichmentRep2=5,387224959;EnrichmentRep3=7,557347393
2L 23110987 23111554 Length=568;dist2downstream_gene=731;downstream_gene=AGAP005880;dist2upstream_gene=-48114;upstream_gene=AGAP005878;annotation=intergenic;EnrichmentRep1=7,232165612;EnrichmentRep2=4,546647891;EnrichmentRep3=5,677822224
2L 23133398 23134017 Length=620;dist2downstream_gene=0;downstream_gene=AGAP005882;dist2upstream_gene=0;upstream_gene=AGAP005882;annotation=exon;EnrichmentRep1=7,857038149;EnrichmentRep2=5,219337311;EnrichmentRep3=8,979508979
2L 23148704 23149208 Length=505;dist2downstream_gene=0;downstream_gene=AGAP005884;dist2upstream_gene=0;upstream_gene=AGAP005884;annotation=intron1;EnrichmentRep1=4,871902394;EnrichmentRep2=3,047741543;EnrichmentRep3=5,295649118
2L 23150476 23150979 Length=504;dist2downstream_gene=0;downstream_gene=AGAP005884;dist2upstream_gene=0;upstream_gene=AGAP005884;annotation=exon;EnrichmentRep1=5,551976261;EnrichmentRep2=4,282139019;EnrichmentRep3=3,725975874
2L 23196494 23196999 Length=506;dist2downstream_gene=0;downstream_gene=AGAP005891;dist2upstream_gene=0;upstream_gene=AGAP005891;annotation=intron_UTR5;EnrichmentRep1=7,588727227;EnrichmentRep2=6,844996194;EnrichmentRep3=7,676370876
2L 23198992 23199509 Length=518;dist2downstream_gene=0;downstream_gene=AGAP005891;dist2upstream_gene=0;upstream_gene=AGAP005891;annotation=intron_UTR5;EnrichmentRep1=4,957196742;EnrichmentRep2=5,569352639;EnrichmentRep3=8,022438796
2L 23232314 23233067 Length=754;dist2downstream_gene=34218;downstream_gene=AGAP005895;dist2upstream_gene=-3226;upstream_gene=AGAP005894;annotation=intergenic;EnrichmentRep1=6,888089558;EnrichmentRep2=5,389254379;EnrichmentRep3=5,437721566
2L 23373949 23374468 Length=520;dist2downstream_gene=0;downstream_gene=AGAP005898;dist2upstream_gene=0;upstream_gene=AGAP005898;annotation=intron1;EnrichmentRep1=5,589612065;EnrichmentRep2=4,261459422;EnrichmentRep3=4,089266645
2L 23640950 23641463 Length=514;dist2downstream_gene=0;downstream_gene=AGAP005913;dist2upstream_gene=0;upstream_gene=AGAP005913;annotation=UTR5;EnrichmentRep1=5,513650896;EnrichmentRep2=5,465686227;EnrichmentRep3=4,136142077
2L 23654919 23655422 Length=504;dist2downstream_gene=0;downstream_gene=AGAP005917;dist2upstream_gene=0;upstream_gene=AGAP005917;annotation=exon;EnrichmentRep1=6,086844151;EnrichmentRep2=4,401375845;EnrichmentRep3=5,341834806
2L 23763784 23764304 Length=521;dist2downstream_gene=34081;downstream_gene=AGAP005926;dist2upstream_gene=-22090;upstream_gene=AGAP029634;annotation=intergenic;EnrichmentRep1=5,953598009;EnrichmentRep2=5,382556435;EnrichmentRep3=3,382628707
2L 23788294 23788823 Length=530;dist2downstream_gene=9562;downstream_gene=AGAP005926;dist2upstream_gene=-46600;upstream_gene=AGAP029634;annotation=intergenic;EnrichmentRep1=7,526115439;EnrichmentRep2=7,821159894;EnrichmentRep3=4,102884812
2L 23863131 23863776 Length=646;dist2downstream_gene=0;downstream_gene=AGAP005937;dist2upstream_gene=0;upstream_gene=AGAP005937;annotation=exon;EnrichmentRep1=7,210215954;EnrichmentRep2=4,821618748;EnrichmentRep3=3,72557855
2L 23949442 23949991 Length=550;dist2downstream_gene=1590;downstream_gene=AGAP005944;dist2upstream_gene=-155;upstream_gene=AGAP005943;annotation=intergenic;EnrichmentRep1=7,472693683;EnrichmentRep2=6,108708449;EnrichmentRep3=5,050541553
2L 23994163 23994754 Length=592;dist2downstream_gene=0;downstream_gene=AGAP005949;dist2upstream_gene=0;upstream_gene=AGAP005949;annotation=UTR5;EnrichmentRep1=3,778621672;EnrichmentRep2=3,693560256;EnrichmentRep3=4,662183745
2L 24062898 24063402 Length=505;dist2downstream_gene=0;downstream_gene=AGAP005961;dist2upstream_gene=0;upstream_gene=AGAP005961;annotation=intron1;EnrichmentRep1=6,255277186;EnrichmentRep2=4,196888732;EnrichmentRep3=4,340967417
2L 24158651 24159320 Length=670;dist2downstream_gene=0;downstream_gene=AGAP005964;dist2upstream_gene=0;upstream_gene=AGAP005964;annotation=intron1;EnrichmentRep1=9,762956307;EnrichmentRep2=8,006551724;EnrichmentRep3=8,508664498
2L 24163643 24164165 Length=523;dist2downstream_gene=0;downstream_gene=AGAP005964;dist2upstream_gene=0;upstream_gene=AGAP005964;annotation=intron1;EnrichmentRep1=7,0654344;EnrichmentRep2=5,444130277;EnrichmentRep3=8,891884073
2L 24227306 24228305 Length=1000;dist2downstream_gene=0;downstream_gene=AGAP005964;dist2upstream_gene=0;upstream_gene=AGAP005964;annotation=intron_UTR5;EnrichmentRep1=6,526070717;EnrichmentRep2=7,693134904;EnrichmentRep3=12,34103148;Enrichmentrep3=3,87813821
2L 24239196 24239783 Length=588;dist2downstream_gene=61343;downstream_gene=AGAP005966;dist2upstream_gene=-10759;upstream_gene=AGAP005964;annotation=intergenic;EnrichmentRep1=7,525405748;EnrichmentRep2=4,320581652;EnrichmentRep3=5,147682957
2L 24246754 24247274 Length=521;dist2downstream_gene=53852;downstream_gene=AGAP005966;dist2upstream_gene=-18317;upstream_gene=AGAP005964;annotation=intergenic;EnrichmentRep1=6,150007355;EnrichmentRep2=5,294004647;EnrichmentRep3=4,895900785
2L 24247262 24247785 Length=524;dist2downstream_gene=53341;downstream_gene=AGAP005966;dist2upstream_gene=-18825;upstream_gene=AGAP005964;annotation=intergenic;EnrichmentRep1=5,283169021;EnrichmentRep2=4,416335908;EnrichmentRep3=3,19535417
2L 24272663 24273273 Length=611;dist2downstream_gene=27853;downstream_gene=AGAP005966;dist2upstream_gene=-44226;upstream_gene=AGAP005964;annotation=intergenic;EnrichmentRep1=5,633232332;EnrichmentRep2=3,571006772;EnrichmentRep3=3,196672554
2L 24307643 24308147 Length=505;dist2downstream_gene=12751;downstream_gene=AGAP005971;dist2upstream_gene=-1143;upstream_gene=AGAP005969;annotation=intergenic;EnrichmentRep1=5,76778693;EnrichmentRep2=4,254032183;EnrichmentRep3=5,286027227
2L 24324700 24325199 Length=500;dist2downstream_gene=0;downstream_gene=AGAP005971;dist2upstream_gene=0;upstream_gene=AGAP005971;annotation=intron_UTR5;EnrichmentRep1=4,604735675;EnrichmentRep2=3,951259604;EnrichmentRep3=6,842745369
2L 24346175 24346782 Length=608;dist2downstream_gene=1535;downstream_gene=AGAP005975;dist2upstream_gene=-4674;upstream_gene=AGAP005973;annotation=intergenic;EnrichmentRep1=7,308851705;EnrichmentRep2=4,126956053;EnrichmentRep3=6,55548759
2L 24357721 24358304 Length=584;dist2downstream_gene=28613;downstream_gene=AGAP005976;dist2upstream_gene=-7785;upstream_gene=AGAP005975;annotation=intergenic;EnrichmentRep1=14,31246155;EnrichmentRep2=9,78767389;EnrichmentRep3=12,52513124
2L 24374644 24375226 Length=583;dist2downstream_gene=11691;downstream_gene=AGAP005976;dist2upstream_gene=-24708;upstream_gene=AGAP005975;annotation=intergenic;EnrichmentRep1=3,73676625;EnrichmentRep2=3,785554343;EnrichmentRep3=3,306323443
2L 24386619 24387185 Length=567;dist2downstream_gene=0;downstream_gene=AGAP005976;dist2upstream_gene=0;upstream_gene=AGAP005976;annotation=exon;EnrichmentRep1=3,748899266;EnrichmentRep2=4,145246703;EnrichmentRep3=6,33831796
2L 24446957 24447522 Length=566;dist2downstream_gene=0;downstream_gene=AGAP005980;dist2upstream_gene=0;upstream_gene=AGAP005980;annotation=exon;EnrichmentRep1=8,213083376;EnrichmentRep2=6,500517562;EnrichmentRep3=5,844667498
2L 24479127 24479779 Length=653;dist2downstream_gene=242;downstream_gene=AGAP005982;dist2upstream_gene=-28178;upstream_gene=AGAP005981;annotation=intergenic;EnrichmentRep1=6,146514449;EnrichmentRep2=5,361901574;EnrichmentRep3=7,269732436
2L 24482781 24483290 Length=510;dist2downstream_gene=0;downstream_gene=AGAP005982;dist2upstream_gene=0;upstream_gene=AGAP005982;annotation=intron2;EnrichmentRep1=8,524860641;EnrichmentRep2=6,415338425;EnrichmentRep3=11,33652771
2L 24496970 24497552 Length=583;dist2downstream_gene=0;downstream_gene=AGAP005983;dist2upstream_gene=0;upstream_gene=AGAP005983;annotation=exon;EnrichmentRep1=5,494345824;EnrichmentRep2=4,436422922;EnrichmentRep3=5,232155187
2L 24566826 24567360 Length=535;dist2downstream_gene=0;downstream_gene=AGAP005990;dist2upstream_gene=0;upstream_gene=AGAP005990;annotation=exon;EnrichmentRep1=5,494366841;EnrichmentRep2=5,393492838;EnrichmentRep3=4,185012112
2L 24784171 24784689 Length=519;dist2downstream_gene=0;downstream_gene=AGAP006018;dist2upstream_gene=0;upstream_gene=AGAP006018;annotation=intron1;EnrichmentRep1=5,654576125;EnrichmentRep2=3,967936337;EnrichmentRep3=3,364661639
2L 24957417 24957931 Length=515;dist2downstream_gene=0;downstream_gene=AGAP006022;dist2upstream_gene=0;upstream_gene=AGAP006022;annotation=intron_UTR5;EnrichmentRep1=8,66841605;EnrichmentRep2=6,727748238;EnrichmentRep3=3,715507566
2L 24984811 24985505 Length=695;dist2downstream_gene=7348;downstream_gene=AGAP006023;dist2upstream_gene=-22145;upstream_gene=AGAP006022;annotation=intergenic;EnrichmentRep1=4,541065401;EnrichmentRep2=4,108209862;EnrichmentRep3=7,63741221
2L 25018848 25019365 Length=518;dist2downstream_gene=16468;downstream_gene=AGAP006024;dist2upstream_gene=-1685;upstream_gene=AGAP006023;annotation=intergenic;EnrichmentRep1=5,580102584;EnrichmentRep2=3,679848261;EnrichmentRep3=3,463258103
2L 25075194 25075801 Length=608;dist2downstream_gene=85178;downstream_gene=AGAP006025;dist2upstream_gene=-37656;upstream_gene=AGAP006024;annotation=intergenic;EnrichmentRep1=6,523899583;EnrichmentRep2=3,698053804;EnrichmentRep3=3,95868247
2L 25104785 25105502 Length=718;dist2downstream_gene=55477;downstream_gene=AGAP006025;dist2upstream_gene=-67247;upstream_gene=AGAP006024;annotation=intergenic;EnrichmentRep1=7,41032127;EnrichmentRep2=4,371294505;EnrichmentRep3=4,545948363
2L 25157018 25157565 Length=548;dist2downstream_gene=3414;downstream_gene=AGAP006025;dist2upstream_gene=-119480;upstream_gene=AGAP006024;annotation=intergenic;EnrichmentRep1=4,926800253;EnrichmentRep2=3,427937381;EnrichmentRep3=4,201226366
2L 25298483 25299039 Length=557;dist2downstream_gene=0;downstream_gene=AGAP006027;dist2upstream_gene=0;upstream_gene=AGAP006027;annotation=intron4;EnrichmentRep1=11,37503336;EnrichmentRep2=8,572269914;EnrichmentRep3=9,810810164
2L 25382973 25383478 Length=506;dist2downstream_gene=0;downstream_gene=AGAP006028;dist2upstream_gene=0;upstream_gene=AGAP006028;annotation=intron2;EnrichmentRep1=4,297941109;EnrichmentRep2=3,528975712;EnrichmentRep3=3,048370252
2L 25383495 25383997 Length=503;dist2downstream_gene=0;downstream_gene=AGAP006028;dist2upstream_gene=0;upstream_gene=AGAP006028;annotation=intron2;EnrichmentRep1=14,14692489;EnrichmentRep2=11,90382052;EnrichmentRep3=15,36824498
2L 25406868 25407376 Length=509;dist2downstream_gene=0;downstream_gene=AGAP006028;dist2upstream_gene=0;upstream_gene=AGAP006028;annotation=intron5;EnrichmentRep1=7,010476031;EnrichmentRep2=4,708867392;EnrichmentRep3=5,437721566
2L 25411051 25411585 Length=535;dist2downstream_gene=0;downstream_gene=AGAP006028;dist2upstream_gene=0;upstream_gene=AGAP006028;annotation=intron5;EnrichmentRep1=7,701036188;EnrichmentRep2=4,95263005;EnrichmentRep3=7,544322832
2L 25452612 25453153 Length=542;dist2downstream_gene=0;downstream_gene=AGAP006030;dist2upstream_gene=0;upstream_gene=AGAP006030;annotation=intron_UTR5;EnrichmentRep1=9,060102807;EnrichmentRep2=7,30961445;EnrichmentRep3=7,884214628
2L 25460310 25461035 Length=726;dist2downstream_gene=0;downstream_gene=AGAP006030;dist2upstream_gene=0;upstream_gene=AGAP006030;annotation=UTR5;EnrichmentRep1=5,507928893;EnrichmentRep2=5,582252251;EnrichmentRep3=4,833790029
2L 25477544 25478155 Length=612;dist2downstream_gene=0;downstream_gene=AGAP006034;dist2upstream_gene=0;upstream_gene=AGAP006034;annotation=intron_UTR5;EnrichmentRep1=9,756345762;EnrichmentRep2=7,800302352;EnrichmentRep3=8,460360388
2L 25526434 25526960 Length=527;dist2downstream_gene=0;downstream_gene=AGAP006038,AGAP006039;dist2upstream_gene=0;upstream_gene=AGAP006038,AGAP006039;annotation=exon;EnrichmentRep1=9,567488224;EnrichmentRep2=4,971601041;EnrichmentRep3=5,235483758
2L 25585759 25586426 Length=668;dist2downstream_gene=0;downstream_gene=AGAP006045;dist2upstream_gene=0;upstream_gene=AGAP006045;annotation=UTR3;EnrichmentRep1=4,317762287;EnrichmentRep2=4,119548715;EnrichmentRep3=3,946662824
2L 25590872 25591455 Length=584;dist2downstream_gene=0;downstream_gene=AGAP006045;dist2upstream_gene=0;upstream_gene=AGAP006045;annotation=intron2;EnrichmentRep1=13,09131834;EnrichmentRep2=7,504019394;EnrichmentRep3=9,838343978
2L 25593405 25594024 Length=620;dist2downstream_gene=0;downstream_gene=AGAP006045;dist2upstream_gene=0;upstream_gene=AGAP006045;annotation=intron2;EnrichmentRep1=15,36799805;EnrichmentRep2=12,47270729;EnrichmentRep3=12,34103148
2L 25630797 25631351 Length=555;dist2downstream_gene=0;downstream_gene=AGAP006046;dist2upstream_gene=0;upstream_gene=AGAP006046;annotation=exon;EnrichmentRep1=6,187471775;EnrichmentRep2=3,862967503;EnrichmentRep3=8,021201954
2L 25669618 25670308 Length=691;dist2downstream_gene=0;downstream_gene=AGAP006055;dist2upstream_gene=0;upstream_gene=AGAP006055;annotation=exon;EnrichmentRep1=5,752584497;EnrichmentRep2=4,67971133;EnrichmentRep3=5,115142982
2L 25866478 25867021 Length=544;dist2downstream_gene=61477;downstream_gene=AGAP006060;dist2upstream_gene=-10253;upstream_gene=AGAP006059;annotation=intergenic;EnrichmentRep1=13,99605456;EnrichmentRep2=7,620655987;EnrichmentRep3=13,07155373
2L 25866986 25867528 Length=543;dist2downstream_gene=60970;downstream_gene=AGAP006060;dist2upstream_gene=-10761;upstream_gene=AGAP006059;annotation=intergenic;EnrichmentRep1=13,95301032;EnrichmentRep2=10,4588824;EnrichmentRep3=7,859744932
2L 25953306 25953808 Length=503;dist2downstream_gene=0;downstream_gene=AGAP006063;dist2upstream_gene=0;upstream_gene=AGAP006063;annotation=intron1;EnrichmentRep1=6,853042226;EnrichmentRep2=5,729342931;EnrichmentRep3=7,030710358
2L 25976920 25977441 Length=522;dist2downstream_gene=0;downstream_gene=AGAP006064;dist2upstream_gene=0;upstream_gene=AGAP006064;annotation=UTR5;EnrichmentRep1=8,954816887;EnrichmentRep2=7,937688888;EnrichmentRep3=5,3373496
2L 25999737 26000290 Length=554;dist2downstream_gene=2085;downstream_gene=AGAP006069;dist2upstream_gene=-1915;upstream_gene=AGAP006068;annotation=intergenic;EnrichmentRep1=6,459596621;EnrichmentRep2=4,7738821;EnrichmentRep3=3,647228051
2L 26035318 26035844 Length=527;dist2downstream_gene=17911;downstream_gene=AGAP006070;dist2upstream_gene=-18413;upstream_gene=AGAP006069;annotation=intergenic;EnrichmentRep1=6,297204191;EnrichmentRep2=4,398728617;EnrichmentRep3=5,739806721
2L 26061845 26062373 Length=529;dist2downstream_gene=0;downstream_gene=AGAP006072;dist2upstream_gene=0;upstream_gene=AGAP006072;annotation=exon;EnrichmentRep1=4,147653554;EnrichmentRep2=3,767905458;EnrichmentRep3=4,185012112
2L 26330096 26330648 Length=553;dist2downstream_gene=19468;downstream_gene=AGAP006088;dist2upstream_gene=-39399;upstream_gene=AGAP006087;annotation=intergenic;EnrichmentRep1=5,892384664;EnrichmentRep2=5,281488609;EnrichmentRep3=5,042074985
2L 26402871 26403410 Length=540;dist2downstream_gene=0;downstream_gene=AGAP006089;dist2upstream_gene=0;upstream_gene=AGAP006089;annotation=intron1;EnrichmentRep1=5,230544724;EnrichmentRep2=4,082825309;EnrichmentRep3=4,029555216
2L 26552441 26552991 Length=551;dist2downstream_gene=0;downstream_gene=AGAP006091;dist2upstream_gene=0;upstream_gene=AGAP006091;annotation=intron_UTR5;EnrichmentRep1=7,58382135;EnrichmentRep2=6,94300003;EnrichmentRep3=4,969352132
2L 26579899 26580399 Length=501;dist2downstream_gene=0;downstream_gene=AGAP006091;dist2upstream_gene=0;upstream_gene=AGAP006091;annotation=intron1;EnrichmentRep1=7,93758848;EnrichmentRep2=5,998051603;EnrichmentRep3=6,790356991
2L 26686999 26687604 Length=606;dist2downstream_gene=0;downstream_gene=AGAP006103;dist2upstream_gene=0;upstream_gene=AGAP006103;annotation=UTR5;EnrichmentRep1=3,634815918;EnrichmentRep2=3,277336736;EnrichmentRep3=4,748127631
2L 26696237 26696801 Length=565;dist2downstream_gene=0;downstream_gene=AGAP029446;dist2upstream_gene=0;upstream_gene=AGAP029446;annotation=intron_UTR5;EnrichmentRep1=9,773995551;EnrichmentRep2=4,258100848;EnrichmentRep3=8,022068754
2L 26719573 26720096 Length=524;dist2downstream_gene=0;downstream_gene=AGAP029446;dist2upstream_gene=0;upstream_gene=AGAP029446;annotation=exon;EnrichmentRep1=6,523899583;EnrichmentRep2=3,958629126;EnrichmentRep3=3,019413286
2L 26744923 26745492 Length=570;dist2downstream_gene=0;downstream_gene=AGAP029446;dist2upstream_gene=0;upstream_gene=AGAP029446;annotation=intron7;EnrichmentRep1=15,8991674;EnrichmentRep2=10,13274307;EnrichmentRep3=15,70449257
2L 26822627 26823208 Length=582;dist2downstream_gene=0;downstream_gene=AGAP029121;dist2upstream_gene=0;upstream_gene=AGAP029121;annotation=exon;EnrichmentRep1=6,138558311;EnrichmentRep2=5,472767183;EnrichmentRep3=5,123781675
2L 26844129 26844707 Length=579;dist2downstream_gene=623;downstream_gene=AGAP006115;dist2upstream_gene=-1558;upstream_gene=AGAP029121;annotation=intergenic;EnrichmentRep1=4,997646509;EnrichmentRep2=4,839544503;EnrichmentRep3=4,330981714
2L 26881335 26881871 Length=537;dist2downstream_gene=0;downstream_gene=AGAP006115;dist2upstream_gene=0;upstream_gene=AGAP006115;annotation=intron5;EnrichmentRep1=6,823553538;EnrichmentRep2=5,681974191;EnrichmentRep3=4,708063876
2L 26890544 26891093 Length=550;dist2downstream_gene=0;downstream_gene=AGAP006116;dist2upstream_gene=0;upstream_gene=AGAP006116;annotation=exon;EnrichmentRep1=6,414446249;EnrichmentRep2=5,225666326;EnrichmentRep3=8,398304776
2L 26909477 26910003 Length=527;dist2downstream_gene=48066;downstream_gene=AGAP006119;dist2upstream_gene=-2188;upstream_gene=AGAP006118;annotation=intergenic;EnrichmentRep1=6,297204191;EnrichmentRep2=3,978003834;EnrichmentRep3=5,881705805
2L 26962742 26963303 Length=562;dist2downstream_gene=0;downstream_gene=AGAP006120;dist2upstream_gene=0;upstream_gene=AGAP006120;annotation=exon;EnrichmentRep1=4,442473773;EnrichmentRep2=4,702602984;EnrichmentRep3=4,43815972
2L 27077327 27077924 Length=598;dist2downstream_gene=0;downstream_gene=AGAP006136;dist2upstream_gene=0;upstream_gene=AGAP006136;annotation=UTR5;EnrichmentRep1=4,576842313;EnrichmentRep2=3,313926596;EnrichmentRep3=4,056294047
2L 27085827 27086358 Length=532;dist2downstream_gene=0;downstream_gene=AGAP006139;dist2upstream_gene=0;upstream_gene=AGAP006139;annotation=UTR5;EnrichmentRep1=4,194578563;EnrichmentRep2=4,020407954;EnrichmentRep3=3,796338911
2L 27086915 27087421 Length=507;dist2downstream_gene=0;downstream_gene=AGAP006139;dist2upstream_gene=0;upstream_gene=AGAP006139;annotation=exon;EnrichmentRep1=7,591294367;EnrichmentRep2=8,458795894;EnrichmentRep3=8,19416667
2L 27087424 27087926 Length=503;dist2downstream_gene=0;downstream_gene=AGAP006139;dist2upstream_gene=0;upstream_gene=AGAP006139;annotation=exon;EnrichmentRep1=3,998531753;EnrichmentRep2=3,12737014;EnrichmentRep3=4,095386142
2L 27104065 27104590 Length=526;dist2downstream_gene=28948;downstream_gene=AGAP006142;dist2upstream_gene=-2114;upstream_gene=AGAP006141;annotation=intergenic;EnrichmentRep1=8,285286602;EnrichmentRep2=5,750409986;EnrichmentRep3=6,187973426
2L 27108709 27109236 Length=528;dist2downstream_gene=24302;downstream_gene=AGAP006142;dist2upstream_gene=-6758;upstream_gene=AGAP006141;annotation=intergenic;EnrichmentRep1=7,318996039;EnrichmentRep2=5,387224959;EnrichmentRep3=7,225600947
2L 27130652 27131164 Length=513;dist2downstream_gene=2374;downstream_gene=AGAP006142;dist2upstream_gene=-28701;upstream_gene=AGAP006141;annotation=intergenic;EnrichmentRep1=13,77025348;EnrichmentRep2=9,266447827;EnrichmentRep3=13,97646248
2L 27210430 27211008 Length=579;dist2downstream_gene=0;downstream_gene=AGAP006151;dist2upstream_gene=0;upstream_gene=AGAP006151;annotation=exon;EnrichmentRep1=10,23023664;EnrichmentRep2=8,889214917;EnrichmentRep3=12,83027298
2L 27230818 27231388 Length=571;dist2downstream_gene=43451;downstream_gene=AGAP029236;dist2upstream_gene=-19547;upstream_gene=AGAP006151;annotation=intergenic;EnrichmentRep1=4,043607158;EnrichmentRep2=3,299368899;EnrichmentRep3=3,268105613
2L 27281404 27281916 Length=513;dist2downstream_gene=0;downstream_gene=AGAP029236;dist2upstream_gene=0;upstream_gene=AGAP029236;annotation=intron1;EnrichmentRep1=7,20295879;EnrichmentRep2=5,397840533;EnrichmentRep3=7,30019909
2L 27328981 27329994 Length=1014;dist2downstream_gene=0;downstream_gene=AGAP029236;dist2upstream_gene=0;upstream_gene=AGAP029236;annotation=UTR3;EnrichmentRep1=5,976402698;EnrichmentRep2=3,820475047;EnrichmentRep3=6,265555105;Enrichmentrep1=4,975893437
2L 27509156 27509663 Length=508;dist2downstream_gene=0;downstream_gene=AGAP006168;dist2upstream_gene=0;upstream_gene=AGAP006168;annotation=intron_UTR5;EnrichmentRep1=8,585604932;EnrichmentRep2=6,086570705;EnrichmentRep3=6,587981791
2L 27547060 27547639 Length=580;dist2downstream_gene=0;downstream_gene=AGAP006168;dist2upstream_gene=0;upstream_gene=AGAP006168;annotation=intron2;EnrichmentRep1=9,90452631;EnrichmentRep2=7,214527868;EnrichmentRep3=12,12308064
2L 27572108 27572656 Length=549;dist2downstream_gene=0;downstream_gene=AGAP006168;dist2upstream_gene=0;upstream_gene=AGAP006168;annotation=exon;EnrichmentRep1=8,380032397;EnrichmentRep2=4,321860335;EnrichmentRep3=8,74469857
2L 27595370 27595904 Length=535;dist2downstream_gene=4954;downstream_gene=AGAP006169;dist2upstream_gene=-19821;upstream_gene=AGAP006168;annotation=intergenic;EnrichmentRep1=12,76609982;EnrichmentRep2=9,612003751;EnrichmentRep3=11,35361111
2L 27601586 27602164 Length=579;dist2downstream_gene=0;downstream_gene=AGAP006169;dist2upstream_gene=0;upstream_gene=AGAP006169;annotation=UTR3;EnrichmentRep1=14,74383428;EnrichmentRep2=12,52100768;EnrichmentRep3=17,56416324
2L 27621467 27621990 Length=524;dist2downstream_gene=0;downstream_gene=AGAP006169;dist2upstream_gene=0;upstream_gene=AGAP006169;annotation=UTR5;EnrichmentRep1=6,884117435;EnrichmentRep2=4,747036326;EnrichmentRep3=4,826270511
2L 27646883 27647416 Length=534;dist2downstream_gene=0;downstream_gene=AGAP006171;dist2upstream_gene=0;upstream_gene=AGAP006171;annotation=UTR5;EnrichmentRep1=5,053640223;EnrichmentRep2=4,058237063;EnrichmentRep3=3,450112151
2L 27653236 27653750 Length=515;dist2downstream_gene=0;downstream_gene=AGAP006173;dist2upstream_gene=0;upstream_gene=AGAP006173;annotation=exon;EnrichmentRep1=6,266960846;EnrichmentRep2=4,658211161;EnrichmentRep3=5,115142982
2L 27912374 27913206 Length=833;dist2downstream_gene=0;downstream_gene=AGAP006186;dist2upstream_gene=0;upstream_gene=AGAP006186;annotation=intron2;EnrichmentRep1=6,266960846;EnrichmentRep2=4,342523159;EnrichmentRep3=4,28622202
2L 27973608 27974113 Length=506;dist2downstream_gene=0;downstream_gene=AGAP029656;dist2upstream_gene=0;upstream_gene=AGAP029656;annotation=intron2;EnrichmentRep1=9,57986428;EnrichmentRep2=5,458396693;EnrichmentRep3=8,054558161
2L 28236231 28236820 Length=590;dist2downstream_gene=0;downstream_gene=AGAP006205;dist2upstream_gene=0;upstream_gene=AGAP006205;annotation=exon;EnrichmentRep1=10,10934622;EnrichmentRep2=6,214393248;EnrichmentRep3=8,364418847
2L 28258646 28259147 Length=502;dist2downstream_gene=0;downstream_gene=AGAP006209;dist2upstream_gene=0;upstream_gene=AGAP006209;annotation=exon;EnrichmentRep1=5,65043841;EnrichmentRep2=3,640058912;EnrichmentRep3=4,541316329
2L 28265071 28265687 Length=617;dist2downstream_gene=0;downstream_gene=AGAP006210;dist2upstream_gene=0;upstream_gene=AGAP006210;annotation=exon;EnrichmentRep1=4,121485728;EnrichmentRep2=3,491258586;EnrichmentRep3=4,837418935
2L 28385559 28386097 Length=539;dist2downstream_gene=66556;downstream_gene=AGAP028453;dist2upstream_gene=-25453;upstream_gene=AGAP029541;annotation=intergenic;EnrichmentRep1=9,227048813;EnrichmentRep2=6,969429771;EnrichmentRep3=10,2927844
2L 28576747 28577343 Length=597;dist2downstream_gene=0;downstream_gene=AGAP006238;dist2upstream_gene=0;upstream_gene=AGAP006238;annotation=UTR5;EnrichmentRep1=14,30853943;EnrichmentRep2=8,531420481;EnrichmentRep3=10,15598982
2L 28592690 28593209 Length=520;dist2downstream_gene=0;downstream_gene=AGAP006243;dist2upstream_gene=0;upstream_gene=AGAP006243;annotation=intron1;EnrichmentRep1=13,73650072;EnrichmentRep2=11,07979285;EnrichmentRep3=18,57240729
2L 28603926 28604468 Length=543;dist2downstream_gene=0;downstream_gene=AGAP006246;dist2upstream_gene=0;upstream_gene=AGAP006246;annotation=UTR3;EnrichmentRep1=5,757623786;EnrichmentRep2=4,817798369;EnrichmentRep3=4,508213158
2L 28604474 28604973 Length=500;dist2downstream_gene=0;downstream_gene=AGAP006246;dist2upstream_gene=0;upstream_gene=AGAP006246;annotation=exon;EnrichmentRep1=9,553708623;EnrichmentRep2=5,920733558;EnrichmentRep3=8,514173629
2L 28645105 28645618 Length=514;dist2downstream_gene=0;downstream_gene=AGAP006255;dist2upstream_gene=0;upstream_gene=AGAP006255;annotation=intron_UTR5;EnrichmentRep1=4,572551997;EnrichmentRep2=3,851622717;EnrichmentRep3=3,496436712
2L 28730614 28731196 Length=583;dist2downstream_gene=0;downstream_gene=AGAP006260;dist2upstream_gene=0;upstream_gene=AGAP006260;annotation=intron1;EnrichmentRep1=5,028352029;EnrichmentRep2=3,831779608;EnrichmentRep3=5,881705805
2L 28782008 28782509 Length=502;dist2downstream_gene=0;downstream_gene=AGAP006264;dist2upstream_gene=0;upstream_gene=AGAP006264;annotation=intron_UTR5;EnrichmentRep1=4,380056004;EnrichmentRep2=3,258245007;EnrichmentRep3=5,034576493
2L 28801854 28802361 Length=508;dist2downstream_gene=0;downstream_gene=AGAP006266,AGAP006267;dist2upstream_gene=0;upstream_gene=AGAP006266,AGAP006267;annotation=exon;EnrichmentRep1=9,214141655;EnrichmentRep2=5,411644077;EnrichmentRep3=8,632110394
2L 28911372 28911891 Length=520;dist2downstream_gene=11098;downstream_gene=AGAP006269;dist2upstream_gene=-69508;upstream_gene=AGAP006266;annotation=intergenic;EnrichmentRep1=5,078334257;EnrichmentRep2=3,978003834;EnrichmentRep3=3,946662824
2L 28930717 28931297 Length=581;dist2downstream_gene=0;downstream_gene=AGAP006270;dist2upstream_gene=0;upstream_gene=AGAP006270;annotation=UTR3;EnrichmentRep1=5,412546627;EnrichmentRep2=3,717881487;EnrichmentRep3=3,794807007
2L 29004955 29005535 Length=581;dist2downstream_gene=0;downstream_gene=AGAP006270;dist2upstream_gene=0;upstream_gene=AGAP006270;annotation=intron1;EnrichmentRep1=6,482913158;EnrichmentRep2=5,424012375;EnrichmentRep3=3,798584561
2L 29042005 29042507 Length=503;dist2downstream_gene=33067;downstream_gene=AGAP029191;dist2upstream_gene=-18458;upstream_gene=AGAP006273;annotation=intergenic;EnrichmentRep1=14,26825719;EnrichmentRep2=12,19047628;EnrichmentRep3=11,13703652
2L 29159831 29160383 Length=553;dist2downstream_gene=0;downstream_gene=AGAP029191;dist2upstream_gene=0;upstream_gene=AGAP029191;annotation=intron3;EnrichmentRep1=9,132626584;EnrichmentRep2=6,441588531;EnrichmentRep3=4,662183745
2L 29234457 29235075 Length=619;dist2downstream_gene=0;downstream_gene=AGAP006278;dist2upstream_gene=0;upstream_gene=AGAP006278;annotation=UTR5;EnrichmentRep1=7,152080582;EnrichmentRep2=5,357627076;EnrichmentRep3=5,232155187
2L 29305533 29306034 Length=502;dist2downstream_gene=91177;downstream_gene=AGAP006279;dist2upstream_gene=-68998;upstream_gene=AGAP006278;annotation=intergenic;EnrichmentRep1=6,651267607;EnrichmentRep2=5,724598906;EnrichmentRep3=7,62414501
2L 29348584 29349108 Length=525;dist2downstream_gene=48103;downstream_gene=AGAP006279;dist2upstream_gene=-112049;upstream_gene=AGAP006278;annotation=intergenic;EnrichmentRep1=3,907286966;EnrichmentRep2=3,820475047;EnrichmentRep3=4,49960075
2L 29439507 29440083 Length=577;dist2downstream_gene=15223;downstream_gene=AGAP006282;dist2upstream_gene=-15798;upstream_gene=AGAP006281;annotation=intergenic;EnrichmentRep1=7,935500691;EnrichmentRep2=5,685638369;EnrichmentRep3=4,213271151
2L 29450093 29450685 Length=593;dist2downstream_gene=4621;downstream_gene=AGAP006282;dist2upstream_gene=-26384;upstream_gene=AGAP006281;annotation=intergenic;EnrichmentRep1=4,598368515;EnrichmentRep2=3,840928123;EnrichmentRep3=3,102842866
2L 29594372 29594920 Length=549;dist2downstream_gene=31122;downstream_gene=AGAP006325;dist2upstream_gene=-5826;upstream_gene=AGAP006324;annotation=intergenic;EnrichmentRep1=5,236357645;EnrichmentRep2=4,694765188;EnrichmentRep3=6,981408868
2L 29647737 29648282 Length=546;dist2downstream_gene=63410;downstream_gene=AGAP006328;dist2upstream_gene=-20623;upstream_gene=AGAP006325;annotation=intergenic;EnrichmentRep1=5,057085135;EnrichmentRep2=3,294818275;EnrichmentRep3=3,413222184
2L 29702244 29702750 Length=507;dist2downstream_gene=8942;downstream_gene=AGAP006328;dist2upstream_gene=-75130;upstream_gene=AGAP006325;annotation=intergenic;EnrichmentRep1=9,428467493;EnrichmentRep2=6,867044646;EnrichmentRep3=10,57283007
2L 29833787 29834324 Length=538;dist2downstream_gene=0;downstream_gene=AGAP006330,AGAP006339;dist2upstream_gene=0;upstream_gene=AGAP006330,AGAP006339;annotation=intron2,intron_UTR5;EnrichmentRep1=6,287563693;EnrichmentRep2=5,312169175;EnrichmentRep3=6,133226302
2L 29876827 29877370 Length=544;dist2downstream_gene=0;downstream_gene=AGAP006330;dist2upstream_gene=0;upstream_gene=AGAP006330;annotation=intron2;EnrichmentRep1=10,15017668;EnrichmentRep2=8,289602858;EnrichmentRep3=7,60957352
2L 29911047 29911557 Length=511;dist2downstream_gene=17977;downstream_gene=AGAP006340;dist2upstream_gene=-7253;upstream_gene=AGAP006330;annotation=intergenic;EnrichmentRep1=4,865305651;EnrichmentRep2=3,133474324;EnrichmentRep3=4,095386142
2L 29922772 29923318 Length=547;dist2downstream_gene=6216;downstream_gene=AGAP006340;dist2upstream_gene=-18978;upstream_gene=AGAP006330;annotation=intergenic;EnrichmentRep1=5,255862593;EnrichmentRep2=3,180223916;EnrichmentRep3=4,539402902
2L 30139858 30140361 Length=504;dist2downstream_gene=0;downstream_gene=AGAP006346;dist2upstream_gene=0;upstream_gene=AGAP006346;annotation=intron1;EnrichmentRep1=8,640697557;EnrichmentRep2=8,029144704;EnrichmentRep3=9,919734615
2L 30142957 30143475 Length=519;dist2downstream_gene=0;downstream_gene=AGAP006346;dist2upstream_gene=0;upstream_gene=AGAP006346;annotation=intron1;EnrichmentRep1=11,93349378;EnrichmentRep2=8,817458893;EnrichmentRep3=12,68195913
2L 30202238 30202814 Length=577;dist2downstream_gene=0;downstream_gene=AGAP006347;dist2upstream_gene=0;upstream_gene=AGAP006347;annotation=intron11;EnrichmentRep1=8,803167206;EnrichmentRep2=5,114480444;EnrichmentRep3=4,635471654
2L 30333869 30334383 Length=515;dist2downstream_gene=0;downstream_gene=AGAP006347;dist2upstream_gene=0;upstream_gene=AGAP006347;annotation=intron1;EnrichmentRep1=8,490008734;EnrichmentRep2=7,00516506;EnrichmentRep3=10,50340372
2L 30334369 30334887 Length=519;dist2downstream_gene=0;downstream_gene=AGAP006347;dist2upstream_gene=0;upstream_gene=AGAP006347;annotation=intron1;EnrichmentRep1=4,121485611;EnrichmentRep2=3,475730374;EnrichmentRep3=4,748127631
2L 30379553 30380268 Length=716;dist2downstream_gene=42164;downstream_gene=AGAP006350;dist2upstream_gene=-20994;upstream_gene=AGAP006349;annotation=intergenic;EnrichmentRep1=5,955329406;EnrichmentRep2=4,666800423;EnrichmentRep3=5,761182775
2L 30469685 30470375 Length=691;dist2downstream_gene=0;downstream_gene=AGAP006360;dist2upstream_gene=0;upstream_gene=AGAP006360;annotation=intron_UTR5;EnrichmentRep1=5,740529701;EnrichmentRep2=3,422698968;EnrichmentRep3=3,672529811
2L 30470222 30470935 Length=714;dist2downstream_gene=0;downstream_gene=AGAP006360;dist2upstream_gene=0;upstream_gene=AGAP006360;annotation=intron_UTR5;EnrichmentRep1=11,33054105;EnrichmentRep2=7,991100728;EnrichmentRep3=10,29728336
2L 30531163 30531699 Length=537;dist2downstream_gene=0;downstream_gene=AGAP006366;dist2upstream_gene=0;upstream_gene=AGAP006366;annotation=intron_UTR5;EnrichmentRep1=20,91887177;EnrichmentRep2=13,44272774;EnrichmentRep3=19,68508362
2L 30531663 30532201 Length=539;dist2downstream_gene=0;downstream_gene=AGAP006366;dist2upstream_gene=0;upstream_gene=AGAP006366;annotation=intron_UTR5;EnrichmentRep1=5,05186111;EnrichmentRep2=3,579278284;EnrichmentRep3=3,523004594
2L 30570541 30571205 Length=665;dist2downstream_gene=0;downstream_gene=AGAP006373;dist2upstream_gene=0;upstream_gene=AGAP006373;annotation=intron2;EnrichmentRep1=4,171386565;EnrichmentRep2=3,486970012;EnrichmentRep3=3,414198428
2L 30581814 30582353 Length=540;dist2downstream_gene=0;downstream_gene=AGAP029811;dist2upstream_gene=0;upstream_gene=AGAP029811;annotation=intron1;EnrichmentRep1=6,847433033;EnrichmentRep2=5,989036268;EnrichmentRep3=4,877100717
2L 30601865 30602416 Length=552;dist2downstream_gene=0;downstream_gene=AGAP029811;dist2upstream_gene=0;upstream_gene=AGAP029811;annotation=intron2;EnrichmentRep1=5,671364485;EnrichmentRep2=4,2549527;EnrichmentRep3=7,19171003
2L 30723384 30723897 Length=514;dist2downstream_gene=53031;downstream_gene=AGAP006376;dist2upstream_gene=-44126;upstream_gene=AGAP029811;annotation=intergenic;EnrichmentRep1=7,948189004;EnrichmentRep2=5,646847731;EnrichmentRep3=7,738030779
2L 30744458 30744959 Length=502;dist2downstream_gene=31969;downstream_gene=AGAP006376;dist2upstream_gene=-65200;upstream_gene=AGAP029811;annotation=intergenic;EnrichmentRep1=7,546406146;EnrichmentRep2=6,03309079;EnrichmentRep3=6,33881857
2L 30770245 30770829 Length=585;dist2downstream_gene=6099;downstream_gene=AGAP006376;dist2upstream_gene=-90987;upstream_gene=AGAP029811;annotation=intergenic;EnrichmentRep1=8,276086612;EnrichmentRep2=5,652452174;EnrichmentRep3=8,021201954
2L 30937766 30938554 Length=789;dist2downstream_gene=0;downstream_gene=AGAP006380;dist2upstream_gene=0;upstream_gene=AGAP006380;annotation=exon;EnrichmentRep1=6,828645524;EnrichmentRep2=5,76664066;EnrichmentRep3=9,674099295
2L 30980794 30981301 Length=508;dist2downstream_gene=0;downstream_gene=AGAP006382;dist2upstream_gene=0;upstream_gene=AGAP006382;annotation=intron1;EnrichmentRep1=9,752016583;EnrichmentRep2=7,253256227;EnrichmentRep3=8,859853884
2L 31009573 31010098 Length=526;dist2downstream_gene=0;downstream_gene=AGAP006382;dist2upstream_gene=0;upstream_gene=AGAP006382;annotation=exon;EnrichmentRep1=4,33280879;EnrichmentRep2=3,613062788;EnrichmentRep3=3,708530977
2L 31031261 31031764 Length=504;dist2downstream_gene=4470;downstream_gene=AGAP006386;dist2upstream_gene=-3746;upstream_gene=AGAP006385;annotation=intergenic;EnrichmentRep1=5,373174643;EnrichmentRep2=3,882131197;EnrichmentRep3=6,113678835
2L 31036766 31037336 Length=571;dist2downstream_gene=0;downstream_gene=AGAP006386;dist2upstream_gene=0;upstream_gene=AGAP006386;annotation=UTR5;EnrichmentRep1=6,398386977;EnrichmentRep2=5,295920917;EnrichmentRep3=6,188217212
2L 31059667 31060199 Length=533;dist2downstream_gene=0;downstream_gene=AGAP006394;dist2upstream_gene=0;upstream_gene=AGAP006394;annotation=exon;EnrichmentRep1=5,943437139;EnrichmentRep2=4,004470872;EnrichmentRep3=5,604190514
2L 31063369 31063935 Length=567;dist2downstream_gene=0;downstream_gene=AGAP006395;dist2upstream_gene=0;upstream_gene=AGAP006395;annotation=exon;EnrichmentRep1=3,72552748;EnrichmentRep2=3,171658188;EnrichmentRep3=3,382628707
2L 31108823 31109531 Length=709;dist2downstream_gene=0;downstream_gene=AGAP006400;dist2upstream_gene=0;upstream_gene=AGAP006400;annotation=intron5;EnrichmentRep1=18,35218349;EnrichmentRep2=12,42715488;EnrichmentRep3=10,77889365
2L 31185412 31186043 Length=632;dist2downstream_gene=75866;downstream_gene=AGAP006403;dist2upstream_gene=-5159;upstream_gene=AGAP006402;annotation=intergenic;EnrichmentRep1=6,651287443;EnrichmentRep2=5,679162547;EnrichmentRep3=6,965289898
2L 31189363 31189903 Length=541;dist2downstream_gene=72006;downstream_gene=AGAP006403;dist2upstream_gene=-9110;upstream_gene=AGAP006402;annotation=intergenic;EnrichmentRep1=11,10172071;EnrichmentRep2=6,123525999;EnrichmentRep3=8,760311058
2L 31271368 31271870 Length=503;dist2downstream_gene=0;downstream_gene=AGAP006403;dist2upstream_gene=0;upstream_gene=AGAP006403;annotation=intron2;EnrichmentRep1=8,603093679;EnrichmentRep2=5,306159079;EnrichmentRep3=4,806328072
2L 31277680 31278322 Length=643;dist2downstream_gene=0;downstream_gene=AGAP006403;dist2upstream_gene=0;upstream_gene=AGAP006403;annotation=intron2;EnrichmentRep1=4,409042894;EnrichmentRep2=3,762422927;EnrichmentRep3=4,48004365
2L 31527685 31528282 Length=598;dist2downstream_gene=8330;downstream_gene=AGAP029836;dist2upstream_gene=-871;upstream_gene=AGAP028456;annotation=intergenic;EnrichmentRep1=7,345179634;EnrichmentRep2=4,872665584;EnrichmentRep3=6,208455894
2L 31609200 31609745 Length=546;dist2downstream_gene=0;downstream_gene=AGAP006414;dist2upstream_gene=0;upstream_gene=AGAP006414;annotation=exon;EnrichmentRep1=6,591193728;EnrichmentRep2=4,440624007;EnrichmentRep3=6,823300458
2L 31646160 31646684 Length=525;dist2downstream_gene=0;downstream_gene=AGAP006415;dist2upstream_gene=0;upstream_gene=AGAP006415;annotation=intron1;EnrichmentRep1=16,56587331;EnrichmentRep2=8,474216529;EnrichmentRep3=19,14679652
2L 31706593 31707138 Length=546;dist2downstream_gene=0;downstream_gene=AGAP006422;dist2upstream_gene=0;upstream_gene=AGAP006422;annotation=exon;EnrichmentRep1=4,36806225;EnrichmentRep2=4,770579261;EnrichmentRep3=4,435755144
2L 31742464 31742993 Length=530;dist2downstream_gene=0;downstream_gene=AGAP006427;dist2upstream_gene=0;upstream_gene=AGAP006427;annotation=UTR5;EnrichmentRep1=13,1382448;EnrichmentRep2=12,07216277;EnrichmentRep3=16,77227449
2L 31745672 31746173 Length=502;dist2downstream_gene=0;downstream_gene=AGAP006427;dist2upstream_gene=0;upstream_gene=AGAP006427;annotation=intron_UTR5;EnrichmentRep1=7,448651002;EnrichmentRep2=5,467427476;EnrichmentRep3=4,270624442
2L 31749107 31749705 Length=599;dist2downstream_gene=0;downstream_gene=AGAP006427;dist2upstream_gene=0;upstream_gene=AGAP006427;annotation=intron_UTR5;EnrichmentRep1=5,027644218;EnrichmentRep2=4,652222839;EnrichmentRep3=8,059098582
2L 31808409 31808949 Length=541;dist2downstream_gene=11761;downstream_gene=AGAP006436;dist2upstream_gene=-2261;upstream_gene=AGAP006435;annotation=intergenic;EnrichmentRep1=5,146329586;EnrichmentRep2=3,825442651;EnrichmentRep3=4,429770108
2L 32008872 32009426 Length=555;dist2downstream_gene=0;downstream_gene=AGAP006439;dist2upstream_gene=0;upstream_gene=AGAP006439;annotation=intron1;EnrichmentRep1=7,857845761;EnrichmentRep2=4,27068521;EnrichmentRep3=6,56660353
2L 32049815 32050384 Length=570;dist2downstream_gene=4710;downstream_gene=AGAP006442;dist2upstream_gene=-13582;upstream_gene=AGAP006441;annotation=intergenic;EnrichmentRep1=9,90452631;EnrichmentRep2=7,596677215;EnrichmentRep3=5,881705805
2L 32096990 32097503 Length=514;dist2downstream_gene=9098;downstream_gene=AGAP006443;dist2upstream_gene=-41134;upstream_gene=AGAP006442;annotation=intergenic;EnrichmentRep1=6,373822209;EnrichmentRep2=5,302882762;EnrichmentRep3=5,403684551
2L 32134205 32134810 Length=606;dist2downstream_gene=2125;downstream_gene=AGAP006444;dist2upstream_gene=-26599;upstream_gene=AGAP006443;annotation=intergenic;EnrichmentRep1=6,297204191;EnrichmentRep2=4,581466769;EnrichmentRep3=3,05252015
2L 32250692 32251253 Length=562;dist2downstream_gene=0;downstream_gene=AGAP006448;dist2upstream_gene=0;upstream_gene=AGAP006448;annotation=intron1;EnrichmentRep1=4,742216266;EnrichmentRep2=4,188792985;EnrichmentRep3=5,439872689
2L 32256583 32257087 Length=505;dist2downstream_gene=0;downstream_gene=AGAP006450;dist2upstream_gene=0;upstream_gene=AGAP006450;annotation=exon;EnrichmentRep1=4,242452568;EnrichmentRep2=3,209865492;EnrichmentRep3=4,084338131
2L 32338601 32339222 Length=622;dist2downstream_gene=0;downstream_gene=AGAP006454;dist2upstream_gene=0;upstream_gene=AGAP006454;annotation=intron_UTR5;EnrichmentRep1=5,382959273;EnrichmentRep2=5,459692706;EnrichmentRep3=5,980173023
2L 32352528 32353027 Length=500;dist2downstream_gene=0;downstream_gene=AGAP006454;dist2upstream_gene=0;upstream_gene=AGAP006454;annotation=UTR5;EnrichmentRep1=12,0774685;EnrichmentRep2=8,406413687;EnrichmentRep3=12,40220885
2L 32396393 32396953 Length=561;dist2downstream_gene=0;downstream_gene=AGAP006460;dist2upstream_gene=0;upstream_gene=AGAP006460;annotation=intron1;EnrichmentRep1=12,01637341;EnrichmentRep2=8,295437039;EnrichmentRep3=13,99717083
2L 32432353 32432878 Length=526;dist2downstream_gene=4925;downstream_gene=AGAP006461;dist2upstream_gene=-1474;upstream_gene=AGAP006460;annotation=intergenic;EnrichmentRep1=4,64387151;EnrichmentRep2=3,594925449;EnrichmentRep3=3,631992251
2L 32466438 32466944 Length=507;dist2downstream_gene=0;downstream_gene=AGAP006461;dist2upstream_gene=0;upstream_gene=AGAP006461;annotation=exon;EnrichmentRep1=6,808309056;EnrichmentRep2=4,964298904;EnrichmentRep3=6,682056466
2L 32656427 32656959 Length=533;dist2downstream_gene=0;downstream_gene=AGAP006474;dist2upstream_gene=0;upstream_gene=AGAP006474;annotation=intron_UTR5;EnrichmentRep1=10,8342228;EnrichmentRep2=10,62570043;EnrichmentRep3=10,37927187
2L 32658726 32659300 Length=575;dist2downstream_gene=0;downstream_gene=AGAP006474;dist2upstream_gene=0;upstream_gene=AGAP006474;annotation=intron_UTR5;EnrichmentRep1=6,259576511;EnrichmentRep2=4,482948816;EnrichmentRep3=5,287144999
2L 32693142 32693701 Length=560;dist2downstream_gene=0;downstream_gene=AGAP006475;dist2upstream_gene=0;upstream_gene=AGAP006475;annotation=exon;EnrichmentRep1=6,171223275;EnrichmentRep2=4,171717743;EnrichmentRep3=5,923735517
2L 32728710 32729402 Length=693;dist2downstream_gene=0;downstream_gene=AGAP006477;dist2upstream_gene=0;upstream_gene=AGAP006477;annotation=intron1;EnrichmentRep1=3,412870757;EnrichmentRep2=3,667200616;EnrichmentRep3=4,982958072
2L 32740117 32740661 Length=545;dist2downstream_gene=5492;downstream_gene=AGAP006478;dist2upstream_gene=-888;upstream_gene=AGAP006477;annotation=intergenic;EnrichmentRep1=10,38727986;EnrichmentRep2=8,900284407;EnrichmentRep3=9,455173929
2L 32783603 32784141 Length=539;dist2downstream_gene=0;downstream_gene=AGAP006478;dist2upstream_gene=0;upstream_gene=AGAP006478;annotation=intron1;EnrichmentRep1=13,03907844;EnrichmentRep2=10,85827077;EnrichmentRep3=19,42855671
2L 32784116 32784646 Length=531;dist2downstream_gene=0;downstream_gene=AGAP006478;dist2upstream_gene=0;upstream_gene=AGAP006478;annotation=intron1;EnrichmentRep1=7,263440942;EnrichmentRep2=4,99323676;EnrichmentRep3=7,865380003
2L 33260996 33261520 Length=525;dist2downstream_gene=27313;downstream_gene=AGAP006511;dist2upstream_gene=-43771;upstream_gene=AGAP006510;annotation=intergenic;EnrichmentRep1=5,935823277;EnrichmentRep2=4,418157237;EnrichmentRep3=5,748037753
2L 33265183 33265739 Length=557;dist2downstream_gene=23094;downstream_gene=AGAP006511;dist2upstream_gene=-47958;upstream_gene=AGAP006510;annotation=intergenic;EnrichmentRep1=7,291932801;EnrichmentRep2=6,952371275;EnrichmentRep3=5,824155966
2L 33302074 33302610 Length=537;dist2downstream_gene=0;downstream_gene=AGAP029629;dist2upstream_gene=0;upstream_gene=AGAP029629;annotation=exon;EnrichmentRep1=4,940584462;EnrichmentRep2=4,29366686;EnrichmentRep3=10,76379126
2L 33306603 33307121 Length=519;dist2downstream_gene=0;downstream_gene=AGAP029629;dist2upstream_gene=0;upstream_gene=AGAP029629;annotation=intron5;EnrichmentRep1=7,924701605;EnrichmentRep2=6,850488934;EnrichmentRep3=10,0784936
2L 33402244 33402757 Length=514;dist2downstream_gene=75729;downstream_gene=AGAP006514;dist2upstream_gene=-53949;upstream_gene=AGAP029629;annotation=intergenic;EnrichmentRep1=7,552747249;EnrichmentRep2=4,52676563;EnrichmentRep3=9,674099295
2L 33405605 33406125 Length=521;dist2downstream_gene=72361;downstream_gene=AGAP006514;dist2upstream_gene=-57310;upstream_gene=AGAP029629;annotation=intergenic;EnrichmentRep1=7,386863532;EnrichmentRep2=4,676601757;EnrichmentRep3=4,639334174
2L 33657085 33657591 Length=507;dist2downstream_gene=0;downstream_gene=AGAP029898;dist2upstream_gene=0;upstream_gene=AGAP029898;annotation=intron3;EnrichmentRep1=5,014895318;EnrichmentRep2=4,458770712;EnrichmentRep3=3,024474151
2L 33696560 33697086 Length=527;dist2downstream_gene=0;downstream_gene=AGAP029898;dist2upstream_gene=0;upstream_gene=AGAP029898;annotation=intron4;EnrichmentRep1=8,17023295;EnrichmentRep2=4,004392434;EnrichmentRep3=5,174617019
2L 33789049 33789606 Length=558;dist2downstream_gene=0;downstream_gene=AGAP006520;dist2upstream_gene=0;upstream_gene=AGAP006520;annotation=intron2;EnrichmentRep1=7,472859926;EnrichmentRep2=5,671067468;EnrichmentRep3=5,078933714
2L 33796879 33797414 Length=536;dist2downstream_gene=0;downstream_gene=AGAP006520;dist2upstream_gene=0;upstream_gene=AGAP006520;annotation=intron2;EnrichmentRep1=6,498586737;EnrichmentRep2=5,332880289;EnrichmentRep3=4,872061425
2L 33800843 33801471 Length=629;dist2downstream_gene=0;downstream_gene=AGAP006520;dist2upstream_gene=0;upstream_gene=AGAP006520;annotation=intron1;EnrichmentRep1=9,572210975;EnrichmentRep2=5,085252165;EnrichmentRep3=3,566424761
2L 33932130 33932762 Length=633;dist2downstream_gene=6424;downstream_gene=AGAP006532;dist2upstream_gene=-311;upstream_gene=AGAP006531;annotation=intergenic;EnrichmentRep1=8,17023295;EnrichmentRep2=5,556268775;EnrichmentRep3=4,111987382
2L 33940103 33940738 Length=636;dist2downstream_gene=0;downstream_gene=AGAP006532;dist2upstream_gene=0;upstream_gene=AGAP006532;annotation=intron1;EnrichmentRep1=4,540589167;EnrichmentRep2=3,373036908;EnrichmentRep3=3,874553323
2L 33982072 33982595 Length=524;dist2downstream_gene=4222;downstream_gene=AGAP006536;dist2upstream_gene=-12230;upstream_gene=AGAP006535;annotation=intergenic;EnrichmentRep1=4,860564445;EnrichmentRep2=3,444990083;EnrichmentRep3=4,654286125
2L 34156171 34156709 Length=539;dist2downstream_gene=1790;downstream_gene=AGAP006569;dist2upstream_gene=-3554;upstream_gene=AGAP006568;annotation=intergenic;EnrichmentRep1=5,892384664;EnrichmentRep2=4,370762177;EnrichmentRep3=4,409141325
2L 34171969 34172486 Length=518;dist2downstream_gene=0;downstream_gene=AGAP006571;dist2upstream_gene=0;upstream_gene=AGAP006571;annotation=UTR3;EnrichmentRep1=8,029939638;EnrichmentRep2=5,793054486;EnrichmentRep3=6,924607126
2L 34242552 34243071 Length=520;dist2downstream_gene=0;downstream_gene=AGAP006579;dist2upstream_gene=0;upstream_gene=AGAP006579;annotation=intron1;EnrichmentRep1=7,513281428;EnrichmentRep2=5,58852784;EnrichmentRep3=6,469245914
2L 34307078 34307621 Length=544;dist2downstream_gene=0;downstream_gene=AGAP006590;dist2upstream_gene=0;upstream_gene=AGAP006590;annotation=intron2;EnrichmentRep1=7,195140603;EnrichmentRep2=4,413837435;EnrichmentRep3=5,891294338
2L 34343122 34343760 Length=639;dist2downstream_gene=0;downstream_gene=AGAP006590;dist2upstream_gene=0;upstream_gene=AGAP006590;annotation=intron2;EnrichmentRep1=6,526070717;EnrichmentRep2=4,868791144;EnrichmentRep3=9,183559432
2L 34577621 34578180 Length=560;dist2downstream_gene=22177;downstream_gene=AGAP006597;dist2upstream_gene=-35058;upstream_gene=AGAP006596;annotation=intergenic;EnrichmentRep1=7,390667883;EnrichmentRep2=5,527865751;EnrichmentRep3=9,368514891
2L 34672145 34672655 Length=511;dist2downstream_gene=0;downstream_gene=AGAP006603;dist2upstream_gene=0;upstream_gene=AGAP006603;annotation=exon;EnrichmentRep1=7,692924946;EnrichmentRep2=5,104771886;EnrichmentRep3=9,317718414
2L 34688675 34689201 Length=527;dist2downstream_gene=0;downstream_gene=AGAP006606;dist2upstream_gene=0;upstream_gene=AGAP006606;annotation=exon;EnrichmentRep1=7,77846527;EnrichmentRep2=5,171949666;EnrichmentRep3=7,222887418
2L 34695504 34696121 Length=618;dist2downstream_gene=0;downstream_gene=AGAP006608;dist2upstream_gene=0;upstream_gene=AGAP006608;annotation=intron1;EnrichmentRep1=8,991501961;EnrichmentRep2=6,622705717;EnrichmentRep3=7,196007394
2L 34713454 34713976 Length=523;dist2downstream_gene=0;downstream_gene=AGAP006609;dist2upstream_gene=0;upstream_gene=AGAP006609;annotation=intron1;EnrichmentRep1=6,198980754;EnrichmentRep2=4,662208941;EnrichmentRep3=4,324400861
2L 34768793 34769339 Length=547;dist2downstream_gene=0;downstream_gene=AGAP006624;dist2upstream_gene=0;upstream_gene=AGAP006624;annotation=exon;EnrichmentRep1=4,761043669;EnrichmentRep2=4,342523159;EnrichmentRep3=8,543405933
2L 34788472 34789002 Length=531;dist2downstream_gene=0;downstream_gene=AGAP006629;dist2upstream_gene=0;upstream_gene=AGAP006629;annotation=UTR5;EnrichmentRep1=5,052477856;EnrichmentRep2=5,066806939;EnrichmentRep3=4,778162288
2L 34804052 34804585 Length=534;dist2downstream_gene=0;downstream_gene=AGAP006631;dist2upstream_gene=0;upstream_gene=AGAP006631;annotation=exon;EnrichmentRep1=7,606769308;EnrichmentRep2=6,297208013;EnrichmentRep3=9,85284637
2L 34814372 34814904 Length=533;dist2downstream_gene=41264;downstream_gene=AGAP006632;dist2upstream_gene=-4637;upstream_gene=AGAP006631;annotation=intergenic;EnrichmentRep1=8,982959939;EnrichmentRep2=4,488566202;EnrichmentRep3=4,408784429
2L 34839387 34839955 Length=569;dist2downstream_gene=16213;downstream_gene=AGAP006632;dist2upstream_gene=-29652;upstream_gene=AGAP006631;annotation=intergenic;EnrichmentRep1=4,839532475;EnrichmentRep2=4,201858554;EnrichmentRep3=3,720234486
2L 34885896 34886512 Length=617;dist2downstream_gene=34054;downstream_gene=AGAP006634;dist2upstream_gene=-8322;upstream_gene=AGAP006633;annotation=intergenic;EnrichmentRep1=7,148608378;EnrichmentRep2=7,874761463;EnrichmentRep3=6,350799421
2L 34943918 34944529 Length=612;dist2downstream_gene=0;downstream_gene=AGAP006634;dist2upstream_gene=0;upstream_gene=AGAP006634;annotation=intron3;EnrichmentRep1=4,312733124;EnrichmentRep2=3,817766682;EnrichmentRep3=3,382628707
2L 34989904 34990475 Length=572;dist2downstream_gene=0;downstream_gene=AGAP006634;dist2upstream_gene=0;upstream_gene=AGAP006634;annotation=intron_UTR5;EnrichmentRep1=8,014631657;EnrichmentRep2=6,494220862;EnrichmentRep3=8,508664498
2L 35083331 35083848 Length=518;dist2downstream_gene=0;downstream_gene=AGAP006634;dist2upstream_gene=0;upstream_gene=AGAP006634;annotation=intron_UTR5;EnrichmentRep1=13,61396379;EnrichmentRep2=11,20885939;EnrichmentRep3=17,38942987
2L 35323327 35323833 Length=507;dist2downstream_gene=24702;downstream_gene=AGAP006636;dist2upstream_gene=-65451;upstream_gene=AGAP006635;annotation=intergenic;EnrichmentRep1=9,357343077;EnrichmentRep2=7,395069561;EnrichmentRep3=8,754712444
2L 35327085 35327756 Length=672;dist2downstream_gene=20779;downstream_gene=AGAP006636;dist2upstream_gene=-69209;upstream_gene=AGAP006635;annotation=intergenic;EnrichmentRep1=5,688369763;EnrichmentRep2=4,942417369;EnrichmentRep3=6,754561339
2L 35482938 35483451 Length=514;dist2downstream_gene=0;downstream_gene=AGAP029578;dist2upstream_gene=0;upstream_gene=AGAP029578;annotation=intron1;EnrichmentRep1=13,76798526;EnrichmentRep2=10,67218379;EnrichmentRep3=10,17120074
2L 35483656 35484159 Length=504;dist2downstream_gene=0;downstream_gene=AGAP029578;dist2upstream_gene=0;upstream_gene=AGAP029578;annotation=intron1;EnrichmentRep1=4,68309917;EnrichmentRep2=4,610195206;EnrichmentRep3=5,494213046
2L 35586861 35587423 Length=563;dist2downstream_gene=0;downstream_gene=AGAP006644;dist2upstream_gene=0;upstream_gene=AGAP006644;annotation=UTR5;EnrichmentRep1=6,50622427;EnrichmentRep2=5,05368179;EnrichmentRep3=6,587981791
2L 35588276 35588888 Length=613;dist2downstream_gene=34811;downstream_gene=AGAP006645;dist2upstream_gene=-455;upstream_gene=AGAP006644;annotation=intergenic;EnrichmentRep1=5,660785649;EnrichmentRep2=4,708046675;EnrichmentRep3=5,198335082
2L 35594168 35594668 Length=501;dist2downstream_gene=29031;downstream_gene=AGAP006645;dist2upstream_gene=-6347;upstream_gene=AGAP006644;annotation=intergenic;EnrichmentRep1=9,46985136;EnrichmentRep2=7,723310896;EnrichmentRep3=10,93966714
2L 35629775 35630305 Length=531;dist2downstream_gene=0;downstream_gene=AGAP006645;dist2upstream_gene=0;upstream_gene=AGAP006645;annotation=intron_UTR5;EnrichmentRep1=3,829989735;EnrichmentRep2=3,315874576;EnrichmentRep3=4,222396484
2L 35682901 35683412 Length=512;dist2downstream_gene=0;downstream_gene=AGAP006652;dist2upstream_gene=0;upstream_gene=AGAP006652;annotation=UTR5;EnrichmentRep1=5,866442614;EnrichmentRep2=4,581466769;EnrichmentRep3=5,235483758
2L 35692984 35693601 Length=618;dist2downstream_gene=0;downstream_gene=AGAP006652;dist2upstream_gene=0;upstream_gene=AGAP006652;annotation=exon;EnrichmentRep1=4,68309917;EnrichmentRep2=4,394107091;EnrichmentRep3=4,213271151
2L 35694410 35694984 Length=575;dist2downstream_gene=0;downstream_gene=AGAP006652;dist2upstream_gene=0;upstream_gene=AGAP006652;annotation=UTR3;EnrichmentRep1=6,60420783;EnrichmentRep2=5,306159079;EnrichmentRep3=6,700935812
2L 35706089 35706601 Length=513;dist2downstream_gene=0;downstream_gene=AGAP006653;dist2upstream_gene=0;upstream_gene=AGAP006653;annotation=UTR5;EnrichmentRep1=5,070845754;EnrichmentRep2=3,324624347;EnrichmentRep3=4,539402902
2L 35866747 35867298 Length=552;dist2downstream_gene=0;downstream_gene=AGAP006656;dist2upstream_gene=0;upstream_gene=AGAP006656;annotation=intron5;EnrichmentRep1=6,781292946;EnrichmentRep2=5,21811995;EnrichmentRep3=4,721748549
2L 35918768 35919271 Length=504;dist2downstream_gene=0;downstream_gene=AGAP006656;dist2upstream_gene=0;upstream_gene=AGAP006656;annotation=intron4;EnrichmentRep1=5,388600222;EnrichmentRep2=4,481825306;EnrichmentRep3=3,019413286
2L 36005480 36006048 Length=569;dist2downstream_gene=0;downstream_gene=AGAP006656;dist2upstream_gene=0;upstream_gene=AGAP006656;annotation=intron4;EnrichmentRep1=6,091433191;EnrichmentRep2=4,539900167;EnrichmentRep3=5,44492981
2L 36025935 36026467 Length=533;dist2downstream_gene=0;downstream_gene=AGAP006656;dist2upstream_gene=0;upstream_gene=AGAP006656;annotation=intron3;EnrichmentRep1=23,72193485;EnrichmentRep2=16,72777191;EnrichmentRep3=25,2199698
2L 36026438 36026974 Length=537;dist2downstream_gene=0;downstream_gene=AGAP006656;dist2upstream_gene=0;upstream_gene=AGAP006656;annotation=intron3;EnrichmentRep1=5,816899802;EnrichmentRep2=3,433726101;EnrichmentRep3=5,65068686
2L 36044685 36045251 Length=567;dist2downstream_gene=0;downstream_gene=AGAP006656;dist2upstream_gene=0;upstream_gene=AGAP006656;annotation=intron3;EnrichmentRep1=9,242897059;EnrichmentRep2=6,337398435;EnrichmentRep3=10,49968226
2L 36049480 36050001 Length=522;dist2downstream_gene=0;downstream_gene=AGAP006656;dist2upstream_gene=0;upstream_gene=AGAP006656;annotation=intron3;EnrichmentRep1=5,078334257;EnrichmentRep2=3,319209222;EnrichmentRep3=4,409141325
2L 36065030 36065712 Length=683;dist2downstream_gene=0;downstream_gene=AGAP006656;dist2upstream_gene=0;upstream_gene=AGAP006656;annotation=intron3;EnrichmentRep1=8,254207885;EnrichmentRep2=6,260518187;EnrichmentRep3=6,889767153
2L 36065543 36066235 Length=693;dist2downstream_gene=0;downstream_gene=AGAP006656;dist2upstream_gene=0;upstream_gene=AGAP006656;annotation=intron3;EnrichmentRep1=5,014895318;EnrichmentRep2=3,562230846;EnrichmentRep3=4,811609799
2L 36069167 36069737 Length=571;dist2downstream_gene=0;downstream_gene=AGAP006656;dist2upstream_gene=0;upstream_gene=AGAP006656;annotation=intron3;EnrichmentRep1=9,913338508;EnrichmentRep2=8,885420763;EnrichmentRep3=8,907316199
2L 36080932 36081502 Length=571;dist2downstream_gene=0;downstream_gene=AGAP006656;dist2upstream_gene=0;upstream_gene=AGAP006656;annotation=intron3;EnrichmentRep1=6,918488081;EnrichmentRep2=3,25832327;EnrichmentRep3=3,566424761
2L 36168733 36169237 Length=505;dist2downstream_gene=0;downstream_gene=AGAP006656;dist2upstream_gene=0;upstream_gene=AGAP006656;annotation=intron1;EnrichmentRep1=9,148339423;EnrichmentRep2=5,773708643;EnrichmentRep3=5,982893493
2L 36182375 36182875 Length=501;dist2downstream_gene=0;downstream_gene=AGAP006656;dist2upstream_gene=0;upstream_gene=AGAP006656;annotation=intron1;EnrichmentRep1=20,66157227;EnrichmentRep2=10,52502882;EnrichmentRep3=14,80019979
2L 36197122 36197629 Length=508;dist2downstream_gene=221361;downstream_gene=AGAP006657;dist2upstream_gene=-12281;upstream_gene=AGAP006656;annotation=intergenic;EnrichmentRep1=4,304857483;EnrichmentRep2=4,226180066;EnrichmentRep3=4,255779628
2L 36230091 36230645 Length=555;dist2downstream_gene=188345;downstream_gene=AGAP006657;dist2upstream_gene=-45250;upstream_gene=AGAP006656;annotation=intergenic;EnrichmentRep1=7,093683902;EnrichmentRep2=5,527833568;EnrichmentRep3=8,805209917
2L 36238362 36238977 Length=616;dist2downstream_gene=180013;downstream_gene=AGAP006657;dist2upstream_gene=-53521;upstream_gene=AGAP006656;annotation=intergenic;EnrichmentRep1=3,939490655;EnrichmentRep2=3,409698359;EnrichmentRep3=3,577131002
2L 36316383 36316895 Length=513;dist2downstream_gene=102095;downstream_gene=AGAP006657;dist2upstream_gene=-131542;upstream_gene=AGAP006656;annotation=intergenic;EnrichmentRep1=7,036384026;EnrichmentRep2=5,153186494;EnrichmentRep3=5,575651053
2L 36359612 36360152 Length=541;dist2downstream_gene=58838;downstream_gene=AGAP006657;dist2upstream_gene=-174771;upstream_gene=AGAP006656;annotation=intergenic;EnrichmentRep1=5,323403125;EnrichmentRep2=3,756468915;EnrichmentRep3=5,824155966
2L 36389340 36389861 Length=522;dist2downstream_gene=29129;downstream_gene=AGAP006657;dist2upstream_gene=-204499;upstream_gene=AGAP006656;annotation=intergenic;EnrichmentRep1=5,075701597;EnrichmentRep2=4,180271929;EnrichmentRep3=8,57476887
2L 36439950 36440522 Length=573;dist2downstream_gene=0;downstream_gene=AGAP006665;dist2upstream_gene=0;upstream_gene=AGAP006665;annotation=UTR5;EnrichmentRep1=7,667236935;EnrichmentRep2=4,985773521;EnrichmentRep3=7,24920848
2L 36450075 36450639 Length=565;dist2downstream_gene=0;downstream_gene=AGAP006665;dist2upstream_gene=0;upstream_gene=AGAP006665;annotation=intron1;EnrichmentRep1=5,222019741;EnrichmentRep2=4,248721595;EnrichmentRep3=7,420412358
2L 36454217 36454721 Length=505;dist2downstream_gene=0;downstream_gene=AGAP006665;dist2upstream_gene=0;upstream_gene=AGAP006665;annotation=intron1;EnrichmentRep1=6,38075911;EnrichmentRep2=4,46057379;EnrichmentRep3=4,111987382
2L 36463082 36463612 Length=531;dist2downstream_gene=0;downstream_gene=AGAP006665,AGAP006667;dist2upstream_gene=0;upstream_gene=AGAP006665,AGAP006667;annotation=exon;EnrichmentRep1=5,59180731;EnrichmentRep2=4,893205803;EnrichmentRep3=5,494213046
2L 36509503 36510018 Length=516;dist2downstream_gene=0;downstream_gene=AGAP006665;dist2upstream_gene=0;upstream_gene=AGAP006665;annotation=intron_UTR3;EnrichmentRep1=6,395838182;EnrichmentRep2=5,26419001;EnrichmentRep3=6,171358041
2L 36512082 36512773 Length=692;dist2downstream_gene=0;downstream_gene=AGAP006665;dist2upstream_gene=0;upstream_gene=AGAP006665;annotation=UTR3;EnrichmentRep1=3,873307655;EnrichmentRep2=3,564574054;EnrichmentRep3=4,340967417
2L 36544781 36545302 Length=522;dist2downstream_gene=58996;downstream_gene=AGAP006669;dist2upstream_gene=-28497;upstream_gene=AGAP006668;annotation=intergenic;EnrichmentRep1=9,742801439;EnrichmentRep2=6,260518187;EnrichmentRep3=6,04306563
2L 36592116 36592687 Length=572;dist2downstream_gene=11611;downstream_gene=AGAP006669;dist2upstream_gene=-75832;upstream_gene=AGAP006668;annotation=intergenic;EnrichmentRep1=6,309633898;EnrichmentRep2=5,53873645;EnrichmentRep3=6,373958836
2L 36664785 36665352 Length=568;dist2downstream_gene=0;downstream_gene=AGAP006678;dist2upstream_gene=0;upstream_gene=AGAP006678;annotation=UTR5;EnrichmentRep1=6,101124289;EnrichmentRep2=4,564026813;EnrichmentRep3=5,472512528
2L 36675512 36676069 Length=558;dist2downstream_gene=0;downstream_gene=AGAP006681;dist2upstream_gene=0;upstream_gene=AGAP006681;annotation=exon;EnrichmentRep1=8,410877127;EnrichmentRep2=7,689428325;EnrichmentRep3=6,961021967
2L 36683643 36684160 Length=518;dist2downstream_gene=0;downstream_gene=AGAP006685;dist2upstream_gene=0;upstream_gene=AGAP006685;annotation=intron_UTR5;EnrichmentRep1=5,742110158;EnrichmentRep2=4,371294505;EnrichmentRep3=4,871832827
2L 36788200 36788784 Length=585;dist2downstream_gene=55001;downstream_gene=AGAP006697;dist2upstream_gene=-4559;upstream_gene=AGAP006696;annotation=intergenic;EnrichmentRep1=6,773295272;EnrichmentRep2=4,932494918;EnrichmentRep3=6,946446819
2L 36813369 36813901 Length=533;dist2downstream_gene=29884;downstream_gene=AGAP006697;dist2upstream_gene=-29728;upstream_gene=AGAP006696;annotation=intergenic;EnrichmentRep1=5,957145112;EnrichmentRep2=5,192046861;EnrichmentRep3=6,981830135
2L 36842157 36842722 Length=566;dist2downstream_gene=1063;downstream_gene=AGAP006697;dist2upstream_gene=-58516;upstream_gene=AGAP006696;annotation=intergenic;EnrichmentRep1=14,17023221;EnrichmentRep2=10,05206235;EnrichmentRep3=12,1380666
2L 36865163 36865683 Length=521;dist2downstream_gene=19336;downstream_gene=AGAP028460;dist2upstream_gene=-21116;upstream_gene=AGAP006697;annotation=intergenic;EnrichmentRep1=10,46446147;EnrichmentRep2=6,798394512;EnrichmentRep3=12,69081262
2L 36866860 36867551 Length=692;dist2downstream_gene=17468;downstream_gene=AGAP028460;dist2upstream_gene=-22813;upstream_gene=AGAP006697;annotation=intergenic;EnrichmentRep1=4,079201238;EnrichmentRep2=3,307752095;EnrichmentRep3=6,33831796
2L 36904394 36904972 Length=579;dist2downstream_gene=113;downstream_gene=AGAP006699;dist2upstream_gene=-13192;upstream_gene=AGAP006698;annotation=intergenic;EnrichmentRep1=9,61473592;EnrichmentRep2=6,702654802;EnrichmentRep3=12,7460153
2L 36960040 36960573 Length=534;dist2downstream_gene=54533;downstream_gene=AGAP006701;dist2upstream_gene=-7728;upstream_gene=AGAP006700;annotation=intergenic;EnrichmentRep1=6,134925068;EnrichmentRep2=3,7220192;EnrichmentRep3=5,120009353
2L 37076601 37077102 Length=502;dist2downstream_gene=0;downstream_gene=AGAP006702;dist2upstream_gene=0;upstream_gene=AGAP006702;annotation=intron_UTR5;EnrichmentRep1=15,47226615;EnrichmentRep2=8,197845166;EnrichmentRep3=9,455173929
2L 37142176 37142688 Length=513;dist2downstream_gene=0;downstream_gene=AGAP006715;dist2upstream_gene=0;upstream_gene=AGAP006715;annotation=UTR5;EnrichmentRep1=4,329236637;EnrichmentRep2=3,190073002;EnrichmentRep3=3,639382718
2L 37215607 37216176 Length=570;dist2downstream_gene=0;downstream_gene=AGAP006721;dist2upstream_gene=0;upstream_gene=AGAP006721;annotation=exon;EnrichmentRep1=4,702437505;EnrichmentRep2=4,743012093;EnrichmentRep3=8,382068257
2L 37222372 37222968 Length=597;dist2downstream_gene=0;downstream_gene=AGAP006721;dist2upstream_gene=0;upstream_gene=AGAP006721;annotation=intron2;EnrichmentRep1=8,317415597;EnrichmentRep2=6,203511933;EnrichmentRep3=8,935828979
2L 37298163 37298747 Length=585;dist2downstream_gene=0;downstream_gene=AGAP006728,AGAP006729;dist2upstream_gene=0;upstream_gene=AGAP006728,AGAP006729;annotation=UTR3;EnrichmentRep1=6,009585265;EnrichmentRep2=4,437165417;EnrichmentRep3=5,923735517
2L 37424406 37425024 Length=619;dist2downstream_gene=1552;downstream_gene=AGAP006735;dist2upstream_gene=-3064;upstream_gene=AGAP006734;annotation=intergenic;EnrichmentRep1=17,08084806;EnrichmentRep2=16,77521728;EnrichmentRep3=15,75851342
2L 37479987 37480522 Length=536;dist2downstream_gene=0;downstream_gene=AGAP028461;dist2upstream_gene=0;upstream_gene=AGAP028461;annotation=intron3;EnrichmentRep1=6,825940922;EnrichmentRep2=4,464877718;EnrichmentRep3=4,089266645
2L 37493995 37494508 Length=514;dist2downstream_gene=0;downstream_gene=AGAP028461;dist2upstream_gene=0;upstream_gene=AGAP028461;annotation=intron1;EnrichmentRep1=4,047257036;EnrichmentRep2=5,6369638;EnrichmentRep3=4,381747296
2L 37525580 37526140 Length=561;dist2downstream_gene=0;downstream_gene=AGAP028461;dist2upstream_gene=0;upstream_gene=AGAP028461;annotation=intron1;EnrichmentRep1=9,976380976;EnrichmentRep2=7,703161889;EnrichmentRep3=11,70883773
2L 37672245 37672748 Length=504;dist2downstream_gene=1405;downstream_gene=AGAP006741;dist2upstream_gene=-15839;upstream_gene=AGAP028400;annotation=intergenic;EnrichmentRep1=15,85288511;EnrichmentRep2=6,692108666;EnrichmentRep3=8,305547102
2L 37672750 37673426 Length=677;dist2downstream_gene=727;downstream_gene=AGAP006741;dist2upstream_gene=-16344;upstream_gene=AGAP028400;annotation=intergenic;EnrichmentRep1=13,3324253;EnrichmentRep2=7,569482823;EnrichmentRep3=7,839946942
2L 37697356 37697869 Length=514;dist2downstream_gene=0;downstream_gene=AGAP006741;dist2upstream_gene=0;upstream_gene=AGAP006741;annotation=intron1;EnrichmentRep1=9,239396404;EnrichmentRep2=5,802737861;EnrichmentRep3=8,543405933
2L 37707258 37707801 Length=544;dist2downstream_gene=0;downstream_gene=AGAP006745;dist2upstream_gene=0;upstream_gene=AGAP006745;annotation=exon;EnrichmentRep1=4,960350845;EnrichmentRep2=3,87640754;EnrichmentRep3=4,255779628
2L 37722187 37722743 Length=557;dist2downstream_gene=0;downstream_gene=AGAP006746;dist2upstream_gene=0;upstream_gene=AGAP006746;annotation=intron1;EnrichmentRep1=6,061643605;EnrichmentRep2=6,933251324;EnrichmentRep3=6,772441347
2L 37731645 37732144 Length=500;dist2downstream_gene=0;downstream_gene=AGAP006746;dist2upstream_gene=0;upstream_gene=AGAP006746;annotation=exon;EnrichmentRep1=8,098279863;EnrichmentRep2=5,556268775;EnrichmentRep3=7,009292971
2L 37744955 37745500 Length=546;dist2downstream_gene=1371;downstream_gene=AGAP006748;dist2upstream_gene=-187;upstream_gene=AGAP006747;annotation=intergenic;EnrichmentRep1=8,245667967;EnrichmentRep2=6,130849683;EnrichmentRep3=6,405440192
2L 37754955 37755503 Length=549;dist2downstream_gene=0;downstream_gene=AGAP029116;dist2upstream_gene=0;upstream_gene=AGAP029116;annotation=exon;EnrichmentRep1=4,541914243;EnrichmentRep2=4,731695209;EnrichmentRep3=5,635904482
2L 37769584 37770246 Length=663;dist2downstream_gene=0;downstream_gene=AGAP029116;dist2upstream_gene=0;upstream_gene=AGAP029116;annotation=intron_UTR5;EnrichmentRep1=25,41650632;EnrichmentRep2=22,3056714;EnrichmentRep3=32,94073643
2L 37770625 37771138 Length=514;dist2downstream_gene=0;downstream_gene=AGAP029116;dist2upstream_gene=0;upstream_gene=AGAP029116;annotation=intron_UTR5;EnrichmentRep1=6,187471775;EnrichmentRep2=4,254032183;EnrichmentRep3=10,55101205
2L 37775103 37775818 Length=716;dist2downstream_gene=0;downstream_gene=AGAP029116;dist2upstream_gene=0;upstream_gene=AGAP029116;annotation=UTR5;EnrichmentRep1=6,942009718;EnrichmentRep2=4,187040167;EnrichmentRep3=3,128512398
2L 37790264 37790774 Length=511;dist2downstream_gene=0;downstream_gene=AGAP029116;dist2upstream_gene=0;upstream_gene=AGAP029116;annotation=UTR5;EnrichmentRep1=6,776586823;EnrichmentRep2=3,953897165;EnrichmentRep3=3,322564875
2L 37826359 37826893 Length=535;dist2downstream_gene=47245;downstream_gene=AGAP006755;dist2upstream_gene=-33701;upstream_gene=AGAP029116;annotation=intergenic;EnrichmentRep1=6,284985185;EnrichmentRep2=4,205115805;EnrichmentRep3=6,279738882
2L 37839880 37840391 Length=512;dist2downstream_gene=33747;downstream_gene=AGAP006755;dist2upstream_gene=-47222;upstream_gene=AGAP029116;annotation=intergenic;EnrichmentRep1=12,23892022;EnrichmentRep2=9,260833838;EnrichmentRep3=10,53771797
2L 37918889 37919471 Length=583;dist2downstream_gene=0;downstream_gene=AGAP006758;dist2upstream_gene=0;upstream_gene=AGAP006758;annotation=exon;EnrichmentRep1=5,437644384;EnrichmentRep2=4,108209862;EnrichmentRep3=4,48004365
2L 37959183 37959717 Length=535;dist2downstream_gene=16465;downstream_gene=AGAP006762;dist2upstream_gene=-32569;upstream_gene=AGAP006761;annotation=intergenic;EnrichmentRep1=4,16263563;EnrichmentRep2=4,153210883;EnrichmentRep3=3,076153176
2L 37963055 37963635 Length=581;dist2downstream_gene=12547;downstream_gene=AGAP006762;dist2upstream_gene=-36441;upstream_gene=AGAP006761;annotation=intergenic;EnrichmentRep1=8,039539198;EnrichmentRep2=4,29366686;EnrichmentRep3=3,129692557
2L 38052579 38053301 Length=723;dist2downstream_gene=11104;downstream_gene=AGAP006769;dist2upstream_gene=-3077;upstream_gene=AGAP006768;annotation=intergenic;EnrichmentRep1=4,289257951;EnrichmentRep2=3,344256007;EnrichmentRep3=3,496436712
2L 38060963 38061596 Length=634;dist2downstream_gene=2809;downstream_gene=AGAP006769;dist2upstream_gene=-11461;upstream_gene=AGAP006768;annotation=intergenic;EnrichmentRep1=11,55169462;EnrichmentRep2=7,32335444;EnrichmentRep3=6,855041287
2L 38061465 38062126 Length=662;dist2downstream_gene=2279;downstream_gene=AGAP006769;dist2upstream_gene=-11963;upstream_gene=AGAP006768;annotation=intergenic;EnrichmentRep1=11,0714508;EnrichmentRep2=5,853281547;EnrichmentRep3=5,651921692
2L 38062226 38062736 Length=511;dist2downstream_gene=1669;downstream_gene=AGAP006769;dist2upstream_gene=-12724;upstream_gene=AGAP006768;annotation=intergenic;EnrichmentRep1=7,571627689;EnrichmentRep2=6,311746566;EnrichmentRep3=4,036586627
2L 38154838 38155402 Length=565;dist2downstream_gene=0;downstream_gene=AGAP006776;dist2upstream_gene=0;upstream_gene=AGAP006776;annotation=intron_UTR5;EnrichmentRep1=5,475999341;EnrichmentRep2=3,135724022;EnrichmentRep3=6,192822744
2L 38285783 38286372 Length=590;dist2downstream_gene=36060;downstream_gene=AGAP006790;dist2upstream_gene=-4138;upstream_gene=AGAP006789;annotation=intergenic;EnrichmentRep1=7,321162181;EnrichmentRep2=4,806223968;EnrichmentRep3=6,842745369
2L 38546711 38547279 Length=569;dist2downstream_gene=0;downstream_gene=AGAP006794;dist2upstream_gene=0;upstream_gene=AGAP006794;annotation=UTR3;EnrichmentRep1=8,592987559;EnrichmentRep2=4,373936816;EnrichmentRep3=5,969272509
2L 38551706 38552226 Length=521;dist2downstream_gene=15460;downstream_gene=AGAP006795;dist2upstream_gene=-2539;upstream_gene=AGAP006794;annotation=intergenic;EnrichmentRep1=4,157607453;EnrichmentRep2=3,48024314;EnrichmentRep3=3,20009462
2L 38579728 38580307 Length=580;dist2downstream_gene=0;downstream_gene=AGAP006798;dist2upstream_gene=0;upstream_gene=AGAP006798;annotation=UTR3;EnrichmentRep1=5,615647807;EnrichmentRep2=3,978003834;EnrichmentRep3=3,715507566
2L 38588354 38588892 Length=539;dist2downstream_gene=0;downstream_gene=AGAP006800;dist2upstream_gene=0;upstream_gene=AGAP006800;annotation=intron1;EnrichmentRep1=5,986215248;EnrichmentRep2=3,795213301;EnrichmentRep3=5,349590172
2L 38646572 38647094 Length=523;dist2downstream_gene=0;downstream_gene=AGAP006800;dist2upstream_gene=0;upstream_gene=AGAP006800;annotation=intron1;EnrichmentRep1=5,191671944;EnrichmentRep2=3,73064007;EnrichmentRep3=3,196672554
2L 38654329 38654909 Length=581;dist2downstream_gene=0;downstream_gene=AGAP006800;dist2upstream_gene=0;upstream_gene=AGAP006800;annotation=exon;EnrichmentRep1=6,831691333;EnrichmentRep2=5,165152958;EnrichmentRep3=7,643985354
2L 38718201 38718730 Length=530;dist2downstream_gene=0;downstream_gene=AGAP029337;dist2upstream_gene=0;upstream_gene=AGAP029337;annotation=exon;EnrichmentRep1=12,39831137;EnrichmentRep2=9,943208741;EnrichmentRep3=13,73210166
2L 38824177 38824723 Length=547;dist2downstream_gene=32192;downstream_gene=AGAP006814;dist2upstream_gene=-5299;upstream_gene=AGAP029350;annotation=intergenic;EnrichmentRep1=9,498518568;EnrichmentRep2=5,357627076;EnrichmentRep3=8,347745361
2L 38841915 38842577 Length=663;dist2downstream_gene=14338;downstream_gene=AGAP006814;dist2upstream_gene=-23037;upstream_gene=AGAP029350;annotation=intergenic;EnrichmentRep1=9,572210975;EnrichmentRep2=5,700606416;EnrichmentRep3=3,795959612
2L 38847073 38847592 Length=520;dist2downstream_gene=9323;downstream_gene=AGAP006814;dist2upstream_gene=-28195;upstream_gene=AGAP029350;annotation=intergenic;EnrichmentRep1=9,748027228;EnrichmentRep2=5,844658036;EnrichmentRep3=8,47754347
2L 38852037 38852574 Length=538;dist2downstream_gene=4341;downstream_gene=AGAP006814;dist2upstream_gene=-33159;upstream_gene=AGAP029350;annotation=intergenic;EnrichmentRep1=4,779475952;EnrichmentRep2=4,366876802;EnrichmentRep3=7,445598984
2L 38879664 38880177 Length=514;dist2downstream_gene=0;downstream_gene=AGAP006819;dist2upstream_gene=0;upstream_gene=AGAP006819;annotation=intron_UTR5;EnrichmentRep1=10,17191334;EnrichmentRep2=7,200856108;EnrichmentRep3=17,07894511
2L 38917878 38918397 Length=520;dist2downstream_gene=0;downstream_gene=AGAP029584;dist2upstream_gene=0;upstream_gene=AGAP029584;annotation=exon;EnrichmentRep1=7,034028576;EnrichmentRep2=6,073018758;EnrichmentRep3=5,793921934
2L 39027279 39027810 Length=532;dist2downstream_gene=0;downstream_gene=AGAP006825;dist2upstream_gene=0;upstream_gene=AGAP006825;annotation=exon;EnrichmentRep1=3,687855274;EnrichmentRep2=4,032185869;EnrichmentRep3=4,49960075
2L 39095841 39096443 Length=603;dist2downstream_gene=14529;downstream_gene=AGAP006831;dist2upstream_gene=-2066;upstream_gene=AGAP006830;annotation=intergenic;EnrichmentRep1=5,408875599;EnrichmentRep2=4,465116353;EnrichmentRep3=5,287278697
2L 39124481 39124982 Length=502;dist2downstream_gene=0;downstream_gene=AGAP006835;dist2upstream_gene=0;upstream_gene=AGAP006835;annotation=intron_UTR5;EnrichmentRep1=4,109881797;EnrichmentRep2=3,934040098;EnrichmentRep3=4,760879703
2L 39147113 39147694 Length=582;dist2downstream_gene=3856;downstream_gene=AGAP006837;dist2upstream_gene=-1344;upstream_gene=AGAP006835;annotation=intergenic;EnrichmentRep1=6,957628481;EnrichmentRep2=3,903177802;EnrichmentRep3=4,860532877
2L 39149465 39150089 Length=625;dist2downstream_gene=1461;downstream_gene=AGAP006837;dist2upstream_gene=-3696;upstream_gene=AGAP006835;annotation=intergenic;EnrichmentRep1=6,862369738;EnrichmentRep2=5,593406658;EnrichmentRep3=8,34559158
2L 39306086 39306620 Length=535;dist2downstream_gene=0;downstream_gene=AGAP006873;dist2upstream_gene=0;upstream_gene=AGAP006873;annotation=exon;EnrichmentRep1=5,1604316;EnrichmentRep2=4,892107343;EnrichmentRep3=6,652812278
2L 39331123 39331636 Length=514;dist2downstream_gene=0;downstream_gene=AGAP006880;dist2upstream_gene=0;upstream_gene=AGAP006880;annotation=intron1;EnrichmentRep1=6,081623224;EnrichmentRep2=4,629007999;EnrichmentRep3=5,495606116
2L 39380344 39380874 Length=531;dist2downstream_gene=0;downstream_gene=AGAP006890;dist2upstream_gene=0;upstream_gene=AGAP006890;annotation=intron_UTR5;EnrichmentRep1=10,51427536;EnrichmentRep2=8,073832622;EnrichmentRep3=14,43457381
2L 39387721 39388243 Length=523;dist2downstream_gene=0;downstream_gene=AGAP006890;dist2upstream_gene=0;upstream_gene=AGAP006890;annotation=intron_UTR5;EnrichmentRep1=4,387210718;EnrichmentRep2=3,2318018;EnrichmentRep3=3,264667267
2L 39396760 39397298 Length=539;dist2downstream_gene=0;downstream_gene=AGAP006890;dist2upstream_gene=0;upstream_gene=AGAP006890;annotation=intron_UTR5;EnrichmentRep1=6,120495191;EnrichmentRep2=6,224740684;EnrichmentRep3=5,68731473
2L 39434906 39435418 Length=513;dist2downstream_gene=0;downstream_gene=AGAP006892;dist2upstream_gene=0;upstream_gene=AGAP006892;annotation=intron_UTR5;EnrichmentRep1=6,196387422;EnrichmentRep2=5,325171867;EnrichmentRep3=6,482751512
2L 39642992 39643525 Length=534;dist2downstream_gene=0;downstream_gene=AGAP006900;dist2upstream_gene=0;upstream_gene=AGAP006900;annotation=intron1;EnrichmentRep1=5,494345824;EnrichmentRep2=3,635888106;EnrichmentRep3=6,029657037
2L 39645843 39646407 Length=565;dist2downstream_gene=0;downstream_gene=AGAP006900;dist2upstream_gene=0;upstream_gene=AGAP006900;annotation=intron1;EnrichmentRep1=7,977421626;EnrichmentRep2=5,655505991;EnrichmentRep3=3,874620693
2L 39656687 39657228 Length=542;dist2downstream_gene=0;downstream_gene=AGAP006900;dist2upstream_gene=0;upstream_gene=AGAP006900;annotation=intron1;EnrichmentRep1=11,94879894;EnrichmentRep2=6,845957751;EnrichmentRep3=5,128416213
2L 39676298 39676842 Length=545;dist2downstream_gene=0;downstream_gene=AGAP006900;dist2upstream_gene=0;upstream_gene=AGAP006900;annotation=intron_UTR5;EnrichmentRep1=7,651361017;EnrichmentRep2=5,664935631;EnrichmentRep3=4,429770108
2L 39688564 39689161 Length=598;dist2downstream_gene=15463;downstream_gene=AGAP006901;dist2upstream_gene=-10859;upstream_gene=AGAP006900;annotation=intergenic;EnrichmentRep1=12,21109507;EnrichmentRep2=10,20326971;EnrichmentRep3=14,86995218
2L 39699032 39699621 Length=590;dist2downstream_gene=5003;downstream_gene=AGAP006901;dist2upstream_gene=-21327;upstream_gene=AGAP006900;annotation=intergenic;EnrichmentRep1=9,167475925;EnrichmentRep2=6,968736963;EnrichmentRep3=7,824120717
2L 39711120 39711753 Length=634;dist2downstream_gene=0;downstream_gene=AGAP006901;dist2upstream_gene=0;upstream_gene=AGAP006901;annotation=exon;EnrichmentRep1=5,532503154;EnrichmentRep2=4,998618523;EnrichmentRep3=5,3886183
2L 39772237 39772795 Length=559;dist2downstream_gene=0;downstream_gene=AGAP006902;dist2upstream_gene=0;upstream_gene=AGAP006902;annotation=intron1;EnrichmentRep1=7,894330405;EnrichmentRep2=4,962813358;EnrichmentRep3=5,433655415
2L 39828652 39829220 Length=569;dist2downstream_gene=0;downstream_gene=AGAP006904;dist2upstream_gene=0;upstream_gene=AGAP006904;annotation=intron1;EnrichmentRep1=7,075547345;EnrichmentRep2=4,078067028;EnrichmentRep3=6,303416636
2L 39862251 39862842 Length=592;dist2downstream_gene=3676;downstream_gene=AGAP006908;dist2upstream_gene=-3528;upstream_gene=AGAP006907;annotation=intergenic;EnrichmentRep1=7,268549471;EnrichmentRep2=5,288914122;EnrichmentRep3=5,622397352
2L 39893244 39893756 Length=513;dist2downstream_gene=0;downstream_gene=AGAP006909;dist2upstream_gene=0;upstream_gene=AGAP006909;annotation=exon;EnrichmentRep1=8,286201584;EnrichmentRep2=5,890516277;EnrichmentRep3=9,971599586
2L 39935017 39935731 Length=715;dist2downstream_gene=13117;downstream_gene=AGAP006913;dist2upstream_gene=-35266;upstream_gene=AGAP006911;annotation=intergenic;EnrichmentRep1=8,154298507;EnrichmentRep2=7,202131364;EnrichmentRep3=7,702182242
2L 39962849 39963396 Length=548;dist2downstream_gene=3356;downstream_gene=AGAP006914;dist2upstream_gene=-11311;upstream_gene=AGAP006913;annotation=intergenic;EnrichmentRep1=4,030394945;EnrichmentRep2=3,878431704;EnrichmentRep3=4,541316329
2L 40024807 40025531 Length=725;dist2downstream_gene=0;downstream_gene=AGAP006921;dist2upstream_gene=0;upstream_gene=AGAP006921;annotation=intron_UTR5;EnrichmentRep1=12,83512167;EnrichmentRep2=5,295920917;EnrichmentRep3=4,811609799
2L 40076508 40077030 Length=523;dist2downstream_gene=0;downstream_gene=AGAP006925;dist2upstream_gene=0;upstream_gene=AGAP006925;annotation=UTR5;EnrichmentRep1=8,672030712;EnrichmentRep2=6,3801954;EnrichmentRep3=11,06107778
2L 40268938 40269469 Length=532;dist2downstream_gene=0;downstream_gene=AGAP006961;dist2upstream_gene=0;upstream_gene=AGAP006961;annotation=exon;EnrichmentRep1=4,776862766;EnrichmentRep2=3,927461364;EnrichmentRep3=3,925416701
2L 40321792 40322360 Length=569;dist2downstream_gene=0;downstream_gene=AGAP006967;dist2upstream_gene=0;upstream_gene=AGAP006967;annotation=UTR5;EnrichmentRep1=9,830424653;EnrichmentRep2=7,767285942;EnrichmentRep3=4,710564437
2L 40353851 40354368 Length=518;dist2downstream_gene=0;downstream_gene=AGAP006967;dist2upstream_gene=0;upstream_gene=AGAP006967;annotation=intron_UTR5;EnrichmentRep1=9,300105033;EnrichmentRep2=6,559518526;EnrichmentRep3=11,7571025
2L 40427895 40428430 Length=536;dist2downstream_gene=1637;downstream_gene=AGAP006972;dist2upstream_gene=-1059;upstream_gene=AGAP006971;annotation=intergenic;EnrichmentRep1=4,398958942;EnrichmentRep2=3,203672788;EnrichmentRep3=3,533299258
2L 40529469 40530025 Length=557;dist2downstream_gene=0;downstream_gene=AGAP006995;dist2upstream_gene=0;upstream_gene=AGAP006995;annotation=intron1;EnrichmentRep1=6,249577042;EnrichmentRep2=5,332880289;EnrichmentRep3=5,635904482
2L 40538903 40539536 Length=634;dist2downstream_gene=0;downstream_gene=AGAP006997;dist2upstream_gene=0;upstream_gene=AGAP006997;annotation=exon;EnrichmentRep1=3,142553009;EnrichmentRep2=3,41662901;EnrichmentRep3=3,690197747
2L 40629465 40629974 Length=510;dist2downstream_gene=0;downstream_gene=AGAP007005;dist2upstream_gene=0;upstream_gene=AGAP007005;annotation=intron2;EnrichmentRep1=6,393038142;EnrichmentRep2=4,579673212;EnrichmentRep3=9,826710045
2L 40751714 40752255 Length=542;dist2downstream_gene=0;downstream_gene=AGAP007006;dist2upstream_gene=0;upstream_gene=AGAP007006;annotation=UTR5;EnrichmentRep1=7,777787938;EnrichmentRep2=5,612122908;EnrichmentRep3=5,479879411
2L 40923135 40923717 Length=583;dist2downstream_gene=0;downstream_gene=AGAP007012;dist2upstream_gene=0;upstream_gene=AGAP007012;annotation=intron5;EnrichmentRep1=5,825737129;EnrichmentRep2=5,738866301;EnrichmentRep3=4,390979491
2L 40941556 40942190 Length=635;dist2downstream_gene=15406;downstream_gene=AGAP007013;dist2upstream_gene=-2040;upstream_gene=AGAP007012;annotation=intergenic;EnrichmentRep1=6,905644429;EnrichmentRep2=4,770774676;EnrichmentRep3=5,138532002
2L 40943468 40944086 Length=619;dist2downstream_gene=13510;downstream_gene=AGAP007013;dist2upstream_gene=-3952;upstream_gene=AGAP007012;annotation=intergenic;EnrichmentRep1=4,235084864;EnrichmentRep2=4,699511817;EnrichmentRep3=6,961021967
2L 40986883 40987401 Length=519;dist2downstream_gene=17;downstream_gene=AGAP007018;dist2upstream_gene=-3463;upstream_gene=AGAP007017;annotation=intergenic;EnrichmentRep1=10,55634916;EnrichmentRep2=6,606855318;EnrichmentRep3=8,60791402
2L 41109142 41109657 Length=516;dist2downstream_gene=51894;downstream_gene=AGAP007031;dist2upstream_gene=-3468;upstream_gene=AGAP028463;annotation=intergenic;EnrichmentRep1=8,873338537;EnrichmentRep2=6,499199152;EnrichmentRep3=5,026873715
2L 41303019 41303527 Length=509;dist2downstream_gene=0;downstream_gene=AGAP007038;dist2upstream_gene=0;upstream_gene=AGAP007038;annotation=intron3;EnrichmentRep1=12,33212558;EnrichmentRep2=7,988434424;EnrichmentRep3=14,79418191
2L 41333102 41333717 Length=616;dist2downstream_gene=7020;downstream_gene=AGAP007040;dist2upstream_gene=-24653;upstream_gene=AGAP007038;annotation=intergenic;EnrichmentRep1=6,56038094;EnrichmentRep2=6,534516618;EnrichmentRep3=10,96221373
2L 41382692 41383414 Length=723;dist2downstream_gene=0;downstream_gene=AGAP007041;dist2upstream_gene=0;upstream_gene=AGAP007041;annotation=UTR3;EnrichmentRep1=4,096012231;EnrichmentRep2=3,466614628;EnrichmentRep3=4,422626468
2L 41410272 41410808 Length=537;dist2downstream_gene=150546;downstream_gene=AGAP007043;dist2upstream_gene=-22733;upstream_gene=AGAP007042;annotation=intergenic;EnrichmentRep1=5,123299415;EnrichmentRep2=4,248721595;EnrichmentRep3=4,652880015
2L 41489176 41489722 Length=547;dist2downstream_gene=71632;downstream_gene=AGAP007043;dist2upstream_gene=-101637;upstream_gene=AGAP007042;annotation=intergenic;EnrichmentRep1=7,200294644;EnrichmentRep2=5,90159177;EnrichmentRep3=5,793921934
2L 41510787 41511302 Length=516;dist2downstream_gene=50052;downstream_gene=AGAP007043;dist2upstream_gene=-123248;upstream_gene=AGAP007042;annotation=intergenic;EnrichmentRep1=13,03067722;EnrichmentRep2=9,432818243;EnrichmentRep3=11,02164866
2L 41513599 41514175 Length=577;dist2downstream_gene=47179;downstream_gene=AGAP007043;dist2upstream_gene=-126060;upstream_gene=AGAP007042;annotation=intergenic;EnrichmentRep1=10,46446147;EnrichmentRep2=6,738512693;EnrichmentRep3=7,121543227
2L 41532579 41533127 Length=549;dist2downstream_gene=28227;downstream_gene=AGAP007043;dist2upstream_gene=-145040;upstream_gene=AGAP007042;annotation=intergenic;EnrichmentRep1=6,477340875;EnrichmentRep2=5,440697615;EnrichmentRep3=9,677893762
2L 41623777 41624334 Length=558;dist2downstream_gene=0;downstream_gene=AGAP007046;dist2upstream_gene=0;upstream_gene=AGAP007046;annotation=UTR3;EnrichmentRep1=4,486008308;EnrichmentRep2=3,783068596;EnrichmentRep3=4,860532877
2L 41716724 41717232 Length=509;dist2downstream_gene=0;downstream_gene=AGAP007046;dist2upstream_gene=0;upstream_gene=AGAP007046;annotation=intron_UTR5;EnrichmentRep1=3,844465727;EnrichmentRep2=3,395852391;EnrichmentRep3=3,413222184
2L 41729411 41730112 Length=702;dist2downstream_gene=50732;downstream_gene=AGAP007049;dist2upstream_gene=-1904;upstream_gene=AGAP007046;annotation=intergenic;EnrichmentRep1=5,245085814;EnrichmentRep2=3,395852391;EnrichmentRep3=3,400147866
2L 41732814 41733335 Length=522;dist2downstream_gene=47509;downstream_gene=AGAP007049;dist2upstream_gene=-5307;upstream_gene=AGAP007046;annotation=intergenic;EnrichmentRep1=3,710319437;EnrichmentRep2=3,159773195;EnrichmentRep3=3,429237762
2L 41809557 41810116 Length=560;dist2downstream_gene=18805;downstream_gene=AGAP007050;dist2upstream_gene=-12261;upstream_gene=AGAP007049;annotation=intergenic;EnrichmentRep1=4,216466031;EnrichmentRep2=3,89080184;EnrichmentRep3=4,111987382
2L 41822211 41822718 Length=508;dist2downstream_gene=6203;downstream_gene=AGAP007050;dist2upstream_gene=-24915;upstream_gene=AGAP007049;annotation=intergenic;EnrichmentRep1=4,216466031;EnrichmentRep2=3,75621942;EnrichmentRep3=4,31889425
2L 41873775 41874329 Length=555;dist2downstream_gene=0;downstream_gene=AGAP007051;dist2upstream_gene=0;upstream_gene=AGAP007051;annotation=intron_UTR5;EnrichmentRep1=7,633147825;EnrichmentRep2=4,904795722;EnrichmentRep3=7,102295779
2L 42168402 42168965 Length=564;dist2downstream_gene=0;downstream_gene=AGAP007069;dist2upstream_gene=0;upstream_gene=AGAP007069;annotation=exon;EnrichmentRep1=6,921490497;EnrichmentRep2=4,558759302;EnrichmentRep3=4,871832827
2L 42222670 42223193 Length=524;dist2downstream_gene=0;downstream_gene=AGAP007079;dist2upstream_gene=0;upstream_gene=AGAP007079;annotation=exon;EnrichmentRep1=4,957196742;EnrichmentRep2=5,43211396;EnrichmentRep3=5,01274352
2L 42262579 42263096 Length=518;dist2downstream_gene=6782;downstream_gene=AGAP007082;dist2upstream_gene=-2690;upstream_gene=AGAP007081;annotation=intergenic;EnrichmentRep1=8,026354959;EnrichmentRep2=4,912050264;EnrichmentRep3=5,479879411
2L 42346639 42347266 Length=628;dist2downstream_gene=0;downstream_gene=AGAP007086;dist2upstream_gene=0;upstream_gene=AGAP007086;annotation=intron2;EnrichmentRep1=9,57986428;EnrichmentRep2=6,929941565;EnrichmentRep3=8,197402625
2L 42355939 42356456 Length=518;dist2downstream_gene=0;downstream_gene=AGAP007086;dist2upstream_gene=0;upstream_gene=AGAP007086;annotation=intron2;EnrichmentRep1=12,28081323;EnrichmentRep2=7,354333661;EnrichmentRep3=13,96728346
2L 42429417 42429938 Length=522;dist2downstream_gene=0;downstream_gene=AGAP007089;dist2upstream_gene=0;upstream_gene=AGAP007089;annotation=exon;EnrichmentRep1=4,502029241;EnrichmentRep2=5,274940846;EnrichmentRep3=4,749498342
2L 42459293 42459931 Length=639;dist2downstream_gene=0;downstream_gene=AGAP029664;dist2upstream_gene=0;upstream_gene=AGAP029664;annotation=intron_UTR5;EnrichmentRep1=5,167293311;EnrichmentRep2=3,94795527;EnrichmentRep3=5,114975134
2L 42573021 42573568 Length=548;dist2downstream_gene=0;downstream_gene=AGAP007095;dist2upstream_gene=0;upstream_gene=AGAP007095;annotation=intron4;EnrichmentRep1=9,309712806;EnrichmentRep2=7,598553339;EnrichmentRep3=12,06314109
2L 42578958 42579557 Length=600;dist2downstream_gene=0;downstream_gene=AGAP007097;dist2upstream_gene=0;upstream_gene=AGAP007097;annotation=exon;EnrichmentRep1=5,264221446;EnrichmentRep2=4,215285452;EnrichmentRep3=5,718834819
2L 42639603 42640198 Length=596;dist2downstream_gene=32965;downstream_gene=AGAP007100;dist2upstream_gene=-15330;upstream_gene=AGAP007099;annotation=intergenic;EnrichmentRep1=3,928740468;EnrichmentRep2=4,485624612;EnrichmentRep3=3,58794856
2L 42649086 42649599 Length=514;dist2downstream_gene=23564;downstream_gene=AGAP007100;dist2upstream_gene=-24813;upstream_gene=AGAP007099;annotation=intergenic;EnrichmentRep1=5,252530413;EnrichmentRep2=6,213458458;EnrichmentRep3=9,183559432
2L 42661649 42662185 Length=537;dist2downstream_gene=10978;downstream_gene=AGAP007100;dist2upstream_gene=-37376;upstream_gene=AGAP007099;annotation=intergenic;EnrichmentRep1=11,53225655;EnrichmentRep2=7,156787036;EnrichmentRep3=8,192303694
2L 42745670 42746212 Length=543;dist2downstream_gene=0;downstream_gene=AGAP007103;dist2upstream_gene=0;upstream_gene=AGAP007103;annotation=intron1;EnrichmentRep1=4,549709908;EnrichmentRep2=3,788677021;EnrichmentRep3=3,801591444
2L 42814818 42815355 Length=538;dist2downstream_gene=0;downstream_gene=AGAP007106;dist2upstream_gene=0;upstream_gene=AGAP007106;annotation=intron_UTR5;EnrichmentRep1=8,276790442;EnrichmentRep2=4,98454087;EnrichmentRep3=7,082799924
2L 42865808 42866351 Length=544;dist2downstream_gene=33254;downstream_gene=AGAP007110;dist2upstream_gene=-3708;upstream_gene=AGAP007109;annotation=intergenic;EnrichmentRep1=5,499053176;EnrichmentRep2=4,466763057;EnrichmentRep3=6,083996256
2L 43046507 43047110 Length=604;dist2downstream_gene=0;downstream_gene=AGAP007121;dist2upstream_gene=0;upstream_gene=AGAP007121;annotation=intron1;EnrichmentRep1=4,918087382;EnrichmentRep2=4,101711635;EnrichmentRep3=3,260660235
2L 43089522 43090079 Length=558;dist2downstream_gene=0;downstream_gene=AGAP007127;dist2upstream_gene=0;upstream_gene=AGAP007127;annotation=intron2;EnrichmentRep1=5,791074196;EnrichmentRep2=6,590581654;EnrichmentRep3=4,887935276
2L 43112362 43112897 Length=536;dist2downstream_gene=0;downstream_gene=AGAP029700;dist2upstream_gene=0;upstream_gene=AGAP029700;annotation=exon;EnrichmentRep1=5,342388046;EnrichmentRep2=4,14696446;EnrichmentRep3=6,318597811
2L 43139683 43140214 Length=532;dist2downstream_gene=0;downstream_gene=AGAP007131;dist2upstream_gene=0;upstream_gene=AGAP007131;annotation=UTR5;EnrichmentRep1=22,11578824;EnrichmentRep2=11,57882232;EnrichmentRep3=18,92287657
2L 43223707 43224451 Length=745;dist2downstream_gene=0;downstream_gene=AGAP007133;dist2upstream_gene=0;upstream_gene=AGAP007133;annotation=intron1;EnrichmentRep1=9,079280142;EnrichmentRep2=4,706556647;EnrichmentRep3=8,514173629
2L 43285654 43286202 Length=549;dist2downstream_gene=0;downstream_gene=AGAP007133;dist2upstream_gene=0;upstream_gene=AGAP007133;annotation=intron2;EnrichmentRep1=7,624222624;EnrichmentRep2=7,16168963;EnrichmentRep3=5,182293443
2L 43311705 43312314 Length=610;dist2downstream_gene=0;downstream_gene=AGAP007133;dist2upstream_gene=0;upstream_gene=AGAP007133;annotation=UTR3;EnrichmentRep1=6,592214008;EnrichmentRep2=3,994633402;EnrichmentRep3=6,594219651
2L 43485806 43486310 Length=505;dist2downstream_gene=1609;downstream_gene=AGAP007137;dist2upstream_gene=-9913;upstream_gene=AGAP007136;annotation=intergenic;EnrichmentRep1=7,741436643;EnrichmentRep2=6,818821806;EnrichmentRep3=10,72221181
2L 43493471 43494092 Length=622;dist2downstream_gene=0;downstream_gene=AGAP007137;dist2upstream_gene=0;upstream_gene=AGAP007137;annotation=intron_UTR5;EnrichmentRep1=3,687855274;EnrichmentRep2=3,457412575;EnrichmentRep3=3,58794856
2L 43654420 43655138 Length=719;dist2downstream_gene=0;downstream_gene=AGAP007163;dist2upstream_gene=0;upstream_gene=AGAP007163;annotation=intron2;EnrichmentRep1=5,85823995;EnrichmentRep2=5,649864721;EnrichmentRep3=5,695871603
2L 43676425 43676950 Length=526;dist2downstream_gene=0;downstream_gene=AGAP007163;dist2upstream_gene=0;upstream_gene=AGAP007163;annotation=intron2;EnrichmentRep1=7,676325271;EnrichmentRep2=5,128387344;EnrichmentRep3=5,633858728
2L 43775549 43776126 Length=578;dist2downstream_gene=5314;downstream_gene=AGAP007169;dist2upstream_gene=-15852;upstream_gene=AGAP007168;annotation=intergenic;EnrichmentRep1=5,028352029;EnrichmentRep2=5,226555952;EnrichmentRep3=4,467664074
2L 43783613 43784125 Length=513;dist2downstream_gene=0;downstream_gene=AGAP007169;dist2upstream_gene=0;upstream_gene=AGAP007169;annotation=intron_UTR5;EnrichmentRep1=4,588696315;EnrichmentRep2=4,521310206;EnrichmentRep3=5,849967712
2L 43797947 43798484 Length=538;dist2downstream_gene=0;downstream_gene=AGAP007169;dist2upstream_gene=0;upstream_gene=AGAP007169;annotation=intron1;EnrichmentRep1=4,119669405;EnrichmentRep2=3,90122058;EnrichmentRep3=5,386165277
2L 43807517 43808030 Length=514;dist2downstream_gene=0;downstream_gene=AGAP007169;dist2upstream_gene=0;upstream_gene=AGAP007169;annotation=intron1;EnrichmentRep1=4,707404767;EnrichmentRep2=4,156897622;EnrichmentRep3=5,287862162
2L 43837165 43837678 Length=514;dist2downstream_gene=0;downstream_gene=AGAP007174;dist2upstream_gene=0;upstream_gene=AGAP007174;annotation=intron1;EnrichmentRep1=6,838913485;EnrichmentRep2=4,248721595;EnrichmentRep3=4,837418935
2L 43848548 43849176 Length=629;dist2downstream_gene=0;downstream_gene=AGAP007175;dist2upstream_gene=0;upstream_gene=AGAP007175;annotation=intron1;EnrichmentRep1=10,44902101;EnrichmentRep2=8,415692306;EnrichmentRep3=8,030829957
2L 43853273 43853869 Length=597;dist2downstream_gene=0;downstream_gene=AGAP007175,AGAP007176;dist2upstream_gene=0;upstream_gene=AGAP007175,AGAP007176;annotation=exon;EnrichmentRep1=10,69063708;EnrichmentRep2=6,323051849;EnrichmentRep3=9,572402582
2L 43876577 43877095 Length=519;dist2downstream_gene=15588;downstream_gene=AGAP007178;dist2upstream_gene=-11588;upstream_gene=AGAP007177;annotation=intergenic;EnrichmentRep1=6,862369738;EnrichmentRep2=5,028659006;EnrichmentRep3=7,012269262
2L 43900108 43900708 Length=601;dist2downstream_gene=0;downstream_gene=AGAP007178;dist2upstream_gene=0;upstream_gene=AGAP007178;annotation=intron_UTR5;EnrichmentRep1=6,364670392;EnrichmentRep2=5,026283355;EnrichmentRep3=3,598821169
2L 43932083 43932823 Length=741;dist2downstream_gene=0;downstream_gene=AGAP007178;dist2upstream_gene=0;upstream_gene=AGAP007178;annotation=intron3;EnrichmentRep1=4,331096388;EnrichmentRep2=3,923470555;EnrichmentRep3=3,433878656
2L 43969320 43969835 Length=516;dist2downstream_gene=48609;downstream_gene=AGAP007180;dist2upstream_gene=-35439;upstream_gene=AGAP007178;annotation=intergenic;EnrichmentRep1=5,345676723;EnrichmentRep2=4,144700319;EnrichmentRep3=5,418375691
2L 44007070 44007584 Length=515;dist2downstream_gene=10860;downstream_gene=AGAP007180;dist2upstream_gene=-73189;upstream_gene=AGAP007178;annotation=intergenic;EnrichmentRep1=14,1395823;EnrichmentRep2=7,991100728;EnrichmentRep3=11,88553115
2L 44042149 44042658 Length=510;dist2downstream_gene=0;downstream_gene=AGAP007180;dist2upstream_gene=0;upstream_gene=AGAP007180;annotation=intron2;EnrichmentRep1=14,43034583;EnrichmentRep2=8,289241765;EnrichmentRep3=11,47162353
2L 44088200 44088853 Length=654;dist2downstream_gene=0;downstream_gene=AGAP007181;dist2upstream_gene=0;upstream_gene=AGAP007181;annotation=intron_UTR5;EnrichmentRep1=4,340220572;EnrichmentRep2=3,693560256;EnrichmentRep3=3,031987897
2L 44089159 44089700 Length=542;dist2downstream_gene=0;downstream_gene=AGAP007181;dist2upstream_gene=0;upstream_gene=AGAP007181;annotation=intron_UTR5;EnrichmentRep1=4,438830562;EnrichmentRep2=3,419323783;EnrichmentRep3=3,135234852
2L 44096688 44097212 Length=525;dist2downstream_gene=0;downstream_gene=AGAP007181;dist2upstream_gene=0;upstream_gene=AGAP007181;annotation=intron_UTR5;EnrichmentRep1=9,108653818;EnrichmentRep2=6,204935725;EnrichmentRep3=6,680248372
2L 44144666 44145426 Length=761;dist2downstream_gene=0;downstream_gene=AGAP029504;dist2upstream_gene=0;upstream_gene=AGAP029504;annotation=intron_UTR5;EnrichmentRep1=5,166205964;EnrichmentRep2=3,55472727;EnrichmentRep3=3,711545387
2L 44286145 44286717 Length=573;dist2downstream_gene=0;downstream_gene=AGAP007205,AGAP007206;dist2upstream_gene=0;upstream_gene=AGAP007205,AGAP007206;annotation=exon;EnrichmentRep1=5,202684129;EnrichmentRep2=5,261984861;EnrichmentRep3=5,117632269
2L 44347781 44348333 Length=553;dist2downstream_gene=0;downstream_gene=AGAP007210;dist2upstream_gene=0;upstream_gene=AGAP007210;annotation=intron4;EnrichmentRep1=5,302598662;EnrichmentRep2=4,823874809;EnrichmentRep3=10,87746296
2L 44471570 44472072 Length=503;dist2downstream_gene=0;downstream_gene=AGAP007237;dist2upstream_gene=0;upstream_gene=AGAP007237;annotation=exon;EnrichmentRep1=10,91521305;EnrichmentRep2=7,857927455;EnrichmentRep3=10,62356551
2L 44483620 44484166 Length=547;dist2downstream_gene=0;downstream_gene=AGAP007237;dist2upstream_gene=0;upstream_gene=AGAP007237;annotation=intron3;EnrichmentRep1=5,302598662;EnrichmentRep2=4,005538704;EnrichmentRep3=5,182293443
2L 44617917 44618431 Length=515;dist2downstream_gene=0;downstream_gene=AGAP007247;dist2upstream_gene=0;upstream_gene=AGAP007247;annotation=intron_UTR5;EnrichmentRep1=6,51801172;EnrichmentRep2=5,041927268;EnrichmentRep3=3,647228051
2L 44621135 44621639 Length=505;dist2downstream_gene=0;downstream_gene=AGAP007247;dist2upstream_gene=0;upstream_gene=AGAP007247;annotation=intron1;EnrichmentRep1=21,90049349;EnrichmentRep2=19,51168008;EnrichmentRep3=25,67501608
2L 44630495 44631044 Length=550;dist2downstream_gene=7153;downstream_gene=AGAP007249;dist2upstream_gene=-1656;upstream_gene=AGAP007247;annotation=intergenic;EnrichmentRep1=4,835764214;EnrichmentRep2=3,555160932;EnrichmentRep3=3,887789995
2L 44678958 44679541 Length=584;dist2downstream_gene=0;downstream_gene=AGAP007253;dist2upstream_gene=0;upstream_gene=AGAP007253;annotation=intron_UTR5;EnrichmentRep1=7,432617338;EnrichmentRep2=3,994633402;EnrichmentRep3=4,340967417
2L 44716516 44717073 Length=558;dist2downstream_gene=817;downstream_gene=AGAP007256;dist2upstream_gene=-11500;upstream_gene=AGAP007255;annotation=intergenic;EnrichmentRep1=6,709170135;EnrichmentRep2=4,503725207;EnrichmentRep3=4,340967417
2L 44725251 44725915 Length=665;dist2downstream_gene=0;downstream_gene=AGAP007256;dist2upstream_gene=0;upstream_gene=AGAP007256;annotation=UTR3;EnrichmentRep1=3,643600016;EnrichmentRep2=3,347366569;EnrichmentRep3=3,818926531
2L 44742143 44742719 Length=577;dist2downstream_gene=0;downstream_gene=AGAP007257;dist2upstream_gene=0;upstream_gene=AGAP007257;annotation=intron1;EnrichmentRep1=10,97605001;EnrichmentRep2=7,966545933;EnrichmentRep3=5,218819942
2L 44746972 44747517 Length=546;dist2downstream_gene=0;downstream_gene=AGAP007257;dist2upstream_gene=0;upstream_gene=AGAP007257;annotation=intron1;EnrichmentRep1=13,15180786;EnrichmentRep2=8,605871095;EnrichmentRep3=8,325302822
2L 44872098 44872604 Length=507;dist2downstream_gene=106964;downstream_gene=AGAP007279;dist2upstream_gene=-21379;upstream_gene=AGAP007276;annotation=intergenic;EnrichmentRep1=6,030985868;EnrichmentRep2=4,613147722;EnrichmentRep3=7,710656791
2L 44897980 44898485 Length=506;dist2downstream_gene=81083;downstream_gene=AGAP007279;dist2upstream_gene=-47261;upstream_gene=AGAP007276;annotation=intergenic;EnrichmentRep1=6,465345487;EnrichmentRep2=4,156897622;EnrichmentRep3=4,222396484
2L 44923365 44923884 Length=520;dist2downstream_gene=55684;downstream_gene=AGAP007279;dist2upstream_gene=-72646;upstream_gene=AGAP007276;annotation=intergenic;EnrichmentRep1=8,132902079;EnrichmentRep2=4,954507803;EnrichmentRep3=7,19171003
2L 45042640 45043168 Length=529;dist2downstream_gene=0;downstream_gene=AGAP007294;dist2upstream_gene=0;upstream_gene=AGAP007294;annotation=intron_UTR5;EnrichmentRep1=22,35699438;EnrichmentRep2=14,39777225;EnrichmentRep3=16,32657793
2L 45262112 45262673 Length=562;dist2downstream_gene=0;downstream_gene=AGAP029814;dist2upstream_gene=0;upstream_gene=AGAP029814;annotation=exon;EnrichmentRep1=4,289257951;EnrichmentRep2=4,285650058;EnrichmentRep3=4,056294047
2L 45304504 45305041 Length=538;dist2downstream_gene=3108;downstream_gene=AGAP007312;dist2upstream_gene=-34236;upstream_gene=AGAP029814;annotation=intergenic;EnrichmentRep1=12,60526322;EnrichmentRep2=8,353595753;EnrichmentRep3=13,15565627
2L 45327724 45328268 Length=545;dist2downstream_gene=0;downstream_gene=AGAP007317;dist2upstream_gene=0;upstream_gene=AGAP007317;annotation=exon;EnrichmentRep1=3,928740468;EnrichmentRep2=4,103472965;EnrichmentRep3=4,429770108
2L 45387908 45388473 Length=566;dist2downstream_gene=34589;downstream_gene=AGAP007326;dist2upstream_gene=-27608;upstream_gene=AGAP007325;annotation=intergenic;EnrichmentRep1=6,942315129;EnrichmentRep2=4,999678552;EnrichmentRep3=6,652812278
2L 45468460 45468964 Length=505;dist2downstream_gene=0;downstream_gene=AGAP007327;dist2upstream_gene=0;upstream_gene=AGAP007327;annotation=intron3;EnrichmentRep1=7,010476031;EnrichmentRep2=5,270823279;EnrichmentRep3=7,350093698
2L 45472460 45472997 Length=538;dist2downstream_gene=0;downstream_gene=AGAP007327;dist2upstream_gene=0;upstream_gene=AGAP007327;annotation=intron3;EnrichmentRep1=5,171614685;EnrichmentRep2=5,898889832;EnrichmentRep3=4,453249962
2L 45494400 45494941 Length=542;dist2downstream_gene=0;downstream_gene=AGAP007327;dist2upstream_gene=0;upstream_gene=AGAP007327;annotation=intron3;EnrichmentRep1=6,223992452;EnrichmentRep2=3,593149868;EnrichmentRep3=3,663879039
2L 45527509 45528043 Length=535;dist2downstream_gene=0;downstream_gene=AGAP007327;dist2upstream_gene=0;upstream_gene=AGAP007327;annotation=intron3;EnrichmentRep1=5,311112618;EnrichmentRep2=4,416402699;EnrichmentRep3=6,00436275
2L 45578064 45578596 Length=533;dist2downstream_gene=0;downstream_gene=AGAP007327;dist2upstream_gene=0;upstream_gene=AGAP007327;annotation=intron3;EnrichmentRep1=8,638296593;EnrichmentRep2=5,99973906;EnrichmentRep3=7,468564905
2L 45629705 45630326 Length=622;dist2downstream_gene=0;downstream_gene=AGAP007333;dist2upstream_gene=0;upstream_gene=AGAP007333;annotation=intron1;EnrichmentRep1=9,191700791;EnrichmentRep2=7,274029535;EnrichmentRep3=9,178529567
2L 45653770 45654304 Length=535;dist2downstream_gene=0;downstream_gene=AGAP007336;dist2upstream_gene=0;upstream_gene=AGAP007336;annotation=intron_UTR5;EnrichmentRep1=6,72807989;EnrichmentRep2=6,099549378;EnrichmentRep3=7,121543227
2L 45742137 45742761 Length=625;dist2downstream_gene=7536;downstream_gene=AGAP028466;dist2upstream_gene=-32029;upstream_gene=AGAP007339;annotation=intergenic;EnrichmentRep1=10,11580187;EnrichmentRep2=7,247952395;EnrichmentRep3=6,405440192
2L 45744416 45744992 Length=577;dist2downstream_gene=5305;downstream_gene=AGAP028466;dist2upstream_gene=-34308;upstream_gene=AGAP007339;annotation=intergenic;EnrichmentRep1=5,107112179;EnrichmentRep2=4,784467483;EnrichmentRep3=5,718834819
2L 45774905 45775444 Length=540;dist2downstream_gene=0;downstream_gene=AGAP028466;dist2upstream_gene=0;upstream_gene=AGAP028466;annotation=exon;EnrichmentRep1=8,342009208;EnrichmentRep2=5,013324708;EnrichmentRep3=7,676370876
2L 45831659 45832206 Length=548;dist2downstream_gene=0;downstream_gene=AGAP029913;dist2upstream_gene=0;upstream_gene=AGAP029913;annotation=intron_UTR5;EnrichmentRep1=5,267609173;EnrichmentRep2=5,787651558;EnrichmentRep3=7,480218146
2L 45860676 45861233 Length=558;dist2downstream_gene=0;downstream_gene=AGAP029913;dist2upstream_gene=0;upstream_gene=AGAP029913;annotation=intron11;EnrichmentRep1=12,48249167;EnrichmentRep2=10,995525;EnrichmentRep3=10,29728336
2L 45919359 45919860 Length=502;dist2downstream_gene=0;downstream_gene=AGAP007342;dist2upstream_gene=0;upstream_gene=AGAP007342;annotation=intron2;EnrichmentRep1=6,473560875;EnrichmentRep2=4,609826171;EnrichmentRep3=4,704741007
2L 46070237 46070826 Length=590;dist2downstream_gene=0;downstream_gene=AGAP007362;dist2upstream_gene=0;upstream_gene=AGAP007362;annotation=intron1;EnrichmentRep1=6,589381451;EnrichmentRep2=4,343870844;EnrichmentRep3=4,287829076
2L 46169468 46170026 Length=559;dist2downstream_gene=0;downstream_gene=AGAP007375;dist2upstream_gene=0;upstream_gene=AGAP007375;annotation=intron4;EnrichmentRep1=11,85621947;EnrichmentRep2=7,088884454;EnrichmentRep3=10,49777036
2L 46218551 46219104 Length=554;dist2downstream_gene=0;downstream_gene=AGAP007383;dist2upstream_gene=0;upstream_gene=AGAP007383;annotation=exon;EnrichmentRep1=7,792523445;EnrichmentRep2=6,680463958;EnrichmentRep3=8,675399312
2L 46229521 46230022 Length=502;dist2downstream_gene=22180;downstream_gene=AGAP007387;dist2upstream_gene=-1981;upstream_gene=AGAP007386;annotation=intergenic;EnrichmentRep1=6,709385292;EnrichmentRep2=5,696736285;EnrichmentRep3=6,219027498
2L 46297888 46298424 Length=537;dist2downstream_gene=0;downstream_gene=AGAP007396;dist2upstream_gene=0;upstream_gene=AGAP007396;annotation=intron_UTR5;EnrichmentRep1=8,631843548;EnrichmentRep2=8,699804143;EnrichmentRep3=5,824155966
2L 46304612 46305130 Length=519;dist2downstream_gene=0;downstream_gene=AGAP007396;dist2upstream_gene=0;upstream_gene=AGAP007396;annotation=intron_UTR5;EnrichmentRep1=6,099020673;EnrichmentRep2=5,812974377;EnrichmentRep3=8,849054472
2L 46530411 46530934 Length=524;dist2downstream_gene=0;downstream_gene=AGAP007419;dist2upstream_gene=0;upstream_gene=AGAP007419;annotation=exon;EnrichmentRep1=5,746457252;EnrichmentRep2=4,625137886;EnrichmentRep3=6,754561339
2L 46534993 46535551 Length=559;dist2downstream_gene=0;downstream_gene=AGAP007420;dist2upstream_gene=0;upstream_gene=AGAP007420;annotation=exon;EnrichmentRep1=4,030394945;EnrichmentRep2=3,177235342;EnrichmentRep3=3,639382718
2L 46535495 46536067 Length=573;dist2downstream_gene=0;downstream_gene=AGAP007420;dist2upstream_gene=0;upstream_gene=AGAP007420;annotation=exon;EnrichmentRep1=9,09054468;EnrichmentRep2=6,043656994;EnrichmentRep3=8,026281212
2L 46596154 46596659 Length=506;dist2downstream_gene=0;downstream_gene=AGAP007439;dist2upstream_gene=0;upstream_gene=AGAP007439;annotation=exon;EnrichmentRep1=7,714780703;EnrichmentRep2=5,183613225;EnrichmentRep3=8,272918577
2L 46616803 46617343 Length=541;dist2downstream_gene=0;downstream_gene=AGAP007440,AGAP007446;dist2upstream_gene=0;upstream_gene=AGAP007440,AGAP007446;annotation=exon;EnrichmentRep1=9,859215933;EnrichmentRep2=6,23049417;EnrichmentRep3=7,375639699
2L 46653543 46654067 Length=525;dist2downstream_gene=0;downstream_gene=AGAP007452,AGAP007457;dist2upstream_gene=0;upstream_gene=AGAP007452,AGAP007457;annotation=exon;EnrichmentRep1=6,963642607;EnrichmentRep2=3,793376214;EnrichmentRep3=5,232155187
2L 46808694 46809231 Length=538;dist2downstream_gene=0;downstream_gene=AGAP007474;dist2upstream_gene=0;upstream_gene=AGAP007474;annotation=intron_UTR5;EnrichmentRep1=6,787146839;EnrichmentRep2=4,242410364;EnrichmentRep3=5,232389096
2L 46839907 46840425 Length=519;dist2downstream_gene=0;downstream_gene=AGAP007478;dist2upstream_gene=0;upstream_gene=AGAP007478;annotation=UTR3;EnrichmentRep1=4,979060478;EnrichmentRep2=4,066308862;EnrichmentRep3=3,260660235
2L 46912287 46912847 Length=561;dist2downstream_gene=0;downstream_gene=AGAP007494;dist2upstream_gene=0;upstream_gene=AGAP007494;annotation=exon;EnrichmentRep1=6,592558676;EnrichmentRep2=6,261616994;EnrichmentRep3=4,784409605
2L 46923381 46923893 Length=513;dist2downstream_gene=0;downstream_gene=AGAP007498;dist2upstream_gene=0;upstream_gene=AGAP007498;annotation=exon;EnrichmentRep1=7,998261698;EnrichmentRep2=6,959304086;EnrichmentRep3=11,42774187
2L 47003068 47003620 Length=553;dist2downstream_gene=0;downstream_gene=AGAP007511;dist2upstream_gene=0;upstream_gene=AGAP007511;annotation=exon;EnrichmentRep1=10,24250782;EnrichmentRep2=12,07328399;EnrichmentRep3=13,85539406
2L 47009038 47009617 Length=580;dist2downstream_gene=65060;downstream_gene=AGAP007512;dist2upstream_gene=-3797;upstream_gene=AGAP007511;annotation=intergenic;EnrichmentRep1=10,08282267;EnrichmentRep2=7,81689911;EnrichmentRep3=9,142808047
2L 47033870 47034460 Length=591;dist2downstream_gene=40217;downstream_gene=AGAP007512;dist2upstream_gene=-28629;upstream_gene=AGAP007511;annotation=intergenic;EnrichmentRep1=4,768392527;EnrichmentRep2=3,867740055;EnrichmentRep3=3,285836914
2L 47049383 47049973 Length=591;dist2downstream_gene=24704;downstream_gene=AGAP007512;dist2upstream_gene=-44142;upstream_gene=AGAP007511;annotation=intergenic;EnrichmentRep1=5,456999078;EnrichmentRep2=4,745457487;EnrichmentRep3=6,408166246
2L 47112053 47112628 Length=576;dist2downstream_gene=0;downstream_gene=AGAP007513;dist2upstream_gene=0;upstream_gene=AGAP007513;annotation=exon;EnrichmentRep1=5,931327817;EnrichmentRep2=4,831812376;EnrichmentRep3=8,675399312
2L 47118297 47118883 Length=587;dist2downstream_gene=0;downstream_gene=AGAP007516;dist2upstream_gene=0;upstream_gene=AGAP007516;annotation=exon;EnrichmentRep1=7,463525905;EnrichmentRep2=5,380262832;EnrichmentRep3=10,0661174
2L 47122673 47123289 Length=617;dist2downstream_gene=0;downstream_gene=AGAP007517;dist2upstream_gene=0;upstream_gene=AGAP007517;annotation=exon;EnrichmentRep1=7,300800126;EnrichmentRep2=4,644520507;EnrichmentRep3=4,833790029
2L 47152630 47153388 Length=759;dist2downstream_gene=0;downstream_gene=AGAP007523;dist2upstream_gene=0;upstream_gene=AGAP007523;annotation=intron1;EnrichmentRep1=7,432617338;EnrichmentRep2=5,951276783;EnrichmentRep3=6,153294483
2L 47173555 47174064 Length=510;dist2downstream_gene=0;downstream_gene=AGAP007523;dist2upstream_gene=0;upstream_gene=AGAP007523;annotation=exon;EnrichmentRep1=6,188387667;EnrichmentRep2=3,950936589;EnrichmentRep3=4,43815972
2L 47211395 47211931 Length=537;dist2downstream_gene=0;downstream_gene=AGAP007525;dist2upstream_gene=0;upstream_gene=AGAP007525;annotation=intron1;EnrichmentRep1=15,93122224;EnrichmentRep2=8,179756913;EnrichmentRep3=16,44814152
2L 47304647 47305175 Length=529;dist2downstream_gene=0;downstream_gene=AGAP007537;dist2upstream_gene=0;upstream_gene=AGAP007537;annotation=intron_UTR5;EnrichmentRep1=5,416091624;EnrichmentRep2=4,803265746;EnrichmentRep3=5,341834806
2L 47349000 47349684 Length=685;dist2downstream_gene=3784;downstream_gene=AGAP007538;dist2upstream_gene=-3614;upstream_gene=AGAP007537;annotation=intergenic;EnrichmentRep1=3,923361317;EnrichmentRep2=3,82921133;EnrichmentRep3=5,437721566
2L 47384883 47385453 Length=571;dist2downstream_gene=17451;downstream_gene=AGAP007539;dist2upstream_gene=-15558;upstream_gene=AGAP007538;annotation=intergenic;EnrichmentRep1=6,594366296;EnrichmentRep2=5,343021283;EnrichmentRep3=7,102295779
2L 47440263 47440773 Length=511;dist2downstream_gene=0;downstream_gene=AGAP007544;dist2upstream_gene=0;upstream_gene=AGAP007544;annotation=exon;EnrichmentRep1=7,941057225;EnrichmentRep2=6,254573554;EnrichmentRep3=7,644636359
2L 47489657 47490174 Length=518;dist2downstream_gene=0;downstream_gene=AGAP007548;dist2upstream_gene=0;upstream_gene=AGAP007548;annotation=intron1;EnrichmentRep1=8,272668845;EnrichmentRep2=5,143816193;EnrichmentRep3=6,70707636
2L 47493569 47494260 Length=692;dist2downstream_gene=0;downstream_gene=AGAP007548;dist2upstream_gene=0;upstream_gene=AGAP007548;annotation=intron1;EnrichmentRep1=6,732236235;EnrichmentRep2=5,899341656;EnrichmentRep3=4,749498342
2L 47737288 47737922 Length=635;dist2downstream_gene=0;downstream_gene=AGAP007567;dist2upstream_gene=0;upstream_gene=AGAP007567;annotation=intron1;EnrichmentRep1=11,73001125;EnrichmentRep2=5,020272713;EnrichmentRep3=9,793924103
2L 47741874 47742530 Length=657;dist2downstream_gene=0;downstream_gene=AGAP007567;dist2upstream_gene=0;upstream_gene=AGAP007567;annotation=intron1;EnrichmentRep1=3,800917102;EnrichmentRep2=3,047636637;EnrichmentRep3=3,549061539
2L 47764466 47764988 Length=523;dist2downstream_gene=0;downstream_gene=AGAP007568;dist2upstream_gene=0;upstream_gene=AGAP007568;annotation=exon;EnrichmentRep1=9,22634673;EnrichmentRep2=5,502706352;EnrichmentRep3=12,95333566
2L 47767798 47768332 Length=535;dist2downstream_gene=0;downstream_gene=AGAP007571;dist2upstream_gene=0;upstream_gene=AGAP007571;annotation=exon;EnrichmentRep1=6,328307985;EnrichmentRep2=5,090877849;EnrichmentRep3=6,531765748
2L 47795638 47796174 Length=537;dist2downstream_gene=0;downstream_gene=AGAP007577;dist2upstream_gene=0;upstream_gene=AGAP007577;annotation=exon;EnrichmentRep1=10,96062078;EnrichmentRep2=6,332310791;EnrichmentRep3=9,010040442
2L 47831263 47831762 Length=500;dist2downstream_gene=0;downstream_gene=AGAP007584;dist2upstream_gene=0;upstream_gene=AGAP007584;annotation=exon;EnrichmentRep1=9,035751263;EnrichmentRep2=6,112069231;EnrichmentRep3=7,285264841
2L 47852803 47853330 Length=528;dist2downstream_gene=0;downstream_gene=AGAP007585;dist2upstream_gene=0;upstream_gene=AGAP007585;annotation=exon;EnrichmentRep1=6,596456831;EnrichmentRep2=5,810104164;EnrichmentRep3=6,981408868
2L 48140016 48140548 Length=533;dist2downstream_gene=0;downstream_gene=AGAP007600;dist2upstream_gene=0;upstream_gene=AGAP007600;annotation=UTR3;EnrichmentRep1=3,402630899;EnrichmentRep2=3,371565507;EnrichmentRep3=4,024030374
2L 48147526 48148087 Length=562;dist2downstream_gene=0;downstream_gene=AGAP007601;dist2upstream_gene=0;upstream_gene=AGAP007601;annotation=UTR5;EnrichmentRep1=4,135081349;EnrichmentRep2=3,216090013;EnrichmentRep3=4,430916064
2L 48163341 48163917 Length=577;dist2downstream_gene=0;downstream_gene=AGAP007605;dist2upstream_gene=0;upstream_gene=AGAP007605;annotation=exon;EnrichmentRep1=8,464133522;EnrichmentRep2=6,796898008;EnrichmentRep3=7,072422556
2L 48178595 48179104 Length=510;dist2downstream_gene=0;downstream_gene=AGAP007606;dist2upstream_gene=0;upstream_gene=AGAP007606;annotation=intron2;EnrichmentRep1=6,005894073;EnrichmentRep2=3,889927766;EnrichmentRep3=6,029657037
2L 48238774 48239375 Length=602;dist2downstream_gene=0;downstream_gene=AGAP007610;dist2upstream_gene=0;upstream_gene=AGAP007610;annotation=exon;EnrichmentRep1=7,022573171;EnrichmentRep2=5,14248588;EnrichmentRep3=5,783882392
2L 48343087 48343589 Length=503;dist2downstream_gene=0;downstream_gene=AGAP007619;dist2upstream_gene=0;upstream_gene=AGAP007619;annotation=intron2;EnrichmentRep1=4,948898491;EnrichmentRep2=3,6646305;EnrichmentRep3=3,625189233
2L 48404222 48404750 Length=529;dist2downstream_gene=0;downstream_gene=AGAP007627;dist2upstream_gene=0;upstream_gene=AGAP007627;annotation=intron1;EnrichmentRep1=6,831218396;EnrichmentRep2=6,404986262;EnrichmentRep3=4,270624442
2L 48414524 48415057 Length=534;dist2downstream_gene=0;downstream_gene=AGAP007627;dist2upstream_gene=0;upstream_gene=AGAP007627;annotation=intron1;EnrichmentRep1=8,467496094;EnrichmentRep2=7,140743352;EnrichmentRep3=5,604190514
2L 48474399 48475406 Length=1008;dist2downstream_gene=0;downstream_gene=AGAP007629;dist2upstream_gene=0;upstream_gene=AGAP007629;annotation=UTR5;EnrichmentRep1=8,929569616;EnrichmentRep2=5,467427476;EnrichmentRep3=8,022438796;EnrichmentRep3=4,475253174
2L 48476271 48476810 Length=540;dist2downstream_gene=0;downstream_gene=AGAP007629;dist2upstream_gene=0;upstream_gene=AGAP007629;annotation=intron1;EnrichmentRep1=14,91157171;EnrichmentRep2=12,15815515;EnrichmentRep3=14,36678007
2L 48517909 48518479 Length=571;dist2downstream_gene=6048;downstream_gene=AGAP007636;dist2upstream_gene=-2493;upstream_gene=AGAP007635;annotation=intergenic;EnrichmentRep1=6,554402082;EnrichmentRep2=4,595371202;EnrichmentRep3=6,502808275
2L 48518787 48519288 Length=502;dist2downstream_gene=5239;downstream_gene=AGAP007636;dist2upstream_gene=-3371;upstream_gene=AGAP007635;annotation=intergenic;EnrichmentRep1=8,617060433;EnrichmentRep2=6,55010968;EnrichmentRep3=9,773817298
2L 48538111 48538697 Length=587;dist2downstream_gene=0;downstream_gene=AGAP007637;dist2upstream_gene=0;upstream_gene=AGAP007637;annotation=exon;EnrichmentRep1=5,644089447;EnrichmentRep2=3,882131197;EnrichmentRep3=4,409141325
2L 48561205 48561891 Length=687;dist2downstream_gene=0;downstream_gene=AGAP007640;dist2upstream_gene=0;upstream_gene=AGAP007640;annotation=intron1;EnrichmentRep1=5,676346651;EnrichmentRep2=4,16189693;EnrichmentRep3=6,499992792
2L 48565927 48566508 Length=582;dist2downstream_gene=0;downstream_gene=AGAP007640;dist2upstream_gene=0;upstream_gene=AGAP007640;annotation=intron1;EnrichmentRep1=6,009585265;EnrichmentRep2=4,098381437;EnrichmentRep3=4,872061425
2L 48568025 48568759 Length=735;dist2downstream_gene=0;downstream_gene=AGAP007640;dist2upstream_gene=0;upstream_gene=AGAP007640;annotation=intron2;EnrichmentRep1=5,724973368;EnrichmentRep2=4,317554348;EnrichmentRep3=3,809387363
2L 48568761 48569268 Length=508;dist2downstream_gene=0;downstream_gene=AGAP007640;dist2upstream_gene=0;upstream_gene=AGAP007640;annotation=intron2;EnrichmentRep1=4,405788889;EnrichmentRep2=4,669587752;EnrichmentRep3=4,937224664
2L 48570457 48571074 Length=618;dist2downstream_gene=0;downstream_gene=AGAP007640;dist2upstream_gene=0;upstream_gene=AGAP007640;annotation=intron2;EnrichmentRep1=7,109868169;EnrichmentRep2=3,738090544;EnrichmentRep3=4,156772283
2L 48579743 48580472 Length=730;dist2downstream_gene=0;downstream_gene=AGAP007640;dist2upstream_gene=0;upstream_gene=AGAP007640;annotation=exon;EnrichmentRep1=7,171549695;EnrichmentRep2=6,160949585;EnrichmentRep3=7,08882273
2L 48608653 48609272 Length=620;dist2downstream_gene=0;downstream_gene=AGAP007643;dist2upstream_gene=0;upstream_gene=AGAP007643;annotation=UTR3;EnrichmentRep1=5,746457252;EnrichmentRep2=4,289062178;EnrichmentRep3=4,045391246
2L 48609157 48609855 Length=699;dist2downstream_gene=0;downstream_gene=AGAP007643;dist2upstream_gene=0;upstream_gene=AGAP007643;annotation=exon;EnrichmentRep1=12,03429081;EnrichmentRep2=6,042304635;EnrichmentRep3=7,283442973
2L 48758746 48759246 Length=501;dist2downstream_gene=0;downstream_gene=AGAP007652;dist2upstream_gene=0;upstream_gene=AGAP007652;annotation=exon;EnrichmentRep1=6,529225013;EnrichmentRep2=5,085252165;EnrichmentRep3=3,805228451
2L 48761181 48761761 Length=581;dist2downstream_gene=0;downstream_gene=AGAP007653;dist2upstream_gene=0;upstream_gene=AGAP007653;annotation=UTR5;EnrichmentRep1=5,29810866;EnrichmentRep2=4,153340228;EnrichmentRep3=5,601527037
2L 48927642 48928173 Length=532;dist2downstream_gene=760;downstream_gene=AGAP007675;dist2upstream_gene=-1699;upstream_gene=AGAP007674;annotation=intergenic;EnrichmentRep1=6,678469754;EnrichmentRep2=6,087509878;EnrichmentRep3=7,883548952
2L 48948392 48949025 Length=634;dist2downstream_gene=0;downstream_gene=AGAP007677;dist2upstream_gene=0;upstream_gene=AGAP007677;annotation=exon;EnrichmentRep1=5,237310115;EnrichmentRep2=4,971553413;EnrichmentRep3=6,303416636
2L 48966806 48967347 Length=542;dist2downstream_gene=0;downstream_gene=AGAP029465;dist2upstream_gene=0;upstream_gene=AGAP029465;annotation=intron_UTR5;EnrichmentRep1=3,075698668;EnrichmentRep2=3,604055912;EnrichmentRep3=5,578359355
2L 48975685 48976221 Length=537;dist2downstream_gene=0;downstream_gene=AGAP029465;dist2upstream_gene=0;upstream_gene=AGAP029465;annotation=intron1;EnrichmentRep1=5,996051837;EnrichmentRep2=7,031238314;EnrichmentRep3=6,772441347
2L 49039776 49040343 Length=568;dist2downstream_gene=0;downstream_gene=AGAP007685;dist2upstream_gene=0;upstream_gene=AGAP007685;annotation=intron1;EnrichmentRep1=8,220957824;EnrichmentRep2=5,40668502;EnrichmentRep3=9,243819245
2L 49136061 49136628 Length=568;dist2downstream_gene=0;downstream_gene=AGAP007700;dist2upstream_gene=0;upstream_gene=AGAP007700;annotation=exon;EnrichmentRep1=5,394285489;EnrichmentRep2=4,922856164;EnrichmentRep3=6,153829107
2R 348492 349052 Length=561;dist2downstream_gene=0;downstream_gene=AGAP001114;dist2upstream_gene=0;upstream_gene=AGAP001114;annotation=exon;EnrichmentRep1=4,132183197;EnrichmentRep2=3,235492264;EnrichmentRep3=3,103477317
2R 548405 548917 Length=513;dist2downstream_gene=0;downstream_gene=AGAP001130;dist2upstream_gene=0;upstream_gene=AGAP001130;annotation=exon;EnrichmentRep1=7,562643795;EnrichmentRep2=6,482691787;EnrichmentRep3=7,517830054
2R 574429 574948 Length=520;dist2downstream_gene=0;downstream_gene=AGAP001140;dist2upstream_gene=0;upstream_gene=AGAP001140;annotation=exon;EnrichmentRep1=4,349975457;EnrichmentRep2=3,545920672;EnrichmentRep3=7,159282223
2R 694737 695404 Length=668;dist2downstream_gene=0;downstream_gene=AGAP001173;dist2upstream_gene=0;upstream_gene=AGAP001173;annotation=exon;EnrichmentRep1=5,637415977;EnrichmentRep2=3,85326056;EnrichmentRep3=3,948253686
2R 731375 732075 Length=701;dist2downstream_gene=0;downstream_gene=AGAP001177;dist2upstream_gene=0;upstream_gene=AGAP001177;annotation=intron2;EnrichmentRep1=5,885247905;EnrichmentRep2=5,153186494;EnrichmentRep3=5,923735517
2R 755640 756216 Length=577;dist2downstream_gene=0;downstream_gene=AGAP001179;dist2upstream_gene=0;upstream_gene=AGAP001179;annotation=intron2;EnrichmentRep1=10,28390704;EnrichmentRep2=5,606524372;EnrichmentRep3=4,717186053
2R 779433 779948 Length=516;dist2downstream_gene=0;downstream_gene=AGAP001179;dist2upstream_gene=0;upstream_gene=AGAP001179;annotation=intron1;EnrichmentRep1=6,764252793;EnrichmentRep2=5,226555952;EnrichmentRep3=5,786089725
2R 910015 910561 Length=547;dist2downstream_gene=160379;downstream_gene=AGAP013177;dist2upstream_gene=-86332;upstream_gene=AGAP001185;annotation=intergenic;EnrichmentRep1=9,385268607;EnrichmentRep2=7,99166257;EnrichmentRep3=8,19243903
2R 987935 988457 Length=523;dist2downstream_gene=82483;downstream_gene=AGAP013177;dist2upstream_gene=-164252;upstream_gene=AGAP001185;annotation=intergenic;EnrichmentRep1=11,79328358;EnrichmentRep2=6,370029558;EnrichmentRep3=6,04306563
2R 1005252 1005763 Length=512;dist2downstream_gene=65177;downstream_gene=AGAP013177;dist2upstream_gene=-181569;upstream_gene=AGAP001185;annotation=intergenic;EnrichmentRep1=12,91348997;EnrichmentRep2=8,143230834;EnrichmentRep3=10,89277522
2R 1045108 1045706 Length=599;dist2downstream_gene=25234;downstream_gene=AGAP013177;dist2upstream_gene=-221425;upstream_gene=AGAP001185;annotation=intergenic;EnrichmentRep1=6,273640625;EnrichmentRep2=4,611897734;EnrichmentRep3=5,090912904
2R 1062781 1063377 Length=597;dist2downstream_gene=7563;downstream_gene=AGAP013177;dist2upstream_gene=-239098;upstream_gene=AGAP001185;annotation=intergenic;EnrichmentRep1=6,45302287;EnrichmentRep2=4,671582609;EnrichmentRep3=5,177079759
2R 1066012 1066760 Length=749;dist2downstream_gene=4180;downstream_gene=AGAP013177;dist2upstream_gene=-242329;upstream_gene=AGAP001185;annotation=intergenic;EnrichmentRep1=6,120495191;EnrichmentRep2=4,282127053;EnrichmentRep3=4,688221288
2R 1139185 1139703 Length=519;dist2downstream_gene=0;downstream_gene=AGAP001187;dist2upstream_gene=0;upstream_gene=AGAP001187;annotation=intron4;EnrichmentRep1=10,43744701;EnrichmentRep2=8,708244704;EnrichmentRep3=11,69684132
2R 1166460 1167014 Length=555;dist2downstream_gene=1732;downstream_gene=AGAP001189;dist2upstream_gene=-977;upstream_gene=AGAP001187;annotation=intergenic;EnrichmentRep1=7,914056378;EnrichmentRep2=4,759964946;EnrichmentRep3=6,133226302
2R 1231107 1231695 Length=589;dist2downstream_gene=0;downstream_gene=AGAP001194;dist2upstream_gene=0;upstream_gene=AGAP001194;annotation=exon;EnrichmentRep1=7,534541259;EnrichmentRep2=6,260518187;EnrichmentRep3=8,356288746
2R 1302917 1303423 Length=507;dist2downstream_gene=0;downstream_gene=AGAP001201;dist2upstream_gene=0;upstream_gene=AGAP001201;annotation=intron4;EnrichmentRep1=5,866442614;EnrichmentRep2=3,82921133;EnrichmentRep3=4,408784429
2R 1320359 1320866 Length=508;dist2downstream_gene=0;downstream_gene=AGAP001201;dist2upstream_gene=0;upstream_gene=AGAP001201;annotation=intron2;EnrichmentRep1=9,787038186;EnrichmentRep2=6,335996721;EnrichmentRep3=8,022068754
2R 1325380 1325911 Length=532;dist2downstream_gene=0;downstream_gene=AGAP001201;dist2upstream_gene=0;upstream_gene=AGAP001201;annotation=intron2;EnrichmentRep1=5,683770012;EnrichmentRep2=5,226867513;EnrichmentRep3=6,153829107
2R 1372872 1373376 Length=505;dist2downstream_gene=29523;downstream_gene=AGAP001202;dist2upstream_gene=-6312;upstream_gene=AGAP001201;annotation=intergenic;EnrichmentRep1=4,913010494;EnrichmentRep2=5,587032936;EnrichmentRep3=5,761182775
2R 1376838 1377386 Length=549;dist2downstream_gene=25513;downstream_gene=AGAP001202;dist2upstream_gene=-10278;upstream_gene=AGAP001201;annotation=intergenic;EnrichmentRep1=4,774559653;EnrichmentRep2=3,997757416;EnrichmentRep3=3,509769896
2R 1443464 1443979 Length=516;dist2downstream_gene=49661;downstream_gene=AGAP001203;dist2upstream_gene=-38534;upstream_gene=AGAP001202;annotation=intergenic;EnrichmentRep1=6,661766185;EnrichmentRep2=5,239875548;EnrichmentRep3=6,925092507
2R 1466636 1467144 Length=509;dist2downstream_gene=26496;downstream_gene=AGAP001203;dist2upstream_gene=-61706;upstream_gene=AGAP001202;annotation=intergenic;EnrichmentRep1=8,403502607;EnrichmentRep2=6,466856655;EnrichmentRep3=5,082693563
2R 1482907 1483489 Length=583;dist2downstream_gene=10151;downstream_gene=AGAP001203;dist2upstream_gene=-77977;upstream_gene=AGAP001202;annotation=intergenic;EnrichmentRep1=5,983147108;EnrichmentRep2=3,2318018;EnrichmentRep3=3,58794856
2R 1486264 1486911 Length=648;dist2downstream_gene=6729;downstream_gene=AGAP001203;dist2upstream_gene=-81334;upstream_gene=AGAP001202;annotation=intergenic;EnrichmentRep1=5,514933318;EnrichmentRep2=4,385745781;EnrichmentRep3=5,095618511
2R 1497770 1498284 Length=515;dist2downstream_gene=2498;downstream_gene=AGAP001205;dist2upstream_gene=-533;upstream_gene=AGAP001203;annotation=intergenic;EnrichmentRep1=4,821990126;EnrichmentRep2=3,294818275;EnrichmentRep3=3,444984948
2R 1509747 1510269 Length=523;dist2downstream_gene=0;downstream_gene=AGAP001205;dist2upstream_gene=0;upstream_gene=AGAP001205;annotation=exon;EnrichmentRep1=3,923361317;EnrichmentRep2=4,556043622;EnrichmentRep3=4,111987382
2R 1561463 1562043 Length=581;dist2downstream_gene=0;downstream_gene=AGAP001207,AGAP013518;dist2upstream_gene=0;upstream_gene=AGAP001207,AGAP013518;annotation=exon;EnrichmentRep1=5,624525967;EnrichmentRep2=4,050347179;EnrichmentRep3=8,860588834
2R 1581748 1582464 Length=717;dist2downstream_gene=0;downstream_gene=AGAP001209;dist2upstream_gene=0;upstream_gene=AGAP001209;annotation=intron1;EnrichmentRep1=5,03171212;EnrichmentRep2=3,813539672;EnrichmentRep3=8,192303694
2R 1586363 1586885 Length=523;dist2downstream_gene=0;downstream_gene=AGAP001211;dist2upstream_gene=0;upstream_gene=AGAP001211;annotation=intron1;EnrichmentRep1=5,245085814;EnrichmentRep2=4,103472965;EnrichmentRep3=3,96513703
2R 1678270 1678780 Length=511;dist2downstream_gene=0;downstream_gene=AGAP013012;dist2upstream_gene=0;upstream_gene=AGAP013012;annotation=intron1;EnrichmentRep1=9,386301296;EnrichmentRep2=6,987883367;EnrichmentRep3=8,616901387
2R 1750556 1751075 Length=520;dist2downstream_gene=0;downstream_gene=AGAP001234;dist2upstream_gene=0;upstream_gene=AGAP001234;annotation=exon;EnrichmentRep1=5,742053325;EnrichmentRep2=3,990125657;EnrichmentRep3=5,159477808
2R 1762566 1763076 Length=511;dist2downstream_gene=0;downstream_gene=AGAP001235;dist2upstream_gene=0;upstream_gene=AGAP001235;annotation=intron_UTR5;EnrichmentRep1=7,718317485;EnrichmentRep2=6,179765781;EnrichmentRep3=6,411814581
2R 1770564 1771073 Length=510;dist2downstream_gene=0;downstream_gene=AGAP001236;dist2upstream_gene=0;upstream_gene=AGAP001236;annotation=exon;EnrichmentRep1=6,373111682;EnrichmentRep2=3,95405568;EnrichmentRep3=4,662002736
2R 1889814 1890405 Length=592;dist2downstream_gene=15185;downstream_gene=AGAP001241;dist2upstream_gene=-2498;upstream_gene=AGAP001239;annotation=intergenic;EnrichmentRep1=4,673502983;EnrichmentRep2=3,980873179;EnrichmentRep3=5,782550117
2R 1933576 1934079 Length=504;dist2downstream_gene=227;downstream_gene=AGAP013332;dist2upstream_gene=-26880;upstream_gene=AGAP001241;annotation=intergenic;EnrichmentRep1=5,132781035;EnrichmentRep2=3,774383093;EnrichmentRep3=3,809387363
2R 1939825 1940393 Length=569;dist2downstream_gene=6866;downstream_gene=AGAP001242;dist2upstream_gene=-1370;upstream_gene=AGAP013332;annotation=intergenic;EnrichmentRep1=13,05390772;EnrichmentRep2=9,861276754;EnrichmentRep3=12,59256891
2R 1968494 1969054 Length=561;dist2downstream_gene=0;downstream_gene=AGAP001242;dist2upstream_gene=0;upstream_gene=AGAP001242;annotation=UTR5;EnrichmentRep1=8,17768395;EnrichmentRep2=6,9907525;EnrichmentRep3=7,838480916
2R 1995832 1996342 Length=511;dist2downstream_gene=30447;downstream_gene=AGAP001244;dist2upstream_gene=-5129;upstream_gene=AGAP001243;annotation=intergenic;EnrichmentRep1=14,00998608;EnrichmentRep2=10,42707212;EnrichmentRep3=15,68474565
2R 2057866 2058539 Length=674;dist2downstream_gene=0;downstream_gene=AGAP001256;dist2upstream_gene=0;upstream_gene=AGAP001256;annotation=intron1;EnrichmentRep1=11,57871892;EnrichmentRep2=8,222968067;EnrichmentRep3=8,369510593
2R 2070888 2071448 Length=561;dist2downstream_gene=2639;downstream_gene=AGAP001259;dist2upstream_gene=-3271;upstream_gene=AGAP001258;annotation=intergenic;EnrichmentRep1=6,523899583;EnrichmentRep2=4,167473253;EnrichmentRep3=4,307788056
2R 2071401 2071971 Length=571;dist2downstream_gene=2116;downstream_gene=AGAP001259;dist2upstream_gene=-3784;upstream_gene=AGAP001258;annotation=intergenic;EnrichmentRep1=9,040177117;EnrichmentRep2=5,849280894;EnrichmentRep3=9,472291433
2R 2170725 2171243 Length=519;dist2downstream_gene=0;downstream_gene=AGAP001272;dist2upstream_gene=0;upstream_gene=AGAP001272;annotation=intron1;EnrichmentRep1=6,460322715;EnrichmentRep2=5,179600816;EnrichmentRep3=4,173986663
2R 2173852 2174383 Length=532;dist2downstream_gene=0;downstream_gene=AGAP001272;dist2upstream_gene=0;upstream_gene=AGAP001272;annotation=intron1;EnrichmentRep1=11,94389562;EnrichmentRep2=8,183014988;EnrichmentRep3=10,66973568
2R 2176882 2177448 Length=567;dist2downstream_gene=0;downstream_gene=AGAP001273;dist2upstream_gene=0;upstream_gene=AGAP001273;annotation=intron1;EnrichmentRep1=11,35981837;EnrichmentRep2=7,144730014;EnrichmentRep3=10,95759391
2R 2231641 2232251 Length=611;dist2downstream_gene=0;downstream_gene=AGAP029806;dist2upstream_gene=0;upstream_gene=AGAP029806;annotation=intron1;EnrichmentRep1=7,336713144;EnrichmentRep2=5,969875193;EnrichmentRep3=6,052537097
2R 2277880 2278620 Length=741;dist2downstream_gene=0;downstream_gene=AGAP001283;dist2upstream_gene=0;upstream_gene=AGAP001283;annotation=exon;EnrichmentRep1=8,602524791;EnrichmentRep2=4,365419433;EnrichmentRep3=8,543405933
2R 2320246 2320841 Length=596;dist2downstream_gene=139283;downstream_gene=AGAP012950;dist2upstream_gene=-38449;upstream_gene=AGAP001284;annotation=intergenic;EnrichmentRep1=9,647894467;EnrichmentRep2=7,748346945;EnrichmentRep3=9,766826321
2R 2325319 2325859 Length=541;dist2downstream_gene=134265;downstream_gene=AGAP012950;dist2upstream_gene=-43522;upstream_gene=AGAP001284;annotation=intergenic;EnrichmentRep1=10,90193649;EnrichmentRep2=7,424150259;EnrichmentRep3=7,349064397
2R 2486388 2486992 Length=605;dist2downstream_gene=0;downstream_gene=AGAP001287;dist2upstream_gene=0;upstream_gene=AGAP001287;annotation=exon;EnrichmentRep1=7,023360178;EnrichmentRep2=5,008560128;EnrichmentRep3=6,842745369
2R 2487709 2488276 Length=568;dist2downstream_gene=0;downstream_gene=AGAP001287;dist2upstream_gene=0;upstream_gene=AGAP001287;annotation=exon;EnrichmentRep1=4,781478797;EnrichmentRep2=3,961969188;EnrichmentRep3=6,117759584
2R 2616272 2616962 Length=691;dist2downstream_gene=0;downstream_gene=AGAP001292;dist2upstream_gene=0;upstream_gene=AGAP001292;annotation=exon;EnrichmentRep1=4,712293919;EnrichmentRep2=5,030690934;EnrichmentRep3=4,652880015
2R 2647154 2647661 Length=508;dist2downstream_gene=0;downstream_gene=AGAP001297;dist2upstream_gene=0;upstream_gene=AGAP001297;annotation=exon;EnrichmentRep1=9,639428579;EnrichmentRep2=8,796817844;EnrichmentRep3=8,805209917
2R 2652915 2653449 Length=535;dist2downstream_gene=0;downstream_gene=AGAP001298;dist2upstream_gene=0;upstream_gene=AGAP001298;annotation=exon;EnrichmentRep1=10,06086969;EnrichmentRep2=5,821172547;EnrichmentRep3=7,836116941
2R 2685127 2685702 Length=576;dist2downstream_gene=26608;downstream_gene=AGAP001303;dist2upstream_gene=-22635;upstream_gene=AGAP001302;annotation=intergenic;EnrichmentRep1=4,990916778;EnrichmentRep2=4,534109163;EnrichmentRep3=4,539402902
2R 2702713 2703247 Length=535;dist2downstream_gene=9063;downstream_gene=AGAP001303;dist2upstream_gene=-40221;upstream_gene=AGAP001302;annotation=intergenic;EnrichmentRep1=7,175312923;EnrichmentRep2=5,91302174;EnrichmentRep3=5,123781675
2R 2874972 2875480 Length=509;dist2downstream_gene=0;downstream_gene=AGAP001314;dist2upstream_gene=0;upstream_gene=AGAP001314;annotation=exon;EnrichmentRep1=17,82362926;EnrichmentRep2=11,26185858;EnrichmentRep3=25,28342941
2R 2875476 2875986 Length=511;dist2downstream_gene=0;downstream_gene=AGAP001314;dist2upstream_gene=0;upstream_gene=AGAP001314;annotation=UTR5;EnrichmentRep1=5,782926284;EnrichmentRep2=3,878980392;EnrichmentRep3=10,42357695
2R 2899395 2900076 Length=682;dist2downstream_gene=0;downstream_gene=AGAP001315;dist2upstream_gene=0;upstream_gene=AGAP001315;annotation=intron2;EnrichmentRep1=7,090357464;EnrichmentRep2=3,431352846;EnrichmentRep3=4,980766204
2R 2943166 2943723 Length=558;dist2downstream_gene=0;downstream_gene=AGAP001315;dist2upstream_gene=0;upstream_gene=AGAP001315;annotation=intron2;EnrichmentRep1=5,824150815;EnrichmentRep2=4,676123277;EnrichmentRep3=6,531765748
2R 2977241 2977791 Length=551;dist2downstream_gene=0;downstream_gene=AGAP001315;dist2upstream_gene=0;upstream_gene=AGAP001315;annotation=UTR5;EnrichmentRep1=4,352212274;EnrichmentRep2=3,513069959;EnrichmentRep3=3,801591444
2R 3021030 3021558 Length=529;dist2downstream_gene=18248;downstream_gene=AGAP001328;dist2upstream_gene=-10624;upstream_gene=AGAP001326;annotation=intergenic;EnrichmentRep1=12,18698294;EnrichmentRep2=8,914596061;EnrichmentRep3=10,81481422
2R 3026385 3027019 Length=635;dist2downstream_gene=12787;downstream_gene=AGAP001328;dist2upstream_gene=-15979;upstream_gene=AGAP001326;annotation=intergenic;EnrichmentRep1=7,597026856;EnrichmentRep2=4,780741329;EnrichmentRep3=4,778199772
2R 3097099 3097907 Length=809;dist2downstream_gene=26647;downstream_gene=AGAP001330;dist2upstream_gene=-2121;upstream_gene=AGAP001329;annotation=intergenic;EnrichmentRep1=7,175312923;EnrichmentRep2=4,195130067;EnrichmentRep3=5,931519944
2R 3263135 3263781 Length=647;dist2downstream_gene=0;downstream_gene=AGAP001335;dist2upstream_gene=0;upstream_gene=AGAP001335;annotation=intron_UTR5;EnrichmentRep1=6,387698336;EnrichmentRep2=5,262790103;EnrichmentRep3=6,587981791
2R 3352703 3353241 Length=539;dist2downstream_gene=5278;downstream_gene=AGAP001344;dist2upstream_gene=-7338;upstream_gene=AGAP001343;annotation=intergenic;EnrichmentRep1=4,661176341;EnrichmentRep2=3,54715628;EnrichmentRep3=4,48988149
2R 3385493 3386055 Length=563;dist2downstream_gene=0;downstream_gene=AGAP001348;dist2upstream_gene=0;upstream_gene=AGAP001348;annotation=exon;EnrichmentRep1=11,78332081;EnrichmentRep2=8,051966853;EnrichmentRep3=8,98924691
2R 3404933 3405450 Length=518;dist2downstream_gene=0;downstream_gene=AGAP029603;dist2upstream_gene=0;upstream_gene=AGAP029603;annotation=intron1;EnrichmentRep1=5,070845754;EnrichmentRep2=3,921233383;EnrichmentRep3=4,748127631
2R 3538413 3538929 Length=517;dist2downstream_gene=7202;downstream_gene=AGAP001360;dist2upstream_gene=-17515;upstream_gene=AGAP001358;annotation=intergenic;EnrichmentRep1=6,767785838;EnrichmentRep2=4,454873847;EnrichmentRep3=8,022068754
2R 3555662 3556377 Length=716;dist2downstream_gene=11741;downstream_gene=AGAP001361;dist2upstream_gene=-6913;upstream_gene=AGAP001360;annotation=intergenic;EnrichmentRep1=5,363679349;EnrichmentRep2=3,55472727;EnrichmentRep3=4,562949723
2R 3566451 3567142 Length=692;dist2downstream_gene=976;downstream_gene=AGAP001361;dist2upstream_gene=-17702;upstream_gene=AGAP001360;annotation=intergenic;EnrichmentRep1=8,894963489;EnrichmentRep2=7,920777054;EnrichmentRep3=9,674099295
2R 3616006 3616555 Length=550;dist2downstream_gene=0;downstream_gene=AGAP001367;dist2upstream_gene=0;upstream_gene=AGAP001367;annotation=intron_UTR5;EnrichmentRep1=5,65043841;EnrichmentRep2=4,579673212;EnrichmentRep3=8,514173629
2R 3714111 3714672 Length=562;dist2downstream_gene=0;downstream_gene=AGAP001369;dist2upstream_gene=0;upstream_gene=AGAP001369;annotation=intron1;EnrichmentRep1=5,967059987;EnrichmentRep2=4,703026227;EnrichmentRep3=5,123781675
2R 3742029 3742548 Length=520;dist2downstream_gene=914;downstream_gene=AGAP028468;dist2upstream_gene=-10834;upstream_gene=AGAP001369;annotation=intergenic;EnrichmentRep1=5,17416686;EnrichmentRep2=5,1224414;EnrichmentRep3=3,655422022
2R 3874660 3875181 Length=522;dist2downstream_gene=0;downstream_gene=AGAP001370;dist2upstream_gene=0;upstream_gene=AGAP001370;annotation=intron3;EnrichmentRep1=6,522800992;EnrichmentRep2=4,683749715;EnrichmentRep3=6,764163122
2R 3979025 3979541 Length=517;dist2downstream_gene=0;downstream_gene=AGAP001372;dist2upstream_gene=0;upstream_gene=AGAP001372;annotation=intron1;EnrichmentRep1=7,372359055;EnrichmentRep2=6,819817614;EnrichmentRep3=8,859853884
2R 3985028 3985550 Length=523;dist2downstream_gene=0;downstream_gene=AGAP001372;dist2upstream_gene=0;upstream_gene=AGAP001372;annotation=intron1;EnrichmentRep1=12,4915531;EnrichmentRep2=7,94737419;EnrichmentRep3=17,6682958
2R 4027107 4027608 Length=502;dist2downstream_gene=11895;downstream_gene=AGAP001379;dist2upstream_gene=-6916;upstream_gene=AGAP001377;annotation=intergenic;EnrichmentRep1=6,120495191;EnrichmentRep2=4,171109543;EnrichmentRep3=3,242776988
2R 4047809 4048324 Length=516;dist2downstream_gene=0;downstream_gene=AGAP001379;dist2upstream_gene=0;upstream_gene=AGAP001379;annotation=exon;EnrichmentRep1=10,99465534;EnrichmentRep2=7,166875233;EnrichmentRep3=11,34438802
2R 4059414 4059924 Length=511;dist2downstream_gene=0;downstream_gene=AGAP001381;dist2upstream_gene=0;upstream_gene=AGAP001381;annotation=intron3;EnrichmentRep1=7,002425902;EnrichmentRep2=5,319644235;EnrichmentRep3=7,63258693
2R 4062087 4062704 Length=618;dist2downstream_gene=0;downstream_gene=AGAP001381;dist2upstream_gene=0;upstream_gene=AGAP001381;annotation=intron_UTR5;EnrichmentRep1=13,91186705;EnrichmentRep2=8,969493297;EnrichmentRep3=11,2407207
2R 4132796 4133305 Length=510;dist2downstream_gene=0;downstream_gene=AGAP001389;dist2upstream_gene=0;upstream_gene=AGAP001389;annotation=intron1;EnrichmentRep1=11,0198617;EnrichmentRep2=7,240516749;EnrichmentRep3=6,640543037
2R 4148433 4148980 Length=548;dist2downstream_gene=0;downstream_gene=AGAP001391;dist2upstream_gene=0;upstream_gene=AGAP001391;annotation=UTR5;EnrichmentRep1=3,712897879;EnrichmentRep2=3,66529421;EnrichmentRep3=3,72557855
2R 4151059 4151583 Length=525;dist2downstream_gene=0;downstream_gene=AGAP001392;dist2upstream_gene=0;upstream_gene=AGAP001392;annotation=UTR5;EnrichmentRep1=4,025158386;EnrichmentRep2=3,713600404;EnrichmentRep3=3,796338911
2R 4195971 4196521 Length=551;dist2downstream_gene=0;downstream_gene=AGAP001402;dist2upstream_gene=0;upstream_gene=AGAP001402;annotation=exon;EnrichmentRep1=4,352212274;EnrichmentRep2=3,803305549;EnrichmentRep3=5,005137881
2R 4236783 4237374 Length=592;dist2downstream_gene=95906;downstream_gene=AGAP001410;dist2upstream_gene=-24687;upstream_gene=AGAP001409;annotation=intergenic;EnrichmentRep1=7,577626734;EnrichmentRep2=4,798589003;EnrichmentRep3=6,161193731
2R 4257130 4257738 Length=609;dist2downstream_gene=75542;downstream_gene=AGAP001410;dist2upstream_gene=-45034;upstream_gene=AGAP001409;annotation=intergenic;EnrichmentRep1=8,40459718;EnrichmentRep2=6,091394662;EnrichmentRep3=5,3373496
2R 4299853 4300387 Length=535;dist2downstream_gene=32893;downstream_gene=AGAP001410;dist2upstream_gene=-87757;upstream_gene=AGAP001409;annotation=intergenic;EnrichmentRep1=6,024712227;EnrichmentRep2=4,50829659;EnrichmentRep3=4,986981143
2R 4417154 4417673 Length=520;dist2downstream_gene=65201;downstream_gene=AGAP001411;dist2upstream_gene=-31490;upstream_gene=AGAP029088;annotation=intergenic;EnrichmentRep1=7,244582483;EnrichmentRep2=4,790085586;EnrichmentRep3=7,980893656
2R 4435962 4436515 Length=554;dist2downstream_gene=46359;downstream_gene=AGAP001411;dist2upstream_gene=-50298;upstream_gene=AGAP029088;annotation=intergenic;EnrichmentRep1=14,5639335;EnrichmentRep2=11,46081181;EnrichmentRep3=16,91165341
2R 4491713 4492271 Length=559;dist2downstream_gene=0;downstream_gene=AGAP001411;dist2upstream_gene=0;upstream_gene=AGAP001411;annotation=intron1;EnrichmentRep1=5,087241439;EnrichmentRep2=3,220919871;EnrichmentRep3=3,663879039
2R 4494778 4495342 Length=565;dist2downstream_gene=0;downstream_gene=AGAP001411;dist2upstream_gene=0;upstream_gene=AGAP001411;annotation=intron1;EnrichmentRep1=5,715745365;EnrichmentRep2=4,335485963;EnrichmentRep3=3,598821169
2R 4495408 4495914 Length=507;dist2downstream_gene=0;downstream_gene=AGAP001411;dist2upstream_gene=0;upstream_gene=AGAP001411;annotation=intron1;EnrichmentRep1=6,821461321;EnrichmentRep2=6,267240931;EnrichmentRep3=4,759847986
2R 4496810 4497361 Length=552;dist2downstream_gene=25177;downstream_gene=AGAP001412;dist2upstream_gene=-120;upstream_gene=AGAP001411;annotation=intergenic;EnrichmentRep1=8,783181144;EnrichmentRep2=7,43080398;EnrichmentRep3=9,948295213
2R 4600201 4600710 Length=510;dist2downstream_gene=4864;downstream_gene=AGAP013176;dist2upstream_gene=-12916;upstream_gene=AGAP001416;annotation=intergenic;EnrichmentRep1=8,622963625;EnrichmentRep2=5,421532052;EnrichmentRep3=9,701472941
2R 4611801 4612440 Length=640;dist2downstream_gene=45510;downstream_gene=AGAP001417;dist2upstream_gene=-5072;upstream_gene=AGAP013176;annotation=intergenic;EnrichmentRep1=5,688369763;EnrichmentRep2=4,539776425;EnrichmentRep3=4,778199772
2R 4721988 4722544 Length=557;dist2downstream_gene=0;downstream_gene=AGAP001419;dist2upstream_gene=0;upstream_gene=AGAP001419;annotation=intron10;EnrichmentRep1=6,146514449;EnrichmentRep2=4,055171868;EnrichmentRep3=5,235732503
2R 4772407 4773133 Length=727;dist2downstream_gene=10941;downstream_gene=AGAP013122;dist2upstream_gene=-122;upstream_gene=AGAP001427;annotation=intergenic;EnrichmentRep1=4,829635496;EnrichmentRep2=4,295609922;EnrichmentRep3=11,5684378
2R 4772908 4773633 Length=726;dist2downstream_gene=10441;downstream_gene=AGAP013122;dist2upstream_gene=-623;upstream_gene=AGAP001427;annotation=intergenic;EnrichmentRep1=8,824977386;EnrichmentRep2=7,757201469;EnrichmentRep3=4,559364219
2R 4794709 4795211 Length=503;dist2downstream_gene=0;downstream_gene=AGAP001430;dist2upstream_gene=0;upstream_gene=AGAP001430;annotation=exon;EnrichmentRep1=8,575536753;EnrichmentRep2=7,140743352;EnrichmentRep3=6,902212411
2R 4798717 4799229 Length=513;dist2downstream_gene=0;downstream_gene=AGAP001432;dist2upstream_gene=0;upstream_gene=AGAP001432;annotation=exon;EnrichmentRep1=5,881094349;EnrichmentRep2=4,066308862;EnrichmentRep3=6,872359763
2R 4803791 4804303 Length=513;dist2downstream_gene=0;downstream_gene=AGAP013434;dist2upstream_gene=0;upstream_gene=AGAP013434;annotation=exon;EnrichmentRep1=9,386747588;EnrichmentRep2=5,960773877;EnrichmentRep3=5,349528861
2R 4815527 4816026 Length=500;dist2downstream_gene=0;downstream_gene=AGAP013434;dist2upstream_gene=0;upstream_gene=AGAP013434;annotation=intron1;EnrichmentRep1=6,540242031;EnrichmentRep2=4,719566066;EnrichmentRep3=5,287862162
2R 4819865 4820407 Length=543;dist2downstream_gene=0;downstream_gene=AGAP013434;dist2upstream_gene=0;upstream_gene=AGAP013434;annotation=intron1;EnrichmentRep1=6,529210056;EnrichmentRep2=4,488566202;EnrichmentRep3=6,624172076
2R 4835846 4836363 Length=518;dist2downstream_gene=0;downstream_gene=AGAP001433;dist2upstream_gene=0;upstream_gene=AGAP001433;annotation=intron1;EnrichmentRep1=9,163338877;EnrichmentRep2=5,79305308;EnrichmentRep3=5,985647229
2R 4856079 4856586 Length=508;dist2downstream_gene=0;downstream_gene=AGAP001434;dist2upstream_gene=0;upstream_gene=AGAP001434;annotation=intron4;EnrichmentRep1=8,185407478;EnrichmentRep2=6,124276073;EnrichmentRep3=6,830716318
2R 4902924 4903432 Length=509;dist2downstream_gene=45257;downstream_gene=AGAP001435;dist2upstream_gene=-7009;upstream_gene=AGAP001434;annotation=intergenic;EnrichmentRep1=7,6839311;EnrichmentRep2=5,072007159;EnrichmentRep3=11,63652547
2R 4942983 4943533 Length=551;dist2downstream_gene=5156;downstream_gene=AGAP001435;dist2upstream_gene=-47068;upstream_gene=AGAP001434;annotation=intergenic;EnrichmentRep1=9,425486281;EnrichmentRep2=8,50120091;EnrichmentRep3=8,958340284
2R 4970202 4970740 Length=539;dist2downstream_gene=0;downstream_gene=AGAP001435;dist2upstream_gene=0;upstream_gene=AGAP001435;annotation=intron2;EnrichmentRep1=6,8878099;EnrichmentRep2=5,853281547;EnrichmentRep3=9,066455113
2R 5052282 5052809 Length=528;dist2downstream_gene=0;downstream_gene=AGAP001441;dist2upstream_gene=0;upstream_gene=AGAP001441;annotation=UTR5;EnrichmentRep1=5,350907791;EnrichmentRep2=3,6646305;EnrichmentRep3=4,102884812
2R 5108095 5108596 Length=502;dist2downstream_gene=28057;downstream_gene=AGAP001445;dist2upstream_gene=-6099;upstream_gene=AGAP001444;annotation=intergenic;EnrichmentRep1=5,671776878;EnrichmentRep2=3,459758813;EnrichmentRep3=3,413222184
2R 5113801 5114344 Length=544;dist2downstream_gene=22309;downstream_gene=AGAP001445;dist2upstream_gene=-11805;upstream_gene=AGAP001444;annotation=intergenic;EnrichmentRep1=6,38075911;EnrichmentRep2=3,979367151;EnrichmentRep3=6,737395213
2R 5138689 5139226 Length=538;dist2downstream_gene=1504;downstream_gene=AGAP001446;dist2upstream_gene=-1141;upstream_gene=AGAP001445;annotation=intergenic;EnrichmentRep1=4,805427124;EnrichmentRep2=4,17872448;EnrichmentRep3=5,524906166
2R 5158347 5158881 Length=535;dist2downstream_gene=0;downstream_gene=AGAP001446;dist2upstream_gene=0;upstream_gene=AGAP001446;annotation=exon;EnrichmentRep1=5,737111909;EnrichmentRep2=4,020407954;EnrichmentRep3=3,887789995
2R 5193341 5193901 Length=561;dist2downstream_gene=0;downstream_gene=AGAP001446;dist2upstream_gene=0;upstream_gene=AGAP001446;annotation=intron2;EnrichmentRep1=5,818067732;EnrichmentRep2=4,018623881;EnrichmentRep3=6,902343745
2R 5202870 5203423 Length=554;dist2downstream_gene=0;downstream_gene=AGAP001446;dist2upstream_gene=0;upstream_gene=AGAP001446;annotation=intron_UTR5;EnrichmentRep1=5,129365969;EnrichmentRep2=6,724922002;EnrichmentRep3=4,349174914
2R 5217723 5218285 Length=563;dist2downstream_gene=3962;downstream_gene=AGAP001448;dist2upstream_gene=-1043;upstream_gene=AGAP001447;annotation=intergenic;EnrichmentRep1=8,775301507;EnrichmentRep2=5,115951753;EnrichmentRep3=9,766826321
2R 5310850 5311382 Length=533;dist2downstream_gene=0;downstream_gene=AGAP001464;dist2upstream_gene=0;upstream_gene=AGAP001464;annotation=intron1;EnrichmentRep1=10,10898987;EnrichmentRep2=7,121357868;EnrichmentRep3=7,09273552
2R 5315120 5315746 Length=627;dist2downstream_gene=0;downstream_gene=AGAP001464;dist2upstream_gene=0;upstream_gene=AGAP001464;annotation=UTR5;EnrichmentRep1=8,014059725;EnrichmentRep2=6,020487255;EnrichmentRep3=7,049752962
2R 5330340 5330846 Length=507;dist2downstream_gene=0;downstream_gene=AGAP001468;dist2upstream_gene=0;upstream_gene=AGAP001468;annotation=exon;EnrichmentRep1=19,15833692;EnrichmentRep2=11,93670929;EnrichmentRep3=20,26253892
2R 5354276 5354780 Length=505;dist2downstream_gene=0;downstream_gene=AGAP001470;dist2upstream_gene=0;upstream_gene=AGAP001470;annotation=exon;EnrichmentRep1=9,837150394;EnrichmentRep2=9,210971313;EnrichmentRep3=11,33661136
2R 5354786 5355414 Length=629;dist2downstream_gene=0;downstream_gene=AGAP001470,AGAP001471;dist2upstream_gene=0;upstream_gene=AGAP001470,AGAP001471;annotation=UTR5,UTR3;EnrichmentRep1=9,441459237;EnrichmentRep2=5,664845651;EnrichmentRep3=9,346576953
2R 5387521 5388051 Length=531;dist2downstream_gene=0;downstream_gene=AGAP001477;dist2upstream_gene=0;upstream_gene=AGAP001477;annotation=exon;EnrichmentRep1=6,15683767;EnrichmentRep2=5,264059718;EnrichmentRep3=6,016792908
2R 5400699 5401204 Length=506;dist2downstream_gene=0;downstream_gene=AGAP001480;dist2upstream_gene=0;upstream_gene=AGAP001480;annotation=exon;EnrichmentRep1=4,931986824;EnrichmentRep2=5,048982903;EnrichmentRep3=4,986981143
2R 5466224 5466889 Length=666;dist2downstream_gene=9158;downstream_gene=AGAP001487;dist2upstream_gene=-4185;upstream_gene=AGAP001486;annotation=intergenic;EnrichmentRep1=4,512865541;EnrichmentRep2=3,015147984;EnrichmentRep3=4,36082223
2R 5530499 5531201 Length=703;dist2downstream_gene=14260;downstream_gene=AGAP001488;dist2upstream_gene=-32723;upstream_gene=AGAP001487;annotation=intergenic;EnrichmentRep1=4,576842313;EnrichmentRep2=4,893205803;EnrichmentRep3=3,46044817
2R 5567690 5568238 Length=549;dist2downstream_gene=41960;downstream_gene=AGAP001495;dist2upstream_gene=-4533;upstream_gene=AGAP001492;annotation=intergenic;EnrichmentRep1=3,530847745;EnrichmentRep2=5,069013772;EnrichmentRep3=5,287144999
2R 5604303 5604891 Length=589;dist2downstream_gene=5307;downstream_gene=AGAP001495;dist2upstream_gene=-41146;upstream_gene=AGAP001492;annotation=intergenic;EnrichmentRep1=6,020236806;EnrichmentRep2=4,573097651;EnrichmentRep3=5,881705805
2R 5629951 5630481 Length=531;dist2downstream_gene=0;downstream_gene=AGAP001495;dist2upstream_gene=0;upstream_gene=AGAP001495;annotation=exon;EnrichmentRep1=7,361898293;EnrichmentRep2=8,051966853;EnrichmentRep3=7,030710358
2R 5673893 5674400 Length=508;dist2downstream_gene=523;downstream_gene=AGAP001499;dist2upstream_gene=-2628;upstream_gene=AGAP001498;annotation=intergenic;EnrichmentRep1=5,471649439;EnrichmentRep2=5,31623505;EnrichmentRep3=7,448987301
2R 5704349 5704870 Length=522;dist2downstream_gene=0;downstream_gene=AGAP001507;dist2upstream_gene=0;upstream_gene=AGAP001507;annotation=exon;EnrichmentRep1=10,23846439;EnrichmentRep2=6,725290264;EnrichmentRep3=8,705596259
2R 5727333 5727984 Length=652;dist2downstream_gene=471;downstream_gene=AGAP001512;dist2upstream_gene=-2304;upstream_gene=AGAP013005;annotation=intergenic;EnrichmentRep1=7,034028576;EnrichmentRep2=4,942417369;EnrichmentRep3=3,555900852
2R 5800017 5800554 Length=538;dist2downstream_gene=0;downstream_gene=AGAP001520;dist2upstream_gene=0;upstream_gene=AGAP001520;annotation=intron_UTR5;EnrichmentRep1=3,928740468;EnrichmentRep2=3,882131197;EnrichmentRep3=6,094009218
2R 5804886 5805399 Length=514;dist2downstream_gene=0;downstream_gene=AGAP001520;dist2upstream_gene=0;upstream_gene=AGAP001520;annotation=intron_UTR5;EnrichmentRep1=4,348847821;EnrichmentRep2=4,338550377;EnrichmentRep3=4,453249962
2R 5834931 5835831 Length=901;dist2downstream_gene=0;downstream_gene=AGAP001523;dist2upstream_gene=0;upstream_gene=AGAP001523;annotation=exon;EnrichmentRep1=7,074507833;EnrichmentRep2=5,443675883;EnrichmentRep3=3,135234852
2R 5979783 5980357 Length=575;dist2downstream_gene=42871;downstream_gene=AGAP001536;dist2upstream_gene=-24108;upstream_gene=AGAP001535;annotation=intergenic;EnrichmentRep1=7,152581179;EnrichmentRep2=7,141121184;EnrichmentRep3=8,04955229
2R 5980311 5980938 Length=628;dist2downstream_gene=42290;downstream_gene=AGAP001536;dist2upstream_gene=-24636;upstream_gene=AGAP001535;annotation=intergenic;EnrichmentRep1=4,421524848;EnrichmentRep2=3,579991549;EnrichmentRep3=5,127496468
2R 6011297 6011812 Length=516;dist2downstream_gene=11416;downstream_gene=AGAP001536;dist2upstream_gene=-55622;upstream_gene=AGAP001535;annotation=intergenic;EnrichmentRep1=5,570330242;EnrichmentRep2=5,375773954;EnrichmentRep3=3,264667267
2R 6167369 6167873 Length=505;dist2downstream_gene=0;downstream_gene=AGAP001557;dist2upstream_gene=0;upstream_gene=AGAP001557;annotation=intron_UTR5;EnrichmentRep1=6,252499542;EnrichmentRep2=5,081909112;EnrichmentRep3=7,445598984
2R 6272156 6272690 Length=535;dist2downstream_gene=0;downstream_gene=AGAP001562;dist2upstream_gene=0;upstream_gene=AGAP001562;annotation=exon;EnrichmentRep1=8,323714758;EnrichmentRep2=5,716714011;EnrichmentRep3=7,865380003
2R 6296965 6297470 Length=506;dist2downstream_gene=0;downstream_gene=AGAP001564;dist2upstream_gene=0;upstream_gene=AGAP001564;annotation=intron1;EnrichmentRep1=5,280576057;EnrichmentRep2=4,704420773;EnrichmentRep3=3,79501433
2R 6297472 6297982 Length=511;dist2downstream_gene=0;downstream_gene=AGAP001564;dist2upstream_gene=0;upstream_gene=AGAP001564;annotation=intron1;EnrichmentRep1=15,13629122;EnrichmentRep2=12,60376115;EnrichmentRep3=19,26960624
2R 6297982 6298506 Length=525;dist2downstream_gene=0;downstream_gene=AGAP001564;dist2upstream_gene=0;upstream_gene=AGAP001564;annotation=intron1;EnrichmentRep1=8,728614008;EnrichmentRep2=6,156527506;EnrichmentRep3=6,187973426
2R 6306967 6307574 Length=608;dist2downstream_gene=0;downstream_gene=AGAP001566;dist2upstream_gene=0;upstream_gene=AGAP001566;annotation=UTR3;EnrichmentRep1=8,136015562;EnrichmentRep2=4,658393279;EnrichmentRep3=3,322564875
2R 6369721 6370246 Length=526;dist2downstream_gene=0;downstream_gene=AGAP029601;dist2upstream_gene=0;upstream_gene=AGAP029601;annotation=intron_UTR5;EnrichmentRep1=11,2730293;EnrichmentRep2=9,432296192;EnrichmentRep3=8,891884073
2R 6501876 6502606 Length=731;dist2downstream_gene=0;downstream_gene=AGAP001590;dist2upstream_gene=0;upstream_gene=AGAP001590;annotation=exon;EnrichmentRep1=5,177469253;EnrichmentRep2=3,997757416;EnrichmentRep3=8,616901387
2R 6502382 6503120 Length=739;dist2downstream_gene=0;downstream_gene=AGAP001590;dist2upstream_gene=0;upstream_gene=AGAP001590;annotation=intron4;EnrichmentRep1=6,65281991;EnrichmentRep2=6,061718287;EnrichmentRep3=6,072310301
2R 6533709 6534213 Length=505;dist2downstream_gene=0;downstream_gene=AGAP001592;dist2upstream_gene=0;upstream_gene=AGAP001592;annotation=exon;EnrichmentRep1=8,173544886;EnrichmentRep2=11,4639065;EnrichmentRep3=10,38466961
2R 6604140 6604677 Length=538;dist2downstream_gene=17283;downstream_gene=AGAP001599;dist2upstream_gene=-1951;upstream_gene=AGAP001597;annotation=intergenic;EnrichmentRep1=3,800610583;EnrichmentRep2=4,922856164;EnrichmentRep3=5,386165277
2R 6665811 6666387 Length=577;dist2downstream_gene=2135;downstream_gene=AGAP001604;dist2upstream_gene=-19889;upstream_gene=AGAP001603;annotation=intergenic;EnrichmentRep1=5,363679349;EnrichmentRep2=4,962813358;EnrichmentRep3=4,940661821
2R 6669362 6669878 Length=517;dist2downstream_gene=0;downstream_gene=AGAP001604;dist2upstream_gene=0;upstream_gene=AGAP001604;annotation=intron_UTR5;EnrichmentRep1=9,299692823;EnrichmentRep2=6,486272776;EnrichmentRep3=5,000190474
2R 6747153 6747663 Length=511;dist2downstream_gene=0;downstream_gene=AGAP001608;dist2upstream_gene=0;upstream_gene=AGAP001608;annotation=intron3;EnrichmentRep1=3,623004203;EnrichmentRep2=4,808694962;EnrichmentRep3=4,222396484
2R 6800650 6801173 Length=524;dist2downstream_gene=3787;downstream_gene=AGAP001610;dist2upstream_gene=-4551;upstream_gene=AGAP001609;annotation=intergenic;EnrichmentRep1=7,363043407;EnrichmentRep2=4,945609153;EnrichmentRep3=5,219002229
2R 6801170 6801679 Length=510;dist2downstream_gene=3281;downstream_gene=AGAP001610;dist2upstream_gene=-5071;upstream_gene=AGAP001609;annotation=intergenic;EnrichmentRep1=3,979550699;EnrichmentRep2=3,451925354;EnrichmentRep3=4,455612515
2R 6811425 6811973 Length=549;dist2downstream_gene=0;downstream_gene=AGAP001611;dist2upstream_gene=0;upstream_gene=AGAP001611;annotation=exon;EnrichmentRep1=6,651540973;EnrichmentRep2=5,954876428;EnrichmentRep3=4,778199772
2R 6853537 6854162 Length=626;dist2downstream_gene=5672;downstream_gene=AGAP001619;dist2upstream_gene=-6032;upstream_gene=AGAP001618;annotation=intergenic;EnrichmentRep1=13,13554846;EnrichmentRep2=7,24654952;EnrichmentRep3=12,07818198
2R 7049772 7050292 Length=521;dist2downstream_gene=0;downstream_gene=AGAP001632;dist2upstream_gene=0;upstream_gene=AGAP001632;annotation=UTR3;EnrichmentRep1=9,022809854;EnrichmentRep2=8,500418409;EnrichmentRep3=6,55548759
2R 7056136 7056746 Length=611;dist2downstream_gene=0;downstream_gene=AGAP001632;dist2upstream_gene=0;upstream_gene=AGAP001632;annotation=exon;EnrichmentRep1=4,976212745;EnrichmentRep2=3,939811736;EnrichmentRep3=4,270624442
2R 7219155 7219678 Length=524;dist2downstream_gene=0;downstream_gene=AGAP001636;dist2upstream_gene=0;upstream_gene=AGAP001636;annotation=exon;EnrichmentRep1=7,127809462;EnrichmentRep2=5,225666326;EnrichmentRep3=6,330590271
2R 7317629 7318153 Length=525;dist2downstream_gene=0;downstream_gene=AGAP001652;dist2upstream_gene=0;upstream_gene=AGAP001652;annotation=UTR5;EnrichmentRep1=9,158858262;EnrichmentRep2=7,605221848;EnrichmentRep3=7,222887418
2R 7344913 7345468 Length=556;dist2downstream_gene=167551;downstream_gene=AGAP001658;dist2upstream_gene=-17519;upstream_gene=AGAP001656;annotation=intergenic;EnrichmentRep1=5,053640223;EnrichmentRep2=5,998262369;EnrichmentRep3=9,651970816
2R 7348670 7349240 Length=571;dist2downstream_gene=163779;downstream_gene=AGAP001658;dist2upstream_gene=-21276;upstream_gene=AGAP001656;annotation=intergenic;EnrichmentRep1=4,515956085;EnrichmentRep2=3,562343259;EnrichmentRep3=4,045391246
2R 7487865 7488364 Length=500;dist2downstream_gene=24655;downstream_gene=AGAP001658;dist2upstream_gene=-160471;upstream_gene=AGAP001656;annotation=intergenic;EnrichmentRep1=10,95740518;EnrichmentRep2=7,327485384;EnrichmentRep3=10,75025075
2R 7488367 7488879 Length=513;dist2downstream_gene=24140;downstream_gene=AGAP001658;dist2upstream_gene=-160973;upstream_gene=AGAP001656;annotation=intergenic;EnrichmentRep1=4,532876752;EnrichmentRep2=3,135724022;EnrichmentRep3=3,58794856
2R 7587661 7588220 Length=560;dist2downstream_gene=0;downstream_gene=AGAP001660;dist2upstream_gene=0;upstream_gene=AGAP001660;annotation=exon;EnrichmentRep1=6,611199814;EnrichmentRep2=5,686541259;EnrichmentRep3=5,042095623
2R 7594515 7595075 Length=561;dist2downstream_gene=0;downstream_gene=AGAP001660;dist2upstream_gene=0;upstream_gene=AGAP001660;annotation=exon;EnrichmentRep1=5,562653799;EnrichmentRep2=4,573553582;EnrichmentRep3=5,44492981
2R 7657503 7658029 Length=527;dist2downstream_gene=22904;downstream_gene=AGAP001670;dist2upstream_gene=-227;upstream_gene=AGAP001669;annotation=intergenic;EnrichmentRep1=7,08024733;EnrichmentRep2=6,968736963;EnrichmentRep3=12,65426756
2R 7676377 7676941 Length=565;dist2downstream_gene=3992;downstream_gene=AGAP001670;dist2upstream_gene=-19101;upstream_gene=AGAP001669;annotation=intergenic;EnrichmentRep1=12,11732718;EnrichmentRep2=8,307120192;EnrichmentRep3=11,60576723
2R 7677107 7677661 Length=555;dist2downstream_gene=3272;downstream_gene=AGAP001670;dist2upstream_gene=-19831;upstream_gene=AGAP001669;annotation=intergenic;EnrichmentRep1=11,97916532;EnrichmentRep2=10,25187144;EnrichmentRep3=11,12532733
2R 7720485 7721079 Length=595;dist2downstream_gene=19905;downstream_gene=AGAP001671;dist2upstream_gene=-37234;upstream_gene=AGAP001670;annotation=intergenic;EnrichmentRep1=9,238451551;EnrichmentRep2=5,601012096;EnrichmentRep3=8,772979541
2R 7745878 7746460 Length=583;dist2downstream_gene=23379;downstream_gene=AGAP001672;dist2upstream_gene=-3456;upstream_gene=AGAP001671;annotation=intergenic;EnrichmentRep1=8,96348462;EnrichmentRep2=7,033793864;EnrichmentRep3=7,854366138
2R 7795337 7796111 Length=775;dist2downstream_gene=9328;downstream_gene=AGAP029810;dist2upstream_gene=-7344;upstream_gene=AGAP001672;annotation=intergenic;EnrichmentRep1=5,267609173;EnrichmentRep2=4,955326123;EnrichmentRep3=3,429237762
2R 7868065 7868597 Length=533;dist2downstream_gene=0;downstream_gene=AGAP001674;dist2upstream_gene=0;upstream_gene=AGAP001674;annotation=intron6;EnrichmentRep1=15,84120918;EnrichmentRep2=9,880472808;EnrichmentRep3=11,70883773
2R 7931023 7931844 Length=822;dist2downstream_gene=70061;downstream_gene=AGAP001676;dist2upstream_gene=-25153;upstream_gene=AGAP001674;annotation=intergenic;EnrichmentRep1=6,691408977;EnrichmentRep2=5,333381069;EnrichmentRep3=4,358000246
2R 8152232 8152814 Length=583;dist2downstream_gene=0;downstream_gene=AGAP029568;dist2upstream_gene=0;upstream_gene=AGAP029568;annotation=intron_UTR5;EnrichmentRep1=8,452587736;EnrichmentRep2=6,399029517;EnrichmentRep3=6,046069781
2R 8157996 8158505 Length=510;dist2downstream_gene=0;downstream_gene=AGAP029568;dist2upstream_gene=0;upstream_gene=AGAP029568;annotation=intron2;EnrichmentRep1=7,408630973;EnrichmentRep2=7,069646534;EnrichmentRep3=5,568748527
2R 8239783 8240329 Length=547;dist2downstream_gene=2481;downstream_gene=AGAP001683;dist2upstream_gene=-17394;upstream_gene=AGAP001682;annotation=intergenic;EnrichmentRep1=5,921184668;EnrichmentRep2=4,259483464;EnrichmentRep3=4,923923481
2R 8275778 8276323 Length=546;dist2downstream_gene=0;downstream_gene=AGAP001683;dist2upstream_gene=0;upstream_gene=AGAP001683;annotation=intron10;EnrichmentRep1=11,92091892;EnrichmentRep2=9,166829166;EnrichmentRep3=12,06211886
2R 8388433 8388939 Length=507;dist2downstream_gene=0;downstream_gene=AGAP001683;dist2upstream_gene=0;upstream_gene=AGAP001683;annotation=intron10;EnrichmentRep1=4,026264189;EnrichmentRep2=4,401375845;EnrichmentRep3=7,63258693
2R 8402771 8403270 Length=500;dist2downstream_gene=0;downstream_gene=AGAP001683;dist2upstream_gene=0;upstream_gene=AGAP001683;annotation=exon;EnrichmentRep1=5,956939584;EnrichmentRep2=4,511624666;EnrichmentRep3=3,79501433
2R 8453834 8454587 Length=754;dist2downstream_gene=0;downstream_gene=AGAP001688;dist2upstream_gene=0;upstream_gene=AGAP001688;annotation=exon;EnrichmentRep1=4,567359394;EnrichmentRep2=3,564574054;EnrichmentRep3=3,019413286
2R 8502125 8502689 Length=565;dist2downstream_gene=0;downstream_gene=AGAP001690;dist2upstream_gene=0;upstream_gene=AGAP001690;annotation=exon;EnrichmentRep1=6,970169041;EnrichmentRep2=5,332880289;EnrichmentRep3=5,182293443
2R 8805781 8806281 Length=501;dist2downstream_gene=0;downstream_gene=AGAP001703;dist2upstream_gene=0;upstream_gene=AGAP001703;annotation=exon;EnrichmentRep1=6,91305651;EnrichmentRep2=4,832529725;EnrichmentRep3=8,021201954
2R 8860946 8861448 Length=503;dist2downstream_gene=1498;downstream_gene=AGAP001713;dist2upstream_gene=-727;upstream_gene=AGAP001712;annotation=intergenic;EnrichmentRep1=7,096881033;EnrichmentRep2=4,777601313;EnrichmentRep3=6,981408868
2R 8992262 8992765 Length=504;dist2downstream_gene=4907;downstream_gene=AGAP013340;dist2upstream_gene=-36509;upstream_gene=AGAP001726;annotation=intergenic;EnrichmentRep1=3,88831124;EnrichmentRep2=3,90122058;EnrichmentRep3=5,13689414
2R 8998858 8999368 Length=511;dist2downstream_gene=0;downstream_gene=AGAP013340;dist2upstream_gene=0;upstream_gene=AGAP013340;annotation=exon;EnrichmentRep1=17,21206087;EnrichmentRep2=12,69301535;EnrichmentRep3=15,07675451
2R 9060647 9061301 Length=655;dist2downstream_gene=0;downstream_gene=AGAP001730;dist2upstream_gene=0;upstream_gene=AGAP001730;annotation=intron_UTR5;EnrichmentRep1=12,92939857;EnrichmentRep2=9,324202812;EnrichmentRep3=8,836883888
2R 9063050 9063647 Length=598;dist2downstream_gene=0;downstream_gene=AGAP001730;dist2upstream_gene=0;upstream_gene=AGAP001730;annotation=intron_UTR5;EnrichmentRep1=3,68139005;EnrichmentRep2=4,388935186;EnrichmentRep3=3,79501433
2R 9063933 9064556 Length=624;dist2downstream_gene=0;downstream_gene=AGAP001730;dist2upstream_gene=0;upstream_gene=AGAP001730;annotation=UTR5;EnrichmentRep1=4,675347887;EnrichmentRep2=4,179102036;EnrichmentRep3=3,327363201
2R 9227033 9227650 Length=618;dist2downstream_gene=0;downstream_gene=AGAP001743;dist2upstream_gene=0;upstream_gene=AGAP001743;annotation=intron_UTR5;EnrichmentRep1=10,25521069;EnrichmentRep2=7,151826653;EnrichmentRep3=7,832585874
2R 9245670 9246205 Length=536;dist2downstream_gene=0;downstream_gene=AGAP001746;dist2upstream_gene=0;upstream_gene=AGAP001746;annotation=exon;EnrichmentRep1=8,17768395;EnrichmentRep2=6,31658705;EnrichmentRep3=4,019791621
2R 9380622 9381313 Length=692;dist2downstream_gene=0;downstream_gene=AGAP001751;dist2upstream_gene=0;upstream_gene=AGAP001751;annotation=intron11;EnrichmentRep1=6,671643607;EnrichmentRep2=4,659476046;EnrichmentRep3=4,638718373
2R 9388892 9389503 Length=612;dist2downstream_gene=0;downstream_gene=AGAP001751;dist2upstream_gene=0;upstream_gene=AGAP001751;annotation=intron1;EnrichmentRep1=4,553998472;EnrichmentRep2=3,371565507;EnrichmentRep3=5,286027227
2R 9473108 9473642 Length=535;dist2downstream_gene=0;downstream_gene=AGAP001757;dist2upstream_gene=0;upstream_gene=AGAP001757;annotation=intron2;EnrichmentRep1=4,852792426;EnrichmentRep2=3,587901888;EnrichmentRep3=3,34198183
2R 9491241 9491828 Length=588;dist2downstream_gene=0;downstream_gene=AGAP001762;dist2upstream_gene=0;upstream_gene=AGAP001762;annotation=exon;EnrichmentRep1=6,691408977;EnrichmentRep2=4,303703266;EnrichmentRep3=5,737037006
2R 9501544 9502276 Length=733;dist2downstream_gene=0;downstream_gene=AGAP001761;dist2upstream_gene=0;upstream_gene=AGAP001761;annotation=intron2;EnrichmentRep1=7,901386093;EnrichmentRep2=3,686730113;EnrichmentRep3=5,785165773
2R 9503753 9504277 Length=525;dist2downstream_gene=0;downstream_gene=AGAP001761;dist2upstream_gene=0;upstream_gene=AGAP001761;annotation=intron2;EnrichmentRep1=8,211593069;EnrichmentRep2=4,966409233;EnrichmentRep3=7,266447174
2R 9545419 9545965 Length=547;dist2downstream_gene=49531;downstream_gene=AGAP001766;dist2upstream_gene=-8815;upstream_gene=AGAP001765;annotation=intergenic;EnrichmentRep1=5,969353412;EnrichmentRep2=4,699034284;EnrichmentRep3=4,564640689
2R 9907026 9907589 Length=564;dist2downstream_gene=0;downstream_gene=AGAP001773;dist2upstream_gene=0;upstream_gene=AGAP001773;annotation=intron_UTR3;EnrichmentRep1=12,91329368;EnrichmentRep2=5,914853189;EnrichmentRep3=11,38033137
2R 9918203 9918703 Length=501;dist2downstream_gene=0;downstream_gene=AGAP001773;dist2upstream_gene=0;upstream_gene=AGAP001773;annotation=intron_UTR3;EnrichmentRep1=15,82314351;EnrichmentRep2=11,21273942;EnrichmentRep3=9,437698354
2R 9989371 9989870 Length=500;dist2downstream_gene=0;downstream_gene=AGAP001773;dist2upstream_gene=0;upstream_gene=AGAP001773;annotation=intron1;EnrichmentRep1=14,54911735;EnrichmentRep2=12,88079748;EnrichmentRep3=10,49384053
2R 10013028 10013636 Length=609;dist2downstream_gene=27934;downstream_gene=AGAP001774;dist2upstream_gene=-13431;upstream_gene=AGAP001773;annotation=intergenic;EnrichmentRep1=5,33155436;EnrichmentRep2=6,432756947;EnrichmentRep3=6,56660353
2R 10084896 10085583 Length=688;dist2downstream_gene=69900;downstream_gene=AGAP001775;dist2upstream_gene=-23578;upstream_gene=AGAP001774;annotation=intergenic;EnrichmentRep1=3,995213937;EnrichmentRep2=4,17641282;EnrichmentRep3=6,327276065
2R 10165932 10166451 Length=520;dist2downstream_gene=120;downstream_gene=AGAP001776;dist2upstream_gene=-819;upstream_gene=AGAP001775;annotation=intergenic;EnrichmentRep1=7,144377521;EnrichmentRep2=5,833040654;EnrichmentRep3=3,824169093
2R 10166449 10166963 Length=515;dist2downstream_gene=0;downstream_gene=AGAP001776;dist2upstream_gene=0;upstream_gene=AGAP001776;annotation=exon;EnrichmentRep1=9,441348868;EnrichmentRep2=6,329437423;EnrichmentRep3=9,60770355
2R 10171929 10172442 Length=514;dist2downstream_gene=20;downstream_gene=AGAP001777;dist2upstream_gene=-4848;upstream_gene=AGAP001776;annotation=intergenic;EnrichmentRep1=4,404953032;EnrichmentRep2=3,897846332;EnrichmentRep3=3,874620693
2R 10195727 10196261 Length=535;dist2downstream_gene=0;downstream_gene=AGAP001779;dist2upstream_gene=0;upstream_gene=AGAP001779;annotation=intron1;EnrichmentRep1=5,880768556;EnrichmentRep2=4,029292108;EnrichmentRep3=4,49739895
2R 10289176 10289696 Length=521;dist2downstream_gene=0;downstream_gene=AGAP001782;dist2upstream_gene=0;upstream_gene=AGAP001782;annotation=intron_UTR5;EnrichmentRep1=4,236282377;EnrichmentRep2=3,285915643;EnrichmentRep3=4,422626468
2R 10294780 10295340 Length=561;dist2downstream_gene=0;downstream_gene=AGAP001782;dist2upstream_gene=0;upstream_gene=AGAP001782;annotation=intron_UTR5;EnrichmentRep1=4,541914243;EnrichmentRep2=3,795213301;EnrichmentRep3=4,024030374
2R 10319211 10319750 Length=540;dist2downstream_gene=0;downstream_gene=AGAP001783;dist2upstream_gene=0;upstream_gene=AGAP001783;annotation=intron_UTR5;EnrichmentRep1=4,386225071;EnrichmentRep2=3,520683254;EnrichmentRep3=3,609704161
2R 10336934 10337587 Length=654;dist2downstream_gene=0;downstream_gene=AGAP001786;dist2upstream_gene=0;upstream_gene=AGAP001786;annotation=intron_UTR5;EnrichmentRep1=6,154789324;EnrichmentRep2=5,47587319;EnrichmentRep3=10,94710831
2R 10345304 10345850 Length=547;dist2downstream_gene=0;downstream_gene=AGAP001786;dist2upstream_gene=0;upstream_gene=AGAP001786;annotation=intron_UTR5;EnrichmentRep1=4,977230411;EnrichmentRep2=3,459758813;EnrichmentRep3=3,566424761
2R 10373525 10374024 Length=500;dist2downstream_gene=0;downstream_gene=AGAP001786;dist2upstream_gene=0;upstream_gene=AGAP001786;annotation=intron2;EnrichmentRep1=7,168840893;EnrichmentRep2=3,874558606;EnrichmentRep3=6,062470191
2R 10393283 10393883 Length=601;dist2downstream_gene=0;downstream_gene=AGAP001786;dist2upstream_gene=0;upstream_gene=AGAP001786;annotation=intron2;EnrichmentRep1=6,129878925;EnrichmentRep2=5,192046861;EnrichmentRep3=5,341834806
2R 10407907 10408425 Length=519;dist2downstream_gene=0;downstream_gene=AGAP001786;dist2upstream_gene=0;upstream_gene=AGAP001786;annotation=intron2;EnrichmentRep1=7,650736273;EnrichmentRep2=7,310334331;EnrichmentRep3=8,204874813
2R 10490733 10491404 Length=672;dist2downstream_gene=193;downstream_gene=AGAP001790;dist2upstream_gene=-5564;upstream_gene=AGAP001789;annotation=intergenic;EnrichmentRep1=5,03171212;EnrichmentRep2=4,066308862;EnrichmentRep3=5,061081075
2R 10582490 10583060 Length=571;dist2downstream_gene=0;downstream_gene=AGAP001797;dist2upstream_gene=0;upstream_gene=AGAP001797;annotation=exon;EnrichmentRep1=6,655444714;EnrichmentRep2=7,140978103;EnrichmentRep3=5,737037006
2R 10583757 10584282 Length=526;dist2downstream_gene=0;downstream_gene=AGAP001797;dist2upstream_gene=0;upstream_gene=AGAP001797;annotation=UTR3;EnrichmentRep1=4,270365692;EnrichmentRep2=3,380779313;EnrichmentRep3=5,568748527
2R 10758149 10758661 Length=513;dist2downstream_gene=13179;downstream_gene=AGAP001806;dist2upstream_gene=-134700;upstream_gene=AGAP001805;annotation=intergenic;EnrichmentRep1=5,850430089;EnrichmentRep2=5,22836436;EnrichmentRep3=7,597967898
2R 10880682 10881301 Length=620;dist2downstream_gene=0;downstream_gene=AGAP001820;dist2upstream_gene=0;upstream_gene=AGAP001820;annotation=intron_UTR5;EnrichmentRep1=6,958672433;EnrichmentRep2=5,020554537;EnrichmentRep3=8,34559158
2R 10885590 10886110 Length=521;dist2downstream_gene=0;downstream_gene=AGAP001820;dist2upstream_gene=0;upstream_gene=AGAP001820;annotation=UTR5;EnrichmentRep1=4,474186422;EnrichmentRep2=4,089886359;EnrichmentRep3=3,973567505
2R 10932819 10933406 Length=588;dist2downstream_gene=0;downstream_gene=AGAP001824;dist2upstream_gene=0;upstream_gene=AGAP001824;annotation=intron13;EnrichmentRep1=9,294988549;EnrichmentRep2=4,398728617;EnrichmentRep3=4,024030374
2R 10973892 10974593 Length=702;dist2downstream_gene=0;downstream_gene=AGAP001824;dist2upstream_gene=0;upstream_gene=AGAP001824;annotation=intron9;EnrichmentRep1=4,76073546;EnrichmentRep2=5,01636089;EnrichmentRep3=5,208250442
2R 10976533 10977034 Length=502;dist2downstream_gene=0;downstream_gene=AGAP001824;dist2upstream_gene=0;upstream_gene=AGAP001824;annotation=intron9;EnrichmentRep1=6,460322715;EnrichmentRep2=4,308044724;EnrichmentRep3=7,644636359
2R 10987308 10987893 Length=586;dist2downstream_gene=0;downstream_gene=AGAP001824;dist2upstream_gene=0;upstream_gene=AGAP001824;annotation=intron9;EnrichmentRep1=11,82430646;EnrichmentRep2=6,94358355;EnrichmentRep3=10,78692332
2R 11057101 11057710 Length=610;dist2downstream_gene=0;downstream_gene=AGAP001824;dist2upstream_gene=0;upstream_gene=AGAP001824;annotation=intron1;EnrichmentRep1=15,94766148;EnrichmentRep2=9,470419113;EnrichmentRep3=11,53076308
2R 11099279 11099844 Length=566;dist2downstream_gene=16918;downstream_gene=AGAP001826;dist2upstream_gene=-7699;upstream_gene=AGAP001824;annotation=intergenic;EnrichmentRep1=7,415535689;EnrichmentRep2=4,540333065;EnrichmentRep3=9,34688123
2R 11127372 11127949 Length=578;dist2downstream_gene=0;downstream_gene=AGAP001826;dist2upstream_gene=0;upstream_gene=AGAP001826;annotation=exon;EnrichmentRep1=5,818241914;EnrichmentRep2=4,530032882;EnrichmentRep3=3,892536681
2R 11136860 11137435 Length=576;dist2downstream_gene=127876;downstream_gene=AGAP001827;dist2upstream_gene=-7480;upstream_gene=AGAP001826;annotation=intergenic;EnrichmentRep1=4,158704124;EnrichmentRep2=3,055962252;EnrichmentRep3=3,07619511
2R 11140139 11140721 Length=583;dist2downstream_gene=124590;downstream_gene=AGAP001827;dist2upstream_gene=-10759;upstream_gene=AGAP001826;annotation=intergenic;EnrichmentRep1=10,04490191;EnrichmentRep2=7,505290713;EnrichmentRep3=6,094009218
2R 11175327 11175854 Length=528;dist2downstream_gene=89457;downstream_gene=AGAP001827;dist2upstream_gene=-45947;upstream_gene=AGAP001826;annotation=intergenic;EnrichmentRep1=6,651267607;EnrichmentRep2=5,171949666;EnrichmentRep3=5,931519944
2R 11287231 11287763 Length=533;dist2downstream_gene=159552;downstream_gene=AGAP001854;dist2upstream_gene=-5386;upstream_gene=AGAP001828;annotation=intergenic;EnrichmentRep1=4,33280879;EnrichmentRep2=3,728112435;EnrichmentRep3=4,255779628
2R 11351475 11352076 Length=602;dist2downstream_gene=95239;downstream_gene=AGAP001854;dist2upstream_gene=-69630;upstream_gene=AGAP001828;annotation=intergenic;EnrichmentRep1=5,615647807;EnrichmentRep2=4,255853678;EnrichmentRep3=5,494213046
2R 11483277 11483875 Length=599;dist2downstream_gene=0;downstream_gene=AGAP029451;dist2upstream_gene=0;upstream_gene=AGAP029451;annotation=intron_UTR5;EnrichmentRep1=14,10143618;EnrichmentRep2=5,655190992;EnrichmentRep3=9,083963509
2R 11500470 11501043 Length=574;dist2downstream_gene=3706;downstream_gene=AGAP001859;dist2upstream_gene=-4093;upstream_gene=AGAP029451;annotation=intergenic;EnrichmentRep1=8,83572291;EnrichmentRep2=3,052793092;EnrichmentRep3=4,894929151
2R 11540543 11541046 Length=504;dist2downstream_gene=47014;downstream_gene=AGAP001863;dist2upstream_gene=-22486;upstream_gene=AGAP001862;annotation=intergenic;EnrichmentRep1=7,004740635;EnrichmentRep2=4,647997809;EnrichmentRep3=6,832862578
2R 11556756 11557296 Length=541;dist2downstream_gene=30764;downstream_gene=AGAP001863;dist2upstream_gene=-38699;upstream_gene=AGAP001862;annotation=intergenic;EnrichmentRep1=3,593202798;EnrichmentRep2=3,401748343;EnrichmentRep3=5,506992428
2R 11566273 11566925 Length=653;dist2downstream_gene=21135;downstream_gene=AGAP001863;dist2upstream_gene=-48216;upstream_gene=AGAP001862;annotation=intergenic;EnrichmentRep1=6,41979173;EnrichmentRep2=4,58370805;EnrichmentRep3=5,456142741
2R 11661635 11662249 Length=615;dist2downstream_gene=0;downstream_gene=AGAP001866;dist2upstream_gene=0;upstream_gene=AGAP001866;annotation=intron3;EnrichmentRep1=8,559353599;EnrichmentRep2=5,31623505;EnrichmentRep3=9,183559432
2R 11666236 11666809 Length=574;dist2downstream_gene=0;downstream_gene=AGAP001866;dist2upstream_gene=0;upstream_gene=AGAP001866;annotation=intron3;EnrichmentRep1=6,361322136;EnrichmentRep2=3,965975838;EnrichmentRep3=5,232389096
2R 11667323 11667834 Length=512;dist2downstream_gene=0;downstream_gene=AGAP001866;dist2upstream_gene=0;upstream_gene=AGAP001866;annotation=intron3;EnrichmentRep1=11,16001879;EnrichmentRep2=7,177596007;EnrichmentRep3=8,078679516
2R 11691860 11692499 Length=640;dist2downstream_gene=0;downstream_gene=AGAP001867;dist2upstream_gene=0;upstream_gene=AGAP001867;annotation=exon;EnrichmentRep1=5,259570845;EnrichmentRep2=3,630334555;EnrichmentRep3=5,549454934
2R 11733914 11734416 Length=503;dist2downstream_gene=0;downstream_gene=AGAP001871;dist2upstream_gene=0;upstream_gene=AGAP001871;annotation=exon;EnrichmentRep1=7,082024664;EnrichmentRep2=4,022826636;EnrichmentRep3=4,749498342
2R 11743919 11744494 Length=576;dist2downstream_gene=0;downstream_gene=AGAP001873;dist2upstream_gene=0;upstream_gene=AGAP001873;annotation=exon;EnrichmentRep1=8,615173283;EnrichmentRep2=5,482658333;EnrichmentRep3=10,25178287
2R 11752107 11752634 Length=528;dist2downstream_gene=0;downstream_gene=AGAP001874;dist2upstream_gene=0;upstream_gene=AGAP001874;annotation=intron1;EnrichmentRep1=8,856711577;EnrichmentRep2=5,46362839;EnrichmentRep3=9,442586977
2R 11811433 11811979 Length=547;dist2downstream_gene=10430;downstream_gene=AGAP013102;dist2upstream_gene=-4166;upstream_gene=AGAP001880;annotation=intergenic;EnrichmentRep1=4,279426415;EnrichmentRep2=3,473157228;EnrichmentRep3=5,000190474
2R 11848752 11849287 Length=536;dist2downstream_gene=0;downstream_gene=AGAP001882;dist2upstream_gene=0;upstream_gene=AGAP001882;annotation=intron_UTR5;EnrichmentRep1=8,886845034;EnrichmentRep2=6,279221785;EnrichmentRep3=6,49216481
2R 11855554 11856081 Length=528;dist2downstream_gene=0;downstream_gene=AGAP001883;dist2upstream_gene=0;upstream_gene=AGAP001883;annotation=intron_UTR5;EnrichmentRep1=5,027775757;EnrichmentRep2=3,94795527;EnrichmentRep3=5,026873715
2R 11900999 11901516 Length=518;dist2downstream_gene=0;downstream_gene=AGAP001886;dist2upstream_gene=0;upstream_gene=AGAP001886;annotation=intron_UTR5;EnrichmentRep1=7,329888024;EnrichmentRep2=5,077197706;EnrichmentRep3=6,644812713
2R 11944360 11944880 Length=521;dist2downstream_gene=0;downstream_gene=AGAP001895;dist2upstream_gene=0;upstream_gene=AGAP001895;annotation=intron1;EnrichmentRep1=4,640428008;EnrichmentRep2=3,997757416;EnrichmentRep3=3,973567505
2R 12019763 12020390 Length=628;dist2downstream_gene=0;downstream_gene=AGAP001913;dist2upstream_gene=0;upstream_gene=AGAP001913;annotation=intron_UTR5;EnrichmentRep1=5,400512265;EnrichmentRep2=5,615412546;EnrichmentRep3=3,230666969
2R 12199705 12200212 Length=508;dist2downstream_gene=49663;downstream_gene=AGAP001925;dist2upstream_gene=-92193;upstream_gene=AGAP001923;annotation=intergenic;EnrichmentRep1=5,080553849;EnrichmentRep2=3,269583689;EnrichmentRep3=3,135234852
2R 12226699 12227328 Length=630;dist2downstream_gene=22547;downstream_gene=AGAP001925;dist2upstream_gene=-119187;upstream_gene=AGAP001923;annotation=intergenic;EnrichmentRep1=4,737953721;EnrichmentRep2=3,720999556;EnrichmentRep3=3,153228049
2R 12380384 12381107 Length=724;dist2downstream_gene=0;downstream_gene=AGAP001928;dist2upstream_gene=0;upstream_gene=AGAP001928;annotation=exon;EnrichmentRep1=7,935500691;EnrichmentRep2=4,889786206;EnrichmentRep3=5,113884361
2R 12484008 12484577 Length=570;dist2downstream_gene=15233;downstream_gene=AGAP001934;dist2upstream_gene=-56639;upstream_gene=AGAP001933;annotation=intergenic;EnrichmentRep1=3,451952485;EnrichmentRep2=3,105528263;EnrichmentRep3=4,270624442
2R 12491685 12492233 Length=549;dist2downstream_gene=7577;downstream_gene=AGAP001934;dist2upstream_gene=-64316;upstream_gene=AGAP001933;annotation=intergenic;EnrichmentRep1=5,476749321;EnrichmentRep2=4,714174549;EnrichmentRep3=5,542084801
2R 12536821 12537321 Length=501;dist2downstream_gene=63536;downstream_gene=AGAP001935;dist2upstream_gene=-35975;upstream_gene=AGAP001934;annotation=intergenic;EnrichmentRep1=12,13712666;EnrichmentRep2=6,836160917;EnrichmentRep3=8,021201954
2R 12564650 12565155 Length=506;dist2downstream_gene=35702;downstream_gene=AGAP001935;dist2upstream_gene=-63804;upstream_gene=AGAP001934;annotation=intergenic;EnrichmentRep1=5,146329586;EnrichmentRep2=3,808086177;EnrichmentRep3=5,391415645
2R 12602086 12602750 Length=665;dist2downstream_gene=0;downstream_gene=AGAP001935;dist2upstream_gene=0;upstream_gene=AGAP001935;annotation=intron_UTR5;EnrichmentRep1=4,48392385;EnrichmentRep2=4,069399804;EnrichmentRep3=6,094009218
2R 12680972 12681494 Length=523;dist2downstream_gene=0;downstream_gene=AGAP001941;dist2upstream_gene=0;upstream_gene=AGAP001941;annotation=exon;EnrichmentRep1=5,293616154;EnrichmentRep2=5,026032229;EnrichmentRep3=3,625189233
2R 12689967 12690643 Length=677;dist2downstream_gene=0;downstream_gene=AGAP001943;dist2upstream_gene=0;upstream_gene=AGAP001943;annotation=UTR5;EnrichmentRep1=4,61081375;EnrichmentRep2=3,133474324;EnrichmentRep3=9,317718414
2R 12777628 12778151 Length=524;dist2downstream_gene=0;downstream_gene=AGAP001950;dist2upstream_gene=0;upstream_gene=AGAP001950;annotation=UTR3;EnrichmentRep1=5,33155436;EnrichmentRep2=3,431310024;EnrichmentRep3=3,103477317
2R 12828484 12829015 Length=532;dist2downstream_gene=0;downstream_gene=AGAP001957;dist2upstream_gene=0;upstream_gene=AGAP001957;annotation=UTR3;EnrichmentRep1=5,772852711;EnrichmentRep2=4,312455456;EnrichmentRep3=5,349528861
2R 12850320 12850825 Length=506;dist2downstream_gene=7900;downstream_gene=AGAP001961;dist2upstream_gene=-6925;upstream_gene=AGAP001959;annotation=intergenic;EnrichmentRep1=6,111334546;EnrichmentRep2=4,154203064;EnrichmentRep3=4,297279048
2R 12864393 12864934 Length=542;dist2downstream_gene=0;downstream_gene=AGAP001961;dist2upstream_gene=0;upstream_gene=AGAP001961;annotation=intron_UTR5;EnrichmentRep1=5,230675012;EnrichmentRep2=3,793376214;EnrichmentRep3=4,307788056
2R 12865836 12866405 Length=570;dist2downstream_gene=0;downstream_gene=AGAP001961,AGAP001960;dist2upstream_gene=0;upstream_gene=AGAP001961,AGAP001960;annotation=UTR3;EnrichmentRep1=5,027474794;EnrichmentRep2=3,734032197;EnrichmentRep3=6,264530971
2R 12898844 12899355 Length=512;dist2downstream_gene=0;downstream_gene=AGAP001961;dist2upstream_gene=0;upstream_gene=AGAP001961;annotation=intron2;EnrichmentRep1=6,86509723;EnrichmentRep2=3,676873567;EnrichmentRep3=4,49739895
2R 12900310 12900855 Length=546;dist2downstream_gene=0;downstream_gene=AGAP001961;dist2upstream_gene=0;upstream_gene=AGAP001961;annotation=intron2;EnrichmentRep1=14,77633629;EnrichmentRep2=6,705721155;EnrichmentRep3=10,33722432
2R 12912343 12912893 Length=551;dist2downstream_gene=708;downstream_gene=AGAP001962;dist2upstream_gene=-942;upstream_gene=AGAP001961;annotation=intergenic;EnrichmentRep1=5,33155436;EnrichmentRep2=3,897846332;EnrichmentRep3=3,076153176
2R 12915028 12915639 Length=612;dist2downstream_gene=0;downstream_gene=AGAP001962;dist2upstream_gene=0;upstream_gene=AGAP001962;annotation=exon;EnrichmentRep1=6,95111693;EnrichmentRep2=3,935930743;EnrichmentRep3=5,68731473
2R 13027769 13028343 Length=575;dist2downstream_gene=0;downstream_gene=AGAP001978;dist2upstream_gene=0;upstream_gene=AGAP001978;annotation=intron_UTR5;EnrichmentRep1=6,088194568;EnrichmentRep2=4,026825626;EnrichmentRep3=4,482767416
2R 13033547 13034175 Length=629;dist2downstream_gene=0;downstream_gene=AGAP001978;dist2upstream_gene=0;upstream_gene=AGAP001978;annotation=intron_UTR5;EnrichmentRep1=6,92099759;EnrichmentRep2=4,874537944;EnrichmentRep3=7,238521087
2R 13222232 13222878 Length=647;dist2downstream_gene=0;downstream_gene=AGAP013039;dist2upstream_gene=0;upstream_gene=AGAP013039;annotation=intron2;EnrichmentRep1=6,020236806;EnrichmentRep2=4,954376946;EnrichmentRep3=5,403684551
2R 13326892 13327398 Length=507;dist2downstream_gene=25037;downstream_gene=AGAP001999;dist2upstream_gene=-3277;upstream_gene=AGAP001998;annotation=intergenic;EnrichmentRep1=15,49985715;EnrichmentRep2=9,90863229;EnrichmentRep3=15,81593959
2R 13329332 13329887 Length=556;dist2downstream_gene=22548;downstream_gene=AGAP001999;dist2upstream_gene=-5717;upstream_gene=AGAP001998;annotation=intergenic;EnrichmentRep1=6,938019265;EnrichmentRep2=5,480525698;EnrichmentRep3=8,198157828
2R 13330847 13331401 Length=555;dist2downstream_gene=21034;downstream_gene=AGAP001999;dist2upstream_gene=-7232;upstream_gene=AGAP001998;annotation=intergenic;EnrichmentRep1=6,284985185;EnrichmentRep2=5,370818354;EnrichmentRep3=4,324400861
2R 13356374 13356897 Length=524;dist2downstream_gene=0;downstream_gene=AGAP001999;dist2upstream_gene=0;upstream_gene=AGAP001999;annotation=intron1;EnrichmentRep1=8,375964243;EnrichmentRep2=4,857059996;EnrichmentRep3=7,832585874
2R 13387804 13388513 Length=710;dist2downstream_gene=12079;downstream_gene=AGAP002002;dist2upstream_gene=-18692;upstream_gene=AGAP002000;annotation=intergenic;EnrichmentRep1=5,489977415;EnrichmentRep2=4,858821503;EnrichmentRep3=3,950478626
2R 13484220 13484748 Length=529;dist2downstream_gene=49152;downstream_gene=AGAP002005;dist2upstream_gene=-14457;upstream_gene=AGAP013300;annotation=intergenic;EnrichmentRep1=6,409094768;EnrichmentRep2=4,932383657;EnrichmentRep3=5,40158213
2R 13565674 13566206 Length=533;dist2downstream_gene=0;downstream_gene=AGAP002006;dist2upstream_gene=0;upstream_gene=AGAP002006;annotation=intron_UTR5;EnrichmentRep1=7,364358079;EnrichmentRep2=5,707562965;EnrichmentRep3=4,96305488
2R 13567985 13568543 Length=559;dist2downstream_gene=0;downstream_gene=AGAP002006;dist2upstream_gene=0;upstream_gene=AGAP002006;annotation=intron_UTR5;EnrichmentRep1=7,54355821;EnrichmentRep2=7,064266733;EnrichmentRep3=9,475549853
2R 13573068 13573607 Length=540;dist2downstream_gene=0;downstream_gene=AGAP002006;dist2upstream_gene=0;upstream_gene=AGAP002006;annotation=intron_UTR5;EnrichmentRep1=6,651501461;EnrichmentRep2=4,569463177;EnrichmentRep3=5,117632269
2R 13590689 13591231 Length=543;dist2downstream_gene=0;downstream_gene=AGAP002006;dist2upstream_gene=0;upstream_gene=AGAP002006;annotation=intron_UTR5;EnrichmentRep1=6,309505096;EnrichmentRep2=5,206796156;EnrichmentRep3=7,333006145
2R 13818183 13818701 Length=519;dist2downstream_gene=17245;downstream_gene=AGAP002008;dist2upstream_gene=-84151;upstream_gene=AGAP002007;annotation=intergenic;EnrichmentRep1=4,898084984;EnrichmentRep2=3,198471018;EnrichmentRep3=4,073700303
2R 13862075 13862577 Length=503;dist2downstream_gene=12799;downstream_gene=AGAP002009;dist2upstream_gene=-24399;upstream_gene=AGAP002008;annotation=intergenic;EnrichmentRep1=10,0324629;EnrichmentRep2=5,721233846;EnrichmentRep3=7,600473836
2R 13878951 13879489 Length=539;dist2downstream_gene=0;downstream_gene=AGAP002009;dist2upstream_gene=0;upstream_gene=AGAP002009;annotation=exon;EnrichmentRep1=6,762945887;EnrichmentRep2=4,390032879;EnrichmentRep3=5,127496468
2R 13924870 13925424 Length=555;dist2downstream_gene=2361;downstream_gene=AGAP002013;dist2upstream_gene=-2922;upstream_gene=AGAP002012;annotation=intergenic;EnrichmentRep1=6,002818294;EnrichmentRep2=4,666800423;EnrichmentRep3=6,441483164
2R 13938178 13938921 Length=744;dist2downstream_gene=0;downstream_gene=AGAP002015;dist2upstream_gene=0;upstream_gene=AGAP002015;annotation=exon;EnrichmentRep1=8,800865789;EnrichmentRep2=4,414947441;EnrichmentRep3=6,280937969
2R 14002768 14003333 Length=566;dist2downstream_gene=6952;downstream_gene=AGAP002019;dist2upstream_gene=-12152;upstream_gene=AGAP013249;annotation=intergenic;EnrichmentRep1=9,847085712;EnrichmentRep2=6,802642676;EnrichmentRep3=8,082340623
2R 14066609 14067337 Length=729;dist2downstream_gene=0;downstream_gene=AGAP002024;dist2upstream_gene=0;upstream_gene=AGAP002024;annotation=intron1;EnrichmentRep1=5,246376956;EnrichmentRep2=4,868791144;EnrichmentRep3=6,00436275
2R 14108219 14108762 Length=544;dist2downstream_gene=0;downstream_gene=AGAP002032;dist2upstream_gene=0;upstream_gene=AGAP002032;annotation=intron1;EnrichmentRep1=11,540087;EnrichmentRep2=8,115039916;EnrichmentRep3=8,375370085
2R 14108724 14109263 Length=540;dist2downstream_gene=0;downstream_gene=AGAP002032;dist2upstream_gene=0;upstream_gene=AGAP002032;annotation=UTR5;EnrichmentRep1=18,97530151;EnrichmentRep2=13,72216623;EnrichmentRep3=21,56419476
2R 14120802 14121325 Length=524;dist2downstream_gene=0;downstream_gene=AGAP002036;dist2upstream_gene=0;upstream_gene=AGAP002036;annotation=exon;EnrichmentRep1=12,90973275;EnrichmentRep2=5,899932634;EnrichmentRep3=5,495606116
2R 14135696 14136271 Length=576;dist2downstream_gene=13196;downstream_gene=AGAP029155;dist2upstream_gene=-6079;upstream_gene=AGAP002038;annotation=intergenic;EnrichmentRep1=23,7844499;EnrichmentRep2=10,53063457;EnrichmentRep3=22,39938686
2R 14136198 14136774 Length=577;dist2downstream_gene=12693;downstream_gene=AGAP029155;dist2upstream_gene=-6581;upstream_gene=AGAP002038;annotation=intergenic;EnrichmentRep1=8,868791901;EnrichmentRep2=5,068368738;EnrichmentRep3=5,677822224
2R 14146643 14147274 Length=632;dist2downstream_gene=2193;downstream_gene=AGAP029155;dist2upstream_gene=-17026;upstream_gene=AGAP002038;annotation=intergenic;EnrichmentRep1=4,797821719;EnrichmentRep2=3,562343259;EnrichmentRep3=4,982958072
2R 14174571 14175158 Length=588;dist2downstream_gene=4259;downstream_gene=AGAP013178;dist2upstream_gene=-23300;upstream_gene=AGAP029155;annotation=intergenic;EnrichmentRep1=4,724018299;EnrichmentRep2=3,728444328;EnrichmentRep3=3,87694537
2R 14177118 14177729 Length=612;dist2downstream_gene=1688;downstream_gene=AGAP013178;dist2upstream_gene=-25847;upstream_gene=AGAP029155;annotation=intergenic;EnrichmentRep1=5,392478244;EnrichmentRep2=4,118089084;EnrichmentRep3=4,670896609
2R 14313839 14314394 Length=556;dist2downstream_gene=0;downstream_gene=AGAP002041;dist2upstream_gene=0;upstream_gene=AGAP002041;annotation=intron8;EnrichmentRep1=4,316297535;EnrichmentRep2=3,478742847;EnrichmentRep3=4,848843441
2R 14362450 14362972 Length=523;dist2downstream_gene=49844;downstream_gene=AGAP002043;dist2upstream_gene=-4161;upstream_gene=AGAP002041;annotation=intergenic;EnrichmentRep1=5,028352029;EnrichmentRep2=5,242143373;EnrichmentRep3=4,720377616
2R 14370316 14370910 Length=595;dist2downstream_gene=41906;downstream_gene=AGAP002043;dist2upstream_gene=-12027;upstream_gene=AGAP002041;annotation=intergenic;EnrichmentRep1=12,40142405;EnrichmentRep2=5,732814813;EnrichmentRep3=6,171358041
2R 14373194 14373717 Length=524;dist2downstream_gene=39099;downstream_gene=AGAP002043;dist2upstream_gene=-14905;upstream_gene=AGAP002041;annotation=intergenic;EnrichmentRep1=10,12252153;EnrichmentRep2=7,668036773;EnrichmentRep3=9,877482322
2R 14504612 14505123 Length=512;dist2downstream_gene=12827;downstream_gene=AGAP002047;dist2upstream_gene=-14344;upstream_gene=AGAP002046;annotation=intergenic;EnrichmentRep1=8,341717386;EnrichmentRep2=5,960039645;EnrichmentRep3=8,389683909
2R 14669484 14669986 Length=503;dist2downstream_gene=0;downstream_gene=AGAP002054;dist2upstream_gene=0;upstream_gene=AGAP002054;annotation=intron1;EnrichmentRep1=10,12252153;EnrichmentRep2=6,71490434;EnrichmentRep3=7,480218146
2R 14670792 14671375 Length=584;dist2downstream_gene=0;downstream_gene=AGAP002054;dist2upstream_gene=0;upstream_gene=AGAP002054;annotation=intron1;EnrichmentRep1=5,93011533;EnrichmentRep2=4,085197596;EnrichmentRep3=8,212604571
2R 14723749 14724263 Length=515;dist2downstream_gene=0;downstream_gene=AGAP002065;dist2upstream_gene=0;upstream_gene=AGAP002065;annotation=exon;EnrichmentRep1=11,00490655;EnrichmentRep2=9,083574861;EnrichmentRep3=9,733940429
2R 14745235 14745828 Length=594;dist2downstream_gene=0;downstream_gene=AGAP002069;dist2upstream_gene=0;upstream_gene=AGAP002069;annotation=exon;EnrichmentRep1=9,139247583;EnrichmentRep2=6,044044409;EnrichmentRep3=4,508213158
2R 14789324 14789932 Length=609;dist2downstream_gene=0;downstream_gene=AGAP002071;dist2upstream_gene=0;upstream_gene=AGAP002071;annotation=intron_UTR5;EnrichmentRep1=10,75215522;EnrichmentRep2=6,762072768;EnrichmentRep3=7,225600947
2R 14805069 14805607 Length=539;dist2downstream_gene=0;downstream_gene=AGAP002072;dist2upstream_gene=0;upstream_gene=AGAP002072;annotation=intron1;EnrichmentRep1=5,603911975;EnrichmentRep2=4,466763057;EnrichmentRep3=3,892536681
2R 14871040 14871625 Length=586;dist2downstream_gene=0;downstream_gene=AGAP002079;dist2upstream_gene=0;upstream_gene=AGAP002079;annotation=intron_UTR5;EnrichmentRep1=6,146514449;EnrichmentRep2=4,904795722;EnrichmentRep3=5,542084801
2R 14897690 14898330 Length=641;dist2downstream_gene=0;downstream_gene=AGAP002081;dist2upstream_gene=0;upstream_gene=AGAP002081;annotation=UTR5;EnrichmentRep1=7,570870015;EnrichmentRep2=5,80568678;EnrichmentRep3=9,160183688
2R 14966936 14967441 Length=506;dist2downstream_gene=117941;downstream_gene=AGAP002083;dist2upstream_gene=-27171;upstream_gene=AGAP002082;annotation=intergenic;EnrichmentRep1=9,629774524;EnrichmentRep2=6,126234916;EnrichmentRep3=11,33652771
2R 14969393 14970012 Length=620;dist2downstream_gene=115370;downstream_gene=AGAP002083;dist2upstream_gene=-29628;upstream_gene=AGAP002082;annotation=intergenic;EnrichmentRep1=7,264348572;EnrichmentRep2=5,756712206;EnrichmentRep3=8,195852691
2R 15012416 15012964 Length=549;dist2downstream_gene=72418;downstream_gene=AGAP002083;dist2upstream_gene=-72651;upstream_gene=AGAP002082;annotation=intergenic;EnrichmentRep1=4,19222835;EnrichmentRep2=4,501390355;EnrichmentRep3=6,913365913
2R 15020539 15021074 Length=536;dist2downstream_gene=64308;downstream_gene=AGAP002083;dist2upstream_gene=-80774;upstream_gene=AGAP002082;annotation=intergenic;EnrichmentRep1=20,21606593;EnrichmentRep2=13,64492569;EnrichmentRep3=18,27515468
2R 15419500 15420006 Length=507;dist2downstream_gene=7373;downstream_gene=AGAP002101;dist2upstream_gene=-75502;upstream_gene=AGAP013330;annotation=intergenic;EnrichmentRep1=6,872051574;EnrichmentRep2=5,675344305;EnrichmentRep3=6,580284961
2R 15433249 15433806 Length=558;dist2downstream_gene=1757;downstream_gene=AGAP002102;dist2upstream_gene=-1669;upstream_gene=AGAP002101;annotation=intergenic;EnrichmentRep1=5,211507851;EnrichmentRep2=4,308455569;EnrichmentRep3=5,40158213
2R 15518094 15518646 Length=553;dist2downstream_gene=0;downstream_gene=AGAP002104;dist2upstream_gene=0;upstream_gene=AGAP002104;annotation=intron_UTR5;EnrichmentRep1=6,051472923;EnrichmentRep2=5,104516976;EnrichmentRep3=6,33881857
2R 15527313 15527852 Length=540;dist2downstream_gene=0;downstream_gene=AGAP002104;dist2upstream_gene=0;upstream_gene=AGAP002104;annotation=intron3;EnrichmentRep1=8,272668845;EnrichmentRep2=6,64591053;EnrichmentRep3=7,243348246
2R 15549956 15550486 Length=531;dist2downstream_gene=0;downstream_gene=AGAP002104;dist2upstream_gene=0;upstream_gene=AGAP002104;annotation=intron7;EnrichmentRep1=9,285231677;EnrichmentRep2=7,464651295;EnrichmentRep3=15,00918999
2R 15639749 15640395 Length=647;dist2downstream_gene=25045;downstream_gene=AGAP002105;dist2upstream_gene=-67252;upstream_gene=AGAP002104;annotation=intergenic;EnrichmentRep1=4,279426415;EnrichmentRep2=3,653372257;EnrichmentRep3=3,555900852
2R 15668194 15668703 Length=510;dist2downstream_gene=6382;downstream_gene=AGAP013041;dist2upstream_gene=-2104;upstream_gene=AGAP002105;annotation=intergenic;EnrichmentRep1=10,7119923;EnrichmentRep2=6,68808535;EnrichmentRep3=7,121543227
2R 15747969 15748502 Length=534;dist2downstream_gene=2630;downstream_gene=AGAP002111;dist2upstream_gene=-3061;upstream_gene=AGAP002110;annotation=intergenic;EnrichmentRep1=5,798591007;EnrichmentRep2=4,342523159;EnrichmentRep3=4,583038177
2R 15774870 15775449 Length=580;dist2downstream_gene=0;downstream_gene=AGAP002114;dist2upstream_gene=0;upstream_gene=AGAP002114;annotation=intron2;EnrichmentRep1=8,427112632;EnrichmentRep2=5,371145977;EnrichmentRep3=10,01421403
2R 15854323 15854852 Length=530;dist2downstream_gene=0;downstream_gene=AGAP029570;dist2upstream_gene=0;upstream_gene=AGAP029570;annotation=intron9;EnrichmentRep1=6,727590999;EnrichmentRep2=4,764887718;EnrichmentRep3=6,339121055
2R 15866577 15867111 Length=535;dist2downstream_gene=0;downstream_gene=AGAP029570;dist2upstream_gene=0;upstream_gene=AGAP029570;annotation=intron9;EnrichmentRep1=4,152878266;EnrichmentRep2=3,41662901;EnrichmentRep3=3,566424761
2R 15983873 15984534 Length=662;dist2downstream_gene=0;downstream_gene=AGAP002119;dist2upstream_gene=0;upstream_gene=AGAP002119;annotation=UTR3;EnrichmentRep1=5,709098418;EnrichmentRep2=5,044735585;EnrichmentRep3=6,499992792
2R 16006592 16007188 Length=597;dist2downstream_gene=0;downstream_gene=AGAP002119;dist2upstream_gene=0;upstream_gene=AGAP002119;annotation=intron1;EnrichmentRep1=7,193119191;EnrichmentRep2=6,335996721;EnrichmentRep3=4,297279048
2R 16022984 16023493 Length=510;dist2downstream_gene=0;downstream_gene=AGAP002119;dist2upstream_gene=0;upstream_gene=AGAP002119;annotation=intron1;EnrichmentRep1=7,485764163;EnrichmentRep2=4,596684842;EnrichmentRep3=3,382628707
2R 16141731 16142306 Length=576;dist2downstream_gene=78413;downstream_gene=AGAP002134;dist2upstream_gene=-31723;upstream_gene=AGAP002133;annotation=intergenic;EnrichmentRep1=7,876173672;EnrichmentRep2=4,502320415;EnrichmentRep3=5,556316137
2R 16301056 16301585 Length=530;dist2downstream_gene=0;downstream_gene=AGAP002135;dist2upstream_gene=0;upstream_gene=AGAP002135;annotation=intron2;EnrichmentRep1=11,35970233;EnrichmentRep2=8,069861941;EnrichmentRep3=14,34145197
2R 16382066 16382569 Length=504;dist2downstream_gene=0;downstream_gene=AGAP002136;dist2upstream_gene=0;upstream_gene=AGAP002136;annotation=exon;EnrichmentRep1=5,76778693;EnrichmentRep2=4,39629423;EnrichmentRep3=4,589401743
2R 16421211 16421717 Length=507;dist2downstream_gene=0;downstream_gene=AGAP029545;dist2upstream_gene=0;upstream_gene=AGAP029545;annotation=UTR5;EnrichmentRep1=6,346417368;EnrichmentRep2=4,183235214;EnrichmentRep3=8,031669389
2R 16448678 16449230 Length=553;dist2downstream_gene=0;downstream_gene=AGAP029545;dist2upstream_gene=0;upstream_gene=AGAP029545;annotation=intron6;EnrichmentRep1=8,361217994;EnrichmentRep2=6,168165354;EnrichmentRep3=8,629916306
2R 16556251 16556777 Length=527;dist2downstream_gene=0;downstream_gene=AGAP002155;dist2upstream_gene=0;upstream_gene=AGAP002155;annotation=intron_UTR5;EnrichmentRep1=8,096396787;EnrichmentRep2=5,06311902;EnrichmentRep3=8,221353328
2R 16613792 16614321 Length=530;dist2downstream_gene=0;downstream_gene=AGAP002161;dist2upstream_gene=0;upstream_gene=AGAP002161;annotation=UTR5;EnrichmentRep1=5,289611333;EnrichmentRep2=4,907300902;EnrichmentRep3=4,913717642
2R 16620869 16621382 Length=514;dist2downstream_gene=0;downstream_gene=AGAP002161;dist2upstream_gene=0;upstream_gene=AGAP002161;annotation=intron_UTR5;EnrichmentRep1=14,61909289;EnrichmentRep2=11,61343231;EnrichmentRep3=26,38991874
2R 16621382 16621886 Length=505;dist2downstream_gene=0;downstream_gene=AGAP002161;dist2upstream_gene=0;upstream_gene=AGAP002161;annotation=intron_UTR5;EnrichmentRep1=6,847846617;EnrichmentRep2=5,898682407;EnrichmentRep3=7,346526042
2R 16631373 16631975 Length=603;dist2downstream_gene=0;downstream_gene=AGAP002161;dist2upstream_gene=0;upstream_gene=AGAP002161;annotation=intron3;EnrichmentRep1=10,51159489;EnrichmentRep2=6,953035853;EnrichmentRep3=7,196007394
2R 16632384 16632930 Length=547;dist2downstream_gene=0;downstream_gene=AGAP002161;dist2upstream_gene=0;upstream_gene=AGAP002161;annotation=intron3;EnrichmentRep1=7,107052321;EnrichmentRep2=6,051474196;EnrichmentRep3=3,875746806
2R 16708633 16709200 Length=568;dist2downstream_gene=103193;downstream_gene=AGAP002166;dist2upstream_gene=-17141;upstream_gene=AGAP029491;annotation=intergenic;EnrichmentRep1=4,368895047;EnrichmentRep2=3,64534683;EnrichmentRep3=4,583038177
2R 16743610 16744260 Length=651;dist2downstream_gene=68133;downstream_gene=AGAP002166;dist2upstream_gene=-52118;upstream_gene=AGAP029491;annotation=intergenic;EnrichmentRep1=6,831218396;EnrichmentRep2=4,874181263;EnrichmentRep3=5,575651053
2R 16744232 16744990 Length=759;dist2downstream_gene=67403;downstream_gene=AGAP002166;dist2upstream_gene=-52740;upstream_gene=AGAP029491;annotation=intergenic;EnrichmentRep1=7,222168222;EnrichmentRep2=7,045444296;EnrichmentRep3=6,624172076
2R 16766057 16766567 Length=511;dist2downstream_gene=45826;downstream_gene=AGAP002166;dist2upstream_gene=-74565;upstream_gene=AGAP029491;annotation=intergenic;EnrichmentRep1=5,117688715;EnrichmentRep2=4,413158792;EnrichmentRep3=4,930260888
2R 16895421 16895924 Length=504;dist2downstream_gene=0;downstream_gene=AGAP002173;dist2upstream_gene=0;upstream_gene=AGAP002173;annotation=exon;EnrichmentRep1=9,011282062;EnrichmentRep2=7,21176131;EnrichmentRep3=10,42357695
2R 16952462 16953057 Length=596;dist2downstream_gene=0;downstream_gene=AGAP002178;dist2upstream_gene=0;upstream_gene=AGAP002178;annotation=intron7;EnrichmentRep1=6,13485097;EnrichmentRep2=4,689730622;EnrichmentRep3=4,348326844
2R 17058129 17058653 Length=525;dist2downstream_gene=0;downstream_gene=AGAP002178;dist2upstream_gene=0;upstream_gene=AGAP002178;annotation=intron3;EnrichmentRep1=4,862661079;EnrichmentRep2=6,67239972;EnrichmentRep3=3,154911092
2R 17102897 17103424 Length=528;dist2downstream_gene=0;downstream_gene=AGAP002178;dist2upstream_gene=0;upstream_gene=AGAP002178;annotation=UTR5;EnrichmentRep1=9,051557093;EnrichmentRep2=7,224656989;EnrichmentRep3=6,029657037
2R 17296681 17297279 Length=599;dist2downstream_gene=0;downstream_gene=AGAP002186;dist2upstream_gene=0;upstream_gene=AGAP002186;annotation=intron1;EnrichmentRep1=6,013277504;EnrichmentRep2=4,710540828;EnrichmentRep3=4,30457549
2R 17324531 17325081 Length=551;dist2downstream_gene=2963;downstream_gene=AGAP002188;dist2upstream_gene=-8772;upstream_gene=AGAP002186;annotation=intergenic;EnrichmentRep1=6,9271976;EnrichmentRep2=5,872428374;EnrichmentRep3=6,830716318
2R 17613691 17614212 Length=522;dist2downstream_gene=4652;downstream_gene=AGAP002212;dist2upstream_gene=-7807;upstream_gene=AGAP002211;annotation=intergenic;EnrichmentRep1=8,188581301;EnrichmentRep2=6,86197665;EnrichmentRep3=10,54768526
2R 17686745 17687348 Length=604;dist2downstream_gene=0;downstream_gene=AGAP002215;dist2upstream_gene=0;upstream_gene=AGAP002215;annotation=UTR5;EnrichmentRep1=12,40378381;EnrichmentRep2=8,202415076;EnrichmentRep3=14,65470432
2R 17807103 17807783 Length=681;dist2downstream_gene=0;downstream_gene=AGAP002229;dist2upstream_gene=0;upstream_gene=AGAP002229;annotation=intron1;EnrichmentRep1=5,983147108;EnrichmentRep2=5,302112472;EnrichmentRep3=6,74717734
2R 17976400 17977032 Length=633;dist2downstream_gene=0;downstream_gene=AGAP002235;dist2upstream_gene=0;upstream_gene=AGAP002235;annotation=intron_UTR5;EnrichmentRep1=8,85127273;EnrichmentRep2=8,593371106;EnrichmentRep3=7,30019909
2R 18057599 18058235 Length=637;dist2downstream_gene=57;downstream_gene=AGAP002239;dist2upstream_gene=-1625;upstream_gene=AGAP002238;annotation=intergenic;EnrichmentRep1=10,49813183;EnrichmentRep2=7,132693077;EnrichmentRep3=7,177771493
2R 18137499 18138068 Length=570;dist2downstream_gene=0;downstream_gene=AGAP002250;dist2upstream_gene=0;upstream_gene=AGAP002250;annotation=intron_UTR5;EnrichmentRep1=8,279949722;EnrichmentRep2=5,458380379;EnrichmentRep3=6,823300458
2R 18190885 18191434 Length=550;dist2downstream_gene=3962;downstream_gene=AGAP002251;dist2upstream_gene=-12286;upstream_gene=AGAP002250;annotation=intergenic;EnrichmentRep1=6,611666327;EnrichmentRep2=5,513291815;EnrichmentRep3=4,564571656
2R 18238888 18239468 Length=581;dist2downstream_gene=0;downstream_gene=AGAP028473;dist2upstream_gene=0;upstream_gene=AGAP028473;annotation=UTR3;EnrichmentRep1=15,83036612;EnrichmentRep2=9,648985861;EnrichmentRep3=17,5744337
2R 18268621 18269162 Length=542;dist2downstream_gene=0;downstream_gene=AGAP002261;dist2upstream_gene=0;upstream_gene=AGAP002261;annotation=exon;EnrichmentRep1=4,30897045;EnrichmentRep2=4,299545235;EnrichmentRep3=5,175874969
2R 18271918 18272465 Length=548;dist2downstream_gene=0;downstream_gene=AGAP002261;dist2upstream_gene=0;upstream_gene=AGAP002261;annotation=intron1;EnrichmentRep1=5,768064023;EnrichmentRep2=4,857059996;EnrichmentRep3=4,785659198
2R 18277826 18278334 Length=509;dist2downstream_gene=20529;downstream_gene=AGAP002262;dist2upstream_gene=-5180;upstream_gene=AGAP002261;annotation=intergenic;EnrichmentRep1=19,85957734;EnrichmentRep2=13,79663121;EnrichmentRep3=20,69875713
2R 18291629 18292170 Length=542;dist2downstream_gene=6693;downstream_gene=AGAP002262;dist2upstream_gene=-18983;upstream_gene=AGAP002261;annotation=intergenic;EnrichmentRep1=4,839532475;EnrichmentRep2=3,174382243;EnrichmentRep3=3,019413286
2R 18295279 18295803 Length=525;dist2downstream_gene=3060;downstream_gene=AGAP002262;dist2upstream_gene=-22633;upstream_gene=AGAP002261;annotation=intergenic;EnrichmentRep1=14,21658485;EnrichmentRep2=10,21541949;EnrichmentRep3=13,19763429
2R 18350911 18351416 Length=506;dist2downstream_gene=0;downstream_gene=AGAP002263;dist2upstream_gene=0;upstream_gene=AGAP002263;annotation=intron1;EnrichmentRep1=5,230675012;EnrichmentRep2=4,540335101;EnrichmentRep3=3,103477317
2R 18352697 18353215 Length=519;dist2downstream_gene=0;downstream_gene=AGAP002263;dist2upstream_gene=0;upstream_gene=AGAP002263;annotation=intron1;EnrichmentRep1=8,276790442;EnrichmentRep2=5,753524488;EnrichmentRep3=6,536475574
2R 18353558 18354084 Length=527;dist2downstream_gene=0;downstream_gene=AGAP002263;dist2upstream_gene=0;upstream_gene=AGAP002263;annotation=exon;EnrichmentRep1=7,523672939;EnrichmentRep2=8,051966853;EnrichmentRep3=6,56660353
2R 18356162 18356661 Length=500;dist2downstream_gene=0;downstream_gene=AGAP002263;dist2upstream_gene=0;upstream_gene=AGAP002263;annotation=intron_UTR5;EnrichmentRep1=13,75558086;EnrichmentRep2=10,01775349;EnrichmentRep3=15,34503778
2R 18364933 18365437 Length=505;dist2downstream_gene=0;downstream_gene=AGAP002264;dist2upstream_gene=0;upstream_gene=AGAP002264;annotation=intron1;EnrichmentRep1=5,740254109;EnrichmentRep2=4,286237593;EnrichmentRep3=4,072772475
2R 18368941 18369459 Length=519;dist2downstream_gene=0;downstream_gene=AGAP002264;dist2upstream_gene=0;upstream_gene=AGAP002264;annotation=exon;EnrichmentRep1=5,79731545;EnrichmentRep2=4,817851595;EnrichmentRep3=7,316095154
2R 18465067 18465570 Length=504;dist2downstream_gene=0;downstream_gene=AGAP002274,AGAP002273;dist2upstream_gene=0;upstream_gene=AGAP002274,AGAP002273;annotation=exon;EnrichmentRep1=7,182752532;EnrichmentRep2=4,706176023;EnrichmentRep3=4,580947583
2R 18564836 18565389 Length=554;dist2downstream_gene=0;downstream_gene=AGAP002282;dist2upstream_gene=0;upstream_gene=AGAP002282;annotation=intron_UTR5;EnrichmentRep1=6,34600516;EnrichmentRep2=4,43649042;EnrichmentRep3=7,865380003
2R 18578814 18579315 Length=502;dist2downstream_gene=0;downstream_gene=AGAP002284;dist2upstream_gene=0;upstream_gene=AGAP002284;annotation=exon;EnrichmentRep1=4,984270353;EnrichmentRep2=3,938258549;EnrichmentRep3=4,28505959
2R 18634457 18635037 Length=581;dist2downstream_gene=0;downstream_gene=AGAP002290;dist2upstream_gene=0;upstream_gene=AGAP002290;annotation=exon;EnrichmentRep1=4,83243568;EnrichmentRep2=4,126956053;EnrichmentRep3=5,082693563
2R 18714493 18715048 Length=556;dist2downstream_gene=0;downstream_gene=AGAP002296;dist2upstream_gene=0;upstream_gene=AGAP002296;annotation=intron2;EnrichmentRep1=6,657321412;EnrichmentRep2=5,225666326;EnrichmentRep3=5,287862162
2R 18717596 18718146 Length=551;dist2downstream_gene=0;downstream_gene=AGAP002296;dist2upstream_gene=0;upstream_gene=AGAP002296;annotation=intron2;EnrichmentRep1=5,193662196;EnrichmentRep2=4,065282276;EnrichmentRep3=4,940661821
2R 18816750 18817259 Length=510;dist2downstream_gene=107003;downstream_gene=AGAP013171;dist2upstream_gene=-41928;upstream_gene=AGAP002298;annotation=intergenic;EnrichmentRep1=16,64374455;EnrichmentRep2=9,128801292;EnrichmentRep3=9,266728091
2R 18887275 18887978 Length=704;dist2downstream_gene=36284;downstream_gene=AGAP013171;dist2upstream_gene=-112453;upstream_gene=AGAP002298;annotation=intergenic;EnrichmentRep1=8,183018562;EnrichmentRep2=4,222062449;EnrichmentRep3=5,783882392
2R 18985121 18985624 Length=504;dist2downstream_gene=38750;downstream_gene=AGAP002299;dist2upstream_gene=-44273;upstream_gene=AGAP028403;annotation=intergenic;EnrichmentRep1=10,92872183;EnrichmentRep2=9,941276535;EnrichmentRep3=11,2746477
2R 19024193 19024829 Length=637;dist2downstream_gene=0;downstream_gene=AGAP002299;dist2upstream_gene=0;upstream_gene=AGAP002299;annotation=exon;EnrichmentRep1=6,948424695;EnrichmentRep2=5,319457889;EnrichmentRep3=5,667166435
2R 19229891 19230468 Length=578;dist2downstream_gene=0;downstream_gene=AGAP002314;dist2upstream_gene=0;upstream_gene=AGAP002314;annotation=exon;EnrichmentRep1=7,004740635;EnrichmentRep2=5,185992154;EnrichmentRep3=7,30019909
2R 19342697 19343203 Length=507;dist2downstream_gene=0;downstream_gene=AGAP002315;dist2upstream_gene=0;upstream_gene=AGAP002315;annotation=intron3;EnrichmentRep1=4,757195189;EnrichmentRep2=3,883355859;EnrichmentRep3=5,095618511
2R 19483672 19484180 Length=509;dist2downstream_gene=0;downstream_gene=AGAP002320;dist2upstream_gene=0;upstream_gene=AGAP002320;annotation=exon;EnrichmentRep1=10,59701742;EnrichmentRep2=7,744321656;EnrichmentRep3=12,09634098
2R 19511523 19512106 Length=584;dist2downstream_gene=6774;downstream_gene=AGAP002321;dist2upstream_gene=-26876;upstream_gene=AGAP002320;annotation=intergenic;EnrichmentRep1=7,525405748;EnrichmentRep2=4,361609999;EnrichmentRep3=4,930260888
2R 19513674 19514278 Length=605;dist2downstream_gene=4602;downstream_gene=AGAP002321;dist2upstream_gene=-29027;upstream_gene=AGAP002320;annotation=intergenic;EnrichmentRep1=7,275893414;EnrichmentRep2=5,467427476;EnrichmentRep3=6,083996256
2R 19528016 19528567 Length=552;dist2downstream_gene=0;downstream_gene=AGAP002321;dist2upstream_gene=0;upstream_gene=AGAP002321;annotation=exon;EnrichmentRep1=4,478144569;EnrichmentRep2=3,053773513;EnrichmentRep3=3,79501433
2R 19529323 19529847 Length=525;dist2downstream_gene=0;downstream_gene=AGAP002321;dist2upstream_gene=0;upstream_gene=AGAP002321;annotation=exon;EnrichmentRep1=6,725703346;EnrichmentRep2=6,168165354;EnrichmentRep3=8,87650998
2R 19607173 19607734 Length=562;dist2downstream_gene=743;downstream_gene=AGAP002325;dist2upstream_gene=-32183;upstream_gene=AGAP002324;annotation=intergenic;EnrichmentRep1=6,451492291;EnrichmentRep2=7,775428025;EnrichmentRep3=5,832507261
2R 19613793 19614302 Length=510;dist2downstream_gene=0;downstream_gene=AGAP002325;dist2upstream_gene=0;upstream_gene=AGAP002325;annotation=intron4;EnrichmentRep1=7,15092119;EnrichmentRep2=4,998618523;EnrichmentRep3=6,405440192
2R 19735015 19735525 Length=511;dist2downstream_gene=155086;downstream_gene=AGAP012947;dist2upstream_gene=-10325;upstream_gene=AGAP002326;annotation=intergenic;EnrichmentRep1=5,216477465;EnrichmentRep2=3,878980392;EnrichmentRep3=3,79501433
2R 19746603 19747199 Length=597;dist2downstream_gene=143412;downstream_gene=AGAP012947;dist2upstream_gene=-21913;upstream_gene=AGAP002326;annotation=intergenic;EnrichmentRep1=6,984919726;EnrichmentRep2=4,004392434;EnrichmentRep3=3,561842825
2R 19761889 19762460 Length=572;dist2downstream_gene=128151;downstream_gene=AGAP012947;dist2upstream_gene=-37199;upstream_gene=AGAP002326;annotation=intergenic;EnrichmentRep1=7,615857842;EnrichmentRep2=3,516324765;EnrichmentRep3=7,515548451
2R 19877567 19878101 Length=535;dist2downstream_gene=12510;downstream_gene=AGAP012947;dist2upstream_gene=-152877;upstream_gene=AGAP002326;annotation=intergenic;EnrichmentRep1=11,09793718;EnrichmentRep2=7,528706922;EnrichmentRep3=14,36678007
2R 19901657 19902301 Length=645;dist2downstream_gene=12954;downstream_gene=AGAP013459;dist2upstream_gene=-2689;upstream_gene=AGAP002327;annotation=intergenic;EnrichmentRep1=6,529210056;EnrichmentRep2=6,540260239;EnrichmentRep3=6,940054203
2R 19961126 19961636 Length=511;dist2downstream_gene=0;downstream_gene=AGAP002331;dist2upstream_gene=0;upstream_gene=AGAP002331;annotation=intron_UTR5;EnrichmentRep1=8,643229287;EnrichmentRep2=6,514488249;EnrichmentRep3=4,710564437
2R 20087986 20088638 Length=653;dist2downstream_gene=1376;downstream_gene=AGAP002336;dist2upstream_gene=-80443;upstream_gene=AGAP002335;annotation=intergenic;EnrichmentRep1=3,906749204;EnrichmentRep2=3,709809251;EnrichmentRep3=4,231230436
2R 20088491 20089143 Length=653;dist2downstream_gene=871;downstream_gene=AGAP002336;dist2upstream_gene=-80948;upstream_gene=AGAP002335;annotation=intergenic;EnrichmentRep1=6,652010896;EnrichmentRep2=5,116980582;EnrichmentRep3=7,196007394
2R 20113797 20114297 Length=501;dist2downstream_gene=0;downstream_gene=AGAP002336;dist2upstream_gene=0;upstream_gene=AGAP002336;annotation=intron_UTR5;EnrichmentRep1=9,346828676;EnrichmentRep2=8,347050614;EnrichmentRep3=9,677893762
2R 20192243 20192813 Length=571;dist2downstream_gene=0;downstream_gene=AGAP002336;dist2upstream_gene=0;upstream_gene=AGAP002336;annotation=intron_UTR5;EnrichmentRep1=4,609468112;EnrichmentRep2=3,55687524;EnrichmentRep3=7,163903417
2R 20230112 20230859 Length=748;dist2downstream_gene=44139;downstream_gene=AGAP002337;dist2upstream_gene=-6487;upstream_gene=AGAP002336;annotation=intergenic;EnrichmentRep1=16,66509477;EnrichmentRep2=8,222968067;EnrichmentRep3=11,31019018
2R 20294351 20294881 Length=531;dist2downstream_gene=81515;downstream_gene=AGAP002342;dist2upstream_gene=-4003;upstream_gene=AGAP002341;annotation=intergenic;EnrichmentRep1=6,415135455;EnrichmentRep2=5,117776307;EnrichmentRep3=6,227331456
2R 20460307 20460834 Length=528;dist2downstream_gene=24939;downstream_gene=AGAP002344;dist2upstream_gene=-51868;upstream_gene=AGAP002342;annotation=intergenic;EnrichmentRep1=10,27684496;EnrichmentRep2=4,459519237;EnrichmentRep3=4,583038177
2R 20819668 20820199 Length=532;dist2downstream_gene=0;downstream_gene=AGAP002379;dist2upstream_gene=0;upstream_gene=AGAP002379;annotation=exon;EnrichmentRep1=5,533205529;EnrichmentRep2=4,492343021;EnrichmentRep3=6,053651559
2R 20829589 20830170 Length=582;dist2downstream_gene=0;downstream_gene=AGAP002379;dist2upstream_gene=0;upstream_gene=AGAP002379;annotation=intron1;EnrichmentRep1=5,345676723;EnrichmentRep2=4,269932087;EnrichmentRep3=5,127496468
2R 20834468 20835031 Length=564;dist2downstream_gene=0;downstream_gene=AGAP002379,AGAP002382;dist2upstream_gene=0;upstream_gene=AGAP002379,AGAP002382;annotation=intron1,intron_UTR5;EnrichmentRep1=3,634815918;EnrichmentRep2=3,247177627;EnrichmentRep3=3,88507214
2R 20911065 20911589 Length=525;dist2downstream_gene=1743;downstream_gene=AGAP002397;dist2upstream_gene=-1196;upstream_gene=AGAP002396;annotation=intergenic;EnrichmentRep1=8,064360947;EnrichmentRep2=3,791953488;EnrichmentRep3=5,082693563
2R 20974847 20975407 Length=561;dist2downstream_gene=0;downstream_gene=AGAP002406;dist2upstream_gene=0;upstream_gene=AGAP002406;annotation=exon;EnrichmentRep1=3,964955982;EnrichmentRep2=4,017046241;EnrichmentRep3=3,024474151
2R 21112928 21113465 Length=538;dist2downstream_gene=10971;downstream_gene=AGAP002424;dist2upstream_gene=-24378;upstream_gene=AGAP002423;annotation=intergenic;EnrichmentRep1=5,72425105;EnrichmentRep2=4,748518791;EnrichmentRep3=3,947025108
2R 21217355 21217978 Length=624;dist2downstream_gene=0;downstream_gene=AGAP002427,AGAP002428;dist2upstream_gene=0;upstream_gene=AGAP002427,AGAP002428;annotation=intron2,intron_UTR5;EnrichmentRep1=4,627015708;EnrichmentRep2=4,005538704;EnrichmentRep3=3,663879039
2R 21351697 21352291 Length=595;dist2downstream_gene=0;downstream_gene=AGAP002433;dist2upstream_gene=0;upstream_gene=AGAP002433;annotation=exon;EnrichmentRep1=7,770408003;EnrichmentRep2=5,874181475;EnrichmentRep3=9,713359799
2R 21354287 21354839 Length=553;dist2downstream_gene=0;downstream_gene=AGAP002434;dist2upstream_gene=0;upstream_gene=AGAP002434;annotation=intron1;EnrichmentRep1=3,90426266;EnrichmentRep2=4,34718436;EnrichmentRep3=4,911777202
2R 21358765 21359316 Length=552;dist2downstream_gene=0;downstream_gene=AGAP002434;dist2upstream_gene=0;upstream_gene=AGAP002434;annotation=intron_UTR5;EnrichmentRep1=7,854318336;EnrichmentRep2=4,764870775;EnrichmentRep3=6,113678835
2R 21426438 21427083 Length=646;dist2downstream_gene=0;downstream_gene=AGAP002440;dist2upstream_gene=0;upstream_gene=AGAP002440;annotation=intron_UTR5;EnrichmentRep1=5,853120474;EnrichmentRep2=5,402192787;EnrichmentRep3=5,601527037
2R 21604358 21604874 Length=517;dist2downstream_gene=0;downstream_gene=AGAP002459;dist2upstream_gene=0;upstream_gene=AGAP002459;annotation=exon;EnrichmentRep1=4,879807837;EnrichmentRep2=3,080523488;EnrichmentRep3=3,829653238
2R 21607386 21608002 Length=617;dist2downstream_gene=26116;downstream_gene=AGAP013297;dist2upstream_gene=-451;upstream_gene=AGAP002459;annotation=intergenic;EnrichmentRep1=9,442497668;EnrichmentRep2=6,618072102;EnrichmentRep3=8,031669389
2R 21750256 21750819 Length=564;dist2downstream_gene=63203;downstream_gene=AGAP002462;dist2upstream_gene=-19834;upstream_gene=AGAP002461;annotation=intergenic;EnrichmentRep1=4,860564445;EnrichmentRep2=4,392207038;EnrichmentRep3=3,711545387
2R 21824075 21824628 Length=554;dist2downstream_gene=0;downstream_gene=AGAP002464;dist2upstream_gene=0;upstream_gene=AGAP002464;annotation=exon;EnrichmentRep1=8,559353599;EnrichmentRep2=6,581543858;EnrichmentRep3=11,53473951
2R 21875844 21876359 Length=516;dist2downstream_gene=0;downstream_gene=AGAP002482;dist2upstream_gene=0;upstream_gene=AGAP002482;annotation=intron_UTR5;EnrichmentRep1=4,352212274;EnrichmentRep2=5,156056645;EnrichmentRep3=4,720984244
2R 21986030 21986675 Length=646;dist2downstream_gene=2290;downstream_gene=AGAP002493;dist2upstream_gene=-1237;upstream_gene=AGAP002492;annotation=intergenic;EnrichmentRep1=9,662829859;EnrichmentRep2=5,844553323;EnrichmentRep3=8,022068754
2R 21994335 21994911 Length=577;dist2downstream_gene=0;downstream_gene=AGAP002493;dist2upstream_gene=0;upstream_gene=AGAP002493;annotation=exon;EnrichmentRep1=7,931203213;EnrichmentRep2=6,124276073;EnrichmentRep3=6,082355914
2R 22054095 22054639 Length=545;dist2downstream_gene=0;downstream_gene=AGAP002503;dist2upstream_gene=0;upstream_gene=AGAP002503;annotation=intron5;EnrichmentRep1=9,54228239;EnrichmentRep2=6,120393275;EnrichmentRep3=5,74228242
2R 22065030 22065794 Length=765;dist2downstream_gene=0;downstream_gene=AGAP002503;dist2upstream_gene=0;upstream_gene=AGAP002503;annotation=exon;EnrichmentRep1=5,980301345;EnrichmentRep2=5,054980127;EnrichmentRep3=5,053619759
2R 22193483 22194042 Length=560;dist2downstream_gene=0;downstream_gene=AGAP002518;dist2upstream_gene=0;upstream_gene=AGAP002518;annotation=UTR5;EnrichmentRep1=4,238493235;EnrichmentRep2=3,267845865;EnrichmentRep3=3,950478626
2R 22223312 22223853 Length=542;dist2downstream_gene=97470;downstream_gene=AGAP002520;dist2upstream_gene=-17005;upstream_gene=AGAP002519;annotation=intergenic;EnrichmentRep1=7,58382135;EnrichmentRep2=6,737429383;EnrichmentRep3=10,76933841
2R 22582926 22583573 Length=648;dist2downstream_gene=2458;downstream_gene=AGAP002544;dist2upstream_gene=-28654;upstream_gene=AGAP002543;annotation=intergenic;EnrichmentRep1=8,317415597;EnrichmentRep2=6,966835306;EnrichmentRep3=7,14053927
2R 22599152 22599687 Length=536;dist2downstream_gene=0;downstream_gene=AGAP002544;dist2upstream_gene=0;upstream_gene=AGAP002544;annotation=intron1;EnrichmentRep1=11,13524003;EnrichmentRep2=6,91953112;EnrichmentRep3=4,691083324
2R 22857992 22858586 Length=595;dist2downstream_gene=0;downstream_gene=AGAP002560;dist2upstream_gene=0;upstream_gene=AGAP002560;annotation=exon;EnrichmentRep1=5,588283315;EnrichmentRep2=6,440754666;EnrichmentRep3=6,355215523
2R 22917057 22917690 Length=634;dist2downstream_gene=48913;downstream_gene=AGAP002566;dist2upstream_gene=-24655;upstream_gene=AGAP002564;annotation=intergenic;EnrichmentRep1=5,513416415;EnrichmentRep2=5,229035808;EnrichmentRep3=5,980173023
2R 23011459 23011958 Length=500;dist2downstream_gene=4897;downstream_gene=AGAP002573;dist2upstream_gene=-3558;upstream_gene=AGAP002571;annotation=intergenic;EnrichmentRep1=5,321713103;EnrichmentRep2=4,101711635;EnrichmentRep3=3,220126181
2R 23104332 23104861 Length=530;dist2downstream_gene=0;downstream_gene=AGAP002575;dist2upstream_gene=0;upstream_gene=AGAP002575;annotation=intron1;EnrichmentRep1=3,60114215;EnrichmentRep2=3,770027414;EnrichmentRep3=3,663879039
2R 23118546 23119075 Length=530;dist2downstream_gene=0;downstream_gene=AGAP002576;dist2upstream_gene=0;upstream_gene=AGAP002576;annotation=exon;EnrichmentRep1=12,05634582;EnrichmentRep2=8,91127224;EnrichmentRep3=10,88800528
2R 23140442 23140947 Length=506;dist2downstream_gene=0;downstream_gene=AGAP002577;dist2upstream_gene=0;upstream_gene=AGAP002577;annotation=exon;EnrichmentRep1=6,590350469;EnrichmentRep2=4,765806047;EnrichmentRep3=4,080442021
2R 23328232 23328785 Length=554;dist2downstream_gene=82700;downstream_gene=AGAP002589;dist2upstream_gene=-13332;upstream_gene=AGAP002588;annotation=intergenic;EnrichmentRep1=7,339271406;EnrichmentRep2=6,326214652;EnrichmentRep3=6,222293409
2R 23356477 23356994 Length=518;dist2downstream_gene=54491;downstream_gene=AGAP002589;dist2upstream_gene=-41577;upstream_gene=AGAP002588;annotation=intergenic;EnrichmentRep1=4,765079303;EnrichmentRep2=4,688969367;EnrichmentRep3=6,053651559
2R 23393586 23394162 Length=577;dist2downstream_gene=17323;downstream_gene=AGAP002589;dist2upstream_gene=-78686;upstream_gene=AGAP002588;annotation=intergenic;EnrichmentRep1=3,637754031;EnrichmentRep2=3,102554512;EnrichmentRep3=4,911777202
2R 23419707 23420276 Length=570;dist2downstream_gene=102413;downstream_gene=AGAP002591;dist2upstream_gene=-7367;upstream_gene=AGAP002589;annotation=intergenic;EnrichmentRep1=6,171012266;EnrichmentRep2=5,562840728;EnrichmentRep3=7,151608398
2R 23477397 23478052 Length=656;dist2downstream_gene=44637;downstream_gene=AGAP002591;dist2upstream_gene=-65057;upstream_gene=AGAP002589;annotation=intergenic;EnrichmentRep1=6,005691974;EnrichmentRep2=5,406870535;EnrichmentRep3=4,144663158
2R 23501710 23502258 Length=549;dist2downstream_gene=20431;downstream_gene=AGAP002591;dist2upstream_gene=-89370;upstream_gene=AGAP002589;annotation=intergenic;EnrichmentRep1=6,156269302;EnrichmentRep2=3,925300625;EnrichmentRep3=5,65068686
2R 23525244 23525870 Length=627;dist2downstream_gene=0;downstream_gene=AGAP002591;dist2upstream_gene=0;upstream_gene=AGAP002591;annotation=intron_UTR5;EnrichmentRep1=7,097292021;EnrichmentRep2=5,364322075;EnrichmentRep3=5,177079759
2R 23568092 23568666 Length=575;dist2downstream_gene=0;downstream_gene=AGAP002591;dist2upstream_gene=0;upstream_gene=AGAP002591;annotation=intron_UTR5;EnrichmentRep1=6,527540369;EnrichmentRep2=4,938852612;EnrichmentRep3=8,214890811
2R 23589115 23589626 Length=512;dist2downstream_gene=0;downstream_gene=AGAP002591;dist2upstream_gene=0;upstream_gene=AGAP002591;annotation=intron2;EnrichmentRep1=6,297204191;EnrichmentRep2=4,684781353;EnrichmentRep3=4,860532877
2R 23596224 23596735 Length=512;dist2downstream_gene=0;downstream_gene=AGAP002591;dist2upstream_gene=0;upstream_gene=AGAP002591;annotation=intron2;EnrichmentRep1=5,494366841;EnrichmentRep2=4,196888732;EnrichmentRep3=6,942686025
2R 23626887 23627448 Length=562;dist2downstream_gene=0;downstream_gene=AGAP002591;dist2upstream_gene=0;upstream_gene=AGAP002591;annotation=intron2;EnrichmentRep1=13,42692303;EnrichmentRep2=9,481316089;EnrichmentRep3=7,125873731
2R 23663542 23664090 Length=549;dist2downstream_gene=913;downstream_gene=AGAP013318;dist2upstream_gene=-3125;upstream_gene=AGAP002591;annotation=intergenic;EnrichmentRep1=5,671364485;EnrichmentRep2=3,459758813;EnrichmentRep3=4,804568193
2R 23681564 23682143 Length=580;dist2downstream_gene=0;downstream_gene=AGAP002594;dist2upstream_gene=0;upstream_gene=AGAP002594;annotation=exon;EnrichmentRep1=8,169567091;EnrichmentRep2=5,685638369;EnrichmentRep3=4,213271151
2R 23863884 23864482 Length=599;dist2downstream_gene=177223;downstream_gene=AGAP002610;dist2upstream_gene=-14088;upstream_gene=AGAP002609;annotation=intergenic;EnrichmentRep1=4,84810385;EnrichmentRep2=4,990342516;EnrichmentRep3=7,160914032
2R 24045245 24045747 Length=503;dist2downstream_gene=0;downstream_gene=AGAP002610;dist2upstream_gene=0;upstream_gene=AGAP002610;annotation=intron2;EnrichmentRep1=6,91305651;EnrichmentRep2=7,436158612;EnrichmentRep3=7,463054164
2R 24116547 24117060 Length=514;dist2downstream_gene=14020;downstream_gene=AGAP028478;dist2upstream_gene=-56279;upstream_gene=AGAP002610;annotation=intergenic;EnrichmentRep1=5,374809533;EnrichmentRep2=3,971339788;EnrichmentRep3=3,433878656
2R 24178332 24178852 Length=521;dist2downstream_gene=0;downstream_gene=AGAP012958;dist2upstream_gene=0;upstream_gene=AGAP012958;annotation=UTR3;EnrichmentRep1=6,002174657;EnrichmentRep2=4,032185869;EnrichmentRep3=5,235483758
2R 24178835 24179353 Length=519;dist2downstream_gene=0;downstream_gene=AGAP012958;dist2upstream_gene=0;upstream_gene=AGAP012958;annotation=UTR3;EnrichmentRep1=32,01018052;EnrichmentRep2=18,94194438;EnrichmentRep3=28,873692
2R 24179335 24179853 Length=519;dist2downstream_gene=0;downstream_gene=AGAP012958;dist2upstream_gene=0;upstream_gene=AGAP012958;annotation=UTR3;EnrichmentRep1=8,771510045;EnrichmentRep2=5,402192787;EnrichmentRep3=4,759847986
2R 24181483 24181982 Length=500;dist2downstream_gene=0;downstream_gene=AGAP012958;dist2upstream_gene=0;upstream_gene=AGAP012958;annotation=intron2;EnrichmentRep1=11,66602045;EnrichmentRep2=8,400019469;EnrichmentRep3=9,973620671
2R 24181983 24182485 Length=503;dist2downstream_gene=0;downstream_gene=AGAP012958;dist2upstream_gene=0;upstream_gene=AGAP012958;annotation=intron2;EnrichmentRep1=6,548458015;EnrichmentRep2=5,206796156;EnrichmentRep3=5,456142741
2R 24207163 24207707 Length=545;dist2downstream_gene=23447;downstream_gene=AGAP002616;dist2upstream_gene=-3150;upstream_gene=AGAP002615;annotation=intergenic;EnrichmentRep1=7,765806327;EnrichmentRep2=4,821618748;EnrichmentRep3=6,532178367
2R 24207667 24208207 Length=541;dist2downstream_gene=22947;downstream_gene=AGAP002616;dist2upstream_gene=-3654;upstream_gene=AGAP002615;annotation=intergenic;EnrichmentRep1=12,76478926;EnrichmentRep2=11,04306528;EnrichmentRep3=18,04145784
2R 24208167 24208717 Length=551;dist2downstream_gene=22437;downstream_gene=AGAP002616;dist2upstream_gene=-4154;upstream_gene=AGAP002615;annotation=intergenic;EnrichmentRep1=6,813330667;EnrichmentRep2=5,696736285;EnrichmentRep3=10,77889365
2R 24212873 24213418 Length=546;dist2downstream_gene=17736;downstream_gene=AGAP002616;dist2upstream_gene=-8860;upstream_gene=AGAP002615;annotation=intergenic;EnrichmentRep1=3,593025244;EnrichmentRep2=3,75621942;EnrichmentRep3=5,090912904
2R 24217233 24217746 Length=514;dist2downstream_gene=13408;downstream_gene=AGAP002616;dist2upstream_gene=-13220;upstream_gene=AGAP002615;annotation=intergenic;EnrichmentRep1=4,047257036;EnrichmentRep2=4,188689528;EnrichmentRep3=4,617523309
2R 24229868 24230523 Length=656;dist2downstream_gene=631;downstream_gene=AGAP002616;dist2upstream_gene=-25855;upstream_gene=AGAP002615;annotation=intergenic;EnrichmentRep1=3,18309988;EnrichmentRep2=3,376854735;EnrichmentRep3=3,00385525
2R 24326957 24327581 Length=625;dist2downstream_gene=0;downstream_gene=AGAP002626;dist2upstream_gene=0;upstream_gene=AGAP002626;annotation=exon;EnrichmentRep1=7,041396818;EnrichmentRep2=3,917596;EnrichmentRep3=5,3886183
2R 24336702 24337223 Length=522;dist2downstream_gene=158904;downstream_gene=AGAP002628;dist2upstream_gene=-7091;upstream_gene=AGAP002627;annotation=intergenic;EnrichmentRep1=5,945323003;EnrichmentRep2=4,690824441;EnrichmentRep3=7,829572437
2R 24348955 24349512 Length=558;dist2downstream_gene=146615;downstream_gene=AGAP002628;dist2upstream_gene=-19344;upstream_gene=AGAP002627;annotation=intergenic;EnrichmentRep1=4,330974068;EnrichmentRep2=3,657716054;EnrichmentRep3=4,806328072
2R 24357386 24358108 Length=723;dist2downstream_gene=138019;downstream_gene=AGAP002628;dist2upstream_gene=-27775;upstream_gene=AGAP002627;annotation=intergenic;EnrichmentRep1=7,270440801;EnrichmentRep2=5,011096353;EnrichmentRep3=10,74660973
2R 24374228 24374932 Length=705;dist2downstream_gene=121195;downstream_gene=AGAP002628;dist2upstream_gene=-44617;upstream_gene=AGAP002627;annotation=intergenic;EnrichmentRep1=3,720254606;EnrichmentRep2=3,38012719;EnrichmentRep3=3,948013471
2R 24384341 24384938 Length=598;dist2downstream_gene=111189;downstream_gene=AGAP002628;dist2upstream_gene=-54730;upstream_gene=AGAP002627;annotation=intergenic;EnrichmentRep1=6,592558676;EnrichmentRep2=4,099924205;EnrichmentRep3=4,749498342
2R 24410074 24410676 Length=603;dist2downstream_gene=85451;downstream_gene=AGAP002628;dist2upstream_gene=-80463;upstream_gene=AGAP002627;annotation=intergenic;EnrichmentRep1=7,498319653;EnrichmentRep2=5,880628146;EnrichmentRep3=7,95921975
2R 24428020 24428546 Length=527;dist2downstream_gene=67581;downstream_gene=AGAP002628;dist2upstream_gene=-98409;upstream_gene=AGAP002627;annotation=intergenic;EnrichmentRep1=5,027644218;EnrichmentRep2=4,290233314;EnrichmentRep3=4,778162288
2R 24465993 24466495 Length=503;dist2downstream_gene=29632;downstream_gene=AGAP002628;dist2upstream_gene=-136382;upstream_gene=AGAP002627;annotation=intergenic;EnrichmentRep1=3,789937116;EnrichmentRep2=3,324624347;EnrichmentRep3=3,07619511
2R 24487942 24488453 Length=512;dist2downstream_gene=7674;downstream_gene=AGAP002628;dist2upstream_gene=-158331;upstream_gene=AGAP002627;annotation=intergenic;EnrichmentRep1=10,9533319;EnrichmentRep2=6,916513521;EnrichmentRep3=9,047633103
2R 24512875 24513492 Length=618;dist2downstream_gene=0;downstream_gene=AGAP002628;dist2upstream_gene=0;upstream_gene=AGAP002628;annotation=intron2;EnrichmentRep1=5,947945794;EnrichmentRep2=3,741647639;EnrichmentRep3=4,455612515
2R 24557558 24558227 Length=670;dist2downstream_gene=6652;downstream_gene=AGAP002629;dist2upstream_gene=-28854;upstream_gene=AGAP002628;annotation=intergenic;EnrichmentRep1=5,234765603;EnrichmentRep2=3,686065142;EnrichmentRep3=8,059098582
2R 24607409 24607926 Length=518;dist2downstream_gene=11899;downstream_gene=AGAP002630;dist2upstream_gene=-39936;upstream_gene=AGAP002629;annotation=intergenic;EnrichmentRep1=5,826503554;EnrichmentRep2=3,748163594;EnrichmentRep3=4,231230436
2R 24662083 24662655 Length=573;dist2downstream_gene=32010;downstream_gene=AGAP002633;dist2upstream_gene=-39204;upstream_gene=AGAP002632;annotation=intergenic;EnrichmentRep1=6,872631149;EnrichmentRep2=4,009840061;EnrichmentRep3=3,586846224
2R 24769476 24770024 Length=549;dist2downstream_gene=2552;downstream_gene=AGAP002634;dist2upstream_gene=-70872;upstream_gene=AGAP002633;annotation=intergenic;EnrichmentRep1=5,459827029;EnrichmentRep2=4,018111111;EnrichmentRep3=3,829653238
2R 24771135 24771639 Length=505;dist2downstream_gene=937;downstream_gene=AGAP002634;dist2upstream_gene=-72531;upstream_gene=AGAP002633;annotation=intergenic;EnrichmentRep1=9,738492971;EnrichmentRep2=9,526309004;EnrichmentRep3=10,01314939
2R 24774540 24775139 Length=600;dist2downstream_gene=0;downstream_gene=AGAP002634;dist2upstream_gene=0;upstream_gene=AGAP002634;annotation=intron2;EnrichmentRep1=7,511520085;EnrichmentRep2=5,802050825;EnrichmentRep3=6,959171915
2R 24777973 24778515 Length=543;dist2downstream_gene=0;downstream_gene=AGAP002634;dist2upstream_gene=0;upstream_gene=AGAP002634;annotation=intron2;EnrichmentRep1=10,35797049;EnrichmentRep2=6,438417665;EnrichmentRep3=8,629916306
2R 24847262 24847810 Length=549;dist2downstream_gene=0;downstream_gene=AGAP002638;dist2upstream_gene=0;upstream_gene=AGAP002638;annotation=exon;EnrichmentRep1=7,408630973;EnrichmentRep2=5,815516693;EnrichmentRep3=9,877482322
2R 24957595 24958142 Length=548;dist2downstream_gene=0;downstream_gene=AGAP002645;dist2upstream_gene=0;upstream_gene=AGAP002645;annotation=intron1;EnrichmentRep1=4,579934797;EnrichmentRep2=3,105528263;EnrichmentRep3=4,014467711
2R 24980437 24981058 Length=622;dist2downstream_gene=96207;downstream_gene=AGAP002648;dist2upstream_gene=-6505;upstream_gene=AGAP002647;annotation=intergenic;EnrichmentRep1=8,362164682;EnrichmentRep2=5,195730469;EnrichmentRep3=6,615751047
2R 25058807 25059356 Length=550;dist2downstream_gene=17909;downstream_gene=AGAP002648;dist2upstream_gene=-84875;upstream_gene=AGAP002647;annotation=intergenic;EnrichmentRep1=6,436768405;EnrichmentRep2=5,306159079;EnrichmentRep3=6,673198817
2R 25115659 25116167 Length=509;dist2downstream_gene=0;downstream_gene=AGAP013321;dist2upstream_gene=0;upstream_gene=AGAP013321;annotation=intron1;EnrichmentRep1=4,034519933;EnrichmentRep2=3,330521987;EnrichmentRep3=4,708063876
2R 25242531 25243066 Length=536;dist2downstream_gene=0;downstream_gene=AGAP002663;dist2upstream_gene=0;upstream_gene=AGAP002663;annotation=intron1;EnrichmentRep1=8,110177599;EnrichmentRep2=4,501534249;EnrichmentRep3=6,195111484
2R 25365454 25365960 Length=507;dist2downstream_gene=12989;downstream_gene=AGAP002674;dist2upstream_gene=-36885;upstream_gene=AGAP002672;annotation=intergenic;EnrichmentRep1=9,833077438;EnrichmentRep2=8,646096408;EnrichmentRep3=10,84117255
2R 25434728 25435358 Length=631;dist2downstream_gene=0;downstream_gene=AGAP002677;dist2upstream_gene=0;upstream_gene=AGAP002677;annotation=intron1;EnrichmentRep1=5,705103248;EnrichmentRep2=4,67971133;EnrichmentRep3=5,362393313
2R 25512690 25513409 Length=720;dist2downstream_gene=0;downstream_gene=AGAP002677;dist2upstream_gene=0;upstream_gene=AGAP002677;annotation=intron1;EnrichmentRep1=10,43909617;EnrichmentRep2=7,745540841;EnrichmentRep3=7,177771493
2R 25525959 25526548 Length=590;dist2downstream_gene=0;downstream_gene=AGAP002677;dist2upstream_gene=0;upstream_gene=AGAP002677;annotation=intron1;EnrichmentRep1=6,678967956;EnrichmentRep2=4,780852892;EnrichmentRep3=3,79501433
2R 25536953 25537455 Length=503;dist2downstream_gene=0;downstream_gene=AGAP002677;dist2upstream_gene=0;upstream_gene=AGAP002677;annotation=intron1;EnrichmentRep1=8,194593311;EnrichmentRep2=6,46727751;EnrichmentRep3=10,69964059
2R 25581489 25582015 Length=527;dist2downstream_gene=0;downstream_gene=AGAP002678;dist2upstream_gene=0;upstream_gene=AGAP002678;annotation=intron2;EnrichmentRep1=9,465074429;EnrichmentRep2=7,48066831;EnrichmentRep3=8,201142707
2R 25585166 25585694 Length=529;dist2downstream_gene=0;downstream_gene=AGAP002678;dist2upstream_gene=0;upstream_gene=AGAP002678;annotation=intron2;EnrichmentRep1=14,74420209;EnrichmentRep2=7,003084016;EnrichmentRep3=15,51903246
2R 25653038 25653574 Length=537;dist2downstream_gene=0;downstream_gene=AGAP029388;dist2upstream_gene=0;upstream_gene=AGAP029388;annotation=exon;EnrichmentRep1=6,182165101;EnrichmentRep2=4,259138342;EnrichmentRep3=7,112698326
2R 25698414 25698931 Length=518;dist2downstream_gene=4451;downstream_gene=AGAP002695;dist2upstream_gene=-31708;upstream_gene=AGAP002693;annotation=intergenic;EnrichmentRep1=6,835104482;EnrichmentRep2=3,728112435;EnrichmentRep3=5,793921934
2R 25703593 25704152 Length=560;dist2downstream_gene=0;downstream_gene=AGAP002695;dist2upstream_gene=0;upstream_gene=AGAP002695;annotation=UTR5;EnrichmentRep1=4,753093777;EnrichmentRep2=5,902387038;EnrichmentRep3=4,617523309
2R 25707272 25707842 Length=571;dist2downstream_gene=0;downstream_gene=AGAP002695;dist2upstream_gene=0;upstream_gene=AGAP002695;annotation=intron1;EnrichmentRep1=5,139751987;EnrichmentRep2=6,204935725;EnrichmentRep3=5,953164545
2R 25707782 25708347 Length=566;dist2downstream_gene=0;downstream_gene=AGAP002695;dist2upstream_gene=0;upstream_gene=AGAP002695;annotation=intron1;EnrichmentRep1=3,725851797;EnrichmentRep2=4,182491641;EnrichmentRep3=3,103477317
2R 25708363 25708887 Length=525;dist2downstream_gene=0;downstream_gene=AGAP002695;dist2upstream_gene=0;upstream_gene=AGAP002695;annotation=intron1;EnrichmentRep1=8,593350501;EnrichmentRep2=6,786787954;EnrichmentRep3=4,43815972
2R 25843367 25843888 Length=522;dist2downstream_gene=42608;downstream_gene=AGAP002707;dist2upstream_gene=-11890;upstream_gene=AGAP002706;annotation=intergenic;EnrichmentRep1=5,963431614;EnrichmentRep2=3,466762522;EnrichmentRep3=5,470921135
2R 26032741 26033366 Length=626;dist2downstream_gene=0;downstream_gene=AGAP002711;dist2upstream_gene=0;upstream_gene=AGAP002711;annotation=intron6;EnrichmentRep1=5,831058249;EnrichmentRep2=5,494499768;EnrichmentRep3=6,69272956
2R 26039559 26040063 Length=505;dist2downstream_gene=0;downstream_gene=AGAP002711;dist2upstream_gene=0;upstream_gene=AGAP002711;annotation=UTR5;EnrichmentRep1=8,837142238;EnrichmentRep2=6,171304129;EnrichmentRep3=9,160183688
2R 26091388 26091947 Length=560;dist2downstream_gene=57086;downstream_gene=AGAP002715;dist2upstream_gene=-36247;upstream_gene=AGAP002713;annotation=intergenic;EnrichmentRep1=8,910901954;EnrichmentRep2=9,766651596;EnrichmentRep3=9,301972937
2R 26138172 26138732 Length=561;dist2downstream_gene=10301;downstream_gene=AGAP002715;dist2upstream_gene=-83031;upstream_gene=AGAP002713;annotation=intergenic;EnrichmentRep1=5,966594864;EnrichmentRep2=4,806822038;EnrichmentRep3=8,621709966
2R 26158634 26159166 Length=533;dist2downstream_gene=0;downstream_gene=AGAP002715;dist2upstream_gene=0;upstream_gene=AGAP002715;annotation=exon;EnrichmentRep1=5,816899802;EnrichmentRep2=3,699397854;EnrichmentRep3=4,307788056
2R 26175390 26175897 Length=508;dist2downstream_gene=0;downstream_gene=AGAP002718;dist2upstream_gene=0;upstream_gene=AGAP002718;annotation=intron1;EnrichmentRep1=7,152383252;EnrichmentRep2=3,610816616;EnrichmentRep3=5,739806721
2R 26276080 26276589 Length=510;dist2downstream_gene=0;downstream_gene=AGAP002725;dist2upstream_gene=0;upstream_gene=AGAP002725;annotation=intron_UTR5;EnrichmentRep1=3,706836751;EnrichmentRep2=3,445644479;EnrichmentRep3=4,749498342
2R 26311054 26311567 Length=514;dist2downstream_gene=0;downstream_gene=AGAP002732;dist2upstream_gene=0;upstream_gene=AGAP002732;annotation=intron_UTR5;EnrichmentRep1=5,84514482;EnrichmentRep2=5,16375712;EnrichmentRep3=5,705660676
2R 26312358 26312860 Length=503;dist2downstream_gene=0;downstream_gene=AGAP002732;dist2upstream_gene=0;upstream_gene=AGAP002732;annotation=intron_UTR5;EnrichmentRep1=8,412990971;EnrichmentRep2=7,295160533;EnrichmentRep3=9,65547396
2R 26357980 26358489 Length=510;dist2downstream_gene=0;downstream_gene=AGAP002736;dist2upstream_gene=0;upstream_gene=AGAP002736;annotation=UTR5;EnrichmentRep1=5,204344304;EnrichmentRep2=5,519753191;EnrichmentRep3=8,024075009
2R 26377685 26378340 Length=656;dist2downstream_gene=0;downstream_gene=AGAP002737;dist2upstream_gene=0;upstream_gene=AGAP002737;annotation=exon;EnrichmentRep1=4,008056128;EnrichmentRep2=3,2637509;EnrichmentRep3=5,456142741
2R 26742784 26743484 Length=701;dist2downstream_gene=0;downstream_gene=AGAP002757;dist2upstream_gene=0;upstream_gene=AGAP002757;annotation=intron1;EnrichmentRep1=9,989892374;EnrichmentRep2=6,796500643;EnrichmentRep3=7,515548451
2R 26805705 26806340 Length=636;dist2downstream_gene=12987;downstream_gene=AGAP013026;dist2upstream_gene=-3764;upstream_gene=AGAP013416;annotation=intergenic;EnrichmentRep1=9,487547652;EnrichmentRep2=5,877399999;EnrichmentRep3=10,21001441
2R 26934171 26934742 Length=572;dist2downstream_gene=19130;downstream_gene=AGAP029676;dist2upstream_gene=-36161;upstream_gene=AGAP002771;annotation=intergenic;EnrichmentRep1=5,676346651;EnrichmentRep2=5,675344305;EnrichmentRep3=3,96513703
2R 27042748 27043355 Length=608;dist2downstream_gene=0;downstream_gene=AGAP002776,AGAP002777;dist2upstream_gene=0;upstream_gene=AGAP002776,AGAP002777;annotation=exon;EnrichmentRep1=5,374809533;EnrichmentRep2=3,471324905;EnrichmentRep3=5,219002229
2R 27054916 27055449 Length=534;dist2downstream_gene=0;downstream_gene=AGAP002781;dist2upstream_gene=0;upstream_gene=AGAP002781;annotation=exon;EnrichmentRep1=9,270157229;EnrichmentRep2=7,720975773;EnrichmentRep3=9,366293731
2R 27183698 27184232 Length=535;dist2downstream_gene=0;downstream_gene=AGAP002783;dist2upstream_gene=0;upstream_gene=AGAP002783;annotation=exon;EnrichmentRep1=13,85190378;EnrichmentRep2=9,217473658;EnrichmentRep3=12,97194489
2R 27209765 27210382 Length=618;dist2downstream_gene=2130;downstream_gene=AGAP013426;dist2upstream_gene=-1495;upstream_gene=AGAP013343;annotation=intergenic;EnrichmentRep1=5,357580375;EnrichmentRep2=4,046714916;EnrichmentRep3=3,681318021
2R 27282504 27283132 Length=629;dist2downstream_gene=0;downstream_gene=AGAP002790;dist2upstream_gene=0;upstream_gene=AGAP002790;annotation=intron2;EnrichmentRep1=5,112594654;EnrichmentRep2=3,96438249;EnrichmentRep3=5,472512528
2R 27374991 27375508 Length=518;dist2downstream_gene=153442;downstream_gene=AGAP002793;dist2upstream_gene=-34715;upstream_gene=AGAP002792;annotation=intergenic;EnrichmentRep1=5,029677255;EnrichmentRep2=4,791019646;EnrichmentRep3=3,327363201
2R 27496154 27496703 Length=550;dist2downstream_gene=32247;downstream_gene=AGAP002793;dist2upstream_gene=-155878;upstream_gene=AGAP002792;annotation=intergenic;EnrichmentRep1=5,627036738;EnrichmentRep2=3,96438249;EnrichmentRep3=7,072422556
2R 27497899 27498418 Length=520;dist2downstream_gene=30532;downstream_gene=AGAP002793;dist2upstream_gene=-157623;upstream_gene=AGAP002792;annotation=intergenic;EnrichmentRep1=6,970169041;EnrichmentRep2=5,844658036;EnrichmentRep3=5,604190514
2R 27652756 27653473 Length=718;dist2downstream_gene=0;downstream_gene=AGAP002800;dist2upstream_gene=0;upstream_gene=AGAP002800;annotation=UTR5;EnrichmentRep1=6,190617633;EnrichmentRep2=4,13462536;EnrichmentRep3=5,568748527
2R 27666393 27666906 Length=514;dist2downstream_gene=40880;downstream_gene=AGAP002802;dist2upstream_gene=-8324;upstream_gene=AGAP002801;annotation=intergenic;EnrichmentRep1=7,680104295;EnrichmentRep2=6,123525999;EnrichmentRep3=6,087440728
2R 27690320 27690841 Length=522;dist2downstream_gene=16945;downstream_gene=AGAP002802;dist2upstream_gene=-32251;upstream_gene=AGAP002801;annotation=intergenic;EnrichmentRep1=7,280584548;EnrichmentRep2=6,096867756;EnrichmentRep3=12,82579998
2R 27693295 27693824 Length=530;dist2downstream_gene=13962;downstream_gene=AGAP002802;dist2upstream_gene=-35226;upstream_gene=AGAP002801;annotation=intergenic;EnrichmentRep1=5,513650896;EnrichmentRep2=5,352527405;EnrichmentRep3=4,539402902
2R 27723111 27723619 Length=509;dist2downstream_gene=0;downstream_gene=AGAP002802;dist2upstream_gene=0;upstream_gene=AGAP002802;annotation=intron_UTR5;EnrichmentRep1=6,970169041;EnrichmentRep2=5,427663711;EnrichmentRep3=11,54518473
2R 27734543 27735080 Length=538;dist2downstream_gene=0;downstream_gene=AGAP002802;dist2upstream_gene=0;upstream_gene=AGAP002802;annotation=intron_UTR5;EnrichmentRep1=5,587553014;EnrichmentRep2=4,643868215;EnrichmentRep3=4,016655358
2R 27735060 27735581 Length=522;dist2downstream_gene=0;downstream_gene=AGAP002802;dist2upstream_gene=0;upstream_gene=AGAP002802;annotation=intron_UTR5;EnrichmentRep1=9,538015678;EnrichmentRep2=9,370476047;EnrichmentRep3=9,366293731
2R 27854126 27854868 Length=743;dist2downstream_gene=0;downstream_gene=AGAP002807;dist2upstream_gene=0;upstream_gene=AGAP002807;annotation=UTR3;EnrichmentRep1=11,71566666;EnrichmentRep2=9,079882066;EnrichmentRep3=11,92253635
2R 27889012 27889552 Length=541;dist2downstream_gene=0;downstream_gene=AGAP002812;dist2upstream_gene=0;upstream_gene=AGAP002812;annotation=intron1;EnrichmentRep1=9,466586651;EnrichmentRep2=7,830159271;EnrichmentRep3=10,589646
2R 27918841 27919353 Length=513;dist2downstream_gene=0;downstream_gene=AGAP002814;dist2upstream_gene=0;upstream_gene=AGAP002814;annotation=intron1;EnrichmentRep1=7,57972872;EnrichmentRep2=6,224740684;EnrichmentRep3=6,017927028
2R 27935229 27935749 Length=521;dist2downstream_gene=1422;downstream_gene=AGAP002815;dist2upstream_gene=-5341;upstream_gene=AGAP002814;annotation=intergenic;EnrichmentRep1=11,82913205;EnrichmentRep2=10,85151267;EnrichmentRep3=15,99512593
2R 27996657 27997160 Length=504;dist2downstream_gene=0;downstream_gene=AGAP002824;dist2upstream_gene=0;upstream_gene=AGAP002824;annotation=exon;EnrichmentRep1=7,885935455;EnrichmentRep2=6,065096337;EnrichmentRep3=7,711028617
2R 28099200 28099722 Length=523;dist2downstream_gene=0;downstream_gene=AGAP002832;dist2upstream_gene=0;upstream_gene=AGAP002832;annotation=exon;EnrichmentRep1=14,99104394;EnrichmentRep2=8,965165332;EnrichmentRep3=10,76933841
2R 28145370 28145869 Length=500;dist2downstream_gene=40870;downstream_gene=AGAP002835;dist2upstream_gene=-24571;upstream_gene=AGAP002832;annotation=intergenic;EnrichmentRep1=9,195497967;EnrichmentRep2=5,562840728;EnrichmentRep3=9,183559432
2R 28173545 28174066 Length=522;dist2downstream_gene=12673;downstream_gene=AGAP002835;dist2upstream_gene=-52746;upstream_gene=AGAP002832;annotation=intergenic;EnrichmentRep1=9,860235933;EnrichmentRep2=6,51633877;EnrichmentRep3=8,356288746
2R 28186250 28186821 Length=572;dist2downstream_gene=0;downstream_gene=AGAP002835;dist2upstream_gene=0;upstream_gene=AGAP002835;annotation=UTR5;EnrichmentRep1=4,349994684;EnrichmentRep2=3,453882982;EnrichmentRep3=3,772481478
2R 28253037 28253655 Length=619;dist2downstream_gene=23011;downstream_gene=AGAP002845;dist2upstream_gene=-27547;upstream_gene=AGAP002842;annotation=intergenic;EnrichmentRep1=6,591193728;EnrichmentRep2=6,170378771;EnrichmentRep3=5,838455498
2R 28262803 28263304 Length=502;dist2downstream_gene=13362;downstream_gene=AGAP002845;dist2upstream_gene=-37313;upstream_gene=AGAP002842;annotation=intergenic;EnrichmentRep1=7,200294644;EnrichmentRep2=5,594799745;EnrichmentRep3=6,56660353
2R 28325084 28325594 Length=511;dist2downstream_gene=0;downstream_gene=AGAP002858;dist2upstream_gene=0;upstream_gene=AGAP002858;annotation=intron1;EnrichmentRep1=6,336160044;EnrichmentRep2=4,969834189;EnrichmentRep3=3,711545387
2R 28332151 28332811 Length=661;dist2downstream_gene=0;downstream_gene=AGAP002858;dist2upstream_gene=0;upstream_gene=AGAP002858;annotation=intron1;EnrichmentRep1=4,609468112;EnrichmentRep2=3,484207165;EnrichmentRep3=3,711545387
2R 28348325 28348896 Length=572;dist2downstream_gene=0;downstream_gene=AGAP002858;dist2upstream_gene=0;upstream_gene=AGAP002858;annotation=intron1;EnrichmentRep1=9,257196683;EnrichmentRep2=5,448547242;EnrichmentRep3=6,482751512
2R 28397900 28398399 Length=500;dist2downstream_gene=0;downstream_gene=AGAP002859;dist2upstream_gene=0;upstream_gene=AGAP002859;annotation=intron_UTR5;EnrichmentRep1=7,736812542;EnrichmentRep2=7,437360023;EnrichmentRep3=9,442586977
2R 28438859 28439462 Length=604;dist2downstream_gene=0;downstream_gene=AGAP002859;dist2upstream_gene=0;upstream_gene=AGAP002859;annotation=intron1;EnrichmentRep1=5,494345824;EnrichmentRep2=5,313690148;EnrichmentRep3=3,798584561
2R 28500839 28501367 Length=529;dist2downstream_gene=0;downstream_gene=AGAP002859,AGAP002868,AGAP002869;dist2upstream_gene=0;upstream_gene=AGAP002859,AGAP002868,AGAP002869;annotation=UTR5,UTR3;EnrichmentRep1=5,514933318;EnrichmentRep2=4,156897622;EnrichmentRep3=6,913365913
2R 28559135 28559663 Length=529;dist2downstream_gene=6241;downstream_gene=AGAP002875;dist2upstream_gene=-9863;upstream_gene=AGAP002874;annotation=intergenic;EnrichmentRep1=6,002174657;EnrichmentRep2=3,841036702;EnrichmentRep3=3,264667267
2R 28586961 28587563 Length=603;dist2downstream_gene=0;downstream_gene=AGAP002879;dist2upstream_gene=0;upstream_gene=AGAP002879;annotation=intron1;EnrichmentRep1=5,150499393;EnrichmentRep2=3,431352846;EnrichmentRep3=3,794807007
2R 28657775 28658294 Length=520;dist2downstream_gene=0;downstream_gene=AGAP002883;dist2upstream_gene=0;upstream_gene=AGAP002883;annotation=intron1;EnrichmentRep1=19,97881;EnrichmentRep2=14,90314196;EnrichmentRep3=21,65139369
2R 28658279 28659280 Length=1002;dist2downstream_gene=0;downstream_gene=AGAP002883;dist2upstream_gene=0;upstream_gene=AGAP002883;annotation=intron1;EnrichmentRep1=8,719279083;EnrichmentRep2=4,614727783;EnrichmentRep3=5,531882591;Enrichmentrep2=4,825529014
2R 28674149 28674718 Length=570;dist2downstream_gene=0;downstream_gene=AGAP002884;dist2upstream_gene=0;upstream_gene=AGAP002884;annotation=UTR3;EnrichmentRep1=8,187742122;EnrichmentRep2=6,260518187;EnrichmentRep3=8,194338174
2R 28704357 28704869 Length=513;dist2downstream_gene=84292;downstream_gene=AGAP002886;dist2upstream_gene=-19584;upstream_gene=AGAP002885;annotation=intergenic;EnrichmentRep1=7,557815655;EnrichmentRep2=8,122342098;EnrichmentRep3=6,171358041
2R 28848372 28848966 Length=595;dist2downstream_gene=0;downstream_gene=AGAP002888;dist2upstream_gene=0;upstream_gene=AGAP002888;annotation=intron1;EnrichmentRep1=4,047257036;EnrichmentRep2=4,08371384;EnrichmentRep3=4,340967417
2R 28895999 28896500 Length=502;dist2downstream_gene=41467;downstream_gene=AGAP002889;dist2upstream_gene=-2217;upstream_gene=AGAP013540;annotation=intergenic;EnrichmentRep1=4,507812257;EnrichmentRep2=4,817798369;EnrichmentRep3=4,766807892
2R 28907547 28908196 Length=650;dist2downstream_gene=29771;downstream_gene=AGAP002889;dist2upstream_gene=-13765;upstream_gene=AGAP013540;annotation=intergenic;EnrichmentRep1=5,857950618;EnrichmentRep2=4,04845877;EnrichmentRep3=5,527599919
2R 29032660 29033341 Length=682;dist2downstream_gene=0;downstream_gene=AGAP002896;dist2upstream_gene=0;upstream_gene=AGAP002896;annotation=intron1;EnrichmentRep1=6,395838182;EnrichmentRep2=3,193302715;EnrichmentRep3=3,413222184
2R 29034931 29035628 Length=698;dist2downstream_gene=0;downstream_gene=AGAP002896;dist2upstream_gene=0;upstream_gene=AGAP002896;annotation=intron_UTR5;EnrichmentRep1=4,106241232;EnrichmentRep2=4,83653448;EnrichmentRep3=3,429237762
2R 29064186 29064743 Length=558;dist2downstream_gene=15484;downstream_gene=AGAP002898;dist2upstream_gene=-144;upstream_gene=AGAP002896;annotation=intergenic;EnrichmentRep1=8,756712229;EnrichmentRep2=6,469532894;EnrichmentRep3=10,31454788
2R 29374361 29374918 Length=558;dist2downstream_gene=0;downstream_gene=AGAP002915;dist2upstream_gene=0;upstream_gene=AGAP002915;annotation=intron1;EnrichmentRep1=6,654548368;EnrichmentRep2=3,577941107;EnrichmentRep3=5,005137881
2R 29386468 29387106 Length=639;dist2downstream_gene=0;downstream_gene=AGAP002915;dist2upstream_gene=0;upstream_gene=AGAP002915;annotation=intron1;EnrichmentRep1=6,773878778;EnrichmentRep2=4,732036315;EnrichmentRep3=4,969352132
2R 29408864 29409394 Length=531;dist2downstream_gene=0;downstream_gene=AGAP002915;dist2upstream_gene=0;upstream_gene=AGAP002915;annotation=intron_UTR5;EnrichmentRep1=8,303333899;EnrichmentRep2=7,261963568;EnrichmentRep3=7,838480916
2R 29416981 29417483 Length=503;dist2downstream_gene=0;downstream_gene=AGAP002915;dist2upstream_gene=0;upstream_gene=AGAP002915;annotation=intron_UTR5;EnrichmentRep1=6,086525938;EnrichmentRep2=5,373507195;EnrichmentRep3=6,405440192
2R 29419176 29419763 Length=588;dist2downstream_gene=0;downstream_gene=AGAP002915;dist2upstream_gene=0;upstream_gene=AGAP002915;annotation=intron_UTR5;EnrichmentRep1=4,977230411;EnrichmentRep2=4,36892567;EnrichmentRep3=4,453249962
2R 29428548 29429110 Length=563;dist2downstream_gene=0;downstream_gene=AGAP002915;dist2upstream_gene=0;upstream_gene=AGAP002915;annotation=intron_UTR5;EnrichmentRep1=4,814712431;EnrichmentRep2=3,991246495;EnrichmentRep3=5,3886183
2R 29437903 29438404 Length=502;dist2downstream_gene=119866;downstream_gene=AGAP002916;dist2upstream_gene=-907;upstream_gene=AGAP002915;annotation=intergenic;EnrichmentRep1=4,438830562;EnrichmentRep2=4,672575753;EnrichmentRep3=4,276562646
2R 29526047 29526710 Length=664;dist2downstream_gene=31560;downstream_gene=AGAP002916;dist2upstream_gene=-89051;upstream_gene=AGAP002915;annotation=intergenic;EnrichmentRep1=12,1598451;EnrichmentRep2=9,556087496;EnrichmentRep3=9,53468258
2R 29668566 29669200 Length=635;dist2downstream_gene=0;downstream_gene=AGAP002924;dist2upstream_gene=0;upstream_gene=AGAP002924;annotation=intron1;EnrichmentRep1=6,891879519;EnrichmentRep2=4,392207038;EnrichmentRep3=4,749498342
2R 29669113 29669716 Length=604;dist2downstream_gene=0;downstream_gene=AGAP002924;dist2upstream_gene=0;upstream_gene=AGAP002924;annotation=intron1;EnrichmentRep1=10,19457036;EnrichmentRep2=9,841450665;EnrichmentRep3=14,94946211
2R 29683517 29684063 Length=547;dist2downstream_gene=0;downstream_gene=AGAP029162;dist2upstream_gene=0;upstream_gene=AGAP029162;annotation=exon;EnrichmentRep1=5,730286248;EnrichmentRep2=4,007955224;EnrichmentRep3=5,090912904
2R 29777355 29778059 Length=705;dist2downstream_gene=0;downstream_gene=AGAP029487;dist2upstream_gene=0;upstream_gene=AGAP029487;annotation=UTR5;EnrichmentRep1=4,220103106;EnrichmentRep2=3,329252648;EnrichmentRep3=5,437721566
2R 29780328 29780908 Length=581;dist2downstream_gene=37713;downstream_gene=AGAP002929;dist2upstream_gene=-2168;upstream_gene=AGAP029487;annotation=intergenic;EnrichmentRep1=4,839532475;EnrichmentRep2=3,817766682;EnrichmentRep3=4,626525196
2R 29810713 29811379 Length=667;dist2downstream_gene=7242;downstream_gene=AGAP002929;dist2upstream_gene=-32553;upstream_gene=AGAP029487;annotation=intergenic;EnrichmentRep1=4,008746935;EnrichmentRep2=3,661387185;EnrichmentRep3=4,749498342
2R 29815534 29816079 Length=546;dist2downstream_gene=2542;downstream_gene=AGAP002929;dist2upstream_gene=-37374;upstream_gene=AGAP029487;annotation=intergenic;EnrichmentRep1=6,129494805;EnrichmentRep2=5,669671215;EnrichmentRep3=7,676370876
2R 29816825 29817361 Length=537;dist2downstream_gene=1260;downstream_gene=AGAP002929;dist2upstream_gene=-38665;upstream_gene=AGAP029487;annotation=intergenic;EnrichmentRep1=6,252499542;EnrichmentRep2=3,164201415;EnrichmentRep3=5,575651053
2R 29948234 29948759 Length=526;dist2downstream_gene=0;downstream_gene=AGAP002942;dist2upstream_gene=0;upstream_gene=AGAP002942;annotation=UTR5;EnrichmentRep1=7,309653581;EnrichmentRep2=5,623972548;EnrichmentRep3=5,095618511
2R 29971282 29971803 Length=522;dist2downstream_gene=0;downstream_gene=AGAP002942;dist2upstream_gene=0;upstream_gene=AGAP002942;annotation=intron9;EnrichmentRep1=5,335389698;EnrichmentRep2=5,494499768;EnrichmentRep3=4,164649231
2R 30026851 30027379 Length=529;dist2downstream_gene=0;downstream_gene=AGAP002949;dist2upstream_gene=0;upstream_gene=AGAP002949;annotation=exon;EnrichmentRep1=11,34576329;EnrichmentRep2=7,320250892;EnrichmentRep3=11,56827461
2R 30077916 30078463 Length=548;dist2downstream_gene=0;downstream_gene=AGAP002954;dist2upstream_gene=0;upstream_gene=AGAP002954;annotation=exon;EnrichmentRep1=11,40197783;EnrichmentRep2=6,362917406;EnrichmentRep3=8,68460154
2R 30125329 30125853 Length=525;dist2downstream_gene=0;downstream_gene=AGAP002958;dist2upstream_gene=0;upstream_gene=AGAP002958;annotation=intron_UTR5;EnrichmentRep1=9,709910575;EnrichmentRep2=7,281142364;EnrichmentRep3=8,849054472
2R 30201542 30202041 Length=500;dist2downstream_gene=0;downstream_gene=AGAP013301;dist2upstream_gene=0;upstream_gene=AGAP013301;annotation=intron_UTR5;EnrichmentRep1=5,412546627;EnrichmentRep2=4,398728617;EnrichmentRep3=4,150164312
2R 30208583 30209139 Length=557;dist2downstream_gene=0;downstream_gene=AGAP013301;dist2upstream_gene=0;upstream_gene=AGAP013301;annotation=intron_UTR5;EnrichmentRep1=6,971853659;EnrichmentRep2=6,261083615;EnrichmentRep3=6,173483858
2R 30241459 30241977 Length=519;dist2downstream_gene=0;downstream_gene=AGAP013301;dist2upstream_gene=0;upstream_gene=AGAP013301;annotation=exon;EnrichmentRep1=9,703854474;EnrichmentRep2=6,00074447;EnrichmentRep3=6,33831796
2R 30293179 30293722 Length=544;dist2downstream_gene=0;downstream_gene=AGAP002971;dist2upstream_gene=0;upstream_gene=AGAP002971;annotation=intron7;EnrichmentRep1=5,906869465;EnrichmentRep2=4,186982284;EnrichmentRep3=3,322564875
2R 30322402 30322911 Length=510;dist2downstream_gene=641;downstream_gene=AGAP002972;dist2upstream_gene=-27404;upstream_gene=AGAP002971;annotation=intergenic;EnrichmentRep1=8,775726397;EnrichmentRep2=5,731056791;EnrichmentRep3=5,639283421
2R 30344043 30344756 Length=714;dist2downstream_gene=0;downstream_gene=AGAP002972;dist2upstream_gene=0;upstream_gene=AGAP002972;annotation=intron4;EnrichmentRep1=6,529210056;EnrichmentRep2=3,640058912;EnrichmentRep3=4,453249962
2R 30344811 30345346 Length=536;dist2downstream_gene=0;downstream_gene=AGAP002972;dist2upstream_gene=0;upstream_gene=AGAP002972;annotation=intron4;EnrichmentRep1=9,836542004;EnrichmentRep2=5,532420345;EnrichmentRep3=8,214890811
2R 30351544 30352049 Length=506;dist2downstream_gene=0;downstream_gene=AGAP002972;dist2upstream_gene=0;upstream_gene=AGAP002972;annotation=exon;EnrichmentRep1=5,126031439;EnrichmentRep2=5,183771548;EnrichmentRep3=9,461140778
2R 30373063 30373707 Length=645;dist2downstream_gene=28046;downstream_gene=AGAP002973;dist2upstream_gene=-1218;upstream_gene=AGAP002972;annotation=intergenic;EnrichmentRep1=5,179784824;EnrichmentRep2=4,042295642;EnrichmentRep3=4,562949723
2R 30391743 30392383 Length=641;dist2downstream_gene=9370;downstream_gene=AGAP002973;dist2upstream_gene=-19898;upstream_gene=AGAP002972;annotation=intergenic;EnrichmentRep1=8,411652491;EnrichmentRep2=7,578638289;EnrichmentRep3=5,891294338
2R 30418239 30418854 Length=616;dist2downstream_gene=46473;downstream_gene=AGAP002974;dist2upstream_gene=-15430;upstream_gene=AGAP002973;annotation=intergenic;EnrichmentRep1=5,516426697;EnrichmentRep2=4,222335908;EnrichmentRep3=5,050541553
2R 30466849 30467504 Length=656;dist2downstream_gene=0;downstream_gene=AGAP002974;dist2upstream_gene=0;upstream_gene=AGAP002974;annotation=intron1;EnrichmentRep1=8,670486187;EnrichmentRep2=5,236870543;EnrichmentRep3=3,346240604
2R 30730919 30731504 Length=586;dist2downstream_gene=0;downstream_gene=AGAP002996;dist2upstream_gene=0;upstream_gene=AGAP002996;annotation=UTR5;EnrichmentRep1=7,786360367;EnrichmentRep2=5,904291039;EnrichmentRep3=6,442860833
2R 30731939 30732481 Length=543;dist2downstream_gene=0;downstream_gene=AGAP002996;dist2upstream_gene=0;upstream_gene=AGAP002996;annotation=intron_UTR5;EnrichmentRep1=8,559238415;EnrichmentRep2=4,731695209;EnrichmentRep3=5,411183774
2R 30737869 30738420 Length=552;dist2downstream_gene=0;downstream_gene=AGAP002996;dist2upstream_gene=0;upstream_gene=AGAP002996;annotation=intron1;EnrichmentRep1=5,652343927;EnrichmentRep2=5,882543582;EnrichmentRep3=8,350537454
2R 30902792 30903375 Length=584;dist2downstream_gene=12697;downstream_gene=AGAP012949;dist2upstream_gene=-27935;upstream_gene=AGAP003000;annotation=intergenic;EnrichmentRep1=8,671982313;EnrichmentRep2=5,388963344;EnrichmentRep3=5,542084801
2R 31146104 31146769 Length=666;dist2downstream_gene=3113;downstream_gene=AGAP003012;dist2upstream_gene=-51840;upstream_gene=AGAP003010;annotation=intergenic;EnrichmentRep1=5,581876343;EnrichmentRep2=5,527973954;EnrichmentRep3=4,508213158
2R 31165003 31165504 Length=502;dist2downstream_gene=0;downstream_gene=AGAP003013;dist2upstream_gene=0;upstream_gene=AGAP003013;annotation=exon;EnrichmentRep1=4,456387926;EnrichmentRep2=4,06355427;EnrichmentRep3=6,819563036
2R 31196041 31196554 Length=514;dist2downstream_gene=0;downstream_gene=AGAP003018;dist2upstream_gene=0;upstream_gene=AGAP003018;annotation=intron1;EnrichmentRep1=12,06176181;EnrichmentRep2=9,167268069;EnrichmentRep3=14,09154391
2R 31211891 31212419 Length=529;dist2downstream_gene=0;downstream_gene=AGAP003021;dist2upstream_gene=0;upstream_gene=AGAP003021;annotation=exon;EnrichmentRep1=5,983147108;EnrichmentRep2=7,546205635;EnrichmentRep3=8,034853623
2R 31247785 31248341 Length=557;dist2downstream_gene=0;downstream_gene=AGAP003028;dist2upstream_gene=0;upstream_gene=AGAP003028;annotation=UTR5;EnrichmentRep1=9,330057562;EnrichmentRep2=6,05417747;EnrichmentRep3=6,641407449
2R 31277781 31278311 Length=531;dist2downstream_gene=0;downstream_gene=AGAP003035;dist2upstream_gene=0;upstream_gene=AGAP003035;annotation=exon;EnrichmentRep1=6,720453709;EnrichmentRep2=7,092974616;EnrichmentRep3=7,391263139
2R 31285514 31286083 Length=570;dist2downstream_gene=0;downstream_gene=AGAP003037;dist2upstream_gene=0;upstream_gene=AGAP003037;annotation=intron1;EnrichmentRep1=5,066495551;EnrichmentRep2=4,069399804;EnrichmentRep3=4,381747296
2R 31332415 31333009 Length=595;dist2downstream_gene=0;downstream_gene=AGAP013029;dist2upstream_gene=0;upstream_gene=AGAP013029;annotation=intron1;EnrichmentRep1=4,391843087;EnrichmentRep2=3,640058912;EnrichmentRep3=7,285264841
2R 31411815 31412323 Length=509;dist2downstream_gene=0;downstream_gene=AGAP003043;dist2upstream_gene=0;upstream_gene=AGAP003043;annotation=intron_UTR5;EnrichmentRep1=10,30751008;EnrichmentRep2=6,574659088;EnrichmentRep3=11,11727226
2R 31413672 31414240 Length=569;dist2downstream_gene=0;downstream_gene=AGAP003043;dist2upstream_gene=0;upstream_gene=AGAP003043;annotation=exon;EnrichmentRep1=6,9271976;EnrichmentRep2=6,420242656;EnrichmentRep3=6,728048744
2R 31643728 31644395 Length=668;dist2downstream_gene=1181;downstream_gene=AGAP013227;dist2upstream_gene=-33646;upstream_gene=AGAP029769;annotation=intergenic;EnrichmentRep1=6,526889609;EnrichmentRep2=4,135989504;EnrichmentRep3=3,973567505
2R 31647851 31648351 Length=501;dist2downstream_gene=38587;downstream_gene=AGAP003059;dist2upstream_gene=-640;upstream_gene=AGAP013227;annotation=intergenic;EnrichmentRep1=10,21593417;EnrichmentRep2=6,841182035;EnrichmentRep3=7,62414501
2R 31755955 31756505 Length=551;dist2downstream_gene=0;downstream_gene=AGAP003059;dist2upstream_gene=0;upstream_gene=AGAP003059;annotation=intron2;EnrichmentRep1=4,432288164;EnrichmentRep2=4,074653447;EnrichmentRep3=6,559331971
2R 31992799 31993387 Length=589;dist2downstream_gene=0;downstream_gene=AGAP003070;dist2upstream_gene=0;upstream_gene=AGAP003070;annotation=intron8;EnrichmentRep1=11,38185842;EnrichmentRep2=4,066308862;EnrichmentRep3=6,940054203
2R 32039570 32040088 Length=519;dist2downstream_gene=0;downstream_gene=AGAP003070;dist2upstream_gene=0;upstream_gene=AGAP003070;annotation=intron3;EnrichmentRep1=7,133347119;EnrichmentRep2=4,594383807;EnrichmentRep3=3,655422022
2R 32085231 32085747 Length=517;dist2downstream_gene=37420;downstream_gene=AGAP003073;dist2upstream_gene=-16374;upstream_gene=AGAP003070;annotation=intergenic;EnrichmentRep1=16,26385116;EnrichmentRep2=14,96745634;EnrichmentRep3=15,27681208
2R 32227681 32228205 Length=525;dist2downstream_gene=0;downstream_gene=AGAP003076;dist2upstream_gene=0;upstream_gene=AGAP003076;annotation=exon;EnrichmentRep1=5,036807691;EnrichmentRep2=4,647676597;EnrichmentRep3=7,604232304
2R 32361996 32362503 Length=508;dist2downstream_gene=0;downstream_gene=AGAP029577;dist2upstream_gene=0;upstream_gene=AGAP029577;annotation=intron1;EnrichmentRep1=4,715694481;EnrichmentRep2=4,7738821;EnrichmentRep3=8,022438796
2R 32404139 32404672 Length=534;dist2downstream_gene=0;downstream_gene=AGAP003092;dist2upstream_gene=0;upstream_gene=AGAP003092;annotation=UTR5;EnrichmentRep1=8,039539198;EnrichmentRep2=4,200393646;EnrichmentRep3=4,721902123
2R 32821177 32821733 Length=557;dist2downstream_gene=0;downstream_gene=AGAP029510;dist2upstream_gene=0;upstream_gene=AGAP029510;annotation=intron_UTR5;EnrichmentRep1=7,595417256;EnrichmentRep2=6,146304759;EnrichmentRep3=7,009292971
2R 32833927 32834468 Length=542;dist2downstream_gene=0;downstream_gene=AGAP029510;dist2upstream_gene=0;upstream_gene=AGAP029510;annotation=intron_UTR5;EnrichmentRep1=6,451923298;EnrichmentRep2=5,375773954;EnrichmentRep3=5,232155187
2R 32892432 32892932 Length=501;dist2downstream_gene=0;downstream_gene=AGAP013357;dist2upstream_gene=0;upstream_gene=AGAP013357;annotation=UTR5;EnrichmentRep1=4,761043669;EnrichmentRep2=4,194912647;EnrichmentRep3=3,758043174
2R 32978775 32979281 Length=507;dist2downstream_gene=0;downstream_gene=AGAP003128;dist2upstream_gene=0;upstream_gene=AGAP003128;annotation=intron4;EnrichmentRep1=5,182234923;EnrichmentRep2=4,392207038;EnrichmentRep3=4,197997685
2R 32997283 32997812 Length=530;dist2downstream_gene=7150;downstream_gene=AGAP003129;dist2upstream_gene=-6016;upstream_gene=AGAP003128;annotation=intergenic;EnrichmentRep1=5,63756432;EnrichmentRep2=4,234145522;EnrichmentRep3=5,899623932
2R 33055533 33056048 Length=516;dist2downstream_gene=49453;downstream_gene=AGAP003131;dist2upstream_gene=-36652;upstream_gene=AGAP003130;annotation=intergenic;EnrichmentRep1=6,860585525;EnrichmentRep2=6,245280538;EnrichmentRep3=5,824843779
2R 33160611 33161133 Length=523;dist2downstream_gene=0;downstream_gene=AGAP003140;dist2upstream_gene=0;upstream_gene=AGAP003140;annotation=exon;EnrichmentRep1=11,35981837;EnrichmentRep2=6,807755414;EnrichmentRep3=6,772441347
2R 33185271 33185784 Length=514;dist2downstream_gene=0;downstream_gene=AGAP003141;dist2upstream_gene=0;upstream_gene=AGAP003141;annotation=intron_UTR5;EnrichmentRep1=6,970169041;EnrichmentRep2=4,926439673;EnrichmentRep3=5,174617019
2R 33215940 33216677 Length=738;dist2downstream_gene=92316;downstream_gene=AGAP003145;dist2upstream_gene=-2381;upstream_gene=AGAP003143;annotation=intergenic;EnrichmentRep1=8,592987559;EnrichmentRep2=4,765806047;EnrichmentRep3=4,691083324
2R 33219766 33220419 Length=654;dist2downstream_gene=88574;downstream_gene=AGAP003145;dist2upstream_gene=-6207;upstream_gene=AGAP003143;annotation=intergenic;EnrichmentRep1=6,063634711;EnrichmentRep2=5,227174989;EnrichmentRep3=13,65349461
2R 33257990 33258504 Length=515;dist2downstream_gene=50489;downstream_gene=AGAP003145;dist2upstream_gene=-44431;upstream_gene=AGAP003143;annotation=intergenic;EnrichmentRep1=9,139670381;EnrichmentRep2=6,469532894;EnrichmentRep3=8,290438199
2R 33330439 33330977 Length=539;dist2downstream_gene=20221;downstream_gene=AGAP003146;dist2upstream_gene=-16834;upstream_gene=AGAP003145;annotation=intergenic;EnrichmentRep1=7,956310568;EnrichmentRep2=5,893229651;EnrichmentRep3=12,32463479
2R 33375720 33376222 Length=503;dist2downstream_gene=4829;downstream_gene=AGAP003151;dist2upstream_gene=-2683;upstream_gene=AGAP013365;annotation=intergenic;EnrichmentRep1=6,755071993;EnrichmentRep2=6,667648592;EnrichmentRep3=5,218819942
2R 33419146 33420159 Length=1014;dist2downstream_gene=0;downstream_gene=AGAP003160;dist2upstream_gene=0;upstream_gene=AGAP003160;annotation=intron1;EnrichmentRep1=7,374700675;EnrichmentRep2=4,511624666;EnrichmentRep3=3,545649185;Enrichmentrep3=5,439872689
2R 33450420 33450926 Length=507;dist2downstream_gene=0;downstream_gene=AGAP003162;dist2upstream_gene=0;upstream_gene=AGAP003162;annotation=UTR5;EnrichmentRep1=5,123850793;EnrichmentRep2=4,984167922;EnrichmentRep3=4,778199772
2R 33507144 33507691 Length=548;dist2downstream_gene=1354;downstream_gene=AGAP003168;dist2upstream_gene=-3840;upstream_gene=AGAP003167;annotation=intergenic;EnrichmentRep1=8,922283695;EnrichmentRep2=5,370818354;EnrichmentRep3=9,53468258
2R 33594962 33595494 Length=533;dist2downstream_gene=0;downstream_gene=AGAP003181;dist2upstream_gene=0;upstream_gene=AGAP003181;annotation=intron_UTR5;EnrichmentRep1=19,80653847;EnrichmentRep2=9,53994002;EnrichmentRep3=15,07986979
2R 33612304 33612939 Length=636;dist2downstream_gene=0;downstream_gene=AGAP003181;dist2upstream_gene=0;upstream_gene=AGAP003181;annotation=UTR3;EnrichmentRep1=6,378498495;EnrichmentRep2=4,182491641;EnrichmentRep3=5,82399048
2R 33632816 33633378 Length=563;dist2downstream_gene=21717;downstream_gene=AGAP003186;dist2upstream_gene=-19;upstream_gene=AGAP003185;annotation=intergenic;EnrichmentRep1=6,665643987;EnrichmentRep2=3,795953537;EnrichmentRep3=6,044916719
2R 33636616 33637152 Length=537;dist2downstream_gene=17943;downstream_gene=AGAP003186;dist2upstream_gene=-3819;upstream_gene=AGAP003185;annotation=intergenic;EnrichmentRep1=7,586110734;EnrichmentRep2=5,400260368;EnrichmentRep3=5,232389096
2R 33836959 33837465 Length=507;dist2downstream_gene=12761;downstream_gene=AGAP003206;dist2upstream_gene=-3395;upstream_gene=AGAP003205;annotation=intergenic;EnrichmentRep1=11,32644082;EnrichmentRep2=5,900059163;EnrichmentRep3=8,209429444
2R 34022654 34023206 Length=553;dist2downstream_gene=0;downstream_gene=AGAP003221;dist2upstream_gene=0;upstream_gene=AGAP003221;annotation=exon;EnrichmentRep1=9,812897893;EnrichmentRep2=6,292553162;EnrichmentRep3=5,295701916
2R 34023154 34023739 Length=586;dist2downstream_gene=0;downstream_gene=AGAP003221;dist2upstream_gene=0;upstream_gene=AGAP003221;annotation=exon;EnrichmentRep1=4,205239705;EnrichmentRep2=3,059876251;EnrichmentRep3=3,737660703
2R 34296711 34297279 Length=569;dist2downstream_gene=0;downstream_gene=AGAP003235;dist2upstream_gene=0;upstream_gene=AGAP003235;annotation=exon;EnrichmentRep1=5,494345824;EnrichmentRep2=4,254032183;EnrichmentRep3=5,287862162
2R 34297871 34298404 Length=534;dist2downstream_gene=0;downstream_gene=AGAP003235;dist2upstream_gene=0;upstream_gene=AGAP003235;annotation=UTR3;EnrichmentRep1=3,542385939;EnrichmentRep2=4,241599534;EnrichmentRep3=4,268134361
2R 34608837 34609359 Length=523;dist2downstream_gene=0;downstream_gene=AGAP003266;dist2upstream_gene=0;upstream_gene=AGAP003266;annotation=exon;EnrichmentRep1=7,027896751;EnrichmentRep2=6,518551964;EnrichmentRep3=8,9868728
2R 34609359 34609914 Length=556;dist2downstream_gene=0;downstream_gene=AGAP003266;dist2upstream_gene=0;upstream_gene=AGAP003266;annotation=exon;EnrichmentRep1=5,513650896;EnrichmentRep2=3,572681555;EnrichmentRep3=4,102884812
2R 34949748 34950440 Length=693;dist2downstream_gene=0;downstream_gene=AGAP003284;dist2upstream_gene=0;upstream_gene=AGAP003284;annotation=UTR5;EnrichmentRep1=6,787146839;EnrichmentRep2=5,01636089;EnrichmentRep3=5,120009353
2R 35008682 35009256 Length=575;dist2downstream_gene=46746;downstream_gene=AGAP003285;dist2upstream_gene=-37886;upstream_gene=AGAP003284;annotation=intergenic;EnrichmentRep1=4,853831427;EnrichmentRep2=5,53619516;EnrichmentRep3=4,374963324
2R 35101340 35101869 Length=530;dist2downstream_gene=75161;downstream_gene=AGAP029112;dist2upstream_gene=-642;upstream_gene=AGAP003290;annotation=intergenic;EnrichmentRep1=4,985725704;EnrichmentRep2=3,36292176;EnrichmentRep3=6,469245914
2R 35211631 35212233 Length=603;dist2downstream_gene=0;downstream_gene=AGAP003297;dist2upstream_gene=0;upstream_gene=AGAP003297;annotation=exon;EnrichmentRep1=6,776586823;EnrichmentRep2=5,19538495;EnrichmentRep3=5,44492981
2R 35243066 35243565 Length=500;dist2downstream_gene=90061;downstream_gene=AGAP003301;dist2upstream_gene=-23781;upstream_gene=AGAP003300;annotation=intergenic;EnrichmentRep1=14,09980641;EnrichmentRep2=9,699051293;EnrichmentRep3=12,7576316
2R 35307651 35308281 Length=631;dist2downstream_gene=25345;downstream_gene=AGAP003301;dist2upstream_gene=-88366;upstream_gene=AGAP003300;annotation=intergenic;EnrichmentRep1=13,39442402;EnrichmentRep2=9,169514479;EnrichmentRep3=16,14269204
2R 35331655 35332234 Length=580;dist2downstream_gene=1392;downstream_gene=AGAP003301;dist2upstream_gene=-112370;upstream_gene=AGAP003300;annotation=intergenic;EnrichmentRep1=8,206630559;EnrichmentRep2=6,902857907;EnrichmentRep3=7,838480916
2R 35343002 35343522 Length=521;dist2downstream_gene=0;downstream_gene=AGAP003302;dist2upstream_gene=0;upstream_gene=AGAP003302;annotation=exon;EnrichmentRep1=9,671200725;EnrichmentRep2=8,151317091;EnrichmentRep3=6,256298969
2R 35354110 35354696 Length=587;dist2downstream_gene=0;downstream_gene=AGAP003303;dist2upstream_gene=0;upstream_gene=AGAP003303;annotation=intron1;EnrichmentRep1=4,604735675;EnrichmentRep2=4,028867367;EnrichmentRep3=3,523004594
2R 35362795 35363306 Length=512;dist2downstream_gene=0;downstream_gene=AGAP003304;dist2upstream_gene=0;upstream_gene=AGAP003304;annotation=UTR5;EnrichmentRep1=16,52707163;EnrichmentRep2=13,63656369;EnrichmentRep3=14,57814203
2R 35409720 35410344 Length=625;dist2downstream_gene=0;downstream_gene=AGAP003305;dist2upstream_gene=0;upstream_gene=AGAP003305;annotation=exon;EnrichmentRep1=7,025745964;EnrichmentRep2=3,845512944;EnrichmentRep3=3,8820482
2R 35440145 35440676 Length=532;dist2downstream_gene=0;downstream_gene=AGAP003305;dist2upstream_gene=0;upstream_gene=AGAP003305;annotation=intron3;EnrichmentRep1=10,79420959;EnrichmentRep2=7,762586586;EnrichmentRep3=7,527380972
2R 35474688 35475196 Length=509;dist2downstream_gene=138744;downstream_gene=AGAP003308;dist2upstream_gene=-23335;upstream_gene=AGAP003305;annotation=intergenic;EnrichmentRep1=7,911078888;EnrichmentRep2=5,326152958;EnrichmentRep3=4,242967884
2R 35570028 35570595 Length=568;dist2downstream_gene=43345;downstream_gene=AGAP003308;dist2upstream_gene=-118675;upstream_gene=AGAP003305;annotation=intergenic;EnrichmentRep1=3,956149101;EnrichmentRep2=4,063875546;EnrichmentRep3=4,467664074
2R 35627444 35627988 Length=545;dist2downstream_gene=0;downstream_gene=AGAP003308;dist2upstream_gene=0;upstream_gene=AGAP003308;annotation=UTR3;EnrichmentRep1=6,765179961;EnrichmentRep2=4,649774601;EnrichmentRep3=4,36082223
2R 35679471 35679970 Length=500;dist2downstream_gene=88518;downstream_gene=AGAP003311;dist2upstream_gene=-24090;upstream_gene=AGAP003310;annotation=intergenic;EnrichmentRep1=8,819874604;EnrichmentRep2=5,820269598;EnrichmentRep3=7,732177301
2R 35685335 35685846 Length=512;dist2downstream_gene=82642;downstream_gene=AGAP003311;dist2upstream_gene=-29954;upstream_gene=AGAP003310;annotation=intergenic;EnrichmentRep1=8,404645057;EnrichmentRep2=5,736943977;EnrichmentRep3=8,508664498
2R 35691726 35692464 Length=739;dist2downstream_gene=76024;downstream_gene=AGAP003311;dist2upstream_gene=-36345;upstream_gene=AGAP003310;annotation=intergenic;EnrichmentRep1=8,935260646;EnrichmentRep2=7,05166555;EnrichmentRep3=9,481993362
2R 35692229 35692968 Length=740;dist2downstream_gene=75520;downstream_gene=AGAP003311;dist2upstream_gene=-36848;upstream_gene=AGAP003310;annotation=intergenic;EnrichmentRep1=5,754147643;EnrichmentRep2=3,213064602;EnrichmentRep3=3,327363201
2R 35773186 35773687 Length=502;dist2downstream_gene=0;downstream_gene=AGAP003312;dist2upstream_gene=0;upstream_gene=AGAP003312;annotation=UTR3;EnrichmentRep1=4,29132275;EnrichmentRep2=3,621888076;EnrichmentRep3=3,879147603
2R 35791523 35792066 Length=544;dist2downstream_gene=0;downstream_gene=AGAP003312;dist2upstream_gene=0;upstream_gene=AGAP003312;annotation=intron1;EnrichmentRep1=6,425128313;EnrichmentRep2=5,065897486;EnrichmentRep3=5,842804505
2R 35913105 35913615 Length=511;dist2downstream_gene=0;downstream_gene=AGAP003318,AGAP003319;dist2upstream_gene=0;upstream_gene=AGAP003318,AGAP003319;annotation=intron3,intron_UTR5;EnrichmentRep1=5,881094349;EnrichmentRep2=4,783926804;EnrichmentRep3=4,390979491
2R 35915783 35916532 Length=750;dist2downstream_gene=0;downstream_gene=AGAP003318,AGAP003319;dist2upstream_gene=0;upstream_gene=AGAP003318,AGAP003319;annotation=intron3,intron_UTR5;EnrichmentRep1=4,599943459;EnrichmentRep2=3,274822996;EnrichmentRep3=3,555900852
2R 35961974 35962495 Length=522;dist2downstream_gene=0;downstream_gene=AGAP003321;dist2upstream_gene=0;upstream_gene=AGAP003321;annotation=UTR5;EnrichmentRep1=13,25757398;EnrichmentRep2=7,68346716;EnrichmentRep3=11,50205185
2R 35983917 35984425 Length=509;dist2downstream_gene=0;downstream_gene=AGAP029678;dist2upstream_gene=0;upstream_gene=AGAP029678;annotation=intron_UTR5;EnrichmentRep1=5,554980708;EnrichmentRep2=4,042295642;EnrichmentRep3=5,695871603
2R 35993829 35994389 Length=561;dist2downstream_gene=0;downstream_gene=AGAP029678;dist2upstream_gene=0;upstream_gene=AGAP029678;annotation=intron1;EnrichmentRep1=4,384419246;EnrichmentRep2=3,883355859;EnrichmentRep3=4,012394623
2R 36049782 36050345 Length=564;dist2downstream_gene=61877;downstream_gene=AGAP003331;dist2upstream_gene=-8858;upstream_gene=AGAP003329;annotation=intergenic;EnrichmentRep1=5,182234923;EnrichmentRep2=6,082712778;EnrichmentRep3=8,563638018
2R 36083977 36084583 Length=607;dist2downstream_gene=27639;downstream_gene=AGAP003331;dist2upstream_gene=-43053;upstream_gene=AGAP003329;annotation=intergenic;EnrichmentRep1=5,410818037;EnrichmentRep2=5,21565386;EnrichmentRep3=5,681517564
2R 36112610 36113217 Length=608;dist2downstream_gene=0;downstream_gene=AGAP003331;dist2upstream_gene=0;upstream_gene=AGAP003331;annotation=exon;EnrichmentRep1=4,018349823;EnrichmentRep2=3,462498745;EnrichmentRep3=3,765205379
2R 36134105 36134660 Length=556;dist2downstream_gene=12982;downstream_gene=AGAP013189;dist2upstream_gene=-1952;upstream_gene=AGAP003332;annotation=intergenic;EnrichmentRep1=8,285286602;EnrichmentRep2=5,281503625;EnrichmentRep3=5,531882591
2R 36273623 36274127 Length=505;dist2downstream_gene=0;downstream_gene=AGAP003335;dist2upstream_gene=0;upstream_gene=AGAP003335;annotation=exon;EnrichmentRep1=5,637415977;EnrichmentRep2=5,039678673;EnrichmentRep3=10,47030487
2R 36329883 36330514 Length=632;dist2downstream_gene=0;downstream_gene=AGAP003346;dist2upstream_gene=0;upstream_gene=AGAP003346;annotation=exon;EnrichmentRep1=5,605850469;EnrichmentRep2=3,496612697;EnrichmentRep3=4,408784429
2R 36342724 36343266 Length=543;dist2downstream_gene=16835;downstream_gene=AGAP029907;dist2upstream_gene=-9280;upstream_gene=AGAP003346;annotation=intergenic;EnrichmentRep1=7,397303592;EnrichmentRep2=6,6047009;EnrichmentRep3=3,98437064
2R 36385254 36385765 Length=512;dist2downstream_gene=0;downstream_gene=AGAP029907;dist2upstream_gene=0;upstream_gene=AGAP029907;annotation=exon;EnrichmentRep1=6,660075621;EnrichmentRep2=6,689122583;EnrichmentRep3=5,65068686
2R 36464385 36465143 Length=759;dist2downstream_gene=5873;downstream_gene=AGAP003350;dist2upstream_gene=-55363;upstream_gene=AGAP029907;annotation=intergenic;EnrichmentRep1=3,3182684;EnrichmentRep2=4,174613002;EnrichmentRep3=3,647228051
2R 36467962 36468571 Length=610;dist2downstream_gene=2445;downstream_gene=AGAP003350;dist2upstream_gene=-58940;upstream_gene=AGAP029907;annotation=intergenic;EnrichmentRep1=6,37178377;EnrichmentRep2=4,195130067;EnrichmentRep3=3,951527872
2R 36816007 36816518 Length=512;dist2downstream_gene=0;downstream_gene=AGAP013204;dist2upstream_gene=0;upstream_gene=AGAP013204;annotation=intron1;EnrichmentRep1=6,195517183;EnrichmentRep2=4,325924914;EnrichmentRep3=3,360830266
2R 36891326 36891874 Length=549;dist2downstream_gene=0;downstream_gene=AGAP003366;dist2upstream_gene=0;upstream_gene=AGAP003366;annotation=intron_UTR5;EnrichmentRep1=3,949065604;EnrichmentRep2=3,465181008;EnrichmentRep3=4,255779628
2R 36920213 36920771 Length=559;dist2downstream_gene=0;downstream_gene=AGAP003371;dist2upstream_gene=0;upstream_gene=AGAP003371;annotation=intron1;EnrichmentRep1=6,522800992;EnrichmentRep2=4,327661883;EnrichmentRep3=4,811609799
2R 36921249 36921820 Length=572;dist2downstream_gene=0;downstream_gene=AGAP003371;dist2upstream_gene=0;upstream_gene=AGAP003371;annotation=exon;EnrichmentRep1=8,493666317;EnrichmentRep2=7,313221032;EnrichmentRep3=8,675399312
2R 36948196 36948834 Length=639;dist2downstream_gene=23892;downstream_gene=AGAP013095;dist2upstream_gene=-2998;upstream_gene=AGAP012987;annotation=intergenic;EnrichmentRep1=7,922423471;EnrichmentRep2=6,653889369;EnrichmentRep3=5,049627252
2R 36983630 36984192 Length=563;dist2downstream_gene=0;downstream_gene=AGAP013095;dist2upstream_gene=0;upstream_gene=AGAP013095;annotation=intron2;EnrichmentRep1=5,521506548;EnrichmentRep2=4,246653935;EnrichmentRep3=4,826270511
2R 36987428 36988056 Length=629;dist2downstream_gene=104575;downstream_gene=AGAP003373;dist2upstream_gene=-1307;upstream_gene=AGAP013095;annotation=intergenic;EnrichmentRep1=6,309633898;EnrichmentRep2=4,626237811;EnrichmentRep3=4,589401743
2R 36991842 36992430 Length=589;dist2downstream_gene=100201;downstream_gene=AGAP003373;dist2upstream_gene=-5721;upstream_gene=AGAP013095;annotation=intergenic;EnrichmentRep1=11,13329689;EnrichmentRep2=8,077028627;EnrichmentRep3=11,23879846
2R 37081306 37081851 Length=546;dist2downstream_gene=10780;downstream_gene=AGAP003373;dist2upstream_gene=-95185;upstream_gene=AGAP013095;annotation=intergenic;EnrichmentRep1=9,223706391;EnrichmentRep2=4,560597099;EnrichmentRep3=4,688221288
2R 37083143 37083649 Length=507;dist2downstream_gene=8982;downstream_gene=AGAP003373;dist2upstream_gene=-97022;upstream_gene=AGAP013095;annotation=intergenic;EnrichmentRep1=6,651501461;EnrichmentRep2=4,644713092;EnrichmentRep3=5,418375691
2R 37122300 37122895 Length=596;dist2downstream_gene=0;downstream_gene=AGAP003374;dist2upstream_gene=0;upstream_gene=AGAP003374;annotation=exon;EnrichmentRep1=3,919182177;EnrichmentRep2=4,776899729;EnrichmentRep3=4,617523309
2R 37158690 37159255 Length=566;dist2downstream_gene=4393;downstream_gene=AGAP003375;dist2upstream_gene=-26494;upstream_gene=AGAP003374;annotation=intergenic;EnrichmentRep1=7,93758848;EnrichmentRep2=5,515596288;EnrichmentRep3=6,00473325
2R 37292620 37293157 Length=538;dist2downstream_gene=0;downstream_gene=AGAP003395;dist2upstream_gene=0;upstream_gene=AGAP003395;annotation=exon;EnrichmentRep1=4,667000175;EnrichmentRep2=3,268089323;EnrichmentRep3=3,887789995
2R 37372625 37373127 Length=503;dist2downstream_gene=0;downstream_gene=AGAP003400;dist2upstream_gene=0;upstream_gene=AGAP003400;annotation=exon;EnrichmentRep1=11,31422534;EnrichmentRep2=6,911748187;EnrichmentRep3=12,9980452
2R 37384088 37384651 Length=564;dist2downstream_gene=0;downstream_gene=AGAP003400;dist2upstream_gene=0;upstream_gene=AGAP003400;annotation=intron5;EnrichmentRep1=6,137491543;EnrichmentRep2=4,992787041;EnrichmentRep3=7,07121049
2R 37643916 37644447 Length=532;dist2downstream_gene=2364;downstream_gene=AGAP003428;dist2upstream_gene=-85146;upstream_gene=AGAP003425;annotation=intergenic;EnrichmentRep1=11,32147699;EnrichmentRep2=6,87137617;EnrichmentRep3=13,65841691
2R 37657466 37658184 Length=719;dist2downstream_gene=0;downstream_gene=AGAP003428;dist2upstream_gene=0;upstream_gene=AGAP003428;annotation=intron1;EnrichmentRep1=4,48392385;EnrichmentRep2=4,657863643;EnrichmentRep3=3,220126181
2R 37681394 37681910 Length=517;dist2downstream_gene=0;downstream_gene=AGAP003429;dist2upstream_gene=0;upstream_gene=AGAP003429;annotation=intron1;EnrichmentRep1=4,442467184;EnrichmentRep2=5,39932101;EnrichmentRep3=4,069694509
2R 37703763 37704265 Length=503;dist2downstream_gene=0;downstream_gene=AGAP003434;dist2upstream_gene=0;upstream_gene=AGAP003434;annotation=exon;EnrichmentRep1=6,551388322;EnrichmentRep2=4,188689528;EnrichmentRep3=7,112698326
2R 37736060 37736630 Length=571;dist2downstream_gene=0;downstream_gene=AGAP003439;dist2upstream_gene=0;upstream_gene=AGAP003439;annotation=intron4;EnrichmentRep1=8,185407478;EnrichmentRep2=6,199113578;EnrichmentRep3=5,720739021
2R 37911860 37912408 Length=549;dist2downstream_gene=0;downstream_gene=AGAP003457;dist2upstream_gene=0;upstream_gene=AGAP003457;annotation=intron2;EnrichmentRep1=7,145640554;EnrichmentRep2=4,610945937;EnrichmentRep3=8,659273195
2R 37965092 37965722 Length=631;dist2downstream_gene=0;downstream_gene=AGAP003462,AGAP003463;dist2upstream_gene=0;upstream_gene=AGAP003462,AGAP003463;annotation=UTR3;EnrichmentRep1=3,979550699;EnrichmentRep2=3,180223916;EnrichmentRep3=3,413222184
2R 38042423 38042961 Length=539;dist2downstream_gene=0;downstream_gene=AGAP003468;dist2upstream_gene=0;upstream_gene=AGAP003468;annotation=exon;EnrichmentRep1=5,844965853;EnrichmentRep2=3,079727144;EnrichmentRep3=3,874553323
2R 38332595 38333135 Length=541;dist2downstream_gene=28769;downstream_gene=AGAP029619;dist2upstream_gene=-142164;upstream_gene=AGAP003478;annotation=intergenic;EnrichmentRep1=7,755830694;EnrichmentRep2=6,967542874;EnrichmentRep3=4,717186053
2R 38390962 38391494 Length=533;dist2downstream_gene=0;downstream_gene=AGAP029619;dist2upstream_gene=0;upstream_gene=AGAP029619;annotation=intron4;EnrichmentRep1=3,98225864;EnrichmentRep2=3,349362965;EnrichmentRep3=3,153228049
2R 38396712 38397231 Length=520;dist2downstream_gene=0;downstream_gene=AGAP029619;dist2upstream_gene=0;upstream_gene=AGAP029619;annotation=intron5;EnrichmentRep1=6,660630716;EnrichmentRep2=5,457703297;EnrichmentRep3=8,435045407
2R 38402037 38402557 Length=521;dist2downstream_gene=0;downstream_gene=AGAP029619;dist2upstream_gene=0;upstream_gene=AGAP029619;annotation=intron5;EnrichmentRep1=4,074036273;EnrichmentRep2=3,13809022;EnrichmentRep3=4,095386142
2R 38402550 38403070 Length=521;dist2downstream_gene=0;downstream_gene=AGAP029619;dist2upstream_gene=0;upstream_gene=AGAP029619;annotation=intron5;EnrichmentRep1=9,844518612;EnrichmentRep2=6,954993777;EnrichmentRep3=10,11819519
2R 38474644 38475220 Length=577;dist2downstream_gene=14488;downstream_gene=AGAP003481;dist2upstream_gene=-13183;upstream_gene=AGAP029149;annotation=intergenic;EnrichmentRep1=4,644164122;EnrichmentRep2=3,917596;EnrichmentRep3=4,603311787
2R 38560819 38561404 Length=586;dist2downstream_gene=24893;downstream_gene=AGAP003485;dist2upstream_gene=-1697;upstream_gene=AGAP003484;annotation=intergenic;EnrichmentRep1=5,149330176;EnrichmentRep2=4,415684386;EnrichmentRep3=3,950478626
2R 38616634 38617444 Length=811;dist2downstream_gene=0;downstream_gene=AGAP003489;dist2upstream_gene=0;upstream_gene=AGAP003489;annotation=exon;EnrichmentRep1=6,755071993;EnrichmentRep2=5,117776307;EnrichmentRep3=9,861482041
2R 38623046 38623665 Length=620;dist2downstream_gene=5956;downstream_gene=AGAP003492;dist2upstream_gene=-5731;upstream_gene=AGAP003489;annotation=intergenic;EnrichmentRep1=7,545923209;EnrichmentRep2=6,077626522;EnrichmentRep3=7,630562871
2R 38684048 38684568 Length=521;dist2downstream_gene=0;downstream_gene=AGAP003496;dist2upstream_gene=0;upstream_gene=AGAP003496;annotation=intron1;EnrichmentRep1=4,106787193;EnrichmentRep2=4,034914281;EnrichmentRep3=3,875746806
2R 38685389 38686002 Length=614;dist2downstream_gene=0;downstream_gene=AGAP003496;dist2upstream_gene=0;upstream_gene=AGAP003496;annotation=intron1;EnrichmentRep1=3,725851797;EnrichmentRep2=4,144700319;EnrichmentRep3=4,429770108
2R 38709931 38710467 Length=537;dist2downstream_gene=0;downstream_gene=AGAP003498;dist2upstream_gene=0;upstream_gene=AGAP003498;annotation=intron1;EnrichmentRep1=10,59701742;EnrichmentRep2=8,971157795;EnrichmentRep3=10,2927844
2R 38828903 38829452 Length=550;dist2downstream_gene=0;downstream_gene=AGAP003509;dist2upstream_gene=0;upstream_gene=AGAP003509;annotation=intron3;EnrichmentRep1=5,453604861;EnrichmentRep2=4,764870775;EnrichmentRep3=3,196672554
2R 38874224 38874824 Length=601;dist2downstream_gene=0;downstream_gene=AGAP003509;dist2upstream_gene=0;upstream_gene=AGAP003509;annotation=intron1;EnrichmentRep1=13,07389714;EnrichmentRep2=9,129121035;EnrichmentRep3=7,072422556
2R 38892465 38892996 Length=532;dist2downstream_gene=0;downstream_gene=AGAP003509;dist2upstream_gene=0;upstream_gene=AGAP003509;annotation=intron1;EnrichmentRep1=6,120495191;EnrichmentRep2=3,688246714;EnrichmentRep3=7,877306592
2R 38929141 38929668 Length=528;dist2downstream_gene=0;downstream_gene=AGAP003509;dist2upstream_gene=0;upstream_gene=AGAP003509;annotation=intron_UTR5;EnrichmentRep1=4,485841897;EnrichmentRep2=3,617923028;EnrichmentRep3=4,49960075
2R 39001291 39001842 Length=552;dist2downstream_gene=36489;downstream_gene=AGAP003512;dist2upstream_gene=-22432;upstream_gene=AGAP003509;annotation=intergenic;EnrichmentRep1=5,810657577;EnrichmentRep2=4,645956347;EnrichmentRep3=6,255557862
2R 39018539 39019118 Length=580;dist2downstream_gene=19213;downstream_gene=AGAP003512;dist2upstream_gene=-39680;upstream_gene=AGAP003509;annotation=intergenic;EnrichmentRep1=6,71623602;EnrichmentRep2=5,26419001;EnrichmentRep3=4,691083324
2R 39035586 39036103 Length=518;dist2downstream_gene=2228;downstream_gene=AGAP003512;dist2upstream_gene=-56727;upstream_gene=AGAP003509;annotation=intergenic;EnrichmentRep1=18,94554235;EnrichmentRep2=12,5339622;EnrichmentRep3=19,34779797
2R 39036094 39036609 Length=516;dist2downstream_gene=1722;downstream_gene=AGAP003512;dist2upstream_gene=-57235;upstream_gene=AGAP003509;annotation=intergenic;EnrichmentRep1=9,840296327;EnrichmentRep2=6,05057903;EnrichmentRep3=10,22318042
2R 39120536 39121123 Length=588;dist2downstream_gene=0;downstream_gene=AGAP003523;dist2upstream_gene=0;upstream_gene=AGAP003523;annotation=intron3;EnrichmentRep1=9,532243411;EnrichmentRep2=6,680463958;EnrichmentRep3=13,52052601
2R 39248727 39249729 Length=1003;dist2downstream_gene=84212;downstream_gene=AGAP003538;dist2upstream_gene=-3210;upstream_gene=AGAP003537;annotation=intergenic;EnrichmentRep1=5,467197234;EnrichmentRep2=6,129454524;EnrichmentRep3=3,824169093;Enrichmentrep2=3,531535842
2R 39252701 39253258 Length=558;dist2downstream_gene=80683;downstream_gene=AGAP003538;dist2upstream_gene=-7184;upstream_gene=AGAP003537;annotation=intergenic;EnrichmentRep1=5,812900767;EnrichmentRep2=5,785040125;EnrichmentRep3=5,920828774
2R 39261616 39262188 Length=573;dist2downstream_gene=71753;downstream_gene=AGAP003538;dist2upstream_gene=-16099;upstream_gene=AGAP003537;annotation=intergenic;EnrichmentRep1=9,976624549;EnrichmentRep2=6,961275632;EnrichmentRep3=9,047633103
2R 39266467 39267178 Length=712;dist2downstream_gene=66763;downstream_gene=AGAP003538;dist2upstream_gene=-20950;upstream_gene=AGAP003537;annotation=intergenic;EnrichmentRep1=4,504289718;EnrichmentRep2=4,668579551;EnrichmentRep3=3,105394581
2R 39268648 39269221 Length=574;dist2downstream_gene=64720;downstream_gene=AGAP003538;dist2upstream_gene=-23131;upstream_gene=AGAP003537;annotation=intergenic;EnrichmentRep1=4,860564445;EnrichmentRep2=4,556043622;EnrichmentRep3=3,73141992
2R 39313126 39313655 Length=530;dist2downstream_gene=20286;downstream_gene=AGAP003538;dist2upstream_gene=-67609;upstream_gene=AGAP003537;annotation=intergenic;EnrichmentRep1=5,501313399;EnrichmentRep2=4,167473253;EnrichmentRep3=4,358000246
2R 39313892 39314426 Length=535;dist2downstream_gene=19515;downstream_gene=AGAP003538;dist2upstream_gene=-68375;upstream_gene=AGAP003537;annotation=intergenic;EnrichmentRep1=4,203306984;EnrichmentRep2=4,030359167;EnrichmentRep3=7,909911896
2R 39328986 39329522 Length=537;dist2downstream_gene=4419;downstream_gene=AGAP003538;dist2upstream_gene=-83469;upstream_gene=AGAP003537;annotation=intergenic;EnrichmentRep1=11,19981859;EnrichmentRep2=8,789276468;EnrichmentRep3=9,156631685
2R 39373676 39374192 Length=517;dist2downstream_gene=0;downstream_gene=AGAP003546;dist2upstream_gene=0;upstream_gene=AGAP003546;annotation=intron1;EnrichmentRep1=5,484678461;EnrichmentRep2=5,341400391;EnrichmentRep3=4,156772283
2R 39428237 39428742 Length=506;dist2downstream_gene=0;downstream_gene=AGAP003548;dist2upstream_gene=0;upstream_gene=AGAP003548;annotation=exon;EnrichmentRep1=6,284985185;EnrichmentRep2=4,480125028;EnrichmentRep3=5,575651053
2R 39431227 39431753 Length=527;dist2downstream_gene=0;downstream_gene=AGAP003549;dist2upstream_gene=0;upstream_gene=AGAP003549;annotation=exon;EnrichmentRep1=10,61095248;EnrichmentRep2=9,316825369;EnrichmentRep3=9,455173929
2R 39431728 39432255 Length=528;dist2downstream_gene=0;downstream_gene=AGAP003549;dist2upstream_gene=0;upstream_gene=AGAP003549;annotation=UTR5;EnrichmentRep1=4,926336247;EnrichmentRep2=3,226145411;EnrichmentRep3=3,41722773
2R 39490182 39490713 Length=532;dist2downstream_gene=0;downstream_gene=AGAP003559;dist2upstream_gene=0;upstream_gene=AGAP003559;annotation=intron1;EnrichmentRep1=5,752739871;EnrichmentRep2=4,758240697;EnrichmentRep3=4,48004365
2R 39615317 39615980 Length=664;dist2downstream_gene=75807;downstream_gene=AGAP003568;dist2upstream_gene=-71457;upstream_gene=AGAP003567;annotation=intergenic;EnrichmentRep1=13,74257151;EnrichmentRep2=11,59323978;EnrichmentRep3=9,151561441
2R 39727776 39728294 Length=519;dist2downstream_gene=0;downstream_gene=AGAP003570;dist2upstream_gene=0;upstream_gene=AGAP003570;annotation=intron_UTR5;EnrichmentRep1=3,557635936;EnrichmentRep2=3,059876251;EnrichmentRep3=3,208818886
2R 39922830 39923332 Length=503;dist2downstream_gene=0;downstream_gene=AGAP003572;dist2upstream_gene=0;upstream_gene=AGAP003572;annotation=intron3;EnrichmentRep1=13,20915992;EnrichmentRep2=7,990123609;EnrichmentRep3=7,621114875
2R 39927974 39928533 Length=560;dist2downstream_gene=0;downstream_gene=AGAP003572;dist2upstream_gene=0;upstream_gene=AGAP003572;annotation=intron3;EnrichmentRep1=6,076516119;EnrichmentRep2=5,487738634;EnrichmentRep3=4,012439148
2R 39944226 39944782 Length=557;dist2downstream_gene=0;downstream_gene=AGAP003572;dist2upstream_gene=0;upstream_gene=AGAP003572;annotation=intron3;EnrichmentRep1=9,100321824;EnrichmentRep2=6,112069231;EnrichmentRep3=6,682056466
2R 39972781 39973298 Length=518;dist2downstream_gene=0;downstream_gene=AGAP003572;dist2upstream_gene=0;upstream_gene=AGAP003572;annotation=exon;EnrichmentRep1=11,68899544;EnrichmentRep2=10,55573676;EnrichmentRep3=10,16018916
2R 39990379 39990929 Length=551;dist2downstream_gene=0;downstream_gene=AGAP003573;dist2upstream_gene=0;upstream_gene=AGAP003573;annotation=intron4;EnrichmentRep1=5,26872798;EnrichmentRep2=4,962813358;EnrichmentRep3=5,518171688
2R 40005972 40006630 Length=659;dist2downstream_gene=44102;downstream_gene=AGAP029242;dist2upstream_gene=-7248;upstream_gene=AGAP003573;annotation=intergenic;EnrichmentRep1=3,811381431;EnrichmentRep2=3,447695549;EnrichmentRep3=3,179196844
2R 40065510 40066028 Length=519;dist2downstream_gene=18550;downstream_gene=AGAP003575;dist2upstream_gene=-2155;upstream_gene=AGAP029242;annotation=intergenic;EnrichmentRep1=9,77108402;EnrichmentRep2=6,051728731;EnrichmentRep3=11,47162353
2R 40075385 40075887 Length=503;dist2downstream_gene=8691;downstream_gene=AGAP003575;dist2upstream_gene=-12030;upstream_gene=AGAP029242;annotation=intergenic;EnrichmentRep1=6,8129929;EnrichmentRep2=5,040756317;EnrichmentRep3=8,520344643
2R 40088369 40088901 Length=533;dist2downstream_gene=0;downstream_gene=AGAP003576;dist2upstream_gene=0;upstream_gene=AGAP003576;annotation=exon;EnrichmentRep1=7,230696005;EnrichmentRep2=4,390640343;EnrichmentRep3=4,170794034
2R 40196339 40196839 Length=501;dist2downstream_gene=0;downstream_gene=AGAP003579;dist2upstream_gene=0;upstream_gene=AGAP003579;annotation=exon;EnrichmentRep1=8,708692272;EnrichmentRep2=6,647748929;EnrichmentRep3=7,836116941
2R 40214407 40214971 Length=565;dist2downstream_gene=0;downstream_gene=AGAP003579;dist2upstream_gene=0;upstream_gene=AGAP003579;annotation=intron1;EnrichmentRep1=5,276773553;EnrichmentRep2=4,194912647;EnrichmentRep3=5,542084801
2R 40263218 40263886 Length=669;dist2downstream_gene=22623;downstream_gene=AGAP003580;dist2upstream_gene=-10324;upstream_gene=AGAP003579;annotation=intergenic;EnrichmentRep1=7,88259109;EnrichmentRep2=5,793942121;EnrichmentRep3=4,48004365
2R 40457026 40457555 Length=530;dist2downstream_gene=0;downstream_gene=AGAP003604;dist2upstream_gene=0;upstream_gene=AGAP003604;annotation=intron_UTR5;EnrichmentRep1=4,860564445;EnrichmentRep2=4,034914281;EnrichmentRep3=4,045391246
2R 40550002 40550516 Length=515;dist2downstream_gene=496;downstream_gene=AGAP029083;dist2upstream_gene=-7716;upstream_gene=AGAP029085;annotation=intergenic;EnrichmentRep1=5,379234843;EnrichmentRep2=4,58370805;EnrichmentRep3=5,472512528
2R 40595563 40596062 Length=500;dist2downstream_gene=457;downstream_gene=AGAP003623;dist2upstream_gene=-1065;upstream_gene=AGAP003622;annotation=intergenic;EnrichmentRep1=6,590350469;EnrichmentRep2=6,762964502;EnrichmentRep3=9,183559432
2R 40598414 40598938 Length=525;dist2downstream_gene=0;downstream_gene=AGAP003623;dist2upstream_gene=0;upstream_gene=AGAP003623;annotation=intron_UTR5;EnrichmentRep1=9,529433852;EnrichmentRep2=10,70146138;EnrichmentRep3=8,050191115
2R 40624669 40625181 Length=513;dist2downstream_gene=16751;downstream_gene=AGAP003624;dist2upstream_gene=-3303;upstream_gene=AGAP003623;annotation=intergenic;EnrichmentRep1=7,23274701;EnrichmentRep2=3,95405568;EnrichmentRep3=4,662002736
2R 40639474 40639978 Length=505;dist2downstream_gene=1954;downstream_gene=AGAP003624;dist2upstream_gene=-18108;upstream_gene=AGAP003623;annotation=intergenic;EnrichmentRep1=4,419808716;EnrichmentRep2=3,117647471;EnrichmentRep3=4,276562646
2R 40698929 40699471 Length=543;dist2downstream_gene=0;downstream_gene=AGAP003629;dist2upstream_gene=0;upstream_gene=AGAP003629;annotation=exon;EnrichmentRep1=6,223992452;EnrichmentRep2=4,651609017;EnrichmentRep3=5,082693563
2R 40943732 40944267 Length=536;dist2downstream_gene=0;downstream_gene=AGAP003645;dist2upstream_gene=0;upstream_gene=AGAP003645;annotation=intron_UTR5;EnrichmentRep1=6,411042219;EnrichmentRep2=6,170378771;EnrichmentRep3=4,508213158
2R 40952392 40952948 Length=557;dist2downstream_gene=0;downstream_gene=AGAP003647;dist2upstream_gene=0;upstream_gene=AGAP003647;annotation=exon;EnrichmentRep1=9,36308388;EnrichmentRep2=7,183616788;EnrichmentRep3=10,38811411
2R 40989641 40990309 Length=669;dist2downstream_gene=0;downstream_gene=AGAP003649;dist2upstream_gene=0;upstream_gene=AGAP003649;annotation=intron_UTR5;EnrichmentRep1=4,226078518;EnrichmentRep2=3,795213301;EnrichmentRep3=3,577131002
2R 41074275 41074844 Length=570;dist2downstream_gene=0;downstream_gene=AGAP003654,AGAP003655;dist2upstream_gene=0;upstream_gene=AGAP003654,AGAP003655;annotation=exon;EnrichmentRep1=4,037793629;EnrichmentRep2=4,959099322;EnrichmentRep3=4,111987382
2R 41211371 41211871 Length=501;dist2downstream_gene=0;downstream_gene=AGAP003656;dist2upstream_gene=0;upstream_gene=AGAP003656;annotation=exon;EnrichmentRep1=4,406740855;EnrichmentRep2=3,623395246;EnrichmentRep3=3,129692557
2R 41361606 41362145 Length=540;dist2downstream_gene=895;downstream_gene=AGAP003666;dist2upstream_gene=-9410;upstream_gene=AGAP003665;annotation=intergenic;EnrichmentRep1=7,879109975;EnrichmentRep2=6,237750309;EnrichmentRep3=6,083571529
2R 41408243 41408779 Length=537;dist2downstream_gene=57776;downstream_gene=AGAP003669;dist2upstream_gene=-35950;upstream_gene=AGAP003667;annotation=intergenic;EnrichmentRep1=5,437644384;EnrichmentRep2=3,431352846;EnrichmentRep3=3,887789995
2R 41478197 41478793 Length=597;dist2downstream_gene=0;downstream_gene=AGAP003669;dist2upstream_gene=0;upstream_gene=AGAP003669;annotation=intron1;EnrichmentRep1=4,295748086;EnrichmentRep2=5,1224414;EnrichmentRep3=3,306323443
2R 41543198 41543711 Length=514;dist2downstream_gene=8229;downstream_gene=AGAP003670;dist2upstream_gene=-55262;upstream_gene=AGAP003669;annotation=intergenic;EnrichmentRep1=5,987931094;EnrichmentRep2=5,940945035;EnrichmentRep3=7,356955927
2R 41685605 41686110 Length=506;dist2downstream_gene=18559;downstream_gene=AGAP003672;dist2upstream_gene=-119801;upstream_gene=AGAP003671;annotation=intergenic;EnrichmentRep1=9,33775343;EnrichmentRep2=7,427466045;EnrichmentRep3=8,020853435
2R 41718264 41718782 Length=519;dist2downstream_gene=0;downstream_gene=AGAP003672;dist2upstream_gene=0;upstream_gene=AGAP003672;annotation=intron1;EnrichmentRep1=5,501313399;EnrichmentRep2=4,678951838;EnrichmentRep3=4,270624442
2R 41785502 41786037 Length=536;dist2downstream_gene=0;downstream_gene=AGAP003674;dist2upstream_gene=0;upstream_gene=AGAP003674;annotation=intron2;EnrichmentRep1=10,31629;EnrichmentRep2=5,628325526;EnrichmentRep3=7,756272391
2R 41786920 41787429 Length=510;dist2downstream_gene=0;downstream_gene=AGAP003674;dist2upstream_gene=0;upstream_gene=AGAP003674;annotation=intron2;EnrichmentRep1=10,93929277;EnrichmentRep2=7,425272462;EnrichmentRep3=12,15862039
2R 41974448 41975085 Length=638;dist2downstream_gene=34944;downstream_gene=AGAP003686;dist2upstream_gene=-13616;upstream_gene=AGAP013477;annotation=intergenic;EnrichmentRep1=6,608775319;EnrichmentRep2=5,281503625;EnrichmentRep3=5,62483451
2R 42030690 42031204 Length=515;dist2downstream_gene=2019;downstream_gene=AGAP013274;dist2upstream_gene=-2523;upstream_gene=AGAP003687;annotation=intergenic;EnrichmentRep1=8,462177341;EnrichmentRep2=5,425309732;EnrichmentRep3=5,082693563
2R 42172530 42173230 Length=701;dist2downstream_gene=0;downstream_gene=AGAP003702;dist2upstream_gene=0;upstream_gene=AGAP003702;annotation=exon;EnrichmentRep1=5,097699643;EnrichmentRep2=3,636962537;EnrichmentRep3=5,232389096
2R 42210236 42210746 Length=511;dist2downstream_gene=5702;downstream_gene=AGAP003709;dist2upstream_gene=-1305;upstream_gene=AGAP003707;annotation=intergenic;EnrichmentRep1=6,041181386;EnrichmentRep2=6,55134004;EnrichmentRep3=3,73141992
2R 42307434 42308050 Length=617;dist2downstream_gene=0;downstream_gene=AGAP003712,AGAP003713;dist2upstream_gene=0;upstream_gene=AGAP003712,AGAP003713;annotation=UTR5;EnrichmentRep1=6,205341312;EnrichmentRep2=5,216102104;EnrichmentRep3=8,344326907
2R 42408325 42408875 Length=551;dist2downstream_gene=0;downstream_gene=AGAP003715;dist2upstream_gene=0;upstream_gene=AGAP003715;annotation=UTR5;EnrichmentRep1=5,959870556;EnrichmentRep2=3,94795527;EnrichmentRep3=3,947025108
2R 42481764 42482278 Length=515;dist2downstream_gene=0;downstream_gene=AGAP003726;dist2upstream_gene=0;upstream_gene=AGAP003726;annotation=intron_UTR5;EnrichmentRep1=6,548458015;EnrichmentRep2=5,077946519;EnrichmentRep3=4,089266645
2R 42543606 42544127 Length=522;dist2downstream_gene=81609;downstream_gene=AGAP003727;dist2upstream_gene=-44677;upstream_gene=AGAP003726;annotation=intergenic;EnrichmentRep1=3,791980974;EnrichmentRep2=3,406825145;EnrichmentRep3=4,894929151
2R 42556091 42556620 Length=530;dist2downstream_gene=69116;downstream_gene=AGAP003727;dist2upstream_gene=-57162;upstream_gene=AGAP003726;annotation=intergenic;EnrichmentRep1=5,12049914;EnrichmentRep2=4,945609153;EnrichmentRep3=5,434462777
2R 42665230 42665738 Length=509;dist2downstream_gene=0;downstream_gene=AGAP003734;dist2upstream_gene=0;upstream_gene=AGAP003734;annotation=intron_UTR5;EnrichmentRep1=4,352212274;EnrichmentRep2=4,034914281;EnrichmentRep3=5,963390434
2R 42689284 42689834 Length=551;dist2downstream_gene=0;downstream_gene=AGAP029573;dist2upstream_gene=0;upstream_gene=AGAP029573;annotation=intron_UTR5;EnrichmentRep1=5,906484792;EnrichmentRep2=3,892517758;EnrichmentRep3=6,122023554
2R 42750335 42750841 Length=507;dist2downstream_gene=0;downstream_gene=AGAP029573;dist2upstream_gene=0;upstream_gene=AGAP029573;annotation=intron18;EnrichmentRep1=8,249461252;EnrichmentRep2=6,31658705;EnrichmentRep3=6,673198817
2R 43132955 43133477 Length=523;dist2downstream_gene=0;downstream_gene=AGAP003769;dist2upstream_gene=0;upstream_gene=AGAP003769;annotation=intron1;EnrichmentRep1=11,39331451;EnrichmentRep2=8,482279637;EnrichmentRep3=7,570225398
2R 43270106 43270649 Length=544;dist2downstream_gene=4064;downstream_gene=AGAP003784;dist2upstream_gene=-16901;upstream_gene=AGAP003783;annotation=intergenic;EnrichmentRep1=3,825457517;EnrichmentRep2=3,848188237;EnrichmentRep3=6,742188629
2R 43469079 43469683 Length=605;dist2downstream_gene=0;downstream_gene=AGAP003803;dist2upstream_gene=0;upstream_gene=AGAP003803;annotation=exon;EnrichmentRep1=6,462738365;EnrichmentRep2=7,688988216;EnrichmentRep3=6,441483164
2R 43626624 43627230 Length=607;dist2downstream_gene=35182;downstream_gene=AGAP013133;dist2upstream_gene=-65655;upstream_gene=AGAP003807;annotation=intergenic;EnrichmentRep1=5,099994741;EnrichmentRep2=4,221003275;EnrichmentRep3=7,570225398
2R 43843141 43843712 Length=572;dist2downstream_gene=349031;downstream_gene=AGAP003831;dist2upstream_gene=-2417;upstream_gene=AGAP003827;annotation=intergenic;EnrichmentRep1=6,616292092;EnrichmentRep2=4,747036326;EnrichmentRep3=9,366293731
2R 43883985 43884488 Length=504;dist2downstream_gene=308255;downstream_gene=AGAP003831;dist2upstream_gene=-43261;upstream_gene=AGAP003827;annotation=intergenic;EnrichmentRep1=13,15437257;EnrichmentRep2=9,206546218;EnrichmentRep3=11,82683045
2R 43893443 43894017 Length=575;dist2downstream_gene=298726;downstream_gene=AGAP003831;dist2upstream_gene=-52719;upstream_gene=AGAP003827;annotation=intergenic;EnrichmentRep1=4,852792426;EnrichmentRep2=3,459599127;EnrichmentRep3=5,842804505
2R 43912089 43912640 Length=552;dist2downstream_gene=280103;downstream_gene=AGAP003831;dist2upstream_gene=-71365;upstream_gene=AGAP003827;annotation=intergenic;EnrichmentRep1=5,705103248;EnrichmentRep2=4,50829659;EnrichmentRep3=6,855041287
2R 43938422 43938922 Length=501;dist2downstream_gene=253821;downstream_gene=AGAP003831;dist2upstream_gene=-97698;upstream_gene=AGAP003827;annotation=intergenic;EnrichmentRep1=9,910659823;EnrichmentRep2=8,40408975;EnrichmentRep3=9,160183688
2R 44202588 44203189 Length=602;dist2downstream_gene=0;downstream_gene=AGAP003831;dist2upstream_gene=0;upstream_gene=AGAP003831;annotation=intron_UTR5;EnrichmentRep1=5,603449769;EnrichmentRep2=5,415218776;EnrichmentRep3=7,468564905
2R 44203170 44203716 Length=547;dist2downstream_gene=0;downstream_gene=AGAP003831;dist2upstream_gene=0;upstream_gene=AGAP003831;annotation=intron_UTR5;EnrichmentRep1=4,242452568;EnrichmentRep2=3,82745308;EnrichmentRep3=5,247637525
2R 44249378 44249881 Length=504;dist2downstream_gene=0;downstream_gene=AGAP003839;dist2upstream_gene=0;upstream_gene=AGAP003839;annotation=intron_UTR5;EnrichmentRep1=4,363491396;EnrichmentRep2=4,154203064;EnrichmentRep3=4,871832827
2R 44284796 44285312 Length=517;dist2downstream_gene=6775;downstream_gene=AGAP003842;dist2upstream_gene=-21212;upstream_gene=AGAP003841;annotation=intergenic;EnrichmentRep1=9,358037043;EnrichmentRep2=6,8825959;EnrichmentRep3=11,37348692
2R 44313704 44314212 Length=509;dist2downstream_gene=0;downstream_gene=AGAP003844;dist2upstream_gene=0;upstream_gene=AGAP003844;annotation=intron1;EnrichmentRep1=12,62949368;EnrichmentRep2=6,899608287;EnrichmentRep3=15,02599806
2R 44375541 44376188 Length=648;dist2downstream_gene=14904;downstream_gene=AGAP003849;dist2upstream_gene=-246;upstream_gene=AGAP013408;annotation=intergenic;EnrichmentRep1=4,685140576;EnrichmentRep2=3,157707534;EnrichmentRep3=4,837418935
2R 44391674 44392267 Length=594;dist2downstream_gene=0;downstream_gene=AGAP003849;dist2upstream_gene=0;upstream_gene=AGAP003849;annotation=exon;EnrichmentRep1=11,62195248;EnrichmentRep2=8,865747246;EnrichmentRep3=6,242186271
2R 44394169 44394690 Length=522;dist2downstream_gene=0;downstream_gene=AGAP003849;dist2upstream_gene=0;upstream_gene=AGAP003849;annotation=exon;EnrichmentRep1=11,14174326;EnrichmentRep2=6,713114454;EnrichmentRep3=6,813160838
2R 44506647 44507191 Length=545;dist2downstream_gene=48849;downstream_gene=AGAP003851;dist2upstream_gene=-4100;upstream_gene=AGAP013134;annotation=intergenic;EnrichmentRep1=5,502405463;EnrichmentRep2=3,878015004;EnrichmentRep3=3,137813291
2R 44652212 44652762 Length=551;dist2downstream_gene=0;downstream_gene=AGAP003858;dist2upstream_gene=0;upstream_gene=AGAP003858;annotation=exon;EnrichmentRep1=6,321633399;EnrichmentRep2=4,683508349;EnrichmentRep3=4,181270917
2R 44678240 44678754 Length=515;dist2downstream_gene=969;downstream_gene=AGAP003863;dist2upstream_gene=-173;upstream_gene=AGAP003861;annotation=intergenic;EnrichmentRep1=10,81356839;EnrichmentRep2=7,478639254;EnrichmentRep3=12,05003279
2R 44835633 44836173 Length=541;dist2downstream_gene=10481;downstream_gene=AGAP003872;dist2upstream_gene=-45576;upstream_gene=AGAP003871;annotation=intergenic;EnrichmentRep1=4,663875907;EnrichmentRep2=4,36892567;EnrichmentRep3=4,688221288
2R 44847639 44848157 Length=519;dist2downstream_gene=0;downstream_gene=AGAP003872;dist2upstream_gene=0;upstream_gene=AGAP003872;annotation=exon;EnrichmentRep1=6,652009905;EnrichmentRep2=4,210426551;EnrichmentRep3=4,940661821
2R 45129866 45130386 Length=521;dist2downstream_gene=56663;downstream_gene=AGAP029801;dist2upstream_gene=-46045;upstream_gene=AGAP003879;annotation=intergenic;EnrichmentRep1=7,262500244;EnrichmentRep2=5,999067019;EnrichmentRep3=6,192822744
2R 45617014 45617514 Length=501;dist2downstream_gene=0;downstream_gene=AGAP003892;dist2upstream_gene=0;upstream_gene=AGAP003892;annotation=intron_UTR5;EnrichmentRep1=4,862752477;EnrichmentRep2=4,289062178;EnrichmentRep3=5,177079759
2R 45618749 45619258 Length=510;dist2downstream_gene=0;downstream_gene=AGAP003892;dist2upstream_gene=0;upstream_gene=AGAP003892;annotation=intron1;EnrichmentRep1=8,629998483;EnrichmentRep2=5,076556951;EnrichmentRep3=8,431237808
2R 45671074 45671775 Length=702;dist2downstream_gene=0;downstream_gene=AGAP003893;dist2upstream_gene=0;upstream_gene=AGAP003893;annotation=intron_UTR5;EnrichmentRep1=5,252138269;EnrichmentRep2=3,978003834;EnrichmentRep3=4,518390774
2R 45677028 45677701 Length=674;dist2downstream_gene=0;downstream_gene=AGAP003894;dist2upstream_gene=0;upstream_gene=AGAP003894;annotation=exon;EnrichmentRep1=4,019361019;EnrichmentRep2=4,153340228;EnrichmentRep3=3,196672554
2R 45692923 45693440 Length=518;dist2downstream_gene=0;downstream_gene=AGAP003896;dist2upstream_gene=0;upstream_gene=AGAP003896;annotation=intron_UTR5;EnrichmentRep1=9,520621389;EnrichmentRep2=6,193443745;EnrichmentRep3=6,2521601
2R 45700587 45701110 Length=524;dist2downstream_gene=0;downstream_gene=AGAP003898;dist2upstream_gene=0;upstream_gene=AGAP003898;annotation=exon;EnrichmentRep1=14,20381172;EnrichmentRep2=10,04336131;EnrichmentRep3=15,4373325
2R 45749404 45749945 Length=542;dist2downstream_gene=0;downstream_gene=AGAP003901;dist2upstream_gene=0;upstream_gene=AGAP003901;annotation=intron_UTR5;EnrichmentRep1=5,72117051;EnrichmentRep2=3,513069959;EnrichmentRep3=4,111987382
2R 45776413 45776916 Length=504;dist2downstream_gene=0;downstream_gene=AGAP003906;dist2upstream_gene=0;upstream_gene=AGAP003906;annotation=exon;EnrichmentRep1=4,979870741;EnrichmentRep2=5,660212317;EnrichmentRep3=5,185000574
2R 46159666 46160177 Length=512;dist2downstream_gene=0;downstream_gene=AGAP003914;dist2upstream_gene=0;upstream_gene=AGAP003914;annotation=intron1;EnrichmentRep1=5,586630137;EnrichmentRep2=4,633507514;EnrichmentRep3=6,122023554
2R 46166391 46166894 Length=504;dist2downstream_gene=0;downstream_gene=AGAP003914;dist2upstream_gene=0;upstream_gene=AGAP003914;annotation=intron_UTR5;EnrichmentRep1=12,05634582;EnrichmentRep2=9,251772507;EnrichmentRep3=12,70382798
2R 46278593 46279099 Length=507;dist2downstream_gene=0;downstream_gene=AGAP003921;dist2upstream_gene=0;upstream_gene=AGAP003921;annotation=exon;EnrichmentRep1=6,930483191;EnrichmentRep2=5,309955398;EnrichmentRep3=4,579399424
2R 46291138 46291753 Length=616;dist2downstream_gene=0;downstream_gene=AGAP003922;dist2upstream_gene=0;upstream_gene=AGAP003922;annotation=exon;EnrichmentRep1=7,052565459;EnrichmentRep2=5,753526667;EnrichmentRep3=7,266447174
2R 46407202 46407710 Length=509;dist2downstream_gene=0;downstream_gene=AGAP003931;dist2upstream_gene=0;upstream_gene=AGAP003931;annotation=intron1;EnrichmentRep1=3,498969484;EnrichmentRep2=3,956081617;EnrichmentRep3=6,559331971
2R 46460232 46460731 Length=500;dist2downstream_gene=39033;downstream_gene=AGAP003933;dist2upstream_gene=-24802;upstream_gene=AGAP003931;annotation=intergenic;EnrichmentRep1=7,434576796;EnrichmentRep2=6,058691301;EnrichmentRep3=8,041985658
2R 46461022 46461556 Length=535;dist2downstream_gene=38208;downstream_gene=AGAP003933;dist2upstream_gene=-25592;upstream_gene=AGAP003931;annotation=intergenic;EnrichmentRep1=8,086827179;EnrichmentRep2=6,32913305;EnrichmentRep3=8,219176916
2R 46469010 46469516 Length=507;dist2downstream_gene=30248;downstream_gene=AGAP003933;dist2upstream_gene=-33580;upstream_gene=AGAP003931;annotation=intergenic;EnrichmentRep1=5,363679349;EnrichmentRep2=4,791019646;EnrichmentRep3=6,73331937
2R 46573589 46574146 Length=558;dist2downstream_gene=0;downstream_gene=AGAP003940;dist2upstream_gene=0;upstream_gene=AGAP003940;annotation=intron1;EnrichmentRep1=7,802572881;EnrichmentRep2=5,659227894;EnrichmentRep3=8,197402625
2R 46574330 46574844 Length=515;dist2downstream_gene=0;downstream_gene=AGAP003940;dist2upstream_gene=0;upstream_gene=AGAP003940;annotation=intron1;EnrichmentRep1=7,532216716;EnrichmentRep2=4,699426715;EnrichmentRep3=5,785165773
2R 46586893 46587512 Length=620;dist2downstream_gene=0;downstream_gene=AGAP003940;dist2upstream_gene=0;upstream_gene=AGAP003940;annotation=intron1;EnrichmentRep1=6,783187812;EnrichmentRep2=6,132422925;EnrichmentRep3=8,193045192
2R 46588218 46588781 Length=564;dist2downstream_gene=0;downstream_gene=AGAP003940;dist2upstream_gene=0;upstream_gene=AGAP003940;annotation=intron1;EnrichmentRep1=5,004449808;EnrichmentRep2=5,24928115;EnrichmentRep3=6,55548759
2R 46619572 46620133 Length=562;dist2downstream_gene=0;downstream_gene=AGAP003943;dist2upstream_gene=0;upstream_gene=AGAP003943;annotation=exon;EnrichmentRep1=10,371095;EnrichmentRep2=5,629759446;EnrichmentRep3=4,164649231
2R 46778167 46778729 Length=563;dist2downstream_gene=229961;downstream_gene=AGAP003960;dist2upstream_gene=-38075;upstream_gene=AGAP003945;annotation=intergenic;EnrichmentRep1=5,132781035;EnrichmentRep2=4,638828851;EnrichmentRep3=3,8820482
2R 46901332 46901865 Length=534;dist2downstream_gene=106825;downstream_gene=AGAP003960;dist2upstream_gene=-161240;upstream_gene=AGAP003945;annotation=intergenic;EnrichmentRep1=4,981849173;EnrichmentRep2=4,501534249;EnrichmentRep3=4,359952951
2R 46905414 46905945 Length=532;dist2downstream_gene=102745;downstream_gene=AGAP003960;dist2upstream_gene=-165322;upstream_gene=AGAP003945;annotation=intergenic;EnrichmentRep1=5,966594864;EnrichmentRep2=4,879759305;EnrichmentRep3=5,935720871
2R 47042519 47043058 Length=540;dist2downstream_gene=27108;downstream_gene=AGAP003963;dist2upstream_gene=-12859;upstream_gene=AGAP003962;annotation=intergenic;EnrichmentRep1=7,000533761;EnrichmentRep2=5,590129641;EnrichmentRep3=5,394162901
2R 47433573 47434075 Length=503;dist2downstream_gene=1281;downstream_gene=AGAP003977;dist2upstream_gene=-4683;upstream_gene=AGAP003976;annotation=intergenic;EnrichmentRep1=7,059268899;EnrichmentRep2=5,84229179;EnrichmentRep3=3,947031043
2R 47464090 47464617 Length=528;dist2downstream_gene=0;downstream_gene=AGAP003979;dist2upstream_gene=0;upstream_gene=AGAP003979;annotation=exon;EnrichmentRep1=6,367303061;EnrichmentRep2=6,001376365;EnrichmentRep3=7,693442653
2R 47550127 47550665 Length=539;dist2downstream_gene=0;downstream_gene=AGAP003989;dist2upstream_gene=0;upstream_gene=AGAP003989;annotation=exon;EnrichmentRep1=6,181360356;EnrichmentRep2=4,614005248;EnrichmentRep3=5,293579528
2R 47559568 47560075 Length=508;dist2downstream_gene=0;downstream_gene=AGAP003991;dist2upstream_gene=0;upstream_gene=AGAP003991;annotation=exon;EnrichmentRep1=3,995213937;EnrichmentRep2=3,216405328;EnrichmentRep3=4,309928771
2R 47596816 47597330 Length=515;dist2downstream_gene=0;downstream_gene=AGAP003992;dist2upstream_gene=0;upstream_gene=AGAP003992;annotation=exon;EnrichmentRep1=5,844965853;EnrichmentRep2=4,505693692;EnrichmentRep3=5,575651053
2R 47643005 47643548 Length=544;dist2downstream_gene=5127;downstream_gene=AGAP003995;dist2upstream_gene=-41;upstream_gene=AGAP013004;annotation=intergenic;EnrichmentRep1=5,252138269;EnrichmentRep2=4,462378451;EnrichmentRep3=5,748037753
2R 47652492 47653212 Length=721;dist2downstream_gene=0;downstream_gene=AGAP013118;dist2upstream_gene=0;upstream_gene=AGAP013118;annotation=exon;EnrichmentRep1=3,614553435;EnrichmentRep2=4,1098135;EnrichmentRep3=6,227331456
2R 47791758 47792281 Length=524;dist2downstream_gene=0;downstream_gene=AGAP004000;dist2upstream_gene=0;upstream_gene=AGAP004000;annotation=intron_UTR5;EnrichmentRep1=9,158858262;EnrichmentRep2=6,777540538;EnrichmentRep3=14,58257869
2R 48082999 48083603 Length=605;dist2downstream_gene=41513;downstream_gene=AGAP004033;dist2upstream_gene=-37604;upstream_gene=AGAP004032;annotation=intergenic;EnrichmentRep1=4,084824356;EnrichmentRep2=4,018111111;EnrichmentRep3=3,509769896
2R 48175906 48176451 Length=546;dist2downstream_gene=0;downstream_gene=AGAP004034;dist2upstream_gene=0;upstream_gene=AGAP004034;annotation=exon;EnrichmentRep1=8,929569616;EnrichmentRep2=7,560279478;EnrichmentRep3=6,919668701
2R 48329472 48330176 Length=705;dist2downstream_gene=0;downstream_gene=AGAP004039;dist2upstream_gene=0;upstream_gene=AGAP004039;annotation=exon;EnrichmentRep1=6,828645524;EnrichmentRep2=3,68195722;EnrichmentRep3=4,080442021
2R 48331305 48331821 Length=517;dist2downstream_gene=0;downstream_gene=AGAP004039;dist2upstream_gene=0;upstream_gene=AGAP004039;annotation=exon;EnrichmentRep1=15,56272098;EnrichmentRep2=9,873572343;EnrichmentRep3=10,17120074
2R 48371131 48371675 Length=545;dist2downstream_gene=47956;downstream_gene=AGAP013096;dist2upstream_gene=-29635;upstream_gene=AGAP004039;annotation=intergenic;EnrichmentRep1=7,159557187;EnrichmentRep2=5,716466005;EnrichmentRep3=4,969352132
2R 48431523 48432046 Length=524;dist2downstream_gene=93490;downstream_gene=AGAP004046;dist2upstream_gene=-6093;upstream_gene=AGAP013096;annotation=intergenic;EnrichmentRep1=8,795376584;EnrichmentRep2=5,836097291;EnrichmentRep3=8,486993401
2R 48501304 48501818 Length=515;dist2downstream_gene=23718;downstream_gene=AGAP004046;dist2upstream_gene=-75874;upstream_gene=AGAP013096;annotation=intergenic;EnrichmentRep1=7,116910389;EnrichmentRep2=5,444130277;EnrichmentRep3=5,071009619
2R 48565163 48565906 Length=744;dist2downstream_gene=0;downstream_gene=AGAP004046;dist2upstream_gene=0;upstream_gene=AGAP004046;annotation=intron_UTR5;EnrichmentRep1=5,494366841;EnrichmentRep2=3,458433961;EnrichmentRep3=3,496436712
2R 48583148 48583650 Length=503;dist2downstream_gene=0;downstream_gene=AGAP004046;dist2upstream_gene=0;upstream_gene=AGAP004046;annotation=intron_UTR5;EnrichmentRep1=6,984919726;EnrichmentRep2=4,413126068;EnrichmentRep3=5,601527037
2R 48596471 48597056 Length=586;dist2downstream_gene=0;downstream_gene=AGAP004046;dist2upstream_gene=0;upstream_gene=AGAP004046;annotation=intron_UTR5;EnrichmentRep1=11,45166391;EnrichmentRep2=8,776509347;EnrichmentRep3=11,2891899
2R 48611495 48612023 Length=529;dist2downstream_gene=0;downstream_gene=AGAP004046;dist2upstream_gene=0;upstream_gene=AGAP004046;annotation=intron_UTR5;EnrichmentRep1=4,977230411;EnrichmentRep2=4,388527529;EnrichmentRep3=4,871832827
2R 48634389 48634965 Length=577;dist2downstream_gene=0;downstream_gene=AGAP004049;dist2upstream_gene=0;upstream_gene=AGAP004049;annotation=exon;EnrichmentRep1=4,438307651;EnrichmentRep2=4,373936816;EnrichmentRep3=4,151921199
2R 48698868 48699555 Length=688;dist2downstream_gene=4109;downstream_gene=AGAP004050;dist2upstream_gene=-61401;upstream_gene=AGAP004049;annotation=intergenic;EnrichmentRep1=7,495904082;EnrichmentRep2=4,458887293;EnrichmentRep3=7,63741221
2R 48910894 48911432 Length=539;dist2downstream_gene=0;downstream_gene=AGAP004052;dist2upstream_gene=0;upstream_gene=AGAP004052;annotation=intron_UTR5;EnrichmentRep1=6,591174273;EnrichmentRep2=5,790448886;EnrichmentRep3=5,635904482
2R 48979539 48980064 Length=526;dist2downstream_gene=66211;downstream_gene=AGAP004054;dist2upstream_gene=-31671;upstream_gene=AGAP004052;annotation=intergenic;EnrichmentRep1=4,336924252;EnrichmentRep2=3,64534683;EnrichmentRep3=3,490488308
2R 49107067 49107665 Length=599;dist2downstream_gene=150593;downstream_gene=AGAP004059;dist2upstream_gene=-6002;upstream_gene=AGAP004057;annotation=intergenic;EnrichmentRep1=5,480193938;EnrichmentRep2=4,108636689;EnrichmentRep3=7,883548952
2R 49135927 49136430 Length=504;dist2downstream_gene=121828;downstream_gene=AGAP004059;dist2upstream_gene=-34862;upstream_gene=AGAP004057;annotation=intergenic;EnrichmentRep1=4,541065401;EnrichmentRep2=3,845512944;EnrichmentRep3=7,434352034
2R 49171737 49172359 Length=623;dist2downstream_gene=85899;downstream_gene=AGAP004059;dist2upstream_gene=-70672;upstream_gene=AGAP004057;annotation=intergenic;EnrichmentRep1=5,871107089;EnrichmentRep2=4,424844974;EnrichmentRep3=3,208818886
2R 49174101 49174684 Length=584;dist2downstream_gene=83574;downstream_gene=AGAP004059;dist2upstream_gene=-73036;upstream_gene=AGAP004057;annotation=intergenic;EnrichmentRep1=5,446657795;EnrichmentRep2=4,24915132;EnrichmentRep3=4,455612515
2R 49186993 49187542 Length=550;dist2downstream_gene=70716;downstream_gene=AGAP004059;dist2upstream_gene=-85928;upstream_gene=AGAP004057;annotation=intergenic;EnrichmentRep1=7,062927428;EnrichmentRep2=4,427335053;EnrichmentRep3=5,290525538
2R 49235812 49236321 Length=510;dist2downstream_gene=21937;downstream_gene=AGAP004059;dist2upstream_gene=-134747;upstream_gene=AGAP004057;annotation=intergenic;EnrichmentRep1=4,736563942;EnrichmentRep2=3,750696567;EnrichmentRep3=3,555900852
2R 49243156 49243711 Length=556;dist2downstream_gene=14547;downstream_gene=AGAP004059;dist2upstream_gene=-142091;upstream_gene=AGAP004057;annotation=intergenic;EnrichmentRep1=6,415135455;EnrichmentRep2=6,127156707;EnrichmentRep3=7,693442653
2R 49318343 49318976 Length=634;dist2downstream_gene=0;downstream_gene=AGAP004066;dist2upstream_gene=0;upstream_gene=AGAP004066;annotation=intron9;EnrichmentRep1=4,76073546;EnrichmentRep2=3,425804396;EnrichmentRep3=4,268134361
2R 49347096 49347611 Length=516;dist2downstream_gene=0;downstream_gene=AGAP004066;dist2upstream_gene=0;upstream_gene=AGAP004066;annotation=intron3;EnrichmentRep1=17,86675065;EnrichmentRep2=9,124765764;EnrichmentRep3=19,48426562
2R 49347613 49348116 Length=504;dist2downstream_gene=0;downstream_gene=AGAP004066;dist2upstream_gene=0;upstream_gene=AGAP004066;annotation=intron3;EnrichmentRep1=13,22740403;EnrichmentRep2=7,629156401;EnrichmentRep3=8,47754347
2R 49486034 49486584 Length=551;dist2downstream_gene=0;downstream_gene=AGAP004071;dist2upstream_gene=0;upstream_gene=AGAP004071;annotation=intron1;EnrichmentRep1=5,433534463;EnrichmentRep2=3,89080184;EnrichmentRep3=5,341834806
2R 49536753 49537255 Length=503;dist2downstream_gene=0;downstream_gene=AGAP004088;dist2upstream_gene=0;upstream_gene=AGAP004088;annotation=exon;EnrichmentRep1=6,153169762;EnrichmentRep2=3,689621479;EnrichmentRep3=6,502808275
2R 49632565 49633115 Length=551;dist2downstream_gene=0;downstream_gene=AGAP013315;dist2upstream_gene=0;upstream_gene=AGAP013315;annotation=intron3;EnrichmentRep1=6,022884923;EnrichmentRep2=5,54609895;EnrichmentRep3=5,542084801
2R 49685752 49686374 Length=623;dist2downstream_gene=0;downstream_gene=AGAP004092;dist2upstream_gene=0;upstream_gene=AGAP004092;annotation=UTR5;EnrichmentRep1=9,465074429;EnrichmentRep2=5,221960355;EnrichmentRep3=6,925092507
2R 49868454 49869018 Length=565;dist2downstream_gene=0;downstream_gene=AGAP004106;dist2upstream_gene=0;upstream_gene=AGAP004106;annotation=intron1;EnrichmentRep1=9,371777411;EnrichmentRep2=4,706176023;EnrichmentRep3=4,886531029
2R 49871195 49871694 Length=500;dist2downstream_gene=0;downstream_gene=AGAP004106;dist2upstream_gene=0;upstream_gene=AGAP004106;annotation=intron1;EnrichmentRep1=6,22711207;EnrichmentRep2=5,357627076;EnrichmentRep3=6,153829107
2R 49932919 49933473 Length=555;dist2downstream_gene=0;downstream_gene=AGAP004106;dist2upstream_gene=0;upstream_gene=AGAP004106;annotation=exon;EnrichmentRep1=8,309483878;EnrichmentRep2=5,202659652;EnrichmentRep3=6,536475574
2R 50089037 50089543 Length=507;dist2downstream_gene=0;downstream_gene=AGAP013081;dist2upstream_gene=0;upstream_gene=AGAP013081;annotation=intron_UTR5;EnrichmentRep1=5,603911975;EnrichmentRep2=3,462498745;EnrichmentRep3=5,01274352
2R 50099283 50099868 Length=586;dist2downstream_gene=0;downstream_gene=AGAP004112;dist2upstream_gene=0;upstream_gene=AGAP004112;annotation=exon;EnrichmentRep1=6,594870986;EnrichmentRep2=6,102222174;EnrichmentRep3=5,485455223
2R 50169567 50170081 Length=515;dist2downstream_gene=0;downstream_gene=AGAP004116;dist2upstream_gene=0;upstream_gene=AGAP004116;annotation=intron1;EnrichmentRep1=6,847846617;EnrichmentRep2=4,710164869;EnrichmentRep3=4,390979491
2R 50279277 50279797 Length=521;dist2downstream_gene=0;downstream_gene=AGAP004119;dist2upstream_gene=0;upstream_gene=AGAP004119;annotation=intron1;EnrichmentRep1=3,361621376;EnrichmentRep2=3,297249022;EnrichmentRep3=3,73486884
2R 50334352 50334865 Length=514;dist2downstream_gene=0;downstream_gene=AGAP004122;dist2upstream_gene=0;upstream_gene=AGAP004122;annotation=UTR5;EnrichmentRep1=5,014895318;EnrichmentRep2=5,251208043;EnrichmentRep3=4,136142077
2R 50367681 50368187 Length=507;dist2downstream_gene=16167;downstream_gene=AGAP004124;dist2upstream_gene=-13350;upstream_gene=AGAP004123;annotation=intergenic;EnrichmentRep1=6,818082799;EnrichmentRep2=5,770093923;EnrichmentRep3=3,566424761
2R 50456858 50457431 Length=574;dist2downstream_gene=33956;downstream_gene=AGAP004129;dist2upstream_gene=-6583;upstream_gene=AGAP004128;annotation=intergenic;EnrichmentRep1=7,0238023;EnrichmentRep2=6,329437423;EnrichmentRep3=5,672789226
2R 50462562 50463070 Length=509;dist2downstream_gene=28317;downstream_gene=AGAP004129;dist2upstream_gene=-12287;upstream_gene=AGAP004128;annotation=intergenic;EnrichmentRep1=7,608093265;EnrichmentRep2=5,721620552;EnrichmentRep3=7,483927235
2R 50719716 50720242 Length=527;dist2downstream_gene=0;downstream_gene=AGAP004144;dist2upstream_gene=0;upstream_gene=AGAP004144;annotation=exon;EnrichmentRep1=8,40459718;EnrichmentRep2=7,330651745;EnrichmentRep3=9,646540208
2R 50730006 50730542 Length=537;dist2downstream_gene=0;downstream_gene=AGAP004144;dist2upstream_gene=0;upstream_gene=AGAP004144;annotation=exon;EnrichmentRep1=5,69289349;EnrichmentRep2=3,980873179;EnrichmentRep3=5,057981615
2R 50737458 50737978 Length=521;dist2downstream_gene=0;downstream_gene=AGAP004146;dist2upstream_gene=0;upstream_gene=AGAP004146;annotation=exon;EnrichmentRep1=7,034355089;EnrichmentRep2=5,896703839;EnrichmentRep3=4,390411216
2R 50869003 50869531 Length=529;dist2downstream_gene=0;downstream_gene=AGAP004154;dist2upstream_gene=0;upstream_gene=AGAP004154;annotation=intron1;EnrichmentRep1=6,591174273;EnrichmentRep2=4,737501126;EnrichmentRep3=3,509769896
2R 51120225 51120751 Length=527;dist2downstream_gene=0;downstream_gene=AGAP004169;dist2upstream_gene=0;upstream_gene=AGAP004169;annotation=intron6;EnrichmentRep1=5,944019607;EnrichmentRep2=4,459398473;EnrichmentRep3=6,644812713
2R 51155648 51156231 Length=584;dist2downstream_gene=55359;downstream_gene=AGAP004170;dist2upstream_gene=-8367;upstream_gene=AGAP004169;annotation=intergenic;EnrichmentRep1=9,425100909;EnrichmentRep2=7,135425638;EnrichmentRep3=12,42780382
2R 51526592 51527319 Length=728;dist2downstream_gene=13726;downstream_gene=AGAP004188;dist2upstream_gene=-77297;upstream_gene=AGAP004184;annotation=intergenic;EnrichmentRep1=7,25348238;EnrichmentRep2=5,085252165;EnrichmentRep3=5,621051847
2R 51537556 51538077 Length=522;dist2downstream_gene=2968;downstream_gene=AGAP004188;dist2upstream_gene=-88261;upstream_gene=AGAP004184;annotation=intergenic;EnrichmentRep1=3,612632363;EnrichmentRep2=3,39353855;EnrichmentRep3=3,076280374
2R 51567527 51568249 Length=723;dist2downstream_gene=51633;downstream_gene=AGAP004189;dist2upstream_gene=-16568;upstream_gene=AGAP004188;annotation=intergenic;EnrichmentRep1=5,112594654;EnrichmentRep2=3,883355859;EnrichmentRep3=3,281928313
2R 51590693 51591198 Length=506;dist2downstream_gene=28684;downstream_gene=AGAP004189;dist2upstream_gene=-39734;upstream_gene=AGAP004188;annotation=intergenic;EnrichmentRep1=4,781478797;EnrichmentRep2=3,387400314;EnrichmentRep3=4,077443928
2R 51837236 51837775 Length=540;dist2downstream_gene=17042;downstream_gene=AGAP004204;dist2upstream_gene=-44749;upstream_gene=AGAP004203;annotation=intergenic;EnrichmentRep1=4,579602888;EnrichmentRep2=3,785554343;EnrichmentRep3=4,089266645
2R 51861654 51862157 Length=504;dist2downstream_gene=0;downstream_gene=AGAP004206;dist2upstream_gene=0;upstream_gene=AGAP004206;annotation=exon;EnrichmentRep1=5,551976261;EnrichmentRep2=3,550281669;EnrichmentRep3=4,835435835
2R 51922980 51923590 Length=611;dist2downstream_gene=0;downstream_gene=AGAP004211;dist2upstream_gene=0;upstream_gene=AGAP004211;annotation=intron1;EnrichmentRep1=7,193119191;EnrichmentRep2=4,755163946;EnrichmentRep3=6,188217212
2R 52465209 52465741 Length=533;dist2downstream_gene=0;downstream_gene=AGAP004229;dist2upstream_gene=0;upstream_gene=AGAP004229;annotation=exon;EnrichmentRep1=4,530762968;EnrichmentRep2=4,308044724;EnrichmentRep3=5,849967712
2R 52572686 52573194 Length=509;dist2downstream_gene=0;downstream_gene=AGAP004230;dist2upstream_gene=0;upstream_gene=AGAP004230;annotation=intron2;EnrichmentRep1=10,16114973;EnrichmentRep2=7,713121315;EnrichmentRep3=13,00197891
2R 52611561 52612093 Length=533;dist2downstream_gene=258573;downstream_gene=AGAP004232;dist2upstream_gene=-23417;upstream_gene=AGAP004230;annotation=intergenic;EnrichmentRep1=4,320776509;EnrichmentRep2=4,099399532;EnrichmentRep3=3,30826387
2R 52693032 52693645 Length=614;dist2downstream_gene=177021;downstream_gene=AGAP004232;dist2upstream_gene=-104888;upstream_gene=AGAP004230;annotation=intergenic;EnrichmentRep1=6,322557606;EnrichmentRep2=4,728682085;EnrichmentRep3=5,338077698
2R 52931236 52931959 Length=724;dist2downstream_gene=0;downstream_gene=AGAP004233;dist2upstream_gene=0;upstream_gene=AGAP004233;annotation=exon;EnrichmentRep1=5,191193457;EnrichmentRep2=3,693560256;EnrichmentRep3=4,91792047
2R 52970863 52971475 Length=613;dist2downstream_gene=0;downstream_gene=AGAP004239;dist2upstream_gene=0;upstream_gene=AGAP004239;annotation=exon;EnrichmentRep1=3,506938675;EnrichmentRep2=3,257827306;EnrichmentRep3=4,510315328
2R 53082716 53083257 Length=542;dist2downstream_gene=19051;downstream_gene=AGAP004244;dist2upstream_gene=-79844;upstream_gene=AGAP013349;annotation=intergenic;EnrichmentRep1=6,763064003;EnrichmentRep2=3,554024174;EnrichmentRep3=3,824169093
2R 53097120 53097701 Length=582;dist2downstream_gene=4607;downstream_gene=AGAP004244;dist2upstream_gene=-94248;upstream_gene=AGAP013349;annotation=intergenic;EnrichmentRep1=4,385772187;EnrichmentRep2=3,347366569;EnrichmentRep3=4,430916064
2R 53236562 53237121 Length=560;dist2downstream_gene=847;downstream_gene=AGAP004249;dist2upstream_gene=-9974;upstream_gene=AGAP012988;annotation=intergenic;EnrichmentRep1=7,036384026;EnrichmentRep2=5,554110199;EnrichmentRep3=3,835334377
2R 53285129 53285755 Length=627;dist2downstream_gene=0;downstream_gene=AGAP004251;dist2upstream_gene=0;upstream_gene=AGAP004251;annotation=intron_UTR5;EnrichmentRep1=4,469001724;EnrichmentRep2=3,520137611;EnrichmentRep3=4,340967417
2R 53411246 53411790 Length=545;dist2downstream_gene=21752;downstream_gene=AGAP004259;dist2upstream_gene=-10585;upstream_gene=AGAP004258;annotation=intergenic;EnrichmentRep1=3,940675608;EnrichmentRep2=3,049548899;EnrichmentRep3=4,748127631
2R 53484252 53484806 Length=555;dist2downstream_gene=0;downstream_gene=AGAP013139;dist2upstream_gene=0;upstream_gene=AGAP013139;annotation=exon;EnrichmentRep1=10,74749033;EnrichmentRep2=7,053811875;EnrichmentRep3=10,38842865
2R 53491317 53491872 Length=556;dist2downstream_gene=0;downstream_gene=AGAP004265;dist2upstream_gene=0;upstream_gene=AGAP004265;annotation=exon;EnrichmentRep1=5,010487029;EnrichmentRep2=3,513069959;EnrichmentRep3=3,801591444
2R 53551046 53551719 Length=674;dist2downstream_gene=0;downstream_gene=AGAP004273;dist2upstream_gene=0;upstream_gene=AGAP004273;annotation=intron2;EnrichmentRep1=5,384797744;EnrichmentRep2=4,645956347;EnrichmentRep3=6,343672914
2R 53555778 53556282 Length=505;dist2downstream_gene=0;downstream_gene=AGAP004273;dist2upstream_gene=0;upstream_gene=AGAP004273;annotation=intron2;EnrichmentRep1=7,573067927;EnrichmentRep2=5,380262832;EnrichmentRep3=6,195111484
2R 53596786 53597292 Length=507;dist2downstream_gene=121830;downstream_gene=AGAP004280;dist2upstream_gene=-18794;upstream_gene=AGAP029200;annotation=intergenic;EnrichmentRep1=8,386257952;EnrichmentRep2=6,341800565;EnrichmentRep3=6,230716984
2R 53644279 53644797 Length=519;dist2downstream_gene=74325;downstream_gene=AGAP004280;dist2upstream_gene=-66287;upstream_gene=AGAP029200;annotation=intergenic;EnrichmentRep1=6,146514449;EnrichmentRep2=4,600440933;EnrichmentRep3=5,338970838
2R 53658534 53659228 Length=695;dist2downstream_gene=59894;downstream_gene=AGAP004280;dist2upstream_gene=-80542;upstream_gene=AGAP029200;annotation=intergenic;EnrichmentRep1=8,790568599;EnrichmentRep2=5,731485221;EnrichmentRep3=5,527599919
2R 53696291 53696807 Length=517;dist2downstream_gene=22315;downstream_gene=AGAP004280;dist2upstream_gene=-118299;upstream_gene=AGAP029200;annotation=intergenic;EnrichmentRep1=5,905018405;EnrichmentRep2=4,693501937;EnrichmentRep3=4,729299966
2R 53917630 53918154 Length=525;dist2downstream_gene=0;downstream_gene=AGAP013057;dist2upstream_gene=0;upstream_gene=AGAP013057;annotation=intron_UTR5;EnrichmentRep1=6,32220118;EnrichmentRep2=5,741594625;EnrichmentRep3=5,113884361
2R 53972474 53972995 Length=522;dist2downstream_gene=15261;downstream_gene=AGAP029662;dist2upstream_gene=-33607;upstream_gene=AGAP013057;annotation=intergenic;EnrichmentRep1=7,799955597;EnrichmentRep2=6,195192055;EnrichmentRep3=12,75327845
2R 54127745 54128340 Length=596;dist2downstream_gene=0;downstream_gene=AGAP004290,AGAP013168;dist2upstream_gene=0;upstream_gene=AGAP004290,AGAP013168;annotation=exon;EnrichmentRep1=3,18309988;EnrichmentRep2=3,467586514;EnrichmentRep3=3,58794856
2R 54237287 54237867 Length=581;dist2downstream_gene=0;downstream_gene=AGAP004302;dist2upstream_gene=0;upstream_gene=AGAP004302;annotation=exon;EnrichmentRep1=9,174330276;EnrichmentRep2=6,932584807;EnrichmentRep3=10,15598982
2R 54344448 54344968 Length=521;dist2downstream_gene=0;downstream_gene=AGAP004310;dist2upstream_gene=0;upstream_gene=AGAP004310;annotation=intron_UTR5;EnrichmentRep1=5,252687341;EnrichmentRep2=3,910204246;EnrichmentRep3=3,966446278
2R 54446485 54446990 Length=506;dist2downstream_gene=0;downstream_gene=AGAP004320;dist2upstream_gene=0;upstream_gene=AGAP004320;annotation=intron1;EnrichmentRep1=6,252499542;EnrichmentRep2=5,026032229;EnrichmentRep3=8,221353328
2R 54643741 54644242 Length=502;dist2downstream_gene=0;downstream_gene=AGAP004327;dist2upstream_gene=0;upstream_gene=AGAP004327;annotation=exon;EnrichmentRep1=6,792511709;EnrichmentRep2=5,358131454;EnrichmentRep3=9,113990487
2R 54691329 54691855 Length=527;dist2downstream_gene=0;downstream_gene=AGAP004333;dist2upstream_gene=0;upstream_gene=AGAP004333;annotation=exon;EnrichmentRep1=10,59201554;EnrichmentRep2=7,974120626;EnrichmentRep3=7,491948112
2R 54705286 54705844 Length=559;dist2downstream_gene=0;downstream_gene=AGAP004333;dist2upstream_gene=0;upstream_gene=AGAP004333;annotation=intron1;EnrichmentRep1=16,0967999;EnrichmentRep2=10,63265842;EnrichmentRep3=16,63816751
2R 54708625 54709137 Length=513;dist2downstream_gene=0;downstream_gene=AGAP004333;dist2upstream_gene=0;upstream_gene=AGAP004333;annotation=intron_UTR5;EnrichmentRep1=5,979452638;EnrichmentRep2=3,371565507;EnrichmentRep3=6,959171915
2R 54712180 54712736 Length=557;dist2downstream_gene=0;downstream_gene=AGAP004333,AGAP004334;dist2upstream_gene=0;upstream_gene=AGAP004333,AGAP004334;annotation=exon;EnrichmentRep1=5,827748869;EnrichmentRep2=4,154203064;EnrichmentRep3=4,36082223
2R 54741454 54741998 Length=545;dist2downstream_gene=31022;downstream_gene=AGAP004335;dist2upstream_gene=-6995;upstream_gene=AGAP004333;annotation=intergenic;EnrichmentRep1=10,70468951;EnrichmentRep2=10,65672821;EnrichmentRep3=13,70690974
2R 54779815 54780314 Length=500;dist2downstream_gene=0;downstream_gene=AGAP004335;dist2upstream_gene=0;upstream_gene=AGAP004335;annotation=intron1;EnrichmentRep1=5,446657795;EnrichmentRep2=5,468082937;EnrichmentRep3=5,061081075
2R 54802437 54802983 Length=547;dist2downstream_gene=0;downstream_gene=AGAP004335;dist2upstream_gene=0;upstream_gene=AGAP004335;annotation=intron10;EnrichmentRep1=7,441814749;EnrichmentRep2=6,001376365;EnrichmentRep3=5,386135587
2R 54807974 54808538 Length=565;dist2downstream_gene=0;downstream_gene=AGAP004335;dist2upstream_gene=0;upstream_gene=AGAP004335;annotation=intron10;EnrichmentRep1=3,692642123;EnrichmentRep2=3,31071613;EnrichmentRep3=3,681318021
2R 54878463 54878985 Length=523;dist2downstream_gene=0;downstream_gene=AGAP004341;dist2upstream_gene=0;upstream_gene=AGAP004341;annotation=intron_UTR5;EnrichmentRep1=9,223706391;EnrichmentRep2=5,116980582;EnrichmentRep3=5,611495224
2R 54878966 54879535 Length=570;dist2downstream_gene=0;downstream_gene=AGAP004341;dist2upstream_gene=0;upstream_gene=AGAP004341;annotation=intron_UTR5;EnrichmentRep1=7,595417256;EnrichmentRep2=3,823703885;EnrichmentRep3=5,304454275
2R 54898191 54898939 Length=749;dist2downstream_gene=0;downstream_gene=AGAP004344;dist2upstream_gene=0;upstream_gene=AGAP004344;annotation=intron1;EnrichmentRep1=5,459404744;EnrichmentRep2=5,610862186;EnrichmentRep3=4,277271021
2R 54969824 54970362 Length=539;dist2downstream_gene=0;downstream_gene=AGAP004353;dist2upstream_gene=0;upstream_gene=AGAP004353;annotation=intron3;EnrichmentRep1=7,23274701;EnrichmentRep2=5,632432957;EnrichmentRep3=5,527599919
2R 54977185 54977830 Length=646;dist2downstream_gene=0;downstream_gene=AGAP004353;dist2upstream_gene=0;upstream_gene=AGAP004353;annotation=exon;EnrichmentRep1=6,985602862;EnrichmentRep2=6,047469022;EnrichmentRep3=10,12472437
2R 55030017 55030526 Length=510;dist2downstream_gene=0;downstream_gene=AGAP004358;dist2upstream_gene=0;upstream_gene=AGAP004358;annotation=UTR3;EnrichmentRep1=12,1652559;EnrichmentRep2=7,448221366;EnrichmentRep3=14,52543659
2R 55053802 55054304 Length=503;dist2downstream_gene=0;downstream_gene=AGAP004361;dist2upstream_gene=0;upstream_gene=AGAP004361;annotation=UTR3;EnrichmentRep1=6,392269476;EnrichmentRep2=5,137183866;EnrichmentRep3=7,95921975
2R 55332925 55333437 Length=513;dist2downstream_gene=0;downstream_gene=AGAP004369;dist2upstream_gene=0;upstream_gene=AGAP004369;annotation=intron_UTR5;EnrichmentRep1=3,235106739;EnrichmentRep2=3,014311184;EnrichmentRep3=3,18519644
2R 55336206 55336707 Length=502;dist2downstream_gene=0;downstream_gene=AGAP004369;dist2upstream_gene=0;upstream_gene=AGAP004369;annotation=intron_UTR5;EnrichmentRep1=7,516353105;EnrichmentRep2=6,842008971;EnrichmentRep3=8,850121382
2R 55336707 55337209 Length=503;dist2downstream_gene=0;downstream_gene=AGAP004369;dist2upstream_gene=0;upstream_gene=AGAP004369;annotation=intron_UTR5;EnrichmentRep1=3,979550699;EnrichmentRep2=3,380779313;EnrichmentRep3=3,652731455
2R 55350126 55350774 Length=649;dist2downstream_gene=0;downstream_gene=AGAP004369;dist2upstream_gene=0;upstream_gene=AGAP004369;annotation=intron_UTR5;EnrichmentRep1=6,477340875;EnrichmentRep2=4,90650532;EnrichmentRep3=6,267565076
2R 55389484 55390029 Length=546;dist2downstream_gene=0;downstream_gene=AGAP004372;dist2upstream_gene=0;upstream_gene=AGAP004372;annotation=exon;EnrichmentRep1=4,830631545;EnrichmentRep2=4,160919805;EnrichmentRep3=4,164649231
2R 55448425 55449219 Length=795;dist2downstream_gene=0;downstream_gene=AGAP004373;dist2upstream_gene=0;upstream_gene=AGAP004373;annotation=intron_UTR5;EnrichmentRep1=4,865305651;EnrichmentRep2=3,514656594;EnrichmentRep3=7,283442973
2R 55520309 55520812 Length=504;dist2downstream_gene=0;downstream_gene=AGAP004384;dist2upstream_gene=0;upstream_gene=AGAP004384;annotation=exon;EnrichmentRep1=5,798591007;EnrichmentRep2=4,314800758;EnrichmentRep3=5,439872689
2R 55844821 55845446 Length=626;dist2downstream_gene=0;downstream_gene=AGAP004412;dist2upstream_gene=0;upstream_gene=AGAP004412;annotation=exon;EnrichmentRep1=7,732152548;EnrichmentRep2=5,026720172;EnrichmentRep3=6,153294483
2R 55851988 55852506 Length=519;dist2downstream_gene=0;downstream_gene=AGAP004417;dist2upstream_gene=0;upstream_gene=AGAP004417;annotation=exon;EnrichmentRep1=6,709745652;EnrichmentRep2=5,095064688;EnrichmentRep3=4,771725633
2R 56000268 56000820 Length=553;dist2downstream_gene=0;downstream_gene=AGAP004437;dist2upstream_gene=0;upstream_gene=AGAP004437;annotation=intron_UTR5;EnrichmentRep1=3,276946235;EnrichmentRep2=3,748163594;EnrichmentRep3=3,690197747
2R 56151100 56151653 Length=554;dist2downstream_gene=0;downstream_gene=AGAP004443;dist2upstream_gene=0;upstream_gene=AGAP004443;annotation=intron_UTR5;EnrichmentRep1=4,61417429;EnrichmentRep2=3,922516472;EnrichmentRep3=7,391965309
2R 56176265 56176822 Length=558;dist2downstream_gene=0;downstream_gene=AGAP004443;dist2upstream_gene=0;upstream_gene=AGAP004443;annotation=intron1;EnrichmentRep1=5,076742114;EnrichmentRep2=4,242410364;EnrichmentRep3=4,589401743
[truncated: 362,312 more chars]
