# Supplementary material for: Comprehensive Genomic Discovery of Non-Coding Transcriptional Enhancers in the African Malaria Vector Anopheles coluzzii
Source: Front Genet. 2022 Jan 10;12:785934. doi: 10.3389/fgene.2021.785934 (PMC8784733; doi:10.3389/fgene.2021.785934)
Supplement: Supplementary file 9 [file Table4.XLSX]

## Sheet: Sheet1
Supplementary Table 4. Overlap between STARR-seq identified peaks and those identified using chromatin or computational based methods
Peak Detection Method	Peak Count	Merged Peak Count	STARR-seq Overlap Count*	STARR Overlap Fraction	Overlap Count **	Overlap Fraction
H3K27ac	19321	N/A	750	0.228102	817	0.0422856
H3K4me3	9960	N/A	147	0.044708	158	0.0158635
H3K9ac	3566	N/A	108	0.0328467	113	0.0316882
H3K9me3	18565	N/A	54	0.0164234	61	0.00328575
ATAC (Midguts)	93921	68016	1104	0.335766	1279	0.0188044
ATAC (Salivary Glands)	99084	58515	1161	0.353102	1393	0.0238059
Computational (Schember and Halfon, 2021)	20578	9861	222	0.0675182	217	0.0220059
* The number of STARR-seq candidate enhancer peaks that had overlap with a peak identified by the method in column 1
** The number of peaks identified by the method in column one that overlap with a STARR-seq candidate enhancer peak
