# Supplementary material for: Comprehensive Genomic Discovery of Non-Coding Transcriptional Enhancers in the African Malaria Vector Anopheles coluzzii
Source: Front Genet. 2022 Jan 10;12:785934. doi: 10.3389/fgene.2021.785934 (PMC8784733; doi:10.3389/fgene.2021.785934)
Supplement: Supplementary file 10 [file DataSheet2.ZIP]

Archive with 1 entries (1 files):
- Supplementary File 2_A. gambiae GFF file from the Agam50 genome release for use with Integrated Genomics Viewer .gff
