# Supplementary material for: Comprehensive Genomic Discovery of Non-Coding Transcriptional Enhancers in the African Malaria Vector Anopheles coluzzii
Source: Front Genet. 2022 Jan 10;12:785934. doi: 10.3389/fgene.2021.785934 (PMC8784733; doi:10.3389/fgene.2021.785934)
Supplement: Supplementary file 10 [file DataSheet2.ZIP › Supplementary File 2_A. gambiae GFF file from the Agam50 genome release for use with Integrated Genomics Viewer .gff]

##gff-version 3
##species http://www.ncbi.nlm.nih.gov/Taxonomy/Browser/wwwtax.cgi?id=180454
##sequence-region AgamP4_2L 1 49364325
##sequence-region AgamP4_2R 1 61545105
##sequence-region AgamP4_3L 1 41963435
##sequence-region AgamP4_3R 1 53200684
##sequence-region AgamP4_Mt 1 15363
##sequence-region AgamP4_UNKN 1 42389979
##sequence-region AgamP4_X 1 24393108
##sequence-region AgamP4_Y_unplaced 1 237045
3R	VEuPathDB	protein_coding_gene	21751690	21755993	.	-	.	ID=AGAP028562;description=unspecified product
3R	VEuPathDB	mRNA	21751690	21755993	.	-	.	ID=AGAP028562-RA;Parent=AGAP028562;description=unspecified product
3R	VEuPathDB	exon	21751690	21755993	.	-	.	ID=exon_AGAP028562-RA-E1;Parent=AGAP028562-RA
3R	VEuPathDB	CDS	21753482	21754123	.	-	0	ID=AGAP028562-PA-CDS1;Parent=AGAP028562-RA;protein_source_id=AGAP028562-PA
3R	VEuPathDB	three_prime_UTR	21751690	21753481	.	-	.	ID=utr_AGAP028562-RA_1;Parent=AGAP028562-RA
3R	VEuPathDB	five_prime_UTR	21754124	21755993	.	-	.	ID=utr_AGAP028562-RA_2;Parent=AGAP028562-RA
3L	VEuPathDB	protein_coding_gene	37664156	37694097	.	-	.	ID=AGAP012103;description=Insulin-like growth factor 2 mRNA-binding protein 2
3L	VEuPathDB	mRNA	37664156	37694097	.	-	.	ID=AGAP012103-RA;Parent=AGAP012103;description=Insulin-like growth factor 2 mRNA-binding protein 2
3L	VEuPathDB	mRNA	37664156	37682412	.	-	.	ID=AGAP012103-RB;Parent=AGAP012103;description=Insulin-like growth factor 2 mRNA-binding protein 2
3L	VEuPathDB	exon	37664156	37666559	.	-	.	ID=exon_AGAP012103-RB-E5;Parent=AGAP012103-RA,AGAP012103-RB
3L	VEuPathDB	exon	37668648	37668797	.	-	.	ID=exon_AGAP012103-RB-E4;Parent=AGAP012103-RA,AGAP012103-RB
3L	VEuPathDB	exon	37668863	37670006	.	-	.	ID=exon_AGAP012103-RB-E3;Parent=AGAP012103-RA,AGAP012103-RB
3L	VEuPathDB	exon	37670081	37670251	.	-	.	ID=exon_AGAP012103-RB-E2;Parent=AGAP012103-RA,AGAP012103-RB
3L	VEuPathDB	exon	37680042	37682412	.	-	.	ID=exon_AGAP012103-RB-E1;Parent=AGAP012103-RB
3L	VEuPathDB	exon	37693982	37694097	.	-	.	ID=exon_AGAP012103-RA-E1;Parent=AGAP012103-RA
3L	VEuPathDB	CDS	37666359	37666559	.	-	0	ID=AGAP012103-PA-CDS5;Parent=AGAP012103-RA;protein_source_id=AGAP012103-PA
3L	VEuPathDB	CDS	37666359	37666559	.	-	0	ID=AGAP012103-PB-CDS5;Parent=AGAP012103-RB;protein_source_id=AGAP012103-PB
3L	VEuPathDB	CDS	37668648	37668797	.	-	0	ID=AGAP012103-PA-CDS4;Parent=AGAP012103-RA;protein_source_id=AGAP012103-PA
3L	VEuPathDB	CDS	37668648	37668797	.	-	0	ID=AGAP012103-PB-CDS4;Parent=AGAP012103-RB;protein_source_id=AGAP012103-PB
3L	VEuPathDB	CDS	37668863	37670006	.	-	1	ID=AGAP012103-PA-CDS3;Parent=AGAP012103-RA;protein_source_id=AGAP012103-PA
3L	VEuPathDB	CDS	37668863	37670006	.	-	1	ID=AGAP012103-PB-CDS3;Parent=AGAP012103-RB;protein_source_id=AGAP012103-PB
3L	VEuPathDB	CDS	37670081	37670251	.	-	1	ID=AGAP012103-PA-CDS2;Parent=AGAP012103-RA;protein_source_id=AGAP012103-PA
3L	VEuPathDB	CDS	37670081	37670251	.	-	1	ID=AGAP012103-PB-CDS2;Parent=AGAP012103-RB;protein_source_id=AGAP012103-PB
3L	VEuPathDB	CDS	37680042	37680346	.	-	0	ID=AGAP012103-PB-CDS1;Parent=AGAP012103-RB;protein_source_id=AGAP012103-PB
3L	VEuPathDB	CDS	37693982	37694022	.	-	0	ID=AGAP012103-PA-CDS1;Parent=AGAP012103-RA;protein_source_id=AGAP012103-PA
3L	VEuPathDB	three_prime_UTR	37664156	37666358	.	-	.	ID=utr_AGAP012103-RA_1;Parent=AGAP012103-RA
3L	VEuPathDB	three_prime_UTR	37664156	37666358	.	-	.	ID=utr_AGAP012103-RB_1;Parent=AGAP012103-RB
3L	VEuPathDB	five_prime_UTR	37680347	37682412	.	-	.	ID=utr_AGAP012103-RB_2;Parent=AGAP012103-RB
3L	VEuPathDB	five_prime_UTR	37694023	37694097	.	-	.	ID=utr_AGAP012103-RA_2;Parent=AGAP012103-RA
2R	VEuPathDB	protein_coding_gene	24245443	24251444	.	+	.	ID=AGAP002619;description=unspecified product
2R	VEuPathDB	mRNA	24245443	24251444	.	+	.	ID=AGAP002619-RA;Parent=AGAP002619;description=unspecified product
2R	VEuPathDB	exon	24245443	24245526	.	+	.	ID=exon_AGAP002619-RA-E1;Parent=AGAP002619-RA
2R	VEuPathDB	exon	24245645	24246259	.	+	.	ID=exon_AGAP002619-RA-E2;Parent=AGAP002619-RA
2R	VEuPathDB	exon	24247852	24249256	.	+	.	ID=exon_AGAP002619-RA-E3;Parent=AGAP002619-RA
2R	VEuPathDB	exon	24249331	24251444	.	+	.	ID=exon_AGAP002619-RA-E4;Parent=AGAP002619-RA
2R	VEuPathDB	CDS	24246182	24246259	.	+	0	ID=AGAP002619-PA-CDS1;Parent=AGAP002619-RA;protein_source_id=AGAP002619-PA
2R	VEuPathDB	CDS	24247852	24249256	.	+	0	ID=AGAP002619-PA-CDS2;Parent=AGAP002619-RA;protein_source_id=AGAP002619-PA
2R	VEuPathDB	CDS	24249331	24249371	.	+	2	ID=AGAP002619-PA-CDS3;Parent=AGAP002619-RA;protein_source_id=AGAP002619-PA
2R	VEuPathDB	five_prime_UTR	24245443	24245526	.	+	.	ID=utr_AGAP002619-RA_1;Parent=AGAP002619-RA
2R	VEuPathDB	five_prime_UTR	24245645	24246181	.	+	.	ID=utr_AGAP002619-RA_2;Parent=AGAP002619-RA
2R	VEuPathDB	three_prime_UTR	24249372	24251444	.	+	.	ID=utr_AGAP002619-RA_3;Parent=AGAP002619-RA
2L	VEuPathDB	protein_coding_gene	38696491	38697681	.	+	.	ID=AGAP006810;description=chromatin modification-related protein EAF6
2L	VEuPathDB	mRNA	38696491	38697681	.	+	.	ID=AGAP006810-RA;Parent=AGAP006810;Ontology_term=GO_0043994,GO_0070776%3BGO_1990467%3BGO_1990468%3BGO_0035267%3BGO_0005730,GO_0043968%3BGO_0044154%3BGO_0043983%3BGO_0043981%3BGO_0043982;description=chromatin modification-related protein EAF6
2L	VEuPathDB	exon	38696491	38696664	.	+	.	ID=exon_AGAP006810-RA-E1;Parent=AGAP006810-RA
2L	VEuPathDB	exon	38696791	38696994	.	+	.	ID=exon_AGAP006810-RA-E2;Parent=AGAP006810-RA
2L	VEuPathDB	exon	38697075	38697681	.	+	.	ID=exon_AGAP006810-RA-E3;Parent=AGAP006810-RA
2L	VEuPathDB	CDS	38696587	38696664	.	+	0	ID=AGAP006810-PA-CDS1;Parent=AGAP006810-RA;protein_source_id=AGAP006810-PA
2L	VEuPathDB	CDS	38696791	38696994	.	+	0	ID=AGAP006810-PA-CDS2;Parent=AGAP006810-RA;protein_source_id=AGAP006810-PA
2L	VEuPathDB	CDS	38697075	38697539	.	+	0	ID=AGAP006810-PA-CDS3;Parent=AGAP006810-RA;protein_source_id=AGAP006810-PA
2L	VEuPathDB	five_prime_UTR	38696491	38696586	.	+	.	ID=utr_AGAP006810-RA_1;Parent=AGAP006810-RA
2L	VEuPathDB	three_prime_UTR	38697540	38697681	.	+	.	ID=utr_AGAP006810-RA_2;Parent=AGAP006810-RA
3R	VEuPathDB	protein_coding_gene	48684432	48685372	.	-	.	ID=AGAP010085;description=unspecified product
3R	VEuPathDB	mRNA	48684432	48685372	.	-	.	ID=AGAP010085-RA;Parent=AGAP010085;description=unspecified product
3R	VEuPathDB	exon	48684432	48685037	.	-	.	ID=exon_AGAP010085-RA-E3;Parent=AGAP010085-RA
3R	VEuPathDB	exon	48685107	48685151	.	-	.	ID=exon_AGAP010085-RA-E2;Parent=AGAP010085-RA
3R	VEuPathDB	exon	48685243	48685372	.	-	.	ID=exon_AGAP010085-RA-E1;Parent=AGAP010085-RA
3R	VEuPathDB	CDS	48684892	48685037	.	-	2	ID=AGAP010085-PA-CDS3;Parent=AGAP010085-RA;protein_source_id=AGAP010085-PA
3R	VEuPathDB	CDS	48685107	48685151	.	-	2	ID=AGAP010085-PA-CDS2;Parent=AGAP010085-RA;protein_source_id=AGAP010085-PA
3R	VEuPathDB	CDS	48685243	48685255	.	-	0	ID=AGAP010085-PA-CDS1;Parent=AGAP010085-RA;protein_source_id=AGAP010085-PA
3R	VEuPathDB	three_prime_UTR	48684432	48684891	.	-	.	ID=utr_AGAP010085-RA_1;Parent=AGAP010085-RA
3R	VEuPathDB	five_prime_UTR	48685256	48685372	.	-	.	ID=utr_AGAP010085-RA_2;Parent=AGAP010085-RA
3R	VEuPathDB	protein_coding_gene	43313158	43318009	.	+	.	ID=AGAP009791;description=neprilysin%2C neutral endopeptidase 1
3R	VEuPathDB	mRNA	43313158	43318009	.	+	.	ID=AGAP009791-RA;Parent=AGAP009791;description=neprilysin%2C neutral endopeptidase 1
3R	VEuPathDB	exon	43313158	43314541	.	+	.	ID=exon_AGAP009791-RA-E1;Parent=AGAP009791-RA
3R	VEuPathDB	exon	43315149	43315276	.	+	.	ID=exon_AGAP009791-RA-E2;Parent=AGAP009791-RA
3R	VEuPathDB	exon	43315444	43315561	.	+	.	ID=exon_AGAP009791-RA-E3;Parent=AGAP009791-RA
3R	VEuPathDB	exon	43315648	43315853	.	+	.	ID=exon_AGAP009791-RA-E4;Parent=AGAP009791-RA
3R	VEuPathDB	exon	43315966	43316256	.	+	.	ID=exon_AGAP009791-RA-E5;Parent=AGAP009791-RA
3R	VEuPathDB	exon	43316335	43316838	.	+	.	ID=exon_AGAP009791-RA-E6;Parent=AGAP009791-RA
3R	VEuPathDB	exon	43316922	43317084	.	+	.	ID=exon_AGAP009791-RA-E7;Parent=AGAP009791-RA
3R	VEuPathDB	exon	43317163	43317479	.	+	.	ID=exon_AGAP009791-RA-E8;Parent=AGAP009791-RA
3R	VEuPathDB	exon	43317567	43318009	.	+	.	ID=exon_AGAP009791-RA-E9;Parent=AGAP009791-RA
3R	VEuPathDB	CDS	43313932	43314541	.	+	0	ID=AGAP009791-PA-CDS1;Parent=AGAP009791-RA;protein_source_id=AGAP009791-PA
3R	VEuPathDB	CDS	43315149	43315276	.	+	2	ID=AGAP009791-PA-CDS2;Parent=AGAP009791-RA;protein_source_id=AGAP009791-PA
3R	VEuPathDB	CDS	43315444	43315561	.	+	0	ID=AGAP009791-PA-CDS3;Parent=AGAP009791-RA;protein_source_id=AGAP009791-PA
3R	VEuPathDB	CDS	43315648	43315853	.	+	2	ID=AGAP009791-PA-CDS4;Parent=AGAP009791-RA;protein_source_id=AGAP009791-PA
3R	VEuPathDB	CDS	43315966	43316256	.	+	0	ID=AGAP009791-PA-CDS5;Parent=AGAP009791-RA;protein_source_id=AGAP009791-PA
3R	VEuPathDB	CDS	43316335	43316838	.	+	0	ID=AGAP009791-PA-CDS6;Parent=AGAP009791-RA;protein_source_id=AGAP009791-PA
3R	VEuPathDB	CDS	43316922	43317084	.	+	0	ID=AGAP009791-PA-CDS7;Parent=AGAP009791-RA;protein_source_id=AGAP009791-PA
3R	VEuPathDB	CDS	43317163	43317479	.	+	2	ID=AGAP009791-PA-CDS8;Parent=AGAP009791-RA;protein_source_id=AGAP009791-PA
3R	VEuPathDB	CDS	43317567	43317839	.	+	0	ID=AGAP009791-PA-CDS9;Parent=AGAP009791-RA;protein_source_id=AGAP009791-PA
3R	VEuPathDB	five_prime_UTR	43313158	43313931	.	+	.	ID=utr_AGAP009791-RA_1;Parent=AGAP009791-RA
3R	VEuPathDB	three_prime_UTR	43317840	43318009	.	+	.	ID=utr_AGAP009791-RA_2;Parent=AGAP009791-RA
X	VEuPathDB	protein_coding_gene	11655373	11664337	.	-	.	ID=AGAP000651;description=Actin-5C [Source:UniProtKB/Swiss-Prot%3BAcc:P84185]
X	VEuPathDB	mRNA	11655380	11664337	.	-	.	ID=AGAP000651-RB;Parent=AGAP000651;Ontology_term=GO_0015629,GO_0000281;description=Actin-5C [Source:UniProtKB/Swiss-Prot%3BAcc:P84185]
X	VEuPathDB	mRNA	11655373	11659352	.	-	.	ID=AGAP000651-RA;Parent=AGAP000651;Ontology_term=GO_0015629,GO_0000281;description=Actin-5C [Source:UniProtKB/Swiss-Prot%3BAcc:P84185]
X	VEuPathDB	exon	11655373	11657472	.	-	.	ID=exon_AGAP000651-RA-E2;Parent=AGAP000651-RA
X	VEuPathDB	exon	11655380	11657472	.	-	.	ID=exon_AGAP000651-RB-E2;Parent=AGAP000651-RB
X	VEuPathDB	exon	11659239	11659352	.	-	.	ID=exon_AGAP000651-RA-E1;Parent=AGAP000651-RA
X	VEuPathDB	exon	11664027	11664337	.	-	.	ID=exon_AGAP000651-RB-E1;Parent=AGAP000651-RB
X	VEuPathDB	CDS	11656334	11657464	.	-	0	ID=AGAP000651-PB-CDS1;Parent=AGAP000651-RB;protein_source_id=AGAP000651-PB
X	VEuPathDB	CDS	11656334	11657464	.	-	0	ID=AGAP000651-PA-CDS1;Parent=AGAP000651-RA;protein_source_id=AGAP000651-PA
X	VEuPathDB	three_prime_UTR	11655373	11656333	.	-	.	ID=utr_AGAP000651-RA_1;Parent=AGAP000651-RA
X	VEuPathDB	three_prime_UTR	11655380	11656333	.	-	.	ID=utr_AGAP000651-RB_1;Parent=AGAP000651-RB
X	VEuPathDB	five_prime_UTR	11657465	11657472	.	-	.	ID=utr_AGAP000651-RB_2;Parent=AGAP000651-RB
X	VEuPathDB	five_prime_UTR	11657465	11657472	.	-	.	ID=utr_AGAP000651-RA_2;Parent=AGAP000651-RA
X	VEuPathDB	five_prime_UTR	11659239	11659352	.	-	.	ID=utr_AGAP000651-RA_3;Parent=AGAP000651-RA
X	VEuPathDB	five_prime_UTR	11664027	11664337	.	-	.	ID=utr_AGAP000651-RB_3;Parent=AGAP000651-RB
3L	VEuPathDB	ncRNA_gene	20375982	20376054	.	+	.	ID=AGAP011265;description=unspecified product
3L	VEuPathDB	tRNA	20375982	20376054	.	+	.	ID=AGAP011265-RA;Parent=AGAP011265;description=unspecified product
3L	VEuPathDB	exon	20375982	20376054	.	+	.	ID=exon_AGAP011265-RA-E1;Parent=AGAP011265-RA
UNKN	VEuPathDB	ncRNA_gene	8100155	8100344	.	+	.	ID=AGAP028984;description=Eukaryotic large subunit ribosomal RNA [Source:RFAM%3BAcc:RF02543]
UNKN	VEuPathDB	rRNA	8100155	8100344	.	+	.	ID=AGAP028984-RA;Parent=AGAP028984;description=Eukaryotic large subunit ribosomal RNA [Source:RFAM%3BAcc:RF02543]
UNKN	VEuPathDB	exon	8100155	8100344	.	+	.	ID=exon_AGAP028984-RA-E1;Parent=AGAP028984-RA
3R	VEuPathDB	protein_coding_gene	37348557	37349807	.	-	.	ID=AGAP009633;description=3-oxoacyl-(acyl-carrier protein) reductase fabG2 [Source:UniProtKB/TrEMBL%3BAcc:Q7Q1U0]
3R	VEuPathDB	mRNA	37348557	37349807	.	-	.	ID=AGAP009633-RA;Parent=AGAP009633;Ontology_term=GO_0016616%3BGO_0048038,GO_0006633%3BGO_0055114;description=3-oxoacyl-(acyl-carrier protein) reductase fabG2 [Source:UniProtKB/TrEMBL%3BAcc:Q7Q1U0]
3R	VEuPathDB	exon	37348557	37348784	.	-	.	ID=exon_AGAP009633-RA-E3;Parent=AGAP009633-RA
3R	VEuPathDB	exon	37348850	37349464	.	-	.	ID=exon_AGAP009633-RA-E2;Parent=AGAP009633-RA
3R	VEuPathDB	exon	37349569	37349807	.	-	.	ID=exon_AGAP009633-RA-E1;Parent=AGAP009633-RA
3R	VEuPathDB	CDS	37348702	37348784	.	-	2	ID=AGAP009633-PA-CDS3;Parent=AGAP009633-RA;protein_source_id=AGAP009633-PA
3R	VEuPathDB	CDS	37348850	37349464	.	-	2	ID=AGAP009633-PA-CDS2;Parent=AGAP009633-RA;protein_source_id=AGAP009633-PA
3R	VEuPathDB	CDS	37349569	37349608	.	-	0	ID=AGAP009633-PA-CDS1;Parent=AGAP009633-RA;protein_source_id=AGAP009633-PA
3R	VEuPathDB	three_prime_UTR	37348557	37348701	.	-	.	ID=utr_AGAP009633-RA_1;Parent=AGAP009633-RA
3R	VEuPathDB	five_prime_UTR	37349609	37349807	.	-	.	ID=utr_AGAP009633-RA_2;Parent=AGAP009633-RA
2R	VEuPathDB	protein_coding_gene	14780225	14781463	.	+	.	ID=AGAP002070;description=unspecified product
2R	VEuPathDB	mRNA	14780225	14781463	.	+	.	ID=AGAP002070-RA;Parent=AGAP002070;description=unspecified product
2R	VEuPathDB	exon	14780225	14781463	.	+	.	ID=exon_AGAP002070-RA-E1;Parent=AGAP002070-RA
2R	VEuPathDB	CDS	14780225	14781463	.	+	0	ID=AGAP002070-PA-CDS1;Parent=AGAP002070-RA;protein_source_id=AGAP002070-PA
X	VEuPathDB	protein_coding_gene	4606870	4609898	.	+	.	ID=AGAP000252;description=oligopeptidase A
X	VEuPathDB	mRNA	4606870	4609898	.	+	.	ID=AGAP000252-RA;Parent=AGAP000252;Ontology_term=GO_0004222,GO_0006518%3BGO_0006508;description=oligopeptidase A
X	VEuPathDB	exon	4606870	4607242	.	+	.	ID=exon_AGAP000252-RA-E1;Parent=AGAP000252-RA
X	VEuPathDB	exon	4607396	4609898	.	+	.	ID=exon_AGAP000252-RA-E2;Parent=AGAP000252-RA
X	VEuPathDB	CDS	4607157	4607242	.	+	0	ID=AGAP000252-PA-CDS1;Parent=AGAP000252-RA;protein_source_id=AGAP000252-PA
X	VEuPathDB	CDS	4607396	4609601	.	+	1	ID=AGAP000252-PA-CDS2;Parent=AGAP000252-RA;protein_source_id=AGAP000252-PA
X	VEuPathDB	five_prime_UTR	4606870	4607156	.	+	.	ID=utr_AGAP000252-RA_1;Parent=AGAP000252-RA
X	VEuPathDB	three_prime_UTR	4609602	4609898	.	+	.	ID=utr_AGAP000252-RA_2;Parent=AGAP000252-RA
2L	VEuPathDB	protein_coding_gene	44761401	44763383	.	+	.	ID=AGAP007259;description=TMEM9 protein
2L	VEuPathDB	mRNA	44761401	44763383	.	+	.	ID=AGAP007259-RA;Parent=AGAP007259;description=TMEM9 protein
2L	VEuPathDB	exon	44761401	44761575	.	+	.	ID=exon_AGAP007259-RA-E1;Parent=AGAP007259-RA
2L	VEuPathDB	exon	44761680	44761916	.	+	.	ID=exon_AGAP007259-RA-E2;Parent=AGAP007259-RA
2L	VEuPathDB	exon	44762044	44762169	.	+	.	ID=exon_AGAP007259-RA-E3;Parent=AGAP007259-RA
2L	VEuPathDB	exon	44762893	44763383	.	+	.	ID=exon_AGAP007259-RA-E4;Parent=AGAP007259-RA
2L	VEuPathDB	CDS	44761513	44761575	.	+	0	ID=AGAP007259-PA-CDS1;Parent=AGAP007259-RA;protein_source_id=AGAP007259-PA
2L	VEuPathDB	CDS	44761680	44761916	.	+	0	ID=AGAP007259-PA-CDS2;Parent=AGAP007259-RA;protein_source_id=AGAP007259-PA
2L	VEuPathDB	CDS	44762044	44762169	.	+	0	ID=AGAP007259-PA-CDS3;Parent=AGAP007259-RA;protein_source_id=AGAP007259-PA
2L	VEuPathDB	CDS	44762893	44763045	.	+	0	ID=AGAP007259-PA-CDS4;Parent=AGAP007259-RA;protein_source_id=AGAP007259-PA
2L	VEuPathDB	five_prime_UTR	44761401	44761512	.	+	.	ID=utr_AGAP007259-RA_1;Parent=AGAP007259-RA
2L	VEuPathDB	three_prime_UTR	44763046	44763383	.	+	.	ID=utr_AGAP007259-RA_2;Parent=AGAP007259-RA
X	VEuPathDB	protein_coding_gene	6805083	6813682	.	-	.	ID=AGAP000372;description=unspecified product
X	VEuPathDB	mRNA	6805083	6813682	.	-	.	ID=AGAP000372-RA;Parent=AGAP000372;description=unspecified product
X	VEuPathDB	exon	6805083	6808652	.	-	.	ID=exon_AGAP000372-RA-E5;Parent=AGAP000372-RA
X	VEuPathDB	exon	6808745	6809009	.	-	.	ID=exon_AGAP000372-RA-E4;Parent=AGAP000372-RA
X	VEuPathDB	exon	6809687	6810649	.	-	.	ID=exon_AGAP000372-RA-E3;Parent=AGAP000372-RA
X	VEuPathDB	exon	6812235	6812861	.	-	.	ID=exon_AGAP000372-RA-E2;Parent=AGAP000372-RA
X	VEuPathDB	exon	6812953	6813682	.	-	.	ID=exon_AGAP000372-RA-E1;Parent=AGAP000372-RA
X	VEuPathDB	CDS	6807972	6808652	.	-	0	ID=AGAP000372-PA-CDS5;Parent=AGAP000372-RA;protein_source_id=AGAP000372-PA
X	VEuPathDB	CDS	6808745	6809009	.	-	1	ID=AGAP000372-PA-CDS4;Parent=AGAP000372-RA;protein_source_id=AGAP000372-PA
X	VEuPathDB	CDS	6809687	6810649	.	-	1	ID=AGAP000372-PA-CDS3;Parent=AGAP000372-RA;protein_source_id=AGAP000372-PA
X	VEuPathDB	CDS	6812235	6812861	.	-	1	ID=AGAP000372-PA-CDS2;Parent=AGAP000372-RA;protein_source_id=AGAP000372-PA
X	VEuPathDB	CDS	6812953	6813218	.	-	0	ID=AGAP000372-PA-CDS1;Parent=AGAP000372-RA;protein_source_id=AGAP000372-PA
X	VEuPathDB	three_prime_UTR	6805083	6807971	.	-	.	ID=utr_AGAP000372-RA_1;Parent=AGAP000372-RA
X	VEuPathDB	five_prime_UTR	6813219	6813682	.	-	.	ID=utr_AGAP000372-RA_2;Parent=AGAP000372-RA
X	VEuPathDB	protein_coding_gene	15847495	15849211	.	+	.	ID=AGAP029671;description=unspecified product
X	VEuPathDB	mRNA	15847495	15849211	.	+	.	ID=AGAP029671-RA;Parent=AGAP029671;Ontology_term=GO_0005229%3BGO_0072320,GO_0005886;description=unspecified product
X	VEuPathDB	exon	15847495	15849211	.	+	.	ID=exon_AGAP029671-RA-E1;Parent=AGAP029671-RA
X	VEuPathDB	CDS	15847513	15848469	.	+	0	ID=AGAP029671-PA-CDS1;Parent=AGAP029671-RA;protein_source_id=AGAP029671-PA
X	VEuPathDB	five_prime_UTR	15847495	15847512	.	+	.	ID=utr_AGAP029671-RA_1;Parent=AGAP029671-RA
X	VEuPathDB	three_prime_UTR	15848470	15849211	.	+	.	ID=utr_AGAP029671-RA_2;Parent=AGAP029671-RA
2L	VEuPathDB	protein_coding_gene	28683960	28695990	.	-	.	ID=AGAP006257;description=unspecified product
2L	VEuPathDB	mRNA	28683960	28695990	.	-	.	ID=AGAP006257-RA;Parent=AGAP006257;description=unspecified product
2L	VEuPathDB	exon	28683960	28684928	.	-	.	ID=exon_AGAP006257-RA-E3;Parent=AGAP006257-RA
2L	VEuPathDB	exon	28684998	28686169	.	-	.	ID=exon_AGAP006257-RA-E2;Parent=AGAP006257-RA
2L	VEuPathDB	exon	28695705	28695990	.	-	.	ID=exon_AGAP006257-RA-E1;Parent=AGAP006257-RA
2L	VEuPathDB	CDS	28684406	28684928	.	-	1	ID=AGAP006257-PA-CDS3;Parent=AGAP006257-RA;protein_source_id=AGAP006257-PA
2L	VEuPathDB	CDS	28684998	28686169	.	-	0	ID=AGAP006257-PA-CDS2;Parent=AGAP006257-RA;protein_source_id=AGAP006257-PA
2L	VEuPathDB	CDS	28695705	28695707	.	-	0	ID=AGAP006257-PA-CDS1;Parent=AGAP006257-RA;protein_source_id=AGAP006257-PA
2L	VEuPathDB	three_prime_UTR	28683960	28684405	.	-	.	ID=utr_AGAP006257-RA_1;Parent=AGAP006257-RA
2L	VEuPathDB	five_prime_UTR	28695708	28695990	.	-	.	ID=utr_AGAP006257-RA_2;Parent=AGAP006257-RA
2L	VEuPathDB	protein_coding_gene	2650811	2652236	.	-	.	ID=AGAP029796;description=unspecified product
2L	VEuPathDB	mRNA	2650811	2652236	.	-	.	ID=AGAP029796-RA;Parent=AGAP029796;description=unspecified product
2L	VEuPathDB	exon	2650811	2651398	.	-	.	ID=exon_AGAP029796-RA-E3;Parent=AGAP029796-RA
2L	VEuPathDB	exon	2651701	2651814	.	-	.	ID=exon_AGAP029796-RA-E2;Parent=AGAP029796-RA
2L	VEuPathDB	exon	2651921	2652236	.	-	.	ID=exon_AGAP029796-RA-E1;Parent=AGAP029796-RA
2L	VEuPathDB	CDS	2650876	2651398	.	-	1	ID=AGAP029796-PA-CDS3;Parent=AGAP029796-RA;protein_source_id=AGAP029796-PA
2L	VEuPathDB	CDS	2651701	2651814	.	-	1	ID=AGAP029796-PA-CDS2;Parent=AGAP029796-RA;protein_source_id=AGAP029796-PA
2L	VEuPathDB	CDS	2651921	2652156	.	-	0	ID=AGAP029796-PA-CDS1;Parent=AGAP029796-RA;protein_source_id=AGAP029796-PA
2L	VEuPathDB	three_prime_UTR	2650811	2650875	.	-	.	ID=utr_AGAP029796-RA_1;Parent=AGAP029796-RA
2L	VEuPathDB	five_prime_UTR	2652157	2652236	.	-	.	ID=utr_AGAP029796-RA_2;Parent=AGAP029796-RA
3L	VEuPathDB	protein_coding_gene	4015345	4016403	.	-	.	ID=AGAP028003;description=unspecified product
3L	VEuPathDB	mRNA	4015345	4016403	.	-	.	ID=AGAP028003-RA;Parent=AGAP028003;description=unspecified product
3L	VEuPathDB	exon	4015345	4015657	.	-	.	ID=exon_AGAP028003-RA-E2;Parent=AGAP028003-RA
3L	VEuPathDB	exon	4015731	4016403	.	-	.	ID=exon_AGAP028003-RA-E1;Parent=AGAP028003-RA
3L	VEuPathDB	CDS	4015345	4015657	.	-	1	ID=AGAP028003-PA-CDS2;Parent=AGAP028003-RA;protein_source_id=AGAP028003-PA
3L	VEuPathDB	CDS	4015731	4016311	.	-	0	ID=AGAP028003-PA-CDS1;Parent=AGAP028003-RA;protein_source_id=AGAP028003-PA
3L	VEuPathDB	five_prime_UTR	4016312	4016403	.	-	.	ID=utr_AGAP028003-RA_1;Parent=AGAP028003-RA
2L	VEuPathDB	protein_coding_gene	9483269	9485404	.	-	.	ID=AGAP005070;description=zinc finger CCHC domain-containing protein 8
2L	VEuPathDB	mRNA	9483269	9485404	.	-	.	ID=AGAP005070-RA;Parent=AGAP005070;description=zinc finger CCHC domain-containing protein 8
2L	VEuPathDB	exon	9483269	9484000	.	-	.	ID=exon_AGAP005070-RA-E2;Parent=AGAP005070-RA
2L	VEuPathDB	exon	9484091	9485404	.	-	.	ID=exon_AGAP005070-RA-E1;Parent=AGAP005070-RA
2L	VEuPathDB	CDS	9483269	9484000	.	-	0	ID=AGAP005070-PA-CDS2;Parent=AGAP005070-RA;protein_source_id=AGAP005070-PA
2L	VEuPathDB	CDS	9484091	9485335	.	-	0	ID=AGAP005070-PA-CDS1;Parent=AGAP005070-RA;protein_source_id=AGAP005070-PA
2L	VEuPathDB	five_prime_UTR	9485336	9485404	.	-	.	ID=utr_AGAP005070-RA_1;Parent=AGAP005070-RA
X	VEuPathDB	protein_coding_gene	11777602	11803269	.	-	.	ID=AGAP000663;description=unspecified product
X	VEuPathDB	mRNA	11777602	11803269	.	-	.	ID=AGAP000663-RB;Parent=AGAP000663;description=unspecified product
X	VEuPathDB	mRNA	11777602	11793374	.	-	.	ID=AGAP000663-RA;Parent=AGAP000663;description=unspecified product
X	VEuPathDB	exon	11777602	11784008	.	-	.	ID=exon_AGAP000663-RB-E9;Parent=AGAP000663-RA,AGAP000663-RB
X	VEuPathDB	exon	11784087	11784235	.	-	.	ID=exon_AGAP000663-RB-E8;Parent=AGAP000663-RA,AGAP000663-RB
X	VEuPathDB	exon	11784340	11784545	.	-	.	ID=exon_AGAP000663-RB-E7;Parent=AGAP000663-RA,AGAP000663-RB
X	VEuPathDB	exon	11784650	11784797	.	-	.	ID=exon_AGAP000663-RB-E6;Parent=AGAP000663-RA,AGAP000663-RB
X	VEuPathDB	exon	11784884	11785030	.	-	.	ID=exon_AGAP000663-RB-E5;Parent=AGAP000663-RA,AGAP000663-RB
X	VEuPathDB	exon	11785141	11785465	.	-	.	ID=exon_AGAP000663-RB-E4;Parent=AGAP000663-RA,AGAP000663-RB
X	VEuPathDB	exon	11786844	11787217	.	-	.	ID=exon_AGAP000663-RB-E3;Parent=AGAP000663-RA,AGAP000663-RB
X	VEuPathDB	exon	11791330	11792467	.	-	.	ID=exon_AGAP000663-RB-E2;Parent=AGAP000663-RA,AGAP000663-RB
X	VEuPathDB	exon	11793264	11793374	.	-	.	ID=exon_AGAP000663-RA-E1;Parent=AGAP000663-RA
X	VEuPathDB	exon	11803167	11803269	.	-	.	ID=exon_AGAP000663-RB-E1;Parent=AGAP000663-RB
X	VEuPathDB	CDS	11783733	11784008	.	-	0	ID=AGAP000663-PB-CDS8;Parent=AGAP000663-RB;protein_source_id=AGAP000663-PB
X	VEuPathDB	CDS	11783733	11784008	.	-	0	ID=AGAP000663-PA-CDS8;Parent=AGAP000663-RA;protein_source_id=AGAP000663-PA
X	VEuPathDB	CDS	11784087	11784235	.	-	2	ID=AGAP000663-PB-CDS7;Parent=AGAP000663-RB;protein_source_id=AGAP000663-PB
X	VEuPathDB	CDS	11784087	11784235	.	-	2	ID=AGAP000663-PA-CDS7;Parent=AGAP000663-RA;protein_source_id=AGAP000663-PA
X	VEuPathDB	CDS	11784340	11784545	.	-	1	ID=AGAP000663-PB-CDS6;Parent=AGAP000663-RB;protein_source_id=AGAP000663-PB
X	VEuPathDB	CDS	11784340	11784545	.	-	1	ID=AGAP000663-PA-CDS6;Parent=AGAP000663-RA;protein_source_id=AGAP000663-PA
X	VEuPathDB	CDS	11784650	11784797	.	-	2	ID=AGAP000663-PB-CDS5;Parent=AGAP000663-RB;protein_source_id=AGAP000663-PB
X	VEuPathDB	CDS	11784650	11784797	.	-	2	ID=AGAP000663-PA-CDS5;Parent=AGAP000663-RA;protein_source_id=AGAP000663-PA
X	VEuPathDB	CDS	11784884	11785030	.	-	2	ID=AGAP000663-PB-CDS4;Parent=AGAP000663-RB;protein_source_id=AGAP000663-PB
X	VEuPathDB	CDS	11784884	11785030	.	-	2	ID=AGAP000663-PA-CDS4;Parent=AGAP000663-RA;protein_source_id=AGAP000663-PA
X	VEuPathDB	CDS	11785141	11785465	.	-	0	ID=AGAP000663-PB-CDS3;Parent=AGAP000663-RB;protein_source_id=AGAP000663-PB
X	VEuPathDB	CDS	11785141	11785465	.	-	0	ID=AGAP000663-PA-CDS3;Parent=AGAP000663-RA;protein_source_id=AGAP000663-PA
X	VEuPathDB	CDS	11786844	11787217	.	-	2	ID=AGAP000663-PB-CDS2;Parent=AGAP000663-RB;protein_source_id=AGAP000663-PB
X	VEuPathDB	CDS	11786844	11787217	.	-	2	ID=AGAP000663-PA-CDS2;Parent=AGAP000663-RA;protein_source_id=AGAP000663-PA
X	VEuPathDB	CDS	11791330	11791669	.	-	0	ID=AGAP000663-PB-CDS1;Parent=AGAP000663-RB;protein_source_id=AGAP000663-PB
X	VEuPathDB	CDS	11791330	11791669	.	-	0	ID=AGAP000663-PA-CDS1;Parent=AGAP000663-RA;protein_source_id=AGAP000663-PA
X	VEuPathDB	three_prime_UTR	11777602	11783732	.	-	.	ID=utr_AGAP000663-RB_1;Parent=AGAP000663-RB
X	VEuPathDB	three_prime_UTR	11777602	11783732	.	-	.	ID=utr_AGAP000663-RA_1;Parent=AGAP000663-RA
X	VEuPathDB	five_prime_UTR	11791670	11792467	.	-	.	ID=utr_AGAP000663-RB_2;Parent=AGAP000663-RB
X	VEuPathDB	five_prime_UTR	11791670	11792467	.	-	.	ID=utr_AGAP000663-RA_2;Parent=AGAP000663-RA
X	VEuPathDB	five_prime_UTR	11793264	11793374	.	-	.	ID=utr_AGAP000663-RA_3;Parent=AGAP000663-RA
X	VEuPathDB	five_prime_UTR	11803167	11803269	.	-	.	ID=utr_AGAP000663-RB_3;Parent=AGAP000663-RB
X	VEuPathDB	protein_coding_gene	1120489	1121931	.	+	.	ID=AGAP000072;description=unspecified product
X	VEuPathDB	mRNA	1120489	1121931	.	+	.	ID=AGAP000072-RA;Parent=AGAP000072;Ontology_term=GO_0003700%3BGO_0003714%3BGO_0008134,GO_0005634%3BGO_0017053;description=unspecified product
X	VEuPathDB	exon	1120489	1120636	.	+	.	ID=exon_AGAP000072-RA-E1;Parent=AGAP000072-RA
X	VEuPathDB	exon	1121003	1121140	.	+	.	ID=exon_AGAP000072-RA-E2;Parent=AGAP000072-RA
X	VEuPathDB	exon	1121219	1121433	.	+	.	ID=exon_AGAP000072-RA-E3;Parent=AGAP000072-RA
X	VEuPathDB	exon	1121501	1121641	.	+	.	ID=exon_AGAP000072-RA-E4;Parent=AGAP000072-RA
X	VEuPathDB	exon	1121764	1121931	.	+	.	ID=exon_AGAP000072-RA-E5;Parent=AGAP000072-RA
X	VEuPathDB	CDS	1120489	1120636	.	+	0	ID=AGAP000072-PA-CDS1;Parent=AGAP000072-RA;protein_source_id=AGAP000072-PA
X	VEuPathDB	CDS	1121003	1121140	.	+	2	ID=AGAP000072-PA-CDS2;Parent=AGAP000072-RA;protein_source_id=AGAP000072-PA
X	VEuPathDB	CDS	1121219	1121433	.	+	2	ID=AGAP000072-PA-CDS3;Parent=AGAP000072-RA;protein_source_id=AGAP000072-PA
X	VEuPathDB	CDS	1121501	1121641	.	+	0	ID=AGAP000072-PA-CDS4;Parent=AGAP000072-RA;protein_source_id=AGAP000072-PA
X	VEuPathDB	CDS	1121764	1121931	.	+	0	ID=AGAP000072-PA-CDS5;Parent=AGAP000072-RA;protein_source_id=AGAP000072-PA
2L	VEuPathDB	protein_coding_gene	39631449	39677706	.	-	.	ID=AGAP006900;description=unspecified product
2L	VEuPathDB	mRNA	39631449	39677706	.	-	.	ID=AGAP006900-RA;Parent=AGAP006900;description=unspecified product
2L	VEuPathDB	exon	39631449	39634936	.	-	.	ID=exon_AGAP006900-RA-E7;Parent=AGAP006900-RA
2L	VEuPathDB	exon	39635009	39635821	.	-	.	ID=exon_AGAP006900-RA-E6;Parent=AGAP006900-RA
2L	VEuPathDB	exon	39635892	39636602	.	-	.	ID=exon_AGAP006900-RA-E5;Parent=AGAP006900-RA
2L	VEuPathDB	exon	39636677	39636811	.	-	.	ID=exon_AGAP006900-RA-E4;Parent=AGAP006900-RA
2L	VEuPathDB	exon	39639022	39639140	.	-	.	ID=exon_AGAP006900-RA-E3;Parent=AGAP006900-RA
2L	VEuPathDB	exon	39671749	39673944	.	-	.	ID=exon_AGAP006900-RA-E2;Parent=AGAP006900-RA
2L	VEuPathDB	exon	39677557	39677706	.	-	.	ID=exon_AGAP006900-RA-E1;Parent=AGAP006900-RA
2L	VEuPathDB	CDS	39634589	39634936	.	-	0	ID=AGAP006900-PA-CDS6;Parent=AGAP006900-RA;protein_source_id=AGAP006900-PA
2L	VEuPathDB	CDS	39635009	39635821	.	-	0	ID=AGAP006900-PA-CDS5;Parent=AGAP006900-RA;protein_source_id=AGAP006900-PA
2L	VEuPathDB	CDS	39635892	39636602	.	-	0	ID=AGAP006900-PA-CDS4;Parent=AGAP006900-RA;protein_source_id=AGAP006900-PA
2L	VEuPathDB	CDS	39636677	39636811	.	-	0	ID=AGAP006900-PA-CDS3;Parent=AGAP006900-RA;protein_source_id=AGAP006900-PA
2L	VEuPathDB	CDS	39639022	39639140	.	-	2	ID=AGAP006900-PA-CDS2;Parent=AGAP006900-RA;protein_source_id=AGAP006900-PA
2L	VEuPathDB	CDS	39671749	39672652	.	-	0	ID=AGAP006900-PA-CDS1;Parent=AGAP006900-RA;protein_source_id=AGAP006900-PA
2L	VEuPathDB	three_prime_UTR	39631449	39634588	.	-	.	ID=utr_AGAP006900-RA_1;Parent=AGAP006900-RA
2L	VEuPathDB	five_prime_UTR	39672653	39673944	.	-	.	ID=utr_AGAP006900-RA_2;Parent=AGAP006900-RA
2L	VEuPathDB	five_prime_UTR	39677557	39677706	.	-	.	ID=utr_AGAP006900-RA_3;Parent=AGAP006900-RA
2L	VEuPathDB	protein_coding_gene	46530460	46532416	.	+	.	ID=AGAP007419;description=poly (ADP-ribose) polymerase 16
2L	VEuPathDB	mRNA	46530460	46532416	.	+	.	ID=AGAP007419-RA;Parent=AGAP007419;Ontology_term=GO_0019900%3BGO_0043539,GO_0005783%3BGO_0071782%3BGO_0005635,GO_0030968;description=poly (ADP-ribose) polymerase 16
2L	VEuPathDB	exon	46530460	46530780	.	+	.	ID=exon_AGAP007419-RA-E1;Parent=AGAP007419-RA
2L	VEuPathDB	exon	46530957	46531470	.	+	.	ID=exon_AGAP007419-RA-E2;Parent=AGAP007419-RA
2L	VEuPathDB	exon	46531538	46532416	.	+	.	ID=exon_AGAP007419-RA-E3;Parent=AGAP007419-RA
2L	VEuPathDB	CDS	46530589	46530780	.	+	0	ID=AGAP007419-PA-CDS1;Parent=AGAP007419-RA;protein_source_id=AGAP007419-PA
2L	VEuPathDB	CDS	46530957	46531470	.	+	0	ID=AGAP007419-PA-CDS2;Parent=AGAP007419-RA;protein_source_id=AGAP007419-PA
2L	VEuPathDB	CDS	46531538	46532022	.	+	2	ID=AGAP007419-PA-CDS3;Parent=AGAP007419-RA;protein_source_id=AGAP007419-PA
2L	VEuPathDB	five_prime_UTR	46530460	46530588	.	+	.	ID=utr_AGAP007419-RA_1;Parent=AGAP007419-RA
2L	VEuPathDB	three_prime_UTR	46532023	46532416	.	+	.	ID=utr_AGAP007419-RA_2;Parent=AGAP007419-RA
X	VEuPathDB	protein_coding_gene	3105999	3164306	.	+	.	ID=AGAP000190;description=unspecified product
X	VEuPathDB	mRNA	3105999	3164306	.	+	.	ID=AGAP000190-RA;Parent=AGAP000190;Ontology_term=GO_0000978%3BGO_0001085%3BGO_0043565,GO_0005634,GO_0009653;description=unspecified product
X	VEuPathDB	exon	3105999	3106305	.	+	.	ID=exon_AGAP000190-RA-E1;Parent=AGAP000190-RA
X	VEuPathDB	exon	3107461	3107900	.	+	.	ID=exon_AGAP000190-RA-E2;Parent=AGAP000190-RA
X	VEuPathDB	exon	3119984	3120715	.	+	.	ID=exon_AGAP000190-RA-E3;Parent=AGAP000190-RA
X	VEuPathDB	exon	3137528	3137662	.	+	.	ID=exon_AGAP000190-RA-E4;Parent=AGAP000190-RA
X	VEuPathDB	exon	3138253	3138539	.	+	.	ID=exon_AGAP000190-RA-E5;Parent=AGAP000190-RA
X	VEuPathDB	exon	3157449	3164306	.	+	.	ID=exon_AGAP000190-RA-E6;Parent=AGAP000190-RA
X	VEuPathDB	CDS	3120259	3120715	.	+	0	ID=AGAP000190-PA-CDS1;Parent=AGAP000190-RA;protein_source_id=AGAP000190-PA
X	VEuPathDB	CDS	3137528	3137662	.	+	2	ID=AGAP000190-PA-CDS2;Parent=AGAP000190-RA;protein_source_id=AGAP000190-PA
X	VEuPathDB	CDS	3138253	3138539	.	+	2	ID=AGAP000190-PA-CDS3;Parent=AGAP000190-RA;protein_source_id=AGAP000190-PA
X	VEuPathDB	CDS	3157449	3158051	.	+	0	ID=AGAP000190-PA-CDS4;Parent=AGAP000190-RA;protein_source_id=AGAP000190-PA
X	VEuPathDB	five_prime_UTR	3105999	3106305	.	+	.	ID=utr_AGAP000190-RA_1;Parent=AGAP000190-RA
X	VEuPathDB	five_prime_UTR	3107461	3107900	.	+	.	ID=utr_AGAP000190-RA_2;Parent=AGAP000190-RA
X	VEuPathDB	five_prime_UTR	3119984	3120258	.	+	.	ID=utr_AGAP000190-RA_3;Parent=AGAP000190-RA
X	VEuPathDB	three_prime_UTR	3158052	3164306	.	+	.	ID=utr_AGAP000190-RA_4;Parent=AGAP000190-RA
3L	VEuPathDB	protein_coding_gene	24971824	24976396	.	-	.	ID=AGAP011464;description=unspecified product
3L	VEuPathDB	mRNA	24971824	24976396	.	-	.	ID=AGAP011464-RA;Parent=AGAP011464;description=unspecified product
3L	VEuPathDB	exon	24971824	24972711	.	-	.	ID=exon_AGAP011464-RA-E6;Parent=AGAP011464-RA
3L	VEuPathDB	exon	24972807	24972984	.	-	.	ID=exon_AGAP011464-RA-E5;Parent=AGAP011464-RA
3L	VEuPathDB	exon	24973060	24973328	.	-	.	ID=exon_AGAP011464-RA-E4;Parent=AGAP011464-RA
3L	VEuPathDB	exon	24973403	24973568	.	-	.	ID=exon_AGAP011464-RA-E3;Parent=AGAP011464-RA
3L	VEuPathDB	exon	24973651	24973775	.	-	.	ID=exon_AGAP011464-RA-E2;Parent=AGAP011464-RA
3L	VEuPathDB	exon	24975935	24976396	.	-	.	ID=exon_AGAP011464-RA-E1;Parent=AGAP011464-RA
3L	VEuPathDB	CDS	24972565	24972711	.	-	0	ID=AGAP011464-PA-CDS6;Parent=AGAP011464-RA;protein_source_id=AGAP011464-PA
3L	VEuPathDB	CDS	24972807	24972984	.	-	1	ID=AGAP011464-PA-CDS5;Parent=AGAP011464-RA;protein_source_id=AGAP011464-PA
3L	VEuPathDB	CDS	24973060	24973328	.	-	0	ID=AGAP011464-PA-CDS4;Parent=AGAP011464-RA;protein_source_id=AGAP011464-PA
3L	VEuPathDB	CDS	24973403	24973568	.	-	1	ID=AGAP011464-PA-CDS3;Parent=AGAP011464-RA;protein_source_id=AGAP011464-PA
3L	VEuPathDB	CDS	24973651	24973775	.	-	0	ID=AGAP011464-PA-CDS2;Parent=AGAP011464-RA;protein_source_id=AGAP011464-PA
3L	VEuPathDB	CDS	24975935	24976198	.	-	0	ID=AGAP011464-PA-CDS1;Parent=AGAP011464-RA;protein_source_id=AGAP011464-PA
3L	VEuPathDB	three_prime_UTR	24971824	24972564	.	-	.	ID=utr_AGAP011464-RA_1;Parent=AGAP011464-RA
3L	VEuPathDB	five_prime_UTR	24976199	24976396	.	-	.	ID=utr_AGAP011464-RA_2;Parent=AGAP011464-RA
2R	VEuPathDB	protein_coding_gene	28304726	28305246	.	+	.	ID=AGAP002850;description=Niemann-Pick Type C-2
2R	VEuPathDB	mRNA	28304726	28305246	.	+	.	ID=AGAP002850-RA;Parent=AGAP002850;Ontology_term=GO_0032934,GO_0015918;description=Niemann-Pick Type C-2
2R	VEuPathDB	exon	28304726	28304903	.	+	.	ID=exon_AGAP002850-RA-E1;Parent=AGAP002850-RA
2R	VEuPathDB	exon	28304969	28305246	.	+	.	ID=exon_AGAP002850-RA-E2;Parent=AGAP002850-RA
2R	VEuPathDB	CDS	28304726	28304903	.	+	0	ID=AGAP002850-PA-CDS1;Parent=AGAP002850-RA;protein_source_id=AGAP002850-PA
2R	VEuPathDB	CDS	28304969	28305246	.	+	2	ID=AGAP002850-PA-CDS2;Parent=AGAP002850-RA;protein_source_id=AGAP002850-PA
2L	VEuPathDB	protein_coding_gene	44520107	44520752	.	-	.	ID=AGAP007246;description=small nuclear ribonucleoprotein D1
2L	VEuPathDB	mRNA	44520107	44520752	.	-	.	ID=AGAP007246-RA;Parent=AGAP007246;Ontology_term=GO_0003723,GO_0034719%3BGO_0005685%3BGO_0005689%3BGO_0005686%3BGO_0005687%3BGO_0005682%3BGO_0071013%3BGO_0000243%3BGO_0034715%3BGO_0071011%3BGO_0097526,GO_0000387;description=small nuclear ribonucleoprotein D1
2L	VEuPathDB	exon	44520107	44520473	.	-	.	ID=exon_AGAP007246-RA-E2;Parent=AGAP007246-RA
2L	VEuPathDB	exon	44520632	44520752	.	-	.	ID=exon_AGAP007246-RA-E1;Parent=AGAP007246-RA
2L	VEuPathDB	CDS	44520107	44520473	.	-	1	ID=AGAP007246-PA-CDS2;Parent=AGAP007246-RA;protein_source_id=AGAP007246-PA
2L	VEuPathDB	CDS	44520632	44520645	.	-	0	ID=AGAP007246-PA-CDS1;Parent=AGAP007246-RA;protein_source_id=AGAP007246-PA
2L	VEuPathDB	five_prime_UTR	44520646	44520752	.	-	.	ID=utr_AGAP007246-RA_1;Parent=AGAP007246-RA
2R	VEuPathDB	protein_coding_gene	47878160	47879724	.	+	.	ID=AGAP004015;description=unspecified product
2R	VEuPathDB	mRNA	47878160	47879724	.	+	.	ID=AGAP004015-RA;Parent=AGAP004015;Ontology_term=GO_0008239,GO_0005768%3BGO_0005764,GO_0006508;description=unspecified product
2R	VEuPathDB	exon	47878160	47878566	.	+	.	ID=exon_AGAP004015-RA-E1;Parent=AGAP004015-RA
2R	VEuPathDB	exon	47878638	47879724	.	+	.	ID=exon_AGAP004015-RA-E2;Parent=AGAP004015-RA
2R	VEuPathDB	CDS	47878160	47878566	.	+	0	ID=AGAP004015-PA-CDS1;Parent=AGAP004015-RA;protein_source_id=AGAP004015-PA
2R	VEuPathDB	CDS	47878638	47879724	.	+	1	ID=AGAP004015-PA-CDS2;Parent=AGAP004015-RA;protein_source_id=AGAP004015-PA
3L	VEuPathDB	protein_coding_gene	19483804	19485190	.	+	.	ID=AGAP011220;description=Borealin
3L	VEuPathDB	mRNA	19483804	19485190	.	+	.	ID=AGAP011220-RA;Parent=AGAP011220;Ontology_term=GO_0032133%3BGO_0000775%3BGO_0051233,GO_0000070;description=Borealin
3L	VEuPathDB	exon	19483804	19483948	.	+	.	ID=exon_AGAP011220-RA-E1;Parent=AGAP011220-RA
3L	VEuPathDB	exon	19484035	19484158	.	+	.	ID=exon_AGAP011220-RA-E2;Parent=AGAP011220-RA
3L	VEuPathDB	exon	19484238	19485190	.	+	.	ID=exon_AGAP011220-RA-E3;Parent=AGAP011220-RA
3L	VEuPathDB	CDS	19484056	19484158	.	+	0	ID=AGAP011220-PA-CDS1;Parent=AGAP011220-RA;protein_source_id=AGAP011220-PA
3L	VEuPathDB	CDS	19484238	19485190	.	+	2	ID=AGAP011220-PA-CDS2;Parent=AGAP011220-RA;protein_source_id=AGAP011220-PA
3L	VEuPathDB	five_prime_UTR	19483804	19483948	.	+	.	ID=utr_AGAP011220-RA_1;Parent=AGAP011220-RA
3L	VEuPathDB	five_prime_UTR	19484035	19484055	.	+	.	ID=utr_AGAP011220-RA_2;Parent=AGAP011220-RA
3R	VEuPathDB	protein_coding_gene	7059422	7119244	.	+	.	ID=AGAP008222;description=Odd-skipped related [Source:UniProtKB/TrEMBL%3BAcc:A0A1S4GYD7]
3R	VEuPathDB	mRNA	7059422	7119244	.	+	.	ID=AGAP008222-RA;Parent=AGAP008222;description=Odd-skipped related [Source:UniProtKB/TrEMBL%3BAcc:A0A1S4GYD7]
3R	VEuPathDB	exon	7059422	7059605	.	+	.	ID=exon_AGAP008222-RA-E1;Parent=AGAP008222-RA
3R	VEuPathDB	exon	7078003	7078788	.	+	.	ID=exon_AGAP008222-RA-E2;Parent=AGAP008222-RA
3R	VEuPathDB	exon	7095128	7095955	.	+	.	ID=exon_AGAP008222-RA-E3;Parent=AGAP008222-RA
3R	VEuPathDB	exon	7116489	7119244	.	+	.	ID=exon_AGAP008222-RA-E4;Parent=AGAP008222-RA
3R	VEuPathDB	CDS	7095141	7095955	.	+	0	ID=AGAP008222-PA-CDS1;Parent=AGAP008222-RA;protein_source_id=AGAP008222-PA
3R	VEuPathDB	CDS	7116489	7117980	.	+	1	ID=AGAP008222-PA-CDS2;Parent=AGAP008222-RA;protein_source_id=AGAP008222-PA
3R	VEuPathDB	five_prime_UTR	7059422	7059605	.	+	.	ID=utr_AGAP008222-RA_1;Parent=AGAP008222-RA
3R	VEuPathDB	five_prime_UTR	7078003	7078788	.	+	.	ID=utr_AGAP008222-RA_2;Parent=AGAP008222-RA
3R	VEuPathDB	five_prime_UTR	7095128	7095140	.	+	.	ID=utr_AGAP008222-RA_3;Parent=AGAP008222-RA
3R	VEuPathDB	three_prime_UTR	7117981	7119244	.	+	.	ID=utr_AGAP008222-RA_4;Parent=AGAP008222-RA
2R	VEuPathDB	protein_coding_gene	4039503	4049913	.	+	.	ID=AGAP001379;description=putative gastrin/cholecystokinin receptor 2
2R	VEuPathDB	mRNA	4039503	4049913	.	+	.	ID=AGAP001379-RA;Parent=AGAP001379;Ontology_term=GO_0004930%3BGO_0042277,GO_0005887,GO_0007186%3BGO_0032870;description=putative gastrin/cholecystokinin receptor 2
2R	VEuPathDB	exon	4039503	4039825	.	+	.	ID=exon_AGAP001379-RA-E1;Parent=AGAP001379-RA
2R	VEuPathDB	exon	4041632	4041813	.	+	.	ID=exon_AGAP001379-RA-E2;Parent=AGAP001379-RA
2R	VEuPathDB	exon	4047955	4048099	.	+	.	ID=exon_AGAP001379-RA-E3;Parent=AGAP001379-RA
2R	VEuPathDB	exon	4048227	4048338	.	+	.	ID=exon_AGAP001379-RA-E4;Parent=AGAP001379-RA
2R	VEuPathDB	exon	4049091	4049490	.	+	.	ID=exon_AGAP001379-RA-E5;Parent=AGAP001379-RA
2R	VEuPathDB	exon	4049570	4049913	.	+	.	ID=exon_AGAP001379-RA-E6;Parent=AGAP001379-RA
2R	VEuPathDB	CDS	4039503	4039825	.	+	0	ID=AGAP001379-PA-CDS1;Parent=AGAP001379-RA;protein_source_id=AGAP001379-PA
2R	VEuPathDB	CDS	4041632	4041813	.	+	1	ID=AGAP001379-PA-CDS2;Parent=AGAP001379-RA;protein_source_id=AGAP001379-PA
2R	VEuPathDB	CDS	4047955	4048099	.	+	2	ID=AGAP001379-PA-CDS3;Parent=AGAP001379-RA;protein_source_id=AGAP001379-PA
2R	VEuPathDB	CDS	4048227	4048338	.	+	1	ID=AGAP001379-PA-CDS4;Parent=AGAP001379-RA;protein_source_id=AGAP001379-PA
2R	VEuPathDB	CDS	4049091	4049490	.	+	0	ID=AGAP001379-PA-CDS5;Parent=AGAP001379-RA;protein_source_id=AGAP001379-PA
2R	VEuPathDB	CDS	4049570	4049913	.	+	2	ID=AGAP001379-PA-CDS6;Parent=AGAP001379-RA;protein_source_id=AGAP001379-PA
2L	VEuPathDB	protein_coding_gene	4956109	4968464	.	-	.	ID=AGAP004886;description=unspecified product
2L	VEuPathDB	mRNA	4956109	4968464	.	-	.	ID=AGAP004886-RB;Parent=AGAP004886;description=unspecified product
2L	VEuPathDB	mRNA	4956109	4968464	.	-	.	ID=AGAP004886-RA;Parent=AGAP004886;description=unspecified product
2L	VEuPathDB	exon	4956109	4956533	.	-	.	ID=exon_AGAP004886-RA-E6;Parent=AGAP004886-RA,AGAP004886-RB
2L	VEuPathDB	exon	4956618	4956687	.	-	.	ID=exon_AGAP004886-RA-E5;Parent=AGAP004886-RA,AGAP004886-RB
2L	VEuPathDB	exon	4956778	4956988	.	-	.	ID=exon_AGAP004886-RA-E4;Parent=AGAP004886-RA,AGAP004886-RB
2L	VEuPathDB	exon	4959222	4959468	.	-	.	ID=exon_AGAP004886-RB-E3;Parent=AGAP004886-RB
2L	VEuPathDB	exon	4960321	4960555	.	-	.	ID=exon_AGAP004886-RA-E3;Parent=AGAP004886-RA
2L	VEuPathDB	exon	4961022	4961315	.	-	.	ID=exon_AGAP004886-RA-E2;Parent=AGAP004886-RA,AGAP004886-RB
2L	VEuPathDB	exon	4968319	4968464	.	-	.	ID=exon_AGAP004886-RA-E1;Parent=AGAP004886-RA,AGAP004886-RB
2L	VEuPathDB	CDS	4956483	4956533	.	-	0	ID=AGAP004886-PB-CDS5;Parent=AGAP004886-RB;protein_source_id=AGAP004886-PB
2L	VEuPathDB	CDS	4956483	4956533	.	-	0	ID=AGAP004886-PA-CDS5;Parent=AGAP004886-RA;protein_source_id=AGAP004886-PA
2L	VEuPathDB	CDS	4956618	4956687	.	-	1	ID=AGAP004886-PB-CDS4;Parent=AGAP004886-RB;protein_source_id=AGAP004886-PB
2L	VEuPathDB	CDS	4956618	4956687	.	-	1	ID=AGAP004886-PA-CDS4;Parent=AGAP004886-RA;protein_source_id=AGAP004886-PA
2L	VEuPathDB	CDS	4956778	4956988	.	-	2	ID=AGAP004886-PB-CDS3;Parent=AGAP004886-RB;protein_source_id=AGAP004886-PB
2L	VEuPathDB	CDS	4956778	4956988	.	-	2	ID=AGAP004886-PA-CDS3;Parent=AGAP004886-RA;protein_source_id=AGAP004886-PA
2L	VEuPathDB	CDS	4959222	4959468	.	-	0	ID=AGAP004886-PB-CDS2;Parent=AGAP004886-RB;protein_source_id=AGAP004886-PB
2L	VEuPathDB	CDS	4960321	4960555	.	-	0	ID=AGAP004886-PA-CDS2;Parent=AGAP004886-RA;protein_source_id=AGAP004886-PA
2L	VEuPathDB	CDS	4961022	4961288	.	-	0	ID=AGAP004886-PB-CDS1;Parent=AGAP004886-RB;protein_source_id=AGAP004886-PB
2L	VEuPathDB	CDS	4961022	4961288	.	-	0	ID=AGAP004886-PA-CDS1;Parent=AGAP004886-RA;protein_source_id=AGAP004886-PA
2L	VEuPathDB	three_prime_UTR	4956109	4956482	.	-	.	ID=utr_AGAP004886-RB_1;Parent=AGAP004886-RB
2L	VEuPathDB	three_prime_UTR	4956109	4956482	.	-	.	ID=utr_AGAP004886-RA_1;Parent=AGAP004886-RA
2L	VEuPathDB	five_prime_UTR	4961289	4961315	.	-	.	ID=utr_AGAP004886-RB_2;Parent=AGAP004886-RB
2L	VEuPathDB	five_prime_UTR	4961289	4961315	.	-	.	ID=utr_AGAP004886-RA_2;Parent=AGAP004886-RA
2L	VEuPathDB	five_prime_UTR	4968319	4968464	.	-	.	ID=utr_AGAP004886-RB_3;Parent=AGAP004886-RB
2L	VEuPathDB	five_prime_UTR	4968319	4968464	.	-	.	ID=utr_AGAP004886-RA_3;Parent=AGAP004886-RA
UNKN	VEuPathDB	ncRNA_gene	38285982	38286934	.	-	.	ID=AGAP028900;description=Eukaryotic large subunit ribosomal RNA [Source:RFAM%3BAcc:RF02543]
UNKN	VEuPathDB	rRNA	38285982	38286934	.	-	.	ID=AGAP028900-RA;Parent=AGAP028900;description=Eukaryotic large subunit ribosomal RNA [Source:RFAM%3BAcc:RF02543]
UNKN	VEuPathDB	exon	38285982	38286934	.	-	.	ID=exon_AGAP028900-RA-E1;Parent=AGAP028900-RA
2R	VEuPathDB	protein_coding_gene	49762198	49763329	.	+	.	ID=AGAP004101;description=DNA methyltransferase 2
2R	VEuPathDB	mRNA	49762198	49763329	.	+	.	ID=AGAP004101-RA;Parent=AGAP004101;Note=2.1.1.37 (DNA (cytosine-5-)-methyltransferase);description=DNA methyltransferase 2
2R	VEuPathDB	exon	49762198	49762295	.	+	.	ID=exon_AGAP004101-RA-E1;Parent=AGAP004101-RA
2R	VEuPathDB	exon	49762365	49763329	.	+	.	ID=exon_AGAP004101-RA-E2;Parent=AGAP004101-RA
2R	VEuPathDB	CDS	49762217	49762295	.	+	0	ID=AGAP004101-PA-CDS1;Parent=AGAP004101-RA;protein_source_id=AGAP004101-PA
2R	VEuPathDB	CDS	49762365	49763305	.	+	2	ID=AGAP004101-PA-CDS2;Parent=AGAP004101-RA;protein_source_id=AGAP004101-PA
2R	VEuPathDB	five_prime_UTR	49762198	49762216	.	+	.	ID=utr_AGAP004101-RA_1;Parent=AGAP004101-RA
2R	VEuPathDB	three_prime_UTR	49763306	49763329	.	+	.	ID=utr_AGAP004101-RA_2;Parent=AGAP004101-RA
2L	VEuPathDB	protein_coding_gene	44385673	44389295	.	-	.	ID=AGAP029058;description=unspecified product
2L	VEuPathDB	mRNA	44385673	44389295	.	-	.	ID=AGAP029058-RA;Parent=AGAP029058;description=unspecified product
2L	VEuPathDB	exon	44385673	44388107	.	-	.	ID=exon_AGAP029058-RA-E2;Parent=AGAP029058-RA
2L	VEuPathDB	exon	44389259	44389295	.	-	.	ID=exon_AGAP029058-RA-E1;Parent=AGAP029058-RA
2L	VEuPathDB	CDS	44386662	44388107	.	-	0	ID=AGAP029058-PA-CDS2;Parent=AGAP029058-RA;protein_source_id=AGAP029058-PA
2L	VEuPathDB	CDS	44389259	44389273	.	-	0	ID=AGAP029058-PA-CDS1;Parent=AGAP029058-RA;protein_source_id=AGAP029058-PA
2L	VEuPathDB	three_prime_UTR	44385673	44386661	.	-	.	ID=utr_AGAP029058-RA_1;Parent=AGAP029058-RA
2L	VEuPathDB	five_prime_UTR	44389274	44389295	.	-	.	ID=utr_AGAP029058-RA_2;Parent=AGAP029058-RA
UNKN	VEuPathDB	protein_coding_gene	19943725	19944865	.	-	.	ID=AGAP012611;description=translation initiation factor eIF-2B subunit alpha
UNKN	VEuPathDB	mRNA	19943725	19944865	.	-	.	ID=AGAP012611-RA;Parent=AGAP012611;Note=5.3.1.23 (S-methyl-5-thioribose-1-phosphate isomerase);Ontology_term=GO_0005085%3BGO_0003743,GO_0005851,GO_0006446%3BGO_0006413;description=translation initiation factor eIF-2B subunit alpha
UNKN	VEuPathDB	exon	19943725	19943814	.	-	.	ID=exon_AGAP012611-RA-E5;Parent=AGAP012611-RA
UNKN	VEuPathDB	exon	19943880	19944150	.	-	.	ID=exon_AGAP012611-RA-E4;Parent=AGAP012611-RA
UNKN	VEuPathDB	exon	19944221	19944333	.	-	.	ID=exon_AGAP012611-RA-E3;Parent=AGAP012611-RA
UNKN	VEuPathDB	exon	19944403	19944659	.	-	.	ID=exon_AGAP012611-RA-E2;Parent=AGAP012611-RA
UNKN	VEuPathDB	exon	19944733	19944865	.	-	.	ID=exon_AGAP012611-RA-E1;Parent=AGAP012611-RA
UNKN	VEuPathDB	CDS	19943725	19943814	.	-	0	ID=AGAP012611-PA-CDS5;Parent=AGAP012611-RA;protein_source_id=AGAP012611-PA
UNKN	VEuPathDB	CDS	19943880	19944150	.	-	1	ID=AGAP012611-PA-CDS4;Parent=AGAP012611-RA;protein_source_id=AGAP012611-PA
UNKN	VEuPathDB	CDS	19944221	19944333	.	-	0	ID=AGAP012611-PA-CDS3;Parent=AGAP012611-RA;protein_source_id=AGAP012611-PA
UNKN	VEuPathDB	CDS	19944403	19944659	.	-	2	ID=AGAP012611-PA-CDS2;Parent=AGAP012611-RA;protein_source_id=AGAP012611-PA
UNKN	VEuPathDB	CDS	19944733	19944865	.	-	0	ID=AGAP012611-PA-CDS1;Parent=AGAP012611-RA;protein_source_id=AGAP012611-PA
2R	VEuPathDB	protein_coding_gene	3503882	3520899	.	-	.	ID=AGAP001358;description=unspecified product
2R	VEuPathDB	mRNA	3503882	3520899	.	-	.	ID=AGAP001358-RA;Parent=AGAP001358;description=unspecified product
2R	VEuPathDB	exon	3503882	3512900	.	-	.	ID=exon_AGAP001358-RA-E9;Parent=AGAP001358-RA
2R	VEuPathDB	exon	3513044	3513156	.	-	.	ID=exon_AGAP001358-RA-E8;Parent=AGAP001358-RA
2R	VEuPathDB	exon	3513228	3513412	.	-	.	ID=exon_AGAP001358-RA-E7;Parent=AGAP001358-RA
2R	VEuPathDB	exon	3513542	3513837	.	-	.	ID=exon_AGAP001358-RA-E6;Parent=AGAP001358-RA
2R	VEuPathDB	exon	3513922	3514077	.	-	.	ID=exon_AGAP001358-RA-E5;Parent=AGAP001358-RA
2R	VEuPathDB	exon	3514152	3514301	.	-	.	ID=exon_AGAP001358-RA-E4;Parent=AGAP001358-RA
2R	VEuPathDB	exon	3514378	3515463	.	-	.	ID=exon_AGAP001358-RA-E3;Parent=AGAP001358-RA
2R	VEuPathDB	exon	3515544	3515820	.	-	.	ID=exon_AGAP001358-RA-E2;Parent=AGAP001358-RA
2R	VEuPathDB	exon	3520098	3520899	.	-	.	ID=exon_AGAP001358-RA-E1;Parent=AGAP001358-RA
2R	VEuPathDB	CDS	3512832	3512900	.	-	0	ID=AGAP001358-PA-CDS9;Parent=AGAP001358-RA;protein_source_id=AGAP001358-PA
2R	VEuPathDB	CDS	3513044	3513156	.	-	2	ID=AGAP001358-PA-CDS8;Parent=AGAP001358-RA;protein_source_id=AGAP001358-PA
2R	VEuPathDB	CDS	3513228	3513412	.	-	1	ID=AGAP001358-PA-CDS7;Parent=AGAP001358-RA;protein_source_id=AGAP001358-PA
2R	VEuPathDB	CDS	3513542	3513837	.	-	0	ID=AGAP001358-PA-CDS6;Parent=AGAP001358-RA;protein_source_id=AGAP001358-PA
2R	VEuPathDB	CDS	3513922	3514077	.	-	0	ID=AGAP001358-PA-CDS5;Parent=AGAP001358-RA;protein_source_id=AGAP001358-PA
2R	VEuPathDB	CDS	3514152	3514301	.	-	0	ID=AGAP001358-PA-CDS4;Parent=AGAP001358-RA;protein_source_id=AGAP001358-PA
2R	VEuPathDB	CDS	3514378	3515463	.	-	0	ID=AGAP001358-PA-CDS3;Parent=AGAP001358-RA;protein_source_id=AGAP001358-PA
2R	VEuPathDB	CDS	3515544	3515820	.	-	1	ID=AGAP001358-PA-CDS2;Parent=AGAP001358-RA;protein_source_id=AGAP001358-PA
2R	VEuPathDB	CDS	3520098	3520273	.	-	0	ID=AGAP001358-PA-CDS1;Parent=AGAP001358-RA;protein_source_id=AGAP001358-PA
2R	VEuPathDB	three_prime_UTR	3503882	3512831	.	-	.	ID=utr_AGAP001358-RA_1;Parent=AGAP001358-RA
2R	VEuPathDB	five_prime_UTR	3520274	3520899	.	-	.	ID=utr_AGAP001358-RA_2;Parent=AGAP001358-RA
3L	VEuPathDB	protein_coding_gene	7968381	7969868	.	+	.	ID=AGAP010649;description=unspecified product
3L	VEuPathDB	mRNA	7968381	7969868	.	+	.	ID=AGAP010649-RA;Parent=AGAP010649;description=unspecified product
3L	VEuPathDB	exon	7968381	7969868	.	+	.	ID=exon_AGAP010649-RA-E1;Parent=AGAP010649-RA
3L	VEuPathDB	CDS	7968501	7969835	.	+	0	ID=AGAP010649-PA-CDS1;Parent=AGAP010649-RA;protein_source_id=AGAP010649-PA
3L	VEuPathDB	five_prime_UTR	7968381	7968500	.	+	.	ID=utr_AGAP010649-RA_1;Parent=AGAP010649-RA
3L	VEuPathDB	three_prime_UTR	7969836	7969868	.	+	.	ID=utr_AGAP010649-RA_2;Parent=AGAP010649-RA
2R	VEuPathDB	protein_coding_gene	20597739	20600249	.	-	.	ID=AGAP002358;description=ADP%2CATP carrier protein 2 [Source:UniProtKB/Swiss-Prot%3BAcc:Q7PQV7]
2R	VEuPathDB	mRNA	20597739	20599787	.	-	.	ID=AGAP002358-RA;Parent=AGAP002358;Ontology_term=GO_0005471;description=ADP%2CATP carrier protein 2 [Source:UniProtKB/Swiss-Prot%3BAcc:Q7PQV7]
2R	VEuPathDB	mRNA	20597739	20600118	.	-	.	ID=AGAP002358-RB;Parent=AGAP002358;Ontology_term=GO_0005471;description=ADP%2CATP carrier protein 2 [Source:UniProtKB/Swiss-Prot%3BAcc:Q7PQV7]
2R	VEuPathDB	mRNA	20597739	20600249	.	-	.	ID=AGAP002358-RC;Parent=AGAP002358;Ontology_term=GO_0005471;description=ADP%2CATP carrier protein 2 [Source:UniProtKB/Swiss-Prot%3BAcc:Q7PQV7]
2R	VEuPathDB	exon	20597739	20598439	.	-	.	ID=exon_AGAP002358-RA-E4;Parent=AGAP002358-RA,AGAP002358-RB,AGAP002358-RC
2R	VEuPathDB	exon	20598547	20598674	.	-	.	ID=exon_AGAP002358-RA-E3;Parent=AGAP002358-RA,AGAP002358-RB,AGAP002358-RC
2R	VEuPathDB	exon	20598754	20599194	.	-	.	ID=exon_AGAP002358-RA-E2;Parent=AGAP002358-RA,AGAP002358-RB,AGAP002358-RC
2R	VEuPathDB	exon	20599757	20599787	.	-	.	ID=exon_AGAP002358-RA-E1;Parent=AGAP002358-RA
2R	VEuPathDB	exon	20600064	20600118	.	-	.	ID=exon_AGAP002358-RB-E1;Parent=AGAP002358-RB
2R	VEuPathDB	exon	20600127	20600249	.	-	.	ID=exon_AGAP002358-RC-E1;Parent=AGAP002358-RC
2R	VEuPathDB	CDS	20598090	20598439	.	-	2	ID=AGAP002358-PA-CDS3;Parent=AGAP002358-RA;protein_source_id=AGAP002358-PA
2R	VEuPathDB	CDS	20598090	20598439	.	-	2	ID=AGAP002358-PB-CDS3;Parent=AGAP002358-RB;protein_source_id=AGAP002358-PB
2R	VEuPathDB	CDS	20598090	20598439	.	-	2	ID=AGAP002358-PC-CDS3;Parent=AGAP002358-RC;protein_source_id=AGAP002358-PC
2R	VEuPathDB	CDS	20598547	20598674	.	-	1	ID=AGAP002358-PA-CDS2;Parent=AGAP002358-RA;protein_source_id=AGAP002358-PA
2R	VEuPathDB	CDS	20598547	20598674	.	-	1	ID=AGAP002358-PB-CDS2;Parent=AGAP002358-RB;protein_source_id=AGAP002358-PB
2R	VEuPathDB	CDS	20598547	20598674	.	-	1	ID=AGAP002358-PC-CDS2;Parent=AGAP002358-RC;protein_source_id=AGAP002358-PC
2R	VEuPathDB	CDS	20598754	20599178	.	-	0	ID=AGAP002358-PA-CDS1;Parent=AGAP002358-RA;protein_source_id=AGAP002358-PA
2R	VEuPathDB	CDS	20598754	20599178	.	-	0	ID=AGAP002358-PB-CDS1;Parent=AGAP002358-RB;protein_source_id=AGAP002358-PB
2R	VEuPathDB	CDS	20598754	20599178	.	-	0	ID=AGAP002358-PC-CDS1;Parent=AGAP002358-RC;protein_source_id=AGAP002358-PC
2R	VEuPathDB	three_prime_UTR	20597739	20598089	.	-	.	ID=utr_AGAP002358-RA_1;Parent=AGAP002358-RA
2R	VEuPathDB	three_prime_UTR	20597739	20598089	.	-	.	ID=utr_AGAP002358-RB_1;Parent=AGAP002358-RB
2R	VEuPathDB	three_prime_UTR	20597739	20598089	.	-	.	ID=utr_AGAP002358-RC_1;Parent=AGAP002358-RC
2R	VEuPathDB	five_prime_UTR	20599179	20599194	.	-	.	ID=utr_AGAP002358-RA_2;Parent=AGAP002358-RA
2R	VEuPathDB	five_prime_UTR	20599179	20599194	.	-	.	ID=utr_AGAP002358-RB_2;Parent=AGAP002358-RB
2R	VEuPathDB	five_prime_UTR	20599179	20599194	.	-	.	ID=utr_AGAP002358-RC_2;Parent=AGAP002358-RC
2R	VEuPathDB	five_prime_UTR	20599757	20599787	.	-	.	ID=utr_AGAP002358-RA_3;Parent=AGAP002358-RA
2R	VEuPathDB	five_prime_UTR	20600064	20600118	.	-	.	ID=utr_AGAP002358-RB_3;Parent=AGAP002358-RB
2R	VEuPathDB	five_prime_UTR	20600127	20600249	.	-	.	ID=utr_AGAP002358-RC_3;Parent=AGAP002358-RC
3R	VEuPathDB	protein_coding_gene	50208010	50274322	.	-	.	ID=AGAP010186;description=echinoid
3R	VEuPathDB	mRNA	50208010	50274322	.	-	.	ID=AGAP010186-RA;Parent=AGAP010186;description=echinoid
3R	VEuPathDB	exon	50208010	50210313	.	-	.	ID=exon_AGAP010186-RA-E9;Parent=AGAP010186-RA
3R	VEuPathDB	exon	50210401	50210999	.	-	.	ID=exon_AGAP010186-RA-E8;Parent=AGAP010186-RA
3R	VEuPathDB	exon	50211127	50211498	.	-	.	ID=exon_AGAP010186-RA-E7;Parent=AGAP010186-RA
3R	VEuPathDB	exon	50211652	50212020	.	-	.	ID=exon_AGAP010186-RA-E6;Parent=AGAP010186-RA
3R	VEuPathDB	exon	50212107	50214251	.	-	.	ID=exon_AGAP010186-RA-E5;Parent=AGAP010186-RA
3R	VEuPathDB	exon	50227271	50227467	.	-	.	ID=exon_AGAP010186-RA-E4;Parent=AGAP010186-RA
3R	VEuPathDB	exon	50227553	50227813	.	-	.	ID=exon_AGAP010186-RA-E3;Parent=AGAP010186-RA
3R	VEuPathDB	exon	50227901	50228090	.	-	.	ID=exon_AGAP010186-RA-E2;Parent=AGAP010186-RA
3R	VEuPathDB	exon	50272700	50274322	.	-	.	ID=exon_AGAP010186-RA-E1;Parent=AGAP010186-RA
3R	VEuPathDB	CDS	50210809	50210999	.	-	2	ID=AGAP010186-PA-CDS8;Parent=AGAP010186-RA;protein_source_id=AGAP010186-PA
3R	VEuPathDB	CDS	50211127	50211498	.	-	2	ID=AGAP010186-PA-CDS7;Parent=AGAP010186-RA;protein_source_id=AGAP010186-PA
3R	VEuPathDB	CDS	50211652	50212020	.	-	2	ID=AGAP010186-PA-CDS6;Parent=AGAP010186-RA;protein_source_id=AGAP010186-PA
3R	VEuPathDB	CDS	50212107	50214251	.	-	2	ID=AGAP010186-PA-CDS5;Parent=AGAP010186-RA;protein_source_id=AGAP010186-PA
3R	VEuPathDB	CDS	50227271	50227467	.	-	1	ID=AGAP010186-PA-CDS4;Parent=AGAP010186-RA;protein_source_id=AGAP010186-PA
3R	VEuPathDB	CDS	50227553	50227813	.	-	1	ID=AGAP010186-PA-CDS3;Parent=AGAP010186-RA;protein_source_id=AGAP010186-PA
3R	VEuPathDB	CDS	50227901	50228090	.	-	2	ID=AGAP010186-PA-CDS2;Parent=AGAP010186-RA;protein_source_id=AGAP010186-PA
3R	VEuPathDB	CDS	50272700	50272766	.	-	0	ID=AGAP010186-PA-CDS1;Parent=AGAP010186-RA;protein_source_id=AGAP010186-PA
3R	VEuPathDB	three_prime_UTR	50208010	50210313	.	-	.	ID=utr_AGAP010186-RA_1;Parent=AGAP010186-RA
3R	VEuPathDB	three_prime_UTR	50210401	50210808	.	-	.	ID=utr_AGAP010186-RA_2;Parent=AGAP010186-RA
3R	VEuPathDB	five_prime_UTR	50272767	50274322	.	-	.	ID=utr_AGAP010186-RA_3;Parent=AGAP010186-RA
2L	VEuPathDB	protein_coding_gene	46253886	46272374	.	-	.	ID=AGAP007388;description=midasin
2L	VEuPathDB	mRNA	46253886	46272374	.	-	.	ID=AGAP007388-RA;Parent=AGAP007388;Ontology_term=GO_0030687,GO_0006364%3BGO_0000027;description=midasin
2L	VEuPathDB	exon	46253886	46254231	.	-	.	ID=exon_AGAP007388-RA-E7;Parent=AGAP007388-RA
2L	VEuPathDB	exon	46254317	46255106	.	-	.	ID=exon_AGAP007388-RA-E6;Parent=AGAP007388-RA
2L	VEuPathDB	exon	46255185	46264719	.	-	.	ID=exon_AGAP007388-RA-E5;Parent=AGAP007388-RA
2L	VEuPathDB	exon	46264785	46269186	.	-	.	ID=exon_AGAP007388-RA-E4;Parent=AGAP007388-RA
2L	VEuPathDB	exon	46269249	46271697	.	-	.	ID=exon_AGAP007388-RA-E3;Parent=AGAP007388-RA
2L	VEuPathDB	exon	46271767	46272017	.	-	.	ID=exon_AGAP007388-RA-E2;Parent=AGAP007388-RA
2L	VEuPathDB	exon	46272115	46272374	.	-	.	ID=exon_AGAP007388-RA-E1;Parent=AGAP007388-RA
2L	VEuPathDB	CDS	46254049	46254231	.	-	0	ID=AGAP007388-PA-CDS7;Parent=AGAP007388-RA;protein_source_id=AGAP007388-PA
2L	VEuPathDB	CDS	46254317	46255106	.	-	1	ID=AGAP007388-PA-CDS6;Parent=AGAP007388-RA;protein_source_id=AGAP007388-PA
2L	VEuPathDB	CDS	46255185	46264719	.	-	2	ID=AGAP007388-PA-CDS5;Parent=AGAP007388-RA;protein_source_id=AGAP007388-PA
2L	VEuPathDB	CDS	46264785	46269186	.	-	0	ID=AGAP007388-PA-CDS4;Parent=AGAP007388-RA;protein_source_id=AGAP007388-PA
2L	VEuPathDB	CDS	46269249	46271697	.	-	1	ID=AGAP007388-PA-CDS3;Parent=AGAP007388-RA;protein_source_id=AGAP007388-PA
2L	VEuPathDB	CDS	46271767	46272017	.	-	0	ID=AGAP007388-PA-CDS2;Parent=AGAP007388-RA;protein_source_id=AGAP007388-PA
2L	VEuPathDB	CDS	46272115	46272207	.	-	0	ID=AGAP007388-PA-CDS1;Parent=AGAP007388-RA;protein_source_id=AGAP007388-PA
2L	VEuPathDB	three_prime_UTR	46253886	46254048	.	-	.	ID=utr_AGAP007388-RA_1;Parent=AGAP007388-RA
2L	VEuPathDB	five_prime_UTR	46272208	46272374	.	-	.	ID=utr_AGAP007388-RA_2;Parent=AGAP007388-RA
3R	VEuPathDB	protein_coding_gene	8544002	8545231	.	+	.	ID=AGAP008278;description=D7 long form salivary protein
3R	VEuPathDB	mRNA	8544002	8545231	.	+	.	ID=AGAP008278-RA;Parent=AGAP008278;Ontology_term=GO_0007608;description=D7 long form salivary protein
3R	VEuPathDB	exon	8544002	8544104	.	+	.	ID=exon_AGAP008278-RA-E1;Parent=AGAP008278-RA
3R	VEuPathDB	exon	8544164	8544379	.	+	.	ID=exon_AGAP008278-RA-E2;Parent=AGAP008278-RA
3R	VEuPathDB	exon	8544447	8544854	.	+	.	ID=exon_AGAP008278-RA-E3;Parent=AGAP008278-RA
3R	VEuPathDB	exon	8544914	8545231	.	+	.	ID=exon_AGAP008278-RA-E4;Parent=AGAP008278-RA
3R	VEuPathDB	CDS	8544054	8544104	.	+	0	ID=AGAP008278-PA-CDS1;Parent=AGAP008278-RA;protein_source_id=AGAP008278-PA
3R	VEuPathDB	CDS	8544164	8544379	.	+	0	ID=AGAP008278-PA-CDS2;Parent=AGAP008278-RA;protein_source_id=AGAP008278-PA
3R	VEuPathDB	CDS	8544447	8544854	.	+	0	ID=AGAP008278-PA-CDS3;Parent=AGAP008278-RA;protein_source_id=AGAP008278-PA
3R	VEuPathDB	CDS	8544914	8545174	.	+	0	ID=AGAP008278-PA-CDS4;Parent=AGAP008278-RA;protein_source_id=AGAP008278-PA
3R	VEuPathDB	five_prime_UTR	8544002	8544053	.	+	.	ID=utr_AGAP008278-RA_1;Parent=AGAP008278-RA
3R	VEuPathDB	three_prime_UTR	8545175	8545231	.	+	.	ID=utr_AGAP008278-RA_2;Parent=AGAP008278-RA
2R	VEuPathDB	protein_coding_gene	29619274	29622732	.	-	.	ID=AGAP002922;description=secretory carrier-associated membrane protein
2R	VEuPathDB	mRNA	29619274	29622732	.	-	.	ID=AGAP002922-RA;Parent=AGAP002922;Ontology_term=GO_0005794%3BGO_0000139%3BGO_0055038%3BGO_0032588,GO_0015031;description=secretory carrier-associated membrane protein
2R	VEuPathDB	exon	29619274	29620047	.	-	.	ID=exon_AGAP002922-RA-E7;Parent=AGAP002922-RA
2R	VEuPathDB	exon	29620155	29620407	.	-	.	ID=exon_AGAP002922-RA-E6;Parent=AGAP002922-RA
2R	VEuPathDB	exon	29620502	29620836	.	-	.	ID=exon_AGAP002922-RA-E5;Parent=AGAP002922-RA
2R	VEuPathDB	exon	29621490	29621498	.	-	.	ID=exon_AGAP002922-RA-E4;Parent=AGAP002922-RA
2R	VEuPathDB	exon	29621715	29621975	.	-	.	ID=exon_AGAP002922-RA-E3;Parent=AGAP002922-RA
2R	VEuPathDB	exon	29622071	29622264	.	-	.	ID=exon_AGAP002922-RA-E2;Parent=AGAP002922-RA
2R	VEuPathDB	exon	29622611	29622732	.	-	.	ID=exon_AGAP002922-RA-E1;Parent=AGAP002922-RA
2R	VEuPathDB	CDS	29619898	29620047	.	-	0	ID=AGAP002922-PA-CDS6;Parent=AGAP002922-RA;protein_source_id=AGAP002922-PA
2R	VEuPathDB	CDS	29620155	29620407	.	-	1	ID=AGAP002922-PA-CDS5;Parent=AGAP002922-RA;protein_source_id=AGAP002922-PA
2R	VEuPathDB	CDS	29620502	29620836	.	-	0	ID=AGAP002922-PA-CDS4;Parent=AGAP002922-RA;protein_source_id=AGAP002922-PA
2R	VEuPathDB	CDS	29621490	29621498	.	-	0	ID=AGAP002922-PA-CDS3;Parent=AGAP002922-RA;protein_source_id=AGAP002922-PA
2R	VEuPathDB	CDS	29621715	29621975	.	-	0	ID=AGAP002922-PA-CDS2;Parent=AGAP002922-RA;protein_source_id=AGAP002922-PA
2R	VEuPathDB	CDS	29622071	29622127	.	-	0	ID=AGAP002922-PA-CDS1;Parent=AGAP002922-RA;protein_source_id=AGAP002922-PA
2R	VEuPathDB	three_prime_UTR	29619274	29619897	.	-	.	ID=utr_AGAP002922-RA_1;Parent=AGAP002922-RA
2R	VEuPathDB	five_prime_UTR	29622128	29622264	.	-	.	ID=utr_AGAP002922-RA_2;Parent=AGAP002922-RA
2R	VEuPathDB	five_prime_UTR	29622611	29622732	.	-	.	ID=utr_AGAP002922-RA_3;Parent=AGAP002922-RA
2L	VEuPathDB	protein_coding_gene	8887752	8889485	.	-	.	ID=AGAP005056;description=cyclin-related protein FAM58A
2L	VEuPathDB	mRNA	8887752	8889485	.	-	.	ID=AGAP005056-RA;Parent=AGAP005056;Ontology_term=GO_0016538,GO_0005634,GO_0006357;description=cyclin-related protein FAM58A
2L	VEuPathDB	exon	8887752	8888097	.	-	.	ID=exon_AGAP005056-RA-E4;Parent=AGAP005056-RA
2L	VEuPathDB	exon	8888179	8888631	.	-	.	ID=exon_AGAP005056-RA-E3;Parent=AGAP005056-RA
2L	VEuPathDB	exon	8888940	8889084	.	-	.	ID=exon_AGAP005056-RA-E2;Parent=AGAP005056-RA
2L	VEuPathDB	exon	8889175	8889485	.	-	.	ID=exon_AGAP005056-RA-E1;Parent=AGAP005056-RA
2L	VEuPathDB	CDS	8888002	8888097	.	-	0	ID=AGAP005056-PA-CDS4;Parent=AGAP005056-RA;protein_source_id=AGAP005056-PA
2L	VEuPathDB	CDS	8888179	8888631	.	-	0	ID=AGAP005056-PA-CDS3;Parent=AGAP005056-RA;protein_source_id=AGAP005056-PA
2L	VEuPathDB	CDS	8888940	8889084	.	-	1	ID=AGAP005056-PA-CDS2;Parent=AGAP005056-RA;protein_source_id=AGAP005056-PA
2L	VEuPathDB	CDS	8889175	8889257	.	-	0	ID=AGAP005056-PA-CDS1;Parent=AGAP005056-RA;protein_source_id=AGAP005056-PA
2L	VEuPathDB	three_prime_UTR	8887752	8888001	.	-	.	ID=utr_AGAP005056-RA_1;Parent=AGAP005056-RA
2L	VEuPathDB	five_prime_UTR	8889258	8889485	.	-	.	ID=utr_AGAP005056-RA_2;Parent=AGAP005056-RA
2L	VEuPathDB	protein_coding_gene	24044466	24045871	.	+	.	ID=AGAP005955;description=E3 ubiquitin-protein ligase MUL1
2L	VEuPathDB	mRNA	24044466	24045871	.	+	.	ID=AGAP005955-RA;Parent=AGAP005955;Ontology_term=GO_0004842,GO_0016567;description=E3 ubiquitin-protein ligase MUL1
2L	VEuPathDB	exon	24044466	24044629	.	+	.	ID=exon_AGAP005955-RA-E1;Parent=AGAP005955-RA
2L	VEuPathDB	exon	24044760	24044929	.	+	.	ID=exon_AGAP005955-RA-E2;Parent=AGAP005955-RA
2L	VEuPathDB	exon	24045006	24045871	.	+	.	ID=exon_AGAP005955-RA-E3;Parent=AGAP005955-RA
2L	VEuPathDB	CDS	24044525	24044629	.	+	0	ID=AGAP005955-PA-CDS1;Parent=AGAP005955-RA;protein_source_id=AGAP005955-PA
2L	VEuPathDB	CDS	24044760	24044929	.	+	0	ID=AGAP005955-PA-CDS2;Parent=AGAP005955-RA;protein_source_id=AGAP005955-PA
2L	VEuPathDB	CDS	24045006	24045750	.	+	1	ID=AGAP005955-PA-CDS3;Parent=AGAP005955-RA;protein_source_id=AGAP005955-PA
2L	VEuPathDB	five_prime_UTR	24044466	24044524	.	+	.	ID=utr_AGAP005955-RA_1;Parent=AGAP005955-RA
2L	VEuPathDB	three_prime_UTR	24045751	24045871	.	+	.	ID=utr_AGAP005955-RA_2;Parent=AGAP005955-RA
3R	VEuPathDB	protein_coding_gene	20286716	20295195	.	+	.	ID=AGAP008887;description=Hepatocyte growth factor-regulated tyrosine kinase substrate [Source:UniProtKB/TrEMBL%3BAcc:A0A1S4GZJ0]
3R	VEuPathDB	mRNA	20286716	20295195	.	+	.	ID=AGAP008887-RA;Parent=AGAP008887;description=Hepatocyte growth factor-regulated tyrosine kinase substrate [Source:UniProtKB/TrEMBL%3BAcc:A0A1S4GZJ0]
3R	VEuPathDB	exon	20286716	20286966	.	+	.	ID=exon_AGAP008887-RA-E1;Parent=AGAP008887-RA
3R	VEuPathDB	exon	20287040	20287124	.	+	.	ID=exon_AGAP008887-RA-E2;Parent=AGAP008887-RA
3R	VEuPathDB	exon	20287198	20287462	.	+	.	ID=exon_AGAP008887-RA-E3;Parent=AGAP008887-RA
3R	VEuPathDB	exon	20293065	20295195	.	+	.	ID=exon_AGAP008887-RA-E4;Parent=AGAP008887-RA
3R	VEuPathDB	CDS	20286933	20286966	.	+	0	ID=AGAP008887-PA-CDS1;Parent=AGAP008887-RA;protein_source_id=AGAP008887-PA
3R	VEuPathDB	CDS	20287040	20287124	.	+	2	ID=AGAP008887-PA-CDS2;Parent=AGAP008887-RA;protein_source_id=AGAP008887-PA
3R	VEuPathDB	CDS	20287198	20287462	.	+	1	ID=AGAP008887-PA-CDS3;Parent=AGAP008887-RA;protein_source_id=AGAP008887-PA
3R	VEuPathDB	CDS	20293065	20295005	.	+	0	ID=AGAP008887-PA-CDS4;Parent=AGAP008887-RA;protein_source_id=AGAP008887-PA
3R	VEuPathDB	five_prime_UTR	20286716	20286932	.	+	.	ID=utr_AGAP008887-RA_1;Parent=AGAP008887-RA
3R	VEuPathDB	three_prime_UTR	20295006	20295195	.	+	.	ID=utr_AGAP008887-RA_2;Parent=AGAP008887-RA
3R	VEuPathDB	protein_coding_gene	44889517	44902797	.	+	.	ID=AGAP009893;description=nocturnin
3R	VEuPathDB	mRNA	44889517	44902797	.	+	.	ID=AGAP009893-RA;Parent=AGAP009893;Ontology_term=GO_0000175;description=nocturnin
3R	VEuPathDB	mRNA	44898362	44902797	.	+	.	ID=AGAP009893-RC;Parent=AGAP009893;description=nocturnin
3R	VEuPathDB	mRNA	44889517	44902797	.	+	.	ID=AGAP009893-RB;Parent=AGAP009893;description=nocturnin
3R	VEuPathDB	exon	44889517	44891964	.	+	.	ID=exon_AGAP009893-RA-E1;Parent=AGAP009893-RA
3R	VEuPathDB	exon	44889517	44891964	.	+	.	ID=exon_AGAP009893-RB-E1;Parent=AGAP009893-RB
3R	VEuPathDB	exon	44896862	44897033	.	+	.	ID=exon_AGAP009893-RB-E2;Parent=AGAP009893-RB
3R	VEuPathDB	exon	44898362	44900088	.	+	.	ID=exon_AGAP009893-RC-E1;Parent=AGAP009893-RC
3R	VEuPathDB	exon	44900229	44900461	.	+	.	ID=exon_AGAP009893-RA-E2;Parent=AGAP009893-RA,AGAP009893-RB,AGAP009893-RC
3R	VEuPathDB	exon	44900536	44900601	.	+	.	ID=exon_AGAP009893-RA-E3;Parent=AGAP009893-RA,AGAP009893-RB,AGAP009893-RC
3R	VEuPathDB	exon	44900708	44900829	.	+	.	ID=exon_AGAP009893-RA-E4;Parent=AGAP009893-RA,AGAP009893-RB,AGAP009893-RC
3R	VEuPathDB	exon	44900915	44901643	.	+	.	ID=exon_AGAP009893-RA-E5;Parent=AGAP009893-RA,AGAP009893-RB,AGAP009893-RC
3R	VEuPathDB	exon	44901733	44902797	.	+	.	ID=exon_AGAP009893-RA-E6;Parent=AGAP009893-RA,AGAP009893-RB,AGAP009893-RC
3R	VEuPathDB	CDS	44891474	44891964	.	+	0	ID=AGAP009893-PA-CDS1;Parent=AGAP009893-RA;protein_source_id=AGAP009893-PA
3R	VEuPathDB	CDS	44896963	44897033	.	+	0	ID=AGAP009893-PB-CDS1;Parent=AGAP009893-RB;protein_source_id=AGAP009893-PB
3R	VEuPathDB	CDS	44899979	44900088	.	+	0	ID=AGAP009893-PC-CDS1;Parent=AGAP009893-RC;protein_source_id=AGAP009893-PC
3R	VEuPathDB	CDS	44900229	44900461	.	+	1	ID=AGAP009893-PA-CDS2;Parent=AGAP009893-RA;protein_source_id=AGAP009893-PA
3R	VEuPathDB	CDS	44900229	44900461	.	+	1	ID=AGAP009893-PC-CDS2;Parent=AGAP009893-RC;protein_source_id=AGAP009893-PC
3R	VEuPathDB	CDS	44900229	44900461	.	+	1	ID=AGAP009893-PB-CDS2;Parent=AGAP009893-RB;protein_source_id=AGAP009893-PB
3R	VEuPathDB	CDS	44900536	44900601	.	+	2	ID=AGAP009893-PA-CDS3;Parent=AGAP009893-RA;protein_source_id=AGAP009893-PA
3R	VEuPathDB	CDS	44900536	44900601	.	+	2	ID=AGAP009893-PC-CDS3;Parent=AGAP009893-RC;protein_source_id=AGAP009893-PC
3R	VEuPathDB	CDS	44900536	44900601	.	+	2	ID=AGAP009893-PB-CDS3;Parent=AGAP009893-RB;protein_source_id=AGAP009893-PB
3R	VEuPathDB	CDS	44900708	44900829	.	+	2	ID=AGAP009893-PA-CDS4;Parent=AGAP009893-RA;protein_source_id=AGAP009893-PA
3R	VEuPathDB	CDS	44900708	44900829	.	+	2	ID=AGAP009893-PC-CDS4;Parent=AGAP009893-RC;protein_source_id=AGAP009893-PC
3R	VEuPathDB	CDS	44900708	44900829	.	+	2	ID=AGAP009893-PB-CDS4;Parent=AGAP009893-RB;protein_source_id=AGAP009893-PB
3R	VEuPathDB	CDS	44900915	44901643	.	+	0	ID=AGAP009893-PA-CDS5;Parent=AGAP009893-RA;protein_source_id=AGAP009893-PA
3R	VEuPathDB	CDS	44900915	44901643	.	+	0	ID=AGAP009893-PC-CDS5;Parent=AGAP009893-RC;protein_source_id=AGAP009893-PC
3R	VEuPathDB	CDS	44900915	44901643	.	+	0	ID=AGAP009893-PB-CDS5;Parent=AGAP009893-RB;protein_source_id=AGAP009893-PB
3R	VEuPathDB	CDS	44901733	44901903	.	+	0	ID=AGAP009893-PA-CDS6;Parent=AGAP009893-RA;protein_source_id=AGAP009893-PA
3R	VEuPathDB	CDS	44901733	44901903	.	+	0	ID=AGAP009893-PC-CDS6;Parent=AGAP009893-RC;protein_source_id=AGAP009893-PC
3R	VEuPathDB	CDS	44901733	44901903	.	+	0	ID=AGAP009893-PB-CDS6;Parent=AGAP009893-RB;protein_source_id=AGAP009893-PB
3R	VEuPathDB	five_prime_UTR	44889517	44891473	.	+	.	ID=utr_AGAP009893-RA_1;Parent=AGAP009893-RA
3R	VEuPathDB	five_prime_UTR	44889517	44891964	.	+	.	ID=utr_AGAP009893-RB_1;Parent=AGAP009893-RB
3R	VEuPathDB	five_prime_UTR	44896862	44896962	.	+	.	ID=utr_AGAP009893-RB_2;Parent=AGAP009893-RB
3R	VEuPathDB	five_prime_UTR	44898362	44899978	.	+	.	ID=utr_AGAP009893-RC_1;Parent=AGAP009893-RC
3R	VEuPathDB	three_prime_UTR	44901904	44902797	.	+	.	ID=utr_AGAP009893-RA_2;Parent=AGAP009893-RA
3R	VEuPathDB	three_prime_UTR	44901904	44902797	.	+	.	ID=utr_AGAP009893-RC_2;Parent=AGAP009893-RC
3R	VEuPathDB	three_prime_UTR	44901904	44902797	.	+	.	ID=utr_AGAP009893-RB_3;Parent=AGAP009893-RB
2R	VEuPathDB	protein_coding_gene	58677642	58679735	.	+	.	ID=AGAP004633;description=sodium-independent sulfate anion transporter
2R	VEuPathDB	mRNA	58677642	58679735	.	+	.	ID=AGAP004633-RA;Parent=AGAP004633;Ontology_term=GO_0015301%3BGO_0015116,GO_0005887;description=sodium-independent sulfate anion transporter
2R	VEuPathDB	exon	58677642	58677779	.	+	.	ID=exon_AGAP004633-RA-E1;Parent=AGAP004633-RA
2R	VEuPathDB	exon	58677870	58678531	.	+	.	ID=exon_AGAP004633-RA-E2;Parent=AGAP004633-RA
2R	VEuPathDB	exon	58678611	58679735	.	+	.	ID=exon_AGAP004633-RA-E3;Parent=AGAP004633-RA
2R	VEuPathDB	CDS	58677692	58677779	.	+	0	ID=AGAP004633-PA-CDS1;Parent=AGAP004633-RA;protein_source_id=AGAP004633-PA
2R	VEuPathDB	CDS	58677870	58678531	.	+	2	ID=AGAP004633-PA-CDS2;Parent=AGAP004633-RA;protein_source_id=AGAP004633-PA
2R	VEuPathDB	CDS	58678611	58679735	.	+	0	ID=AGAP004633-PA-CDS3;Parent=AGAP004633-RA;protein_source_id=AGAP004633-PA
2R	VEuPathDB	five_prime_UTR	58677642	58677691	.	+	.	ID=utr_AGAP004633-RA_1;Parent=AGAP004633-RA
2L	VEuPathDB	protein_coding_gene	10577656	10578050	.	-	.	ID=AGAP005149;description=H/ACA ribonucleoprotein complex subunit 3
2L	VEuPathDB	mRNA	10577656	10578050	.	-	.	ID=AGAP005149-RA;Parent=AGAP005149;Ontology_term=GO_0034513%3BGO_0070034,GO_0031429%3BGO_0090661,GO_0031118%3BGO_0031120;description=H/ACA ribonucleoprotein complex subunit 3
2L	VEuPathDB	exon	10577656	10577859	.	-	.	ID=exon_AGAP005149-RA-E2;Parent=AGAP005149-RA
2L	VEuPathDB	exon	10577919	10578050	.	-	.	ID=exon_AGAP005149-RA-E1;Parent=AGAP005149-RA
2L	VEuPathDB	CDS	10577719	10577859	.	-	0	ID=AGAP005149-PA-CDS2;Parent=AGAP005149-RA;protein_source_id=AGAP005149-PA
2L	VEuPathDB	CDS	10577919	10577972	.	-	0	ID=AGAP005149-PA-CDS1;Parent=AGAP005149-RA;protein_source_id=AGAP005149-PA
2L	VEuPathDB	three_prime_UTR	10577656	10577718	.	-	.	ID=utr_AGAP005149-RA_1;Parent=AGAP005149-RA
2L	VEuPathDB	five_prime_UTR	10577973	10578050	.	-	.	ID=utr_AGAP005149-RA_2;Parent=AGAP005149-RA
3R	VEuPathDB	protein_coding_gene	24811951	24812639	.	+	.	ID=AGAP009054;description=lipopolysaccharide-induced TNF-alpha transcription factor (LITAF-like 4)
3R	VEuPathDB	mRNA	24811951	24812639	.	+	.	ID=AGAP009054-RA;Parent=AGAP009054;description=lipopolysaccharide-induced TNF-alpha transcription factor (LITAF-like 4)
3R	VEuPathDB	exon	24811951	24812051	.	+	.	ID=exon_AGAP009054-RA-E1;Parent=AGAP009054-RA
3R	VEuPathDB	exon	24812136	24812639	.	+	.	ID=exon_AGAP009054-RA-E2;Parent=AGAP009054-RA
3R	VEuPathDB	CDS	24812027	24812051	.	+	0	ID=AGAP009054-PA-CDS1;Parent=AGAP009054-RA;protein_source_id=AGAP009054-PA
3R	VEuPathDB	CDS	24812136	24812404	.	+	2	ID=AGAP009054-PA-CDS2;Parent=AGAP009054-RA;protein_source_id=AGAP009054-PA
3R	VEuPathDB	five_prime_UTR	24811951	24812026	.	+	.	ID=utr_AGAP009054-RA_1;Parent=AGAP009054-RA
3R	VEuPathDB	three_prime_UTR	24812405	24812639	.	+	.	ID=utr_AGAP009054-RA_2;Parent=AGAP009054-RA
2R	VEuPathDB	protein_coding_gene	32415453	32416824	.	+	.	ID=AGAP003093;description=replication factor C subunit 2/4
2R	VEuPathDB	mRNA	32415453	32416824	.	+	.	ID=AGAP003093-RA;Parent=AGAP003093;Ontology_term=GO_0003689,GO_0005663%3BGO_0005634,GO_0006281%3BGO_0006261;description=replication factor C subunit 2/4
2R	VEuPathDB	exon	32415453	32415684	.	+	.	ID=exon_AGAP003093-RA-E1;Parent=AGAP003093-RA
2R	VEuPathDB	exon	32415752	32416619	.	+	.	ID=exon_AGAP003093-RA-E2;Parent=AGAP003093-RA
2R	VEuPathDB	exon	32416689	32416824	.	+	.	ID=exon_AGAP003093-RA-E3;Parent=AGAP003093-RA
2R	VEuPathDB	CDS	32415560	32415684	.	+	0	ID=AGAP003093-PA-CDS1;Parent=AGAP003093-RA;protein_source_id=AGAP003093-PA
2R	VEuPathDB	CDS	32415752	32416619	.	+	1	ID=AGAP003093-PA-CDS2;Parent=AGAP003093-RA;protein_source_id=AGAP003093-PA
2R	VEuPathDB	CDS	32416689	32416781	.	+	0	ID=AGAP003093-PA-CDS3;Parent=AGAP003093-RA;protein_source_id=AGAP003093-PA
2R	VEuPathDB	five_prime_UTR	32415453	32415559	.	+	.	ID=utr_AGAP003093-RA_1;Parent=AGAP003093-RA
2R	VEuPathDB	three_prime_UTR	32416782	32416824	.	+	.	ID=utr_AGAP003093-RA_2;Parent=AGAP003093-RA
3R	VEuPathDB	protein_coding_gene	39225743	39236652	.	+	.	ID=AGAP009708;description=unspecified product
3R	VEuPathDB	mRNA	39225743	39236652	.	+	.	ID=AGAP009708-RA;Parent=AGAP009708;description=unspecified product
3R	VEuPathDB	exon	39225743	39226834	.	+	.	ID=exon_AGAP009708-RA-E1;Parent=AGAP009708-RA
3R	VEuPathDB	exon	39227005	39227216	.	+	.	ID=exon_AGAP009708-RA-E2;Parent=AGAP009708-RA
3R	VEuPathDB	exon	39228094	39228254	.	+	.	ID=exon_AGAP009708-RA-E3;Parent=AGAP009708-RA
3R	VEuPathDB	exon	39228714	39228980	.	+	.	ID=exon_AGAP009708-RA-E4;Parent=AGAP009708-RA
3R	VEuPathDB	exon	39231208	39231781	.	+	.	ID=exon_AGAP009708-RA-E5;Parent=AGAP009708-RA
3R	VEuPathDB	exon	39233691	39234220	.	+	.	ID=exon_AGAP009708-RA-E6;Parent=AGAP009708-RA
3R	VEuPathDB	exon	39234293	39236652	.	+	.	ID=exon_AGAP009708-RA-E7;Parent=AGAP009708-RA
3R	VEuPathDB	CDS	39225993	39226834	.	+	0	ID=AGAP009708-PA-CDS1;Parent=AGAP009708-RA;protein_source_id=AGAP009708-PA
3R	VEuPathDB	CDS	39227005	39227216	.	+	1	ID=AGAP009708-PA-CDS2;Parent=AGAP009708-RA;protein_source_id=AGAP009708-PA
3R	VEuPathDB	CDS	39228094	39228254	.	+	2	ID=AGAP009708-PA-CDS3;Parent=AGAP009708-RA;protein_source_id=AGAP009708-PA
3R	VEuPathDB	CDS	39228714	39228980	.	+	0	ID=AGAP009708-PA-CDS4;Parent=AGAP009708-RA;protein_source_id=AGAP009708-PA
3R	VEuPathDB	CDS	39231208	39231781	.	+	0	ID=AGAP009708-PA-CDS5;Parent=AGAP009708-RA;protein_source_id=AGAP009708-PA
3R	VEuPathDB	CDS	39233691	39234220	.	+	2	ID=AGAP009708-PA-CDS6;Parent=AGAP009708-RA;protein_source_id=AGAP009708-PA
3R	VEuPathDB	CDS	39234293	39234547	.	+	0	ID=AGAP009708-PA-CDS7;Parent=AGAP009708-RA;protein_source_id=AGAP009708-PA
3R	VEuPathDB	five_prime_UTR	39225743	39225992	.	+	.	ID=utr_AGAP009708-RA_1;Parent=AGAP009708-RA
3R	VEuPathDB	three_prime_UTR	39234548	39236652	.	+	.	ID=utr_AGAP009708-RA_2;Parent=AGAP009708-RA
3L	VEuPathDB	protein_coding_gene	36653861	36655980	.	+	.	ID=AGAP028157;description=unspecified product
3L	VEuPathDB	mRNA	36653861	36655980	.	+	.	ID=AGAP028157-RA;Parent=AGAP028157;description=unspecified product
3L	VEuPathDB	exon	36653861	36654262	.	+	.	ID=exon_AGAP028157-RA-E1;Parent=AGAP028157-RA
3L	VEuPathDB	exon	36654348	36654467	.	+	.	ID=exon_AGAP028157-RA-E2;Parent=AGAP028157-RA
3L	VEuPathDB	exon	36654897	36655072	.	+	.	ID=exon_AGAP028157-RA-E3;Parent=AGAP028157-RA
3L	VEuPathDB	exon	36655449	36655980	.	+	.	ID=exon_AGAP028157-RA-E4;Parent=AGAP028157-RA
3L	VEuPathDB	CDS	36654166	36654262	.	+	0	ID=AGAP028157-PA-CDS1;Parent=AGAP028157-RA;protein_source_id=AGAP028157-PA
3L	VEuPathDB	CDS	36654348	36654467	.	+	2	ID=AGAP028157-PA-CDS2;Parent=AGAP028157-RA;protein_source_id=AGAP028157-PA
3L	VEuPathDB	CDS	36654897	36655072	.	+	2	ID=AGAP028157-PA-CDS3;Parent=AGAP028157-RA;protein_source_id=AGAP028157-PA
3L	VEuPathDB	CDS	36655449	36655529	.	+	0	ID=AGAP028157-PA-CDS4;Parent=AGAP028157-RA;protein_source_id=AGAP028157-PA
3L	VEuPathDB	five_prime_UTR	36653861	36654165	.	+	.	ID=utr_AGAP028157-RA_1;Parent=AGAP028157-RA
3L	VEuPathDB	three_prime_UTR	36655530	36655980	.	+	.	ID=utr_AGAP028157-RA_2;Parent=AGAP028157-RA
2R	VEuPathDB	protein_coding_gene	60116706	60166422	.	-	.	ID=AGAP004661;description=Antp family%2C other
2R	VEuPathDB	mRNA	60116706	60166422	.	-	.	ID=AGAP004661-RB;Parent=AGAP004661;description=Antp family%2C other
2R	VEuPathDB	mRNA	60116706	60166422	.	-	.	ID=AGAP004661-RA;Parent=AGAP004661;Ontology_term=GO_0000981%3BGO_0000978,GO_0005634,GO_0009952%3BGO_0000122;description=Antp family%2C other
2R	VEuPathDB	exon	60116706	60117269	.	-	.	ID=exon_AGAP004661-RA-E3;Parent=AGAP004661-RA,AGAP004661-RB
2R	VEuPathDB	exon	60148278	60148328	.	-	.	ID=exon_AGAP004661-RA-E2;Parent=AGAP004661-RA
2R	VEuPathDB	exon	60165675	60166422	.	-	.	ID=exon_AGAP004661-RA-E1;Parent=AGAP004661-RA,AGAP004661-RB
2R	VEuPathDB	CDS	60116977	60117269	.	-	2	ID=AGAP004661-PB-CDS2;Parent=AGAP004661-RB;protein_source_id=AGAP004661-PB
2R	VEuPathDB	CDS	60116977	60117269	.	-	2	ID=AGAP004661-PA-CDS3;Parent=AGAP004661-RA;protein_source_id=AGAP004661-PA
2R	VEuPathDB	CDS	60148278	60148328	.	-	2	ID=AGAP004661-PA-CDS2;Parent=AGAP004661-RA;protein_source_id=AGAP004661-PA
2R	VEuPathDB	CDS	60165675	60166314	.	-	0	ID=AGAP004661-PB-CDS1;Parent=AGAP004661-RB;protein_source_id=AGAP004661-PB
2R	VEuPathDB	CDS	60165675	60166314	.	-	0	ID=AGAP004661-PA-CDS1;Parent=AGAP004661-RA;protein_source_id=AGAP004661-PA
2R	VEuPathDB	three_prime_UTR	60116706	60116976	.	-	.	ID=utr_AGAP004661-RB_1;Parent=AGAP004661-RB
2R	VEuPathDB	three_prime_UTR	60116706	60116976	.	-	.	ID=utr_AGAP004661-RA_1;Parent=AGAP004661-RA
2R	VEuPathDB	five_prime_UTR	60166315	60166422	.	-	.	ID=utr_AGAP004661-RB_2;Parent=AGAP004661-RB
2R	VEuPathDB	five_prime_UTR	60166315	60166422	.	-	.	ID=utr_AGAP004661-RA_2;Parent=AGAP004661-RA
2L	VEuPathDB	protein_coding_gene	29525422	29530487	.	-	.	ID=AGAP013248;description=cuticular protein RR-2 family 139
2L	VEuPathDB	mRNA	29525422	29530487	.	-	.	ID=AGAP013248-RA;Parent=AGAP013248;description=cuticular protein RR-2 family 139
2L	VEuPathDB	exon	29525422	29526632	.	-	.	ID=exon_AGAP013248-RA-E3;Parent=AGAP013248-RA
2L	VEuPathDB	exon	29526701	29526869	.	-	.	ID=exon_AGAP013248-RA-E2;Parent=AGAP013248-RA
2L	VEuPathDB	exon	29530467	29530487	.	-	.	ID=exon_AGAP013248-RA-E1;Parent=AGAP013248-RA
2L	VEuPathDB	CDS	29525422	29526632	.	-	2	ID=AGAP013248-PA-CDS3;Parent=AGAP013248-RA;protein_source_id=AGAP013248-PA
2L	VEuPathDB	CDS	29526701	29526869	.	-	0	ID=AGAP013248-PA-CDS2;Parent=AGAP013248-RA;protein_source_id=AGAP013248-PA
2L	VEuPathDB	CDS	29530467	29530487	.	-	0	ID=AGAP013248-PA-CDS1;Parent=AGAP013248-RA;protein_source_id=AGAP013248-PA
3L	VEuPathDB	protein_coding_gene	37589068	37592381	.	-	.	ID=AGAP012092;description=unspecified product
3L	VEuPathDB	mRNA	37589068	37592381	.	-	.	ID=AGAP012092-RA;Parent=AGAP012092;description=unspecified product
3L	VEuPathDB	exon	37589068	37592099	.	-	.	ID=exon_AGAP012092-RA-E2;Parent=AGAP012092-RA
3L	VEuPathDB	exon	37592188	37592381	.	-	.	ID=exon_AGAP012092-RA-E1;Parent=AGAP012092-RA
3L	VEuPathDB	CDS	37589105	37592074	.	-	0	ID=AGAP012092-PA-CDS1;Parent=AGAP012092-RA;protein_source_id=AGAP012092-PA
3L	VEuPathDB	three_prime_UTR	37589068	37589104	.	-	.	ID=utr_AGAP012092-RA_1;Parent=AGAP012092-RA
3L	VEuPathDB	five_prime_UTR	37592075	37592099	.	-	.	ID=utr_AGAP012092-RA_2;Parent=AGAP012092-RA
3L	VEuPathDB	five_prime_UTR	37592188	37592381	.	-	.	ID=utr_AGAP012092-RA_3;Parent=AGAP012092-RA
X	VEuPathDB	protein_coding_gene	5771583	5783307	.	+	.	ID=AGAP000329;description=nicotinic acetylcholine receptor subunit alpha 3
X	VEuPathDB	mRNA	5771583	5783307	.	+	.	ID=AGAP000329-RA;Parent=AGAP000329;Ontology_term=GO_0005887%3BGO_0043005%3BGO_0045202,GO_0007268%3BGO_0034220%3BGO_0050877%3BGO_0042391%3BGO_0007165;description=nicotinic acetylcholine receptor subunit alpha 3
X	VEuPathDB	exon	5771583	5771649	.	+	.	ID=exon_AGAP000329-RA-E1;Parent=AGAP000329-RA
X	VEuPathDB	exon	5773711	5774449	.	+	.	ID=exon_AGAP000329-RA-E2;Parent=AGAP000329-RA
X	VEuPathDB	exon	5774511	5774650	.	+	.	ID=exon_AGAP000329-RA-E3;Parent=AGAP000329-RA
X	VEuPathDB	exon	5774769	5775104	.	+	.	ID=exon_AGAP000329-RA-E4;Parent=AGAP000329-RA
X	VEuPathDB	exon	5775196	5775311	.	+	.	ID=exon_AGAP000329-RA-E5;Parent=AGAP000329-RA
X	VEuPathDB	exon	5775400	5775568	.	+	.	ID=exon_AGAP000329-RA-E6;Parent=AGAP000329-RA
X	VEuPathDB	exon	5775648	5775784	.	+	.	ID=exon_AGAP000329-RA-E7;Parent=AGAP000329-RA
X	VEuPathDB	exon	5777323	5777472	.	+	.	ID=exon_AGAP000329-RA-E8;Parent=AGAP000329-RA
X	VEuPathDB	exon	5777747	5777875	.	+	.	ID=exon_AGAP000329-RA-E9;Parent=AGAP000329-RA
X	VEuPathDB	exon	5778972	5779677	.	+	.	ID=exon_AGAP000329-RA-E10;Parent=AGAP000329-RA
X	VEuPathDB	exon	5780462	5783307	.	+	.	ID=exon_AGAP000329-RA-E11;Parent=AGAP000329-RA
X	VEuPathDB	CDS	5774401	5774449	.	+	0	ID=AGAP000329-PA-CDS1;Parent=AGAP000329-RA;protein_source_id=AGAP000329-PA
X	VEuPathDB	CDS	5774511	5774650	.	+	2	ID=AGAP000329-PA-CDS2;Parent=AGAP000329-RA;protein_source_id=AGAP000329-PA
X	VEuPathDB	CDS	5774769	5775104	.	+	0	ID=AGAP000329-PA-CDS3;Parent=AGAP000329-RA;protein_source_id=AGAP000329-PA
X	VEuPathDB	CDS	5775196	5775311	.	+	0	ID=AGAP000329-PA-CDS4;Parent=AGAP000329-RA;protein_source_id=AGAP000329-PA
X	VEuPathDB	CDS	5775400	5775568	.	+	1	ID=AGAP000329-PA-CDS5;Parent=AGAP000329-RA;protein_source_id=AGAP000329-PA
X	VEuPathDB	CDS	5775648	5775784	.	+	0	ID=AGAP000329-PA-CDS6;Parent=AGAP000329-RA;protein_source_id=AGAP000329-PA
X	VEuPathDB	CDS	5777323	5777472	.	+	1	ID=AGAP000329-PA-CDS7;Parent=AGAP000329-RA;protein_source_id=AGAP000329-PA
X	VEuPathDB	CDS	5777747	5777875	.	+	1	ID=AGAP000329-PA-CDS8;Parent=AGAP000329-RA;protein_source_id=AGAP000329-PA
X	VEuPathDB	CDS	5778972	5779677	.	+	1	ID=AGAP000329-PA-CDS9;Parent=AGAP000329-RA;protein_source_id=AGAP000329-PA
X	VEuPathDB	CDS	5780462	5780662	.	+	0	ID=AGAP000329-PA-CDS10;Parent=AGAP000329-RA;protein_source_id=AGAP000329-PA
X	VEuPathDB	five_prime_UTR	5771583	5771649	.	+	.	ID=utr_AGAP000329-RA_1;Parent=AGAP000329-RA
X	VEuPathDB	five_prime_UTR	5773711	5774400	.	+	.	ID=utr_AGAP000329-RA_2;Parent=AGAP000329-RA
X	VEuPathDB	three_prime_UTR	5780663	5783307	.	+	.	ID=utr_AGAP000329-RA_3;Parent=AGAP000329-RA
X	VEuPathDB	protein_coding_gene	18339714	18342746	.	+	.	ID=AGAP000953;description=60S ribosomal protein L10-1 [Source:UniProtKB/TrEMBL%3BAcc:Q7PQZ6]
X	VEuPathDB	mRNA	18339714	18342746	.	+	.	ID=AGAP000953-RA;Parent=AGAP000953;Ontology_term=GO_0003735,GO_0022625,GO_0000027;description=60S ribosomal protein L10-1 [Source:UniProtKB/TrEMBL%3BAcc:Q7PQZ6]
X	VEuPathDB	exon	18339714	18339777	.	+	.	ID=exon_AGAP000953-RA-E1;Parent=AGAP000953-RA
X	VEuPathDB	exon	18340216	18340244	.	+	.	ID=exon_AGAP000953-RA-E2;Parent=AGAP000953-RA
X	VEuPathDB	exon	18341551	18341856	.	+	.	ID=exon_AGAP000953-RA-E3;Parent=AGAP000953-RA
X	VEuPathDB	exon	18342208	18342746	.	+	.	ID=exon_AGAP000953-RA-E4;Parent=AGAP000953-RA
X	VEuPathDB	CDS	18340222	18340244	.	+	0	ID=AGAP000953-PA-CDS1;Parent=AGAP000953-RA;protein_source_id=AGAP000953-PA
X	VEuPathDB	CDS	18341551	18341856	.	+	1	ID=AGAP000953-PA-CDS2;Parent=AGAP000953-RA;protein_source_id=AGAP000953-PA
X	VEuPathDB	CDS	18342208	18342538	.	+	1	ID=AGAP000953-PA-CDS3;Parent=AGAP000953-RA;protein_source_id=AGAP000953-PA
X	VEuPathDB	five_prime_UTR	18339714	18339777	.	+	.	ID=utr_AGAP000953-RA_1;Parent=AGAP000953-RA
X	VEuPathDB	five_prime_UTR	18340216	18340221	.	+	.	ID=utr_AGAP000953-RA_2;Parent=AGAP000953-RA
X	VEuPathDB	three_prime_UTR	18342539	18342746	.	+	.	ID=utr_AGAP000953-RA_3;Parent=AGAP000953-RA
UNKN	VEuPathDB	protein_coding_gene	9236886	9237659	.	+	.	ID=AGAP028580;description=unspecified product
UNKN	VEuPathDB	mRNA	9236886	9237659	.	+	.	ID=AGAP028580-RA;Parent=AGAP028580;description=unspecified product
UNKN	VEuPathDB	exon	9236886	9237659	.	+	.	ID=exon_AGAP028580-RA-E1;Parent=AGAP028580-RA
UNKN	VEuPathDB	CDS	9237014	9237559	.	+	0	ID=AGAP028580-PA-CDS1;Parent=AGAP028580-RA;protein_source_id=AGAP028580-PA
UNKN	VEuPathDB	five_prime_UTR	9236886	9237013	.	+	.	ID=utr_AGAP028580-RA_1;Parent=AGAP028580-RA
UNKN	VEuPathDB	three_prime_UTR	9237560	9237659	.	+	.	ID=utr_AGAP028580-RA_2;Parent=AGAP028580-RA
2R	VEuPathDB	protein_coding_gene	12600857	12624387	.	+	.	ID=AGAP001935;description=unspecified product
2R	VEuPathDB	mRNA	12600857	12624387	.	+	.	ID=AGAP001935-RA;Parent=AGAP001935;description=unspecified product
2R	VEuPathDB	exon	12600857	12601147	.	+	.	ID=exon_AGAP001935-RA-E1;Parent=AGAP001935-RA
2R	VEuPathDB	exon	12603224	12603724	.	+	.	ID=exon_AGAP001935-RA-E2;Parent=AGAP001935-RA
2R	VEuPathDB	exon	12612628	12613836	.	+	.	ID=exon_AGAP001935-RA-E3;Parent=AGAP001935-RA
2R	VEuPathDB	exon	12613904	12614156	.	+	.	ID=exon_AGAP001935-RA-E4;Parent=AGAP001935-RA
2R	VEuPathDB	exon	12614862	12615451	.	+	.	ID=exon_AGAP001935-RA-E5;Parent=AGAP001935-RA
2R	VEuPathDB	exon	12615525	12615668	.	+	.	ID=exon_AGAP001935-RA-E6;Parent=AGAP001935-RA
2R	VEuPathDB	exon	12615740	12615884	.	+	.	ID=exon_AGAP001935-RA-E7;Parent=AGAP001935-RA
2R	VEuPathDB	exon	12615958	12616070	.	+	.	ID=exon_AGAP001935-RA-E8;Parent=AGAP001935-RA
2R	VEuPathDB	exon	12616154	12616363	.	+	.	ID=exon_AGAP001935-RA-E9;Parent=AGAP001935-RA
2R	VEuPathDB	exon	12618382	12618477	.	+	.	ID=exon_AGAP001935-RA-E10;Parent=AGAP001935-RA
2R	VEuPathDB	exon	12619427	12619539	.	+	.	ID=exon_AGAP001935-RA-E11;Parent=AGAP001935-RA
2R	VEuPathDB	exon	12619617	12619995	.	+	.	ID=exon_AGAP001935-RA-E12;Parent=AGAP001935-RA
2R	VEuPathDB	exon	12620078	12620252	.	+	.	ID=exon_AGAP001935-RA-E13;Parent=AGAP001935-RA
2R	VEuPathDB	exon	12620343	12620982	.	+	.	ID=exon_AGAP001935-RA-E14;Parent=AGAP001935-RA
2R	VEuPathDB	exon	12621126	12624387	.	+	.	ID=exon_AGAP001935-RA-E15;Parent=AGAP001935-RA
2R	VEuPathDB	CDS	12612637	12613836	.	+	0	ID=AGAP001935-PA-CDS1;Parent=AGAP001935-RA;protein_source_id=AGAP001935-PA
2R	VEuPathDB	CDS	12613904	12614156	.	+	0	ID=AGAP001935-PA-CDS2;Parent=AGAP001935-RA;protein_source_id=AGAP001935-PA
2R	VEuPathDB	CDS	12614862	12615451	.	+	2	ID=AGAP001935-PA-CDS3;Parent=AGAP001935-RA;protein_source_id=AGAP001935-PA
2R	VEuPathDB	CDS	12615525	12615668	.	+	0	ID=AGAP001935-PA-CDS4;Parent=AGAP001935-RA;protein_source_id=AGAP001935-PA
2R	VEuPathDB	CDS	12615740	12615884	.	+	0	ID=AGAP001935-PA-CDS5;Parent=AGAP001935-RA;protein_source_id=AGAP001935-PA
2R	VEuPathDB	CDS	12615958	12616070	.	+	2	ID=AGAP001935-PA-CDS6;Parent=AGAP001935-RA;protein_source_id=AGAP001935-PA
2R	VEuPathDB	CDS	12616154	12616363	.	+	0	ID=AGAP001935-PA-CDS7;Parent=AGAP001935-RA;protein_source_id=AGAP001935-PA
2R	VEuPathDB	CDS	12618382	12618477	.	+	0	ID=AGAP001935-PA-CDS8;Parent=AGAP001935-RA;protein_source_id=AGAP001935-PA
2R	VEuPathDB	CDS	12619427	12619539	.	+	0	ID=AGAP001935-PA-CDS9;Parent=AGAP001935-RA;protein_source_id=AGAP001935-PA
2R	VEuPathDB	CDS	12619617	12619995	.	+	1	ID=AGAP001935-PA-CDS10;Parent=AGAP001935-RA;protein_source_id=AGAP001935-PA
2R	VEuPathDB	CDS	12620078	12620252	.	+	0	ID=AGAP001935-PA-CDS11;Parent=AGAP001935-RA;protein_source_id=AGAP001935-PA
2R	VEuPathDB	CDS	12620343	12620982	.	+	2	ID=AGAP001935-PA-CDS12;Parent=AGAP001935-RA;protein_source_id=AGAP001935-PA
2R	VEuPathDB	CDS	12621126	12621315	.	+	1	ID=AGAP001935-PA-CDS13;Parent=AGAP001935-RA;protein_source_id=AGAP001935-PA
2R	VEuPathDB	five_prime_UTR	12600857	12601147	.	+	.	ID=utr_AGAP001935-RA_1;Parent=AGAP001935-RA
2R	VEuPathDB	five_prime_UTR	12603224	12603724	.	+	.	ID=utr_AGAP001935-RA_2;Parent=AGAP001935-RA
2R	VEuPathDB	five_prime_UTR	12612628	12612636	.	+	.	ID=utr_AGAP001935-RA_3;Parent=AGAP001935-RA
2R	VEuPathDB	three_prime_UTR	12621316	12624387	.	+	.	ID=utr_AGAP001935-RA_4;Parent=AGAP001935-RA
3L	VEuPathDB	protein_coding_gene	23931795	23933616	.	-	.	ID=AGAP028673;description=unspecified product
3L	VEuPathDB	mRNA	23931795	23933616	.	-	.	ID=AGAP028673-RA;Parent=AGAP028673;description=unspecified product
3L	VEuPathDB	exon	23931795	23932128	.	-	.	ID=exon_AGAP028673-RA-E4;Parent=AGAP028673-RA
3L	VEuPathDB	exon	23932213	23932361	.	-	.	ID=exon_AGAP028673-RA-E3;Parent=AGAP028673-RA
3L	VEuPathDB	exon	23932455	23933324	.	-	.	ID=exon_AGAP028673-RA-E2;Parent=AGAP028673-RA
3L	VEuPathDB	exon	23933403	23933616	.	-	.	ID=exon_AGAP028673-RA-E1;Parent=AGAP028673-RA
3L	VEuPathDB	CDS	23931903	23932128	.	-	1	ID=AGAP028673-PA-CDS4;Parent=AGAP028673-RA;protein_source_id=AGAP028673-PA
3L	VEuPathDB	CDS	23932213	23932361	.	-	0	ID=AGAP028673-PA-CDS3;Parent=AGAP028673-RA;protein_source_id=AGAP028673-PA
3L	VEuPathDB	CDS	23932455	23933324	.	-	0	ID=AGAP028673-PA-CDS2;Parent=AGAP028673-RA;protein_source_id=AGAP028673-PA
3L	VEuPathDB	CDS	23933403	23933540	.	-	0	ID=AGAP028673-PA-CDS1;Parent=AGAP028673-RA;protein_source_id=AGAP028673-PA
3L	VEuPathDB	three_prime_UTR	23931795	23931902	.	-	.	ID=utr_AGAP028673-RA_1;Parent=AGAP028673-RA
3L	VEuPathDB	five_prime_UTR	23933541	23933616	.	-	.	ID=utr_AGAP028673-RA_2;Parent=AGAP028673-RA
X	VEuPathDB	protein_coding_gene	9114570	9115737	.	-	.	ID=AGAP000516;description=enhancer of rudimentary protein
X	VEuPathDB	mRNA	9114570	9115737	.	-	.	ID=AGAP000516-RA;Parent=AGAP000516;description=enhancer of rudimentary protein
X	VEuPathDB	exon	9114570	9114980	.	-	.	ID=exon_AGAP000516-RA-E3;Parent=AGAP000516-RA
X	VEuPathDB	exon	9115061	9115307	.	-	.	ID=exon_AGAP000516-RA-E2;Parent=AGAP000516-RA
X	VEuPathDB	exon	9115553	9115737	.	-	.	ID=exon_AGAP000516-RA-E1;Parent=AGAP000516-RA
X	VEuPathDB	CDS	9114858	9114980	.	-	0	ID=AGAP000516-PA-CDS2;Parent=AGAP000516-RA;protein_source_id=AGAP000516-PA
X	VEuPathDB	CDS	9115061	9115249	.	-	0	ID=AGAP000516-PA-CDS1;Parent=AGAP000516-RA;protein_source_id=AGAP000516-PA
X	VEuPathDB	three_prime_UTR	9114570	9114857	.	-	.	ID=utr_AGAP000516-RA_1;Parent=AGAP000516-RA
X	VEuPathDB	five_prime_UTR	9115250	9115307	.	-	.	ID=utr_AGAP000516-RA_2;Parent=AGAP000516-RA
X	VEuPathDB	five_prime_UTR	9115553	9115737	.	-	.	ID=utr_AGAP000516-RA_3;Parent=AGAP000516-RA
2R	VEuPathDB	protein_coding_gene	58374159	58390304	.	-	.	ID=AGAP013073;description=unspecified product
2R	VEuPathDB	mRNA	58374159	58390296	.	-	.	ID=AGAP013073-RA;Parent=AGAP013073;Ontology_term=GO_0015179;description=unspecified product
2R	VEuPathDB	mRNA	58374159	58390304	.	-	.	ID=AGAP013073-RB;Parent=AGAP013073;Ontology_term=GO_0015179;description=unspecified product
2R	VEuPathDB	exon	58374159	58374518	.	-	.	ID=exon_AGAP013073-RA-E4;Parent=AGAP013073-RA,AGAP013073-RB
2R	VEuPathDB	exon	58387893	58388088	.	-	.	ID=exon_AGAP013073-RA-E3;Parent=AGAP013073-RA,AGAP013073-RB
2R	VEuPathDB	exon	58388710	58388986	.	-	.	ID=exon_AGAP013073-RA-E2;Parent=AGAP013073-RA,AGAP013073-RB
2R	VEuPathDB	exon	58390011	58390296	.	-	.	ID=exon_AGAP013073-RA-E1;Parent=AGAP013073-RA
2R	VEuPathDB	exon	58390266	58390304	.	-	.	ID=exon_AGAP013073-RB-E1;Parent=AGAP013073-RB
2R	VEuPathDB	CDS	58374159	58374518	.	-	0	ID=AGAP013073-PA-CDS3;Parent=AGAP013073-RA;protein_source_id=AGAP013073-PA
2R	VEuPathDB	CDS	58374159	58374518	.	-	0	ID=AGAP013073-PB-CDS3;Parent=AGAP013073-RB;protein_source_id=AGAP013073-PB
2R	VEuPathDB	CDS	58387893	58388088	.	-	1	ID=AGAP013073-PA-CDS2;Parent=AGAP013073-RA;protein_source_id=AGAP013073-PA
2R	VEuPathDB	CDS	58387893	58388088	.	-	1	ID=AGAP013073-PB-CDS2;Parent=AGAP013073-RB;protein_source_id=AGAP013073-PB
2R	VEuPathDB	CDS	58388710	58388894	.	-	0	ID=AGAP013073-PA-CDS1;Parent=AGAP013073-RA;protein_source_id=AGAP013073-PA
2R	VEuPathDB	CDS	58388710	58388894	.	-	0	ID=AGAP013073-PB-CDS1;Parent=AGAP013073-RB;protein_source_id=AGAP013073-PB
2R	VEuPathDB	five_prime_UTR	58388895	58388986	.	-	.	ID=utr_AGAP013073-RA_1;Parent=AGAP013073-RA
2R	VEuPathDB	five_prime_UTR	58388895	58388986	.	-	.	ID=utr_AGAP013073-RB_1;Parent=AGAP013073-RB
2R	VEuPathDB	five_prime_UTR	58390011	58390296	.	-	.	ID=utr_AGAP013073-RA_2;Parent=AGAP013073-RA
2R	VEuPathDB	five_prime_UTR	58390266	58390304	.	-	.	ID=utr_AGAP013073-RB_2;Parent=AGAP013073-RB
2R	VEuPathDB	protein_coding_gene	55871231	55880464	.	+	.	ID=AGAP004423;description=unspecified product
2R	VEuPathDB	mRNA	55871231	55880464	.	+	.	ID=AGAP004423-RA;Parent=AGAP004423;description=unspecified product
2R	VEuPathDB	exon	55871231	55871401	.	+	.	ID=exon_AGAP004423-RA-E1;Parent=AGAP004423-RA
2R	VEuPathDB	exon	55872323	55872886	.	+	.	ID=exon_AGAP004423-RA-E2;Parent=AGAP004423-RA
2R	VEuPathDB	exon	55872964	55873261	.	+	.	ID=exon_AGAP004423-RA-E3;Parent=AGAP004423-RA
2R	VEuPathDB	exon	55873823	55873894	.	+	.	ID=exon_AGAP004423-RA-E4;Parent=AGAP004423-RA
2R	VEuPathDB	exon	55874757	55874992	.	+	.	ID=exon_AGAP004423-RA-E5;Parent=AGAP004423-RA
2R	VEuPathDB	exon	55875075	55875160	.	+	.	ID=exon_AGAP004423-RA-E6;Parent=AGAP004423-RA
2R	VEuPathDB	exon	55875259	55875698	.	+	.	ID=exon_AGAP004423-RA-E7;Parent=AGAP004423-RA
2R	VEuPathDB	exon	55876069	55876315	.	+	.	ID=exon_AGAP004423-RA-E8;Parent=AGAP004423-RA
2R	VEuPathDB	exon	55876408	55877499	.	+	.	ID=exon_AGAP004423-RA-E9;Parent=AGAP004423-RA
2R	VEuPathDB	exon	55877572	55878236	.	+	.	ID=exon_AGAP004423-RA-E10;Parent=AGAP004423-RA
2R	VEuPathDB	exon	55878324	55880464	.	+	.	ID=exon_AGAP004423-RA-E11;Parent=AGAP004423-RA
2R	VEuPathDB	CDS	55872643	55872886	.	+	0	ID=AGAP004423-PA-CDS1;Parent=AGAP004423-RA;protein_source_id=AGAP004423-PA
2R	VEuPathDB	CDS	55872964	55873261	.	+	2	ID=AGAP004423-PA-CDS2;Parent=AGAP004423-RA;protein_source_id=AGAP004423-PA
2R	VEuPathDB	CDS	55873823	55873894	.	+	1	ID=AGAP004423-PA-CDS3;Parent=AGAP004423-RA;protein_source_id=AGAP004423-PA
2R	VEuPathDB	CDS	55874757	55874992	.	+	1	ID=AGAP004423-PA-CDS4;Parent=AGAP004423-RA;protein_source_id=AGAP004423-PA
2R	VEuPathDB	CDS	55875075	55875160	.	+	2	ID=AGAP004423-PA-CDS5;Parent=AGAP004423-RA;protein_source_id=AGAP004423-PA
2R	VEuPathDB	CDS	55875259	55875698	.	+	0	ID=AGAP004423-PA-CDS6;Parent=AGAP004423-RA;protein_source_id=AGAP004423-PA
2R	VEuPathDB	CDS	55876069	55876315	.	+	1	ID=AGAP004423-PA-CDS7;Parent=AGAP004423-RA;protein_source_id=AGAP004423-PA
2R	VEuPathDB	CDS	55876408	55877499	.	+	0	ID=AGAP004423-PA-CDS8;Parent=AGAP004423-RA;protein_source_id=AGAP004423-PA
2R	VEuPathDB	CDS	55877572	55878236	.	+	0	ID=AGAP004423-PA-CDS9;Parent=AGAP004423-RA;protein_source_id=AGAP004423-PA
2R	VEuPathDB	CDS	55878324	55879344	.	+	1	ID=AGAP004423-PA-CDS10;Parent=AGAP004423-RA;protein_source_id=AGAP004423-PA
2R	VEuPathDB	five_prime_UTR	55871231	55871401	.	+	.	ID=utr_AGAP004423-RA_1;Parent=AGAP004423-RA
2R	VEuPathDB	five_prime_UTR	55872323	55872642	.	+	.	ID=utr_AGAP004423-RA_2;Parent=AGAP004423-RA
2R	VEuPathDB	three_prime_UTR	55879345	55880464	.	+	.	ID=utr_AGAP004423-RA_3;Parent=AGAP004423-RA
X	VEuPathDB	protein_coding_gene	12437473	12438077	.	-	.	ID=AGAP000692;description=cecropin anti-microbial peptide
X	VEuPathDB	mRNA	12437473	12438077	.	-	.	ID=AGAP000692-RA;Parent=AGAP000692;Ontology_term=GO_0005615,GO_0019731%3BGO_0050829%3BGO_0050830;description=cecropin anti-microbial peptide
X	VEuPathDB	exon	12437473	12437803	.	-	.	ID=exon_AGAP000692-RA-E2;Parent=AGAP000692-RA
X	VEuPathDB	exon	12437891	12438077	.	-	.	ID=exon_AGAP000692-RA-E1;Parent=AGAP000692-RA
X	VEuPathDB	CDS	12437723	12437803	.	-	0	ID=AGAP000692-PA-CDS2;Parent=AGAP000692-RA;protein_source_id=AGAP000692-PA
X	VEuPathDB	CDS	12437891	12437989	.	-	0	ID=AGAP000692-PA-CDS1;Parent=AGAP000692-RA;protein_source_id=AGAP000692-PA
X	VEuPathDB	three_prime_UTR	12437473	12437722	.	-	.	ID=utr_AGAP000692-RA_1;Parent=AGAP000692-RA
X	VEuPathDB	five_prime_UTR	12437990	12438077	.	-	.	ID=utr_AGAP000692-RA_2;Parent=AGAP000692-RA
3R	VEuPathDB	protein_coding_gene	10206306	10235513	.	+	.	ID=AGAP008384;description=unspecified product
3R	VEuPathDB	mRNA	10206306	10235513	.	+	.	ID=AGAP008384-RA;Parent=AGAP008384;description=unspecified product
3R	VEuPathDB	exon	10206306	10206401	.	+	.	ID=exon_AGAP008384-RA-E1;Parent=AGAP008384-RA
3R	VEuPathDB	exon	10219727	10220278	.	+	.	ID=exon_AGAP008384-RA-E2;Parent=AGAP008384-RA
3R	VEuPathDB	exon	10231926	10233789	.	+	.	ID=exon_AGAP008384-RA-E3;Parent=AGAP008384-RA
3R	VEuPathDB	exon	10233929	10234297	.	+	.	ID=exon_AGAP008384-RA-E4;Parent=AGAP008384-RA
3R	VEuPathDB	exon	10234376	10235513	.	+	.	ID=exon_AGAP008384-RA-E5;Parent=AGAP008384-RA
3R	VEuPathDB	CDS	10219813	10220278	.	+	0	ID=AGAP008384-PA-CDS1;Parent=AGAP008384-RA;protein_source_id=AGAP008384-PA
3R	VEuPathDB	CDS	10231926	10233789	.	+	2	ID=AGAP008384-PA-CDS2;Parent=AGAP008384-RA;protein_source_id=AGAP008384-PA
3R	VEuPathDB	CDS	10233929	10234297	.	+	1	ID=AGAP008384-PA-CDS3;Parent=AGAP008384-RA;protein_source_id=AGAP008384-PA
3R	VEuPathDB	CDS	10234376	10235201	.	+	1	ID=AGAP008384-PA-CDS4;Parent=AGAP008384-RA;protein_source_id=AGAP008384-PA
3R	VEuPathDB	five_prime_UTR	10206306	10206401	.	+	.	ID=utr_AGAP008384-RA_1;Parent=AGAP008384-RA
3R	VEuPathDB	five_prime_UTR	10219727	10219812	.	+	.	ID=utr_AGAP008384-RA_2;Parent=AGAP008384-RA
3R	VEuPathDB	three_prime_UTR	10235202	10235513	.	+	.	ID=utr_AGAP008384-RA_3;Parent=AGAP008384-RA
3L	VEuPathDB	protein_coding_gene	293892	306244	.	-	.	ID=AGAP010313;description=serine/threonine-protein kinase ATR
3L	VEuPathDB	mRNA	293892	306244	.	-	.	ID=AGAP010313-RA;Parent=AGAP010313;Note=2.7.11.1 (Non-specific serine/threonine protein kinase);Ontology_term=GO_0004674,GO_0005634,GO_0000077%3BGO_0000723;description=serine/threonine-protein kinase ATR
3L	VEuPathDB	exon	293892	298904	.	-	.	ID=exon_AGAP010313-RA-E3;Parent=AGAP010313-RA
3L	VEuPathDB	exon	303061	305776	.	-	.	ID=exon_AGAP010313-RA-E2;Parent=AGAP010313-RA
3L	VEuPathDB	exon	305849	306244	.	-	.	ID=exon_AGAP010313-RA-E1;Parent=AGAP010313-RA
3L	VEuPathDB	CDS	293919	298904	.	-	0	ID=AGAP010313-PA-CDS3;Parent=AGAP010313-RA;protein_source_id=AGAP010313-PA
3L	VEuPathDB	CDS	303061	305776	.	-	1	ID=AGAP010313-PA-CDS2;Parent=AGAP010313-RA;protein_source_id=AGAP010313-PA
3L	VEuPathDB	CDS	305849	306117	.	-	0	ID=AGAP010313-PA-CDS1;Parent=AGAP010313-RA;protein_source_id=AGAP010313-PA
3L	VEuPathDB	three_prime_UTR	293892	293918	.	-	.	ID=utr_AGAP010313-RA_1;Parent=AGAP010313-RA
3L	VEuPathDB	five_prime_UTR	306118	306244	.	-	.	ID=utr_AGAP010313-RA_2;Parent=AGAP010313-RA
3L	VEuPathDB	protein_coding_gene	3863769	3870401	.	+	.	ID=AGAP027995;description=unspecified product
3L	VEuPathDB	mRNA	3863769	3870401	.	+	.	ID=AGAP027995-RA;Parent=AGAP027995;description=unspecified product
3L	VEuPathDB	exon	3863769	3864691	.	+	.	ID=exon_AGAP027995-RA-E1;Parent=AGAP027995-RA
3L	VEuPathDB	exon	3865061	3865194	.	+	.	ID=exon_AGAP027995-RA-E2;Parent=AGAP027995-RA
3L	VEuPathDB	exon	3865262	3865396	.	+	.	ID=exon_AGAP027995-RA-E3;Parent=AGAP027995-RA
3L	VEuPathDB	exon	3865483	3865667	.	+	.	ID=exon_AGAP027995-RA-E4;Parent=AGAP027995-RA
3L	VEuPathDB	exon	3866258	3866614	.	+	.	ID=exon_AGAP027995-RA-E5;Parent=AGAP027995-RA
3L	VEuPathDB	exon	3866985	3867126	.	+	.	ID=exon_AGAP027995-RA-E6;Parent=AGAP027995-RA
3L	VEuPathDB	exon	3867278	3867720	.	+	.	ID=exon_AGAP027995-RA-E7;Parent=AGAP027995-RA
3L	VEuPathDB	exon	3868450	3868702	.	+	.	ID=exon_AGAP027995-RA-E8;Parent=AGAP027995-RA
3L	VEuPathDB	exon	3868770	3870401	.	+	.	ID=exon_AGAP027995-RA-E9;Parent=AGAP027995-RA
3L	VEuPathDB	CDS	3864469	3864691	.	+	0	ID=AGAP027995-PA-CDS1;Parent=AGAP027995-RA;protein_source_id=AGAP027995-PA
3L	VEuPathDB	CDS	3865061	3865194	.	+	2	ID=AGAP027995-PA-CDS2;Parent=AGAP027995-RA;protein_source_id=AGAP027995-PA
3L	VEuPathDB	CDS	3865262	3865396	.	+	0	ID=AGAP027995-PA-CDS3;Parent=AGAP027995-RA;protein_source_id=AGAP027995-PA
3L	VEuPathDB	CDS	3865483	3865667	.	+	0	ID=AGAP027995-PA-CDS4;Parent=AGAP027995-RA;protein_source_id=AGAP027995-PA
3L	VEuPathDB	CDS	3866258	3866614	.	+	1	ID=AGAP027995-PA-CDS5;Parent=AGAP027995-RA;protein_source_id=AGAP027995-PA
3L	VEuPathDB	CDS	3866985	3867126	.	+	1	ID=AGAP027995-PA-CDS6;Parent=AGAP027995-RA;protein_source_id=AGAP027995-PA
3L	VEuPathDB	CDS	3867278	3867720	.	+	0	ID=AGAP027995-PA-CDS7;Parent=AGAP027995-RA;protein_source_id=AGAP027995-PA
3L	VEuPathDB	CDS	3868450	3868702	.	+	1	ID=AGAP027995-PA-CDS8;Parent=AGAP027995-RA;protein_source_id=AGAP027995-PA
3L	VEuPathDB	CDS	3868770	3869921	.	+	0	ID=AGAP027995-PA-CDS9;Parent=AGAP027995-RA;protein_source_id=AGAP027995-PA
3L	VEuPathDB	five_prime_UTR	3863769	3864468	.	+	.	ID=utr_AGAP027995-RA_1;Parent=AGAP027995-RA
3L	VEuPathDB	three_prime_UTR	3869922	3870401	.	+	.	ID=utr_AGAP027995-RA_2;Parent=AGAP027995-RA
2L	VEuPathDB	protein_coding_gene	44248847	44249053	.	-	.	ID=AGAP007200;description=defensin anti-microbial peptide
2L	VEuPathDB	mRNA	44248847	44249053	.	-	.	ID=AGAP007200-RA;Parent=AGAP007200;description=defensin anti-microbial peptide
2L	VEuPathDB	exon	44248847	44249053	.	-	.	ID=exon_AGAP007200-RA-E1;Parent=AGAP007200-RA
2L	VEuPathDB	CDS	44248847	44249053	.	-	0	ID=AGAP007200-PA-CDS1;Parent=AGAP007200-RA;protein_source_id=AGAP007200-PA
3L	VEuPathDB	protein_coding_gene	36682812	36686689	.	-	.	ID=AGAP028133;description=unspecified product
3L	VEuPathDB	mRNA	36682812	36686689	.	-	.	ID=AGAP028133-RA;Parent=AGAP028133;description=unspecified product
3L	VEuPathDB	exon	36682812	36683909	.	-	.	ID=exon_AGAP028133-RA-E3;Parent=AGAP028133-RA
3L	VEuPathDB	exon	36683986	36684909	.	-	.	ID=exon_AGAP028133-RA-E2;Parent=AGAP028133-RA
3L	VEuPathDB	exon	36685913	36686689	.	-	.	ID=exon_AGAP028133-RA-E1;Parent=AGAP028133-RA
3L	VEuPathDB	CDS	36683602	36683909	.	-	2	ID=AGAP028133-PA-CDS3;Parent=AGAP028133-RA;protein_source_id=AGAP028133-PA
3L	VEuPathDB	CDS	36683986	36684909	.	-	2	ID=AGAP028133-PA-CDS2;Parent=AGAP028133-RA;protein_source_id=AGAP028133-PA
3L	VEuPathDB	CDS	36685913	36686189	.	-	0	ID=AGAP028133-PA-CDS1;Parent=AGAP028133-RA;protein_source_id=AGAP028133-PA
3L	VEuPathDB	three_prime_UTR	36682812	36683601	.	-	.	ID=utr_AGAP028133-RA_1;Parent=AGAP028133-RA
3L	VEuPathDB	five_prime_UTR	36686190	36686689	.	-	.	ID=utr_AGAP028133-RA_2;Parent=AGAP028133-RA
2R	VEuPathDB	protein_coding_gene	39113969	39115843	.	+	.	ID=AGAP003522;description=cytochrome P450
2R	VEuPathDB	mRNA	39113969	39115843	.	+	.	ID=AGAP003522-RA;Parent=AGAP003522;description=cytochrome P450
2R	VEuPathDB	exon	39113969	39114023	.	+	.	ID=exon_AGAP003522-RA-E1;Parent=AGAP003522-RA
2R	VEuPathDB	exon	39114113	39114389	.	+	.	ID=exon_AGAP003522-RA-E2;Parent=AGAP003522-RA
2R	VEuPathDB	exon	39114463	39115843	.	+	.	ID=exon_AGAP003522-RA-E3;Parent=AGAP003522-RA
2R	VEuPathDB	CDS	39114169	39114389	.	+	0	ID=AGAP003522-PA-CDS1;Parent=AGAP003522-RA;protein_source_id=AGAP003522-PA
2R	VEuPathDB	CDS	39114463	39115765	.	+	1	ID=AGAP003522-PA-CDS2;Parent=AGAP003522-RA;protein_source_id=AGAP003522-PA
2R	VEuPathDB	five_prime_UTR	39113969	39114023	.	+	.	ID=utr_AGAP003522-RA_1;Parent=AGAP003522-RA
2R	VEuPathDB	five_prime_UTR	39114113	39114168	.	+	.	ID=utr_AGAP003522-RA_2;Parent=AGAP003522-RA
2R	VEuPathDB	three_prime_UTR	39115766	39115843	.	+	.	ID=utr_AGAP003522-RA_3;Parent=AGAP003522-RA
2R	VEuPathDB	protein_coding_gene	6837470	6847506	.	-	.	ID=AGAP001618;description=homeobox protein EMX
2R	VEuPathDB	mRNA	6837470	6847506	.	-	.	ID=AGAP001618-RA;Parent=AGAP001618;Ontology_term=GO_0001227%3BGO_0000978%3BGO_0001162,GO_0005634,GO_0007420%3BGO_0007417%3BGO_0030182%3BGO_0006357;description=homeobox protein EMX
2R	VEuPathDB	exon	6837470	6838540	.	-	.	ID=exon_AGAP001618-RA-E3;Parent=AGAP001618-RA
2R	VEuPathDB	exon	6839201	6839355	.	-	.	ID=exon_AGAP001618-RA-E2;Parent=AGAP001618-RA
2R	VEuPathDB	exon	6846042	6847506	.	-	.	ID=exon_AGAP001618-RA-E1;Parent=AGAP001618-RA
2R	VEuPathDB	CDS	6838328	6838540	.	-	0	ID=AGAP001618-PA-CDS3;Parent=AGAP001618-RA;protein_source_id=AGAP001618-PA
2R	VEuPathDB	CDS	6839201	6839355	.	-	2	ID=AGAP001618-PA-CDS2;Parent=AGAP001618-RA;protein_source_id=AGAP001618-PA
2R	VEuPathDB	CDS	6846042	6846975	.	-	0	ID=AGAP001618-PA-CDS1;Parent=AGAP001618-RA;protein_source_id=AGAP001618-PA
2R	VEuPathDB	three_prime_UTR	6837470	6838327	.	-	.	ID=utr_AGAP001618-RA_1;Parent=AGAP001618-RA
2R	VEuPathDB	five_prime_UTR	6846976	6847506	.	-	.	ID=utr_AGAP001618-RA_2;Parent=AGAP001618-RA
2L	VEuPathDB	protein_coding_gene	8300313	8324177	.	-	.	ID=AGAP005015;description=heterogeneous nuclear ribonucleoprotein K
2L	VEuPathDB	mRNA	8300313	8324177	.	-	.	ID=AGAP005015-RA;Parent=AGAP005015;description=heterogeneous nuclear ribonucleoprotein K
2L	VEuPathDB	exon	8300313	8302671	.	-	.	ID=exon_AGAP005015-RA-E10;Parent=AGAP005015-RA
2L	VEuPathDB	exon	8303273	8303442	.	-	.	ID=exon_AGAP005015-RA-E9;Parent=AGAP005015-RA
2L	VEuPathDB	exon	8303523	8303742	.	-	.	ID=exon_AGAP005015-RA-E8;Parent=AGAP005015-RA
2L	VEuPathDB	exon	8303841	8304274	.	-	.	ID=exon_AGAP005015-RA-E7;Parent=AGAP005015-RA
2L	VEuPathDB	exon	8310893	8310991	.	-	.	ID=exon_AGAP005015-RA-E6;Parent=AGAP005015-RA
2L	VEuPathDB	exon	8311802	8311874	.	-	.	ID=exon_AGAP005015-RA-E5;Parent=AGAP005015-RA
2L	VEuPathDB	exon	8314149	8314192	.	-	.	ID=exon_AGAP005015-RA-E4;Parent=AGAP005015-RA
2L	VEuPathDB	exon	8316680	8316736	.	-	.	ID=exon_AGAP005015-RA-E3;Parent=AGAP005015-RA
2L	VEuPathDB	exon	8316880	8317081	.	-	.	ID=exon_AGAP005015-RA-E2;Parent=AGAP005015-RA
2L	VEuPathDB	exon	8324007	8324177	.	-	.	ID=exon_AGAP005015-RA-E1;Parent=AGAP005015-RA
2L	VEuPathDB	CDS	8302620	8302671	.	-	1	ID=AGAP005015-PA-CDS9;Parent=AGAP005015-RA;protein_source_id=AGAP005015-PA
2L	VEuPathDB	CDS	8303273	8303442	.	-	0	ID=AGAP005015-PA-CDS8;Parent=AGAP005015-RA;protein_source_id=AGAP005015-PA
2L	VEuPathDB	CDS	8303523	8303742	.	-	1	ID=AGAP005015-PA-CDS7;Parent=AGAP005015-RA;protein_source_id=AGAP005015-PA
2L	VEuPathDB	CDS	8303841	8304274	.	-	0	ID=AGAP005015-PA-CDS6;Parent=AGAP005015-RA;protein_source_id=AGAP005015-PA
2L	VEuPathDB	CDS	8310893	8310991	.	-	0	ID=AGAP005015-PA-CDS5;Parent=AGAP005015-RA;protein_source_id=AGAP005015-PA
2L	VEuPathDB	CDS	8311802	8311874	.	-	1	ID=AGAP005015-PA-CDS4;Parent=AGAP005015-RA;protein_source_id=AGAP005015-PA
2L	VEuPathDB	CDS	8314149	8314192	.	-	0	ID=AGAP005015-PA-CDS3;Parent=AGAP005015-RA;protein_source_id=AGAP005015-PA
2L	VEuPathDB	CDS	8316680	8316736	.	-	0	ID=AGAP005015-PA-CDS2;Parent=AGAP005015-RA;protein_source_id=AGAP005015-PA
2L	VEuPathDB	CDS	8316880	8317074	.	-	0	ID=AGAP005015-PA-CDS1;Parent=AGAP005015-RA;protein_source_id=AGAP005015-PA
2L	VEuPathDB	three_prime_UTR	8300313	8302619	.	-	.	ID=utr_AGAP005015-RA_1;Parent=AGAP005015-RA
2L	VEuPathDB	five_prime_UTR	8317075	8317081	.	-	.	ID=utr_AGAP005015-RA_2;Parent=AGAP005015-RA
2L	VEuPathDB	five_prime_UTR	8324007	8324177	.	-	.	ID=utr_AGAP005015-RA_3;Parent=AGAP005015-RA
X	VEuPathDB	protein_coding_gene	11721416	11728048	.	-	.	ID=AGAP000658;description=putative growth hormone releasing hormone receptor 3
X	VEuPathDB	mRNA	11721416	11728048	.	-	.	ID=AGAP000658-RA;Parent=AGAP000658;description=putative growth hormone releasing hormone receptor 3
X	VEuPathDB	exon	11721416	11723276	.	-	.	ID=exon_AGAP000658-RA-E4;Parent=AGAP000658-RA
X	VEuPathDB	exon	11723907	11724127	.	-	.	ID=exon_AGAP000658-RA-E3;Parent=AGAP000658-RA
X	VEuPathDB	exon	11724653	11725825	.	-	.	ID=exon_AGAP000658-RA-E2;Parent=AGAP000658-RA
X	VEuPathDB	exon	11727217	11728048	.	-	.	ID=exon_AGAP000658-RA-E1;Parent=AGAP000658-RA
X	VEuPathDB	CDS	11722986	11723276	.	-	0	ID=AGAP000658-PA-CDS3;Parent=AGAP000658-RA;protein_source_id=AGAP000658-PA
X	VEuPathDB	CDS	11723907	11724127	.	-	2	ID=AGAP000658-PA-CDS2;Parent=AGAP000658-RA;protein_source_id=AGAP000658-PA
X	VEuPathDB	CDS	11724653	11725463	.	-	0	ID=AGAP000658-PA-CDS1;Parent=AGAP000658-RA;protein_source_id=AGAP000658-PA
X	VEuPathDB	three_prime_UTR	11721416	11722985	.	-	.	ID=utr_AGAP000658-RA_1;Parent=AGAP000658-RA
X	VEuPathDB	five_prime_UTR	11725464	11725825	.	-	.	ID=utr_AGAP000658-RA_2;Parent=AGAP000658-RA
X	VEuPathDB	five_prime_UTR	11727217	11728048	.	-	.	ID=utr_AGAP000658-RA_3;Parent=AGAP000658-RA
X	VEuPathDB	protein_coding_gene	8111769	8116713	.	+	.	ID=AGAP000471;description=F-box and leucine-rich repeat protein 4
X	VEuPathDB	mRNA	8114469	8116713	.	+	.	ID=AGAP000471-RB;Parent=AGAP000471;Ontology_term=GO_0061630,GO_0019005%3BGO_0005829%3BGO_0005634,GO_0000086%3BGO_0031146%3BGO_0051726;description=F-box and leucine-rich repeat protein 4
X	VEuPathDB	mRNA	8111769	8116713	.	+	.	ID=AGAP000471-RA;Parent=AGAP000471;Ontology_term=GO_0061630,GO_0019005%3BGO_0005829%3BGO_0005634,GO_0000086%3BGO_0031146%3BGO_0051726;description=F-box and leucine-rich repeat protein 4
X	VEuPathDB	exon	8111769	8111817	.	+	.	ID=exon_AGAP000471-RA-E1;Parent=AGAP000471-RA
X	VEuPathDB	exon	8114469	8114696	.	+	.	ID=exon_AGAP000471-RB-E1;Parent=AGAP000471-RB
X	VEuPathDB	exon	8114801	8115004	.	+	.	ID=exon_AGAP000471-RA-E2;Parent=AGAP000471-RA,AGAP000471-RB
X	VEuPathDB	exon	8115103	8115905	.	+	.	ID=exon_AGAP000471-RA-E3;Parent=AGAP000471-RA,AGAP000471-RB
X	VEuPathDB	exon	8115975	8116713	.	+	.	ID=exon_AGAP000471-RA-E4;Parent=AGAP000471-RA,AGAP000471-RB
X	VEuPathDB	CDS	8114822	8115004	.	+	0	ID=AGAP000471-PB-CDS1;Parent=AGAP000471-RB;protein_source_id=AGAP000471-PB
X	VEuPathDB	CDS	8114822	8115004	.	+	0	ID=AGAP000471-PA-CDS1;Parent=AGAP000471-RA;protein_source_id=AGAP000471-PA
X	VEuPathDB	CDS	8115103	8115905	.	+	0	ID=AGAP000471-PB-CDS2;Parent=AGAP000471-RB;protein_source_id=AGAP000471-PB
X	VEuPathDB	CDS	8115103	8115905	.	+	0	ID=AGAP000471-PA-CDS2;Parent=AGAP000471-RA;protein_source_id=AGAP000471-PA
X	VEuPathDB	CDS	8115975	8116713	.	+	1	ID=AGAP000471-PB-CDS3;Parent=AGAP000471-RB;protein_source_id=AGAP000471-PB
X	VEuPathDB	CDS	8115975	8116713	.	+	1	ID=AGAP000471-PA-CDS3;Parent=AGAP000471-RA;protein_source_id=AGAP000471-PA
X	VEuPathDB	five_prime_UTR	8111769	8111817	.	+	.	ID=utr_AGAP000471-RA_1;Parent=AGAP000471-RA
X	VEuPathDB	five_prime_UTR	8114469	8114696	.	+	.	ID=utr_AGAP000471-RB_1;Parent=AGAP000471-RB
X	VEuPathDB	five_prime_UTR	8114801	8114821	.	+	.	ID=utr_AGAP000471-RB_2;Parent=AGAP000471-RB
X	VEuPathDB	five_prime_UTR	8114801	8114821	.	+	.	ID=utr_AGAP000471-RA_2;Parent=AGAP000471-RA
2R	VEuPathDB	protein_coding_gene	20880469	20882947	.	-	.	ID=AGAP002388;description=Endonuclease III homolog [Source:UniProtKB/TrEMBL%3BAcc:Q7QC07]
2R	VEuPathDB	mRNA	20880469	20882947	.	-	.	ID=AGAP002388-RA;Parent=AGAP002388;Ontology_term=GO_0003906%3BGO_0000703,GO_0005634,GO_0006285%3BGO_0006296;description=Endonuclease III homolog [Source:UniProtKB/TrEMBL%3BAcc:Q7QC07]
2R	VEuPathDB	exon	20880469	20881028	.	-	.	ID=exon_AGAP002388-RA-E3;Parent=AGAP002388-RA
2R	VEuPathDB	exon	20881885	20882778	.	-	.	ID=exon_AGAP002388-RA-E2;Parent=AGAP002388-RA
2R	VEuPathDB	exon	20882855	20882947	.	-	.	ID=exon_AGAP002388-RA-E1;Parent=AGAP002388-RA
2R	VEuPathDB	CDS	20880585	20881028	.	-	0	ID=AGAP002388-PA-CDS3;Parent=AGAP002388-RA;protein_source_id=AGAP002388-PA
2R	VEuPathDB	CDS	20881885	20882778	.	-	0	ID=AGAP002388-PA-CDS2;Parent=AGAP002388-RA;protein_source_id=AGAP002388-PA
2R	VEuPathDB	CDS	20882855	20882902	.	-	0	ID=AGAP002388-PA-CDS1;Parent=AGAP002388-RA;protein_source_id=AGAP002388-PA
2R	VEuPathDB	three_prime_UTR	20880469	20880584	.	-	.	ID=utr_AGAP002388-RA_1;Parent=AGAP002388-RA
2R	VEuPathDB	five_prime_UTR	20882903	20882947	.	-	.	ID=utr_AGAP002388-RA_2;Parent=AGAP002388-RA
X	VEuPathDB	protein_coding_gene	15007941	15008906	.	+	.	ID=AGAP000816;description=unspecified product
X	VEuPathDB	mRNA	15007941	15008906	.	+	.	ID=AGAP000816-RA;Parent=AGAP000816;description=unspecified product
X	VEuPathDB	exon	15007941	15008201	.	+	.	ID=exon_AGAP000816-RA-E1;Parent=AGAP000816-RA
X	VEuPathDB	exon	15008292	15008906	.	+	.	ID=exon_AGAP000816-RA-E2;Parent=AGAP000816-RA
X	VEuPathDB	CDS	15007941	15008201	.	+	0	ID=AGAP000816-PA-CDS1;Parent=AGAP000816-RA;protein_source_id=AGAP000816-PA
X	VEuPathDB	CDS	15008292	15008906	.	+	0	ID=AGAP000816-PA-CDS2;Parent=AGAP000816-RA;protein_source_id=AGAP000816-PA
2L	VEuPathDB	protein_coding_gene	25935512	25940149	.	-	.	ID=AGAP006062;description=unspecified product
2L	VEuPathDB	mRNA	25935512	25940149	.	-	.	ID=AGAP006062-RA;Parent=AGAP006062;Ontology_term=GO_0003677,GO_0005634;description=unspecified product
2L	VEuPathDB	exon	25935512	25935863	.	-	.	ID=exon_AGAP006062-RA-E3;Parent=AGAP006062-RA
2L	VEuPathDB	exon	25935936	25939518	.	-	.	ID=exon_AGAP006062-RA-E2;Parent=AGAP006062-RA
2L	VEuPathDB	exon	25939588	25940149	.	-	.	ID=exon_AGAP006062-RA-E1;Parent=AGAP006062-RA
2L	VEuPathDB	CDS	25935512	25935863	.	-	1	ID=AGAP006062-PA-CDS3;Parent=AGAP006062-RA;protein_source_id=AGAP006062-PA
2L	VEuPathDB	CDS	25935936	25939518	.	-	2	ID=AGAP006062-PA-CDS2;Parent=AGAP006062-RA;protein_source_id=AGAP006062-PA
2L	VEuPathDB	CDS	25939588	25939948	.	-	0	ID=AGAP006062-PA-CDS1;Parent=AGAP006062-RA;protein_source_id=AGAP006062-PA
2L	VEuPathDB	five_prime_UTR	25939949	25940149	.	-	.	ID=utr_AGAP006062-RA_1;Parent=AGAP006062-RA
X	VEuPathDB	protein_coding_gene	19115323	19117323	.	-	.	ID=AGAP029477;description=unspecified product
X	VEuPathDB	mRNA	19115323	19117323	.	-	.	ID=AGAP029477-RA;Parent=AGAP029477;description=unspecified product
X	VEuPathDB	exon	19115323	19115662	.	-	.	ID=exon_AGAP029477-RA-E5;Parent=AGAP029477-RA
X	VEuPathDB	exon	19115747	19115931	.	-	.	ID=exon_AGAP029477-RA-E4;Parent=AGAP029477-RA
X	VEuPathDB	exon	19116013	19116153	.	-	.	ID=exon_AGAP029477-RA-E3;Parent=AGAP029477-RA
X	VEuPathDB	exon	19116341	19116778	.	-	.	ID=exon_AGAP029477-RA-E2;Parent=AGAP029477-RA
X	VEuPathDB	exon	19116862	19117323	.	-	.	ID=exon_AGAP029477-RA-E1;Parent=AGAP029477-RA
X	VEuPathDB	CDS	19115611	19115662	.	-	1	ID=AGAP029477-PA-CDS5;Parent=AGAP029477-RA;protein_source_id=AGAP029477-PA
X	VEuPathDB	CDS	19115747	19115931	.	-	0	ID=AGAP029477-PA-CDS4;Parent=AGAP029477-RA;protein_source_id=AGAP029477-PA
X	VEuPathDB	CDS	19116013	19116153	.	-	0	ID=AGAP029477-PA-CDS3;Parent=AGAP029477-RA;protein_source_id=AGAP029477-PA
X	VEuPathDB	CDS	19116341	19116778	.	-	0	ID=AGAP029477-PA-CDS2;Parent=AGAP029477-RA;protein_source_id=AGAP029477-PA
X	VEuPathDB	CDS	19116862	19117278	.	-	0	ID=AGAP029477-PA-CDS1;Parent=AGAP029477-RA;protein_source_id=AGAP029477-PA
X	VEuPathDB	three_prime_UTR	19115323	19115610	.	-	.	ID=utr_AGAP029477-RA_1;Parent=AGAP029477-RA
X	VEuPathDB	five_prime_UTR	19117279	19117323	.	-	.	ID=utr_AGAP029477-RA_2;Parent=AGAP029477-RA
3L	VEuPathDB	protein_coding_gene	24916448	24926063	.	-	.	ID=AGAP011454;description=rotatin
3L	VEuPathDB	mRNA	24916448	24926063	.	-	.	ID=AGAP011454-RA;Parent=AGAP011454;Ontology_term=GO_0005814%3BGO_0036064,GO_0007099%3BGO_0010457%3BGO_0032053;description=rotatin
3L	VEuPathDB	exon	24916448	24917697	.	-	.	ID=exon_AGAP011454-RA-E8;Parent=AGAP011454-RA
3L	VEuPathDB	exon	24918113	24919217	.	-	.	ID=exon_AGAP011454-RA-E7;Parent=AGAP011454-RA
3L	VEuPathDB	exon	24919285	24922297	.	-	.	ID=exon_AGAP011454-RA-E6;Parent=AGAP011454-RA
3L	VEuPathDB	exon	24922373	24922559	.	-	.	ID=exon_AGAP011454-RA-E5;Parent=AGAP011454-RA
3L	VEuPathDB	exon	24922645	24922740	.	-	.	ID=exon_AGAP011454-RA-E4;Parent=AGAP011454-RA
3L	VEuPathDB	exon	24923828	24925317	.	-	.	ID=exon_AGAP011454-RA-E3;Parent=AGAP011454-RA
3L	VEuPathDB	exon	24925464	24925654	.	-	.	ID=exon_AGAP011454-RA-E2;Parent=AGAP011454-RA
3L	VEuPathDB	exon	24925861	24926063	.	-	.	ID=exon_AGAP011454-RA-E1;Parent=AGAP011454-RA
3L	VEuPathDB	CDS	24917328	24917697	.	-	1	ID=AGAP011454-PA-CDS8;Parent=AGAP011454-RA;protein_source_id=AGAP011454-PA
3L	VEuPathDB	CDS	24918113	24919217	.	-	2	ID=AGAP011454-PA-CDS7;Parent=AGAP011454-RA;protein_source_id=AGAP011454-PA
3L	VEuPathDB	CDS	24919285	24922297	.	-	0	ID=AGAP011454-PA-CDS6;Parent=AGAP011454-RA;protein_source_id=AGAP011454-PA
3L	VEuPathDB	CDS	24922373	24922559	.	-	1	ID=AGAP011454-PA-CDS5;Parent=AGAP011454-RA;protein_source_id=AGAP011454-PA
3L	VEuPathDB	CDS	24922645	24922740	.	-	1	ID=AGAP011454-PA-CDS4;Parent=AGAP011454-RA;protein_source_id=AGAP011454-PA
3L	VEuPathDB	CDS	24923828	24925317	.	-	0	ID=AGAP011454-PA-CDS3;Parent=AGAP011454-RA;protein_source_id=AGAP011454-PA
3L	VEuPathDB	CDS	24925464	24925654	.	-	2	ID=AGAP011454-PA-CDS2;Parent=AGAP011454-RA;protein_source_id=AGAP011454-PA
3L	VEuPathDB	CDS	24925861	24925900	.	-	0	ID=AGAP011454-PA-CDS1;Parent=AGAP011454-RA;protein_source_id=AGAP011454-PA
3L	VEuPathDB	three_prime_UTR	24916448	24917327	.	-	.	ID=utr_AGAP011454-RA_1;Parent=AGAP011454-RA
3L	VEuPathDB	five_prime_UTR	24925901	24926063	.	-	.	ID=utr_AGAP011454-RA_2;Parent=AGAP011454-RA
X	VEuPathDB	protein_coding_gene	7334403	7336707	.	+	.	ID=AGAP000408;description=unspecified product
X	VEuPathDB	mRNA	7334403	7336707	.	+	.	ID=AGAP000408-RA;Parent=AGAP000408;description=unspecified product
X	VEuPathDB	exon	7334403	7334532	.	+	.	ID=exon_AGAP000408-RA-E1;Parent=AGAP000408-RA
X	VEuPathDB	exon	7334600	7334727	.	+	.	ID=exon_AGAP000408-RA-E2;Parent=AGAP000408-RA
X	VEuPathDB	exon	7334807	7335084	.	+	.	ID=exon_AGAP000408-RA-E3;Parent=AGAP000408-RA
X	VEuPathDB	exon	7335156	7335463	.	+	.	ID=exon_AGAP000408-RA-E4;Parent=AGAP000408-RA
X	VEuPathDB	exon	7335521	7336707	.	+	.	ID=exon_AGAP000408-RA-E5;Parent=AGAP000408-RA
X	VEuPathDB	CDS	7334403	7334532	.	+	0	ID=AGAP000408-PA-CDS1;Parent=AGAP000408-RA;protein_source_id=AGAP000408-PA
X	VEuPathDB	CDS	7334600	7334727	.	+	2	ID=AGAP000408-PA-CDS2;Parent=AGAP000408-RA;protein_source_id=AGAP000408-PA
X	VEuPathDB	CDS	7334807	7335084	.	+	0	ID=AGAP000408-PA-CDS3;Parent=AGAP000408-RA;protein_source_id=AGAP000408-PA
X	VEuPathDB	CDS	7335156	7335463	.	+	1	ID=AGAP000408-PA-CDS4;Parent=AGAP000408-RA;protein_source_id=AGAP000408-PA
X	VEuPathDB	CDS	7335521	7336707	.	+	2	ID=AGAP000408-PA-CDS5;Parent=AGAP000408-RA;protein_source_id=AGAP000408-PA
3L	VEuPathDB	protein_coding_gene	14573327	14574325	.	-	.	ID=AGAP011021;description=unspecified product
3L	VEuPathDB	mRNA	14573327	14574325	.	-	.	ID=AGAP011021-RA;Parent=AGAP011021;description=unspecified product
3L	VEuPathDB	exon	14573327	14573747	.	-	.	ID=exon_AGAP011021-RA-E3;Parent=AGAP011021-RA
3L	VEuPathDB	exon	14573833	14573976	.	-	.	ID=exon_AGAP011021-RA-E2;Parent=AGAP011021-RA
3L	VEuPathDB	exon	14574082	14574325	.	-	.	ID=exon_AGAP011021-RA-E1;Parent=AGAP011021-RA
3L	VEuPathDB	CDS	14573397	14573747	.	-	0	ID=AGAP011021-PA-CDS3;Parent=AGAP011021-RA;protein_source_id=AGAP011021-PA
3L	VEuPathDB	CDS	14573833	14573976	.	-	0	ID=AGAP011021-PA-CDS2;Parent=AGAP011021-RA;protein_source_id=AGAP011021-PA
3L	VEuPathDB	CDS	14574082	14574162	.	-	0	ID=AGAP011021-PA-CDS1;Parent=AGAP011021-RA;protein_source_id=AGAP011021-PA
3L	VEuPathDB	three_prime_UTR	14573327	14573396	.	-	.	ID=utr_AGAP011021-RA_1;Parent=AGAP011021-RA
3L	VEuPathDB	five_prime_UTR	14574163	14574325	.	-	.	ID=utr_AGAP011021-RA_2;Parent=AGAP011021-RA
2R	VEuPathDB	protein_coding_gene	34017957	34028112	.	+	.	ID=AGAP003221;description=ATP-binding cassette transporter (ABC transporter) family C member 3
2R	VEuPathDB	mRNA	34017957	34028112	.	+	.	ID=AGAP003221-RA;Parent=AGAP003221;Ontology_term=GO_0042626,GO_0016020,GO_0055085;description=ATP-binding cassette transporter (ABC transporter) family C member 3
2R	VEuPathDB	exon	34017957	34018153	.	+	.	ID=exon_AGAP003221-RA-E1;Parent=AGAP003221-RA
2R	VEuPathDB	exon	34020383	34020944	.	+	.	ID=exon_AGAP003221-RA-E2;Parent=AGAP003221-RA
2R	VEuPathDB	exon	34022860	34022991	.	+	.	ID=exon_AGAP003221-RA-E3;Parent=AGAP003221-RA
2R	VEuPathDB	exon	34023084	34023376	.	+	.	ID=exon_AGAP003221-RA-E4;Parent=AGAP003221-RA
2R	VEuPathDB	exon	34023638	34024029	.	+	.	ID=exon_AGAP003221-RA-E5;Parent=AGAP003221-RA
2R	VEuPathDB	exon	34024098	34025555	.	+	.	ID=exon_AGAP003221-RA-E6;Parent=AGAP003221-RA
2R	VEuPathDB	exon	34025633	34026275	.	+	.	ID=exon_AGAP003221-RA-E7;Parent=AGAP003221-RA
2R	VEuPathDB	exon	34026344	34026574	.	+	.	ID=exon_AGAP003221-RA-E8;Parent=AGAP003221-RA
2R	VEuPathDB	exon	34026639	34027332	.	+	.	ID=exon_AGAP003221-RA-E9;Parent=AGAP003221-RA
2R	VEuPathDB	exon	34027402	34028112	.	+	.	ID=exon_AGAP003221-RA-E10;Parent=AGAP003221-RA
2R	VEuPathDB	CDS	34020760	34020944	.	+	0	ID=AGAP003221-PA-CDS1;Parent=AGAP003221-RA;protein_source_id=AGAP003221-PA
2R	VEuPathDB	CDS	34022860	34022991	.	+	1	ID=AGAP003221-PA-CDS2;Parent=AGAP003221-RA;protein_source_id=AGAP003221-PA
2R	VEuPathDB	CDS	34023084	34023376	.	+	1	ID=AGAP003221-PA-CDS3;Parent=AGAP003221-RA;protein_source_id=AGAP003221-PA
2R	VEuPathDB	CDS	34023638	34024029	.	+	2	ID=AGAP003221-PA-CDS4;Parent=AGAP003221-RA;protein_source_id=AGAP003221-PA
2R	VEuPathDB	CDS	34024098	34025555	.	+	0	ID=AGAP003221-PA-CDS5;Parent=AGAP003221-RA;protein_source_id=AGAP003221-PA
2R	VEuPathDB	CDS	34025633	34026275	.	+	0	ID=AGAP003221-PA-CDS6;Parent=AGAP003221-RA;protein_source_id=AGAP003221-PA
2R	VEuPathDB	CDS	34026344	34026574	.	+	2	ID=AGAP003221-PA-CDS7;Parent=AGAP003221-RA;protein_source_id=AGAP003221-PA
2R	VEuPathDB	CDS	34026639	34027332	.	+	2	ID=AGAP003221-PA-CDS8;Parent=AGAP003221-RA;protein_source_id=AGAP003221-PA
2R	VEuPathDB	CDS	34027402	34027726	.	+	1	ID=AGAP003221-PA-CDS9;Parent=AGAP003221-RA;protein_source_id=AGAP003221-PA
2R	VEuPathDB	five_prime_UTR	34017957	34018153	.	+	.	ID=utr_AGAP003221-RA_1;Parent=AGAP003221-RA
2R	VEuPathDB	five_prime_UTR	34020383	34020759	.	+	.	ID=utr_AGAP003221-RA_2;Parent=AGAP003221-RA
2R	VEuPathDB	three_prime_UTR	34027727	34028112	.	+	.	ID=utr_AGAP003221-RA_3;Parent=AGAP003221-RA
2R	VEuPathDB	protein_coding_gene	6276001	6281566	.	-	.	ID=AGAP001563;description=glycerol kinase
2R	VEuPathDB	mRNA	6276001	6281566	.	-	.	ID=AGAP001563-RA;Parent=AGAP001563;Note=2.7.1.30 (Glycerol kinase);Ontology_term=GO_0004370%3BGO_0016773,GO_0005739,GO_0006071%3BGO_0046167%3BGO_0016310%3BGO_0006641;description=glycerol kinase
2R	VEuPathDB	exon	6276001	6276845	.	-	.	ID=exon_AGAP001563-RA-E10;Parent=AGAP001563-RA
2R	VEuPathDB	exon	6276924	6277069	.	-	.	ID=exon_AGAP001563-RA-E9;Parent=AGAP001563-RA
2R	VEuPathDB	exon	6277311	6277407	.	-	.	ID=exon_AGAP001563-RA-E8;Parent=AGAP001563-RA
2R	VEuPathDB	exon	6277544	6277635	.	-	.	ID=exon_AGAP001563-RA-E7;Parent=AGAP001563-RA
2R	VEuPathDB	exon	6277717	6277830	.	-	.	ID=exon_AGAP001563-RA-E6;Parent=AGAP001563-RA
2R	VEuPathDB	exon	6278857	6278948	.	-	.	ID=exon_AGAP001563-RA-E5;Parent=AGAP001563-RA
2R	VEuPathDB	exon	6279402	6279566	.	-	.	ID=exon_AGAP001563-RA-E4;Parent=AGAP001563-RA
2R	VEuPathDB	exon	6279650	6280194	.	-	.	ID=exon_AGAP001563-RA-E3;Parent=AGAP001563-RA
2R	VEuPathDB	exon	6280263	6280521	.	-	.	ID=exon_AGAP001563-RA-E2;Parent=AGAP001563-RA
2R	VEuPathDB	exon	6280608	6281566	.	-	.	ID=exon_AGAP001563-RA-E1;Parent=AGAP001563-RA
2R	VEuPathDB	CDS	6276757	6276845	.	-	2	ID=AGAP001563-PA-CDS10;Parent=AGAP001563-RA;protein_source_id=AGAP001563-PA
2R	VEuPathDB	CDS	6276924	6277069	.	-	1	ID=AGAP001563-PA-CDS9;Parent=AGAP001563-RA;protein_source_id=AGAP001563-PA
2R	VEuPathDB	CDS	6277311	6277407	.	-	2	ID=AGAP001563-PA-CDS8;Parent=AGAP001563-RA;protein_source_id=AGAP001563-PA
2R	VEuPathDB	CDS	6277544	6277635	.	-	1	ID=AGAP001563-PA-CDS7;Parent=AGAP001563-RA;protein_source_id=AGAP001563-PA
2R	VEuPathDB	CDS	6277717	6277830	.	-	1	ID=AGAP001563-PA-CDS6;Parent=AGAP001563-RA;protein_source_id=AGAP001563-PA
2R	VEuPathDB	CDS	6278857	6278948	.	-	0	ID=AGAP001563-PA-CDS5;Parent=AGAP001563-RA;protein_source_id=AGAP001563-PA
2R	VEuPathDB	CDS	6279402	6279566	.	-	0	ID=AGAP001563-PA-CDS4;Parent=AGAP001563-RA;protein_source_id=AGAP001563-PA
2R	VEuPathDB	CDS	6279650	6280194	.	-	2	ID=AGAP001563-PA-CDS3;Parent=AGAP001563-RA;protein_source_id=AGAP001563-PA
2R	VEuPathDB	CDS	6280263	6280521	.	-	0	ID=AGAP001563-PA-CDS2;Parent=AGAP001563-RA;protein_source_id=AGAP001563-PA
2R	VEuPathDB	CDS	6280608	6280676	.	-	0	ID=AGAP001563-PA-CDS1;Parent=AGAP001563-RA;protein_source_id=AGAP001563-PA
2R	VEuPathDB	three_prime_UTR	6276001	6276756	.	-	.	ID=utr_AGAP001563-RA_1;Parent=AGAP001563-RA
2R	VEuPathDB	five_prime_UTR	6280677	6281566	.	-	.	ID=utr_AGAP001563-RA_2;Parent=AGAP001563-RA
2L	VEuPathDB	protein_coding_gene	18028928	18045769	.	+	.	ID=AGAP005633;description=unspecified product
2L	VEuPathDB	mRNA	18028928	18045769	.	+	.	ID=AGAP005633-RA;Parent=AGAP005633;description=unspecified product
2L	VEuPathDB	exon	18028928	18029066	.	+	.	ID=exon_AGAP005633-RA-E1;Parent=AGAP005633-RA
2L	VEuPathDB	exon	18036563	18037031	.	+	.	ID=exon_AGAP005633-RA-E2;Parent=AGAP005633-RA
2L	VEuPathDB	exon	18037214	18037491	.	+	.	ID=exon_AGAP005633-RA-E3;Parent=AGAP005633-RA
2L	VEuPathDB	exon	18040998	18041164	.	+	.	ID=exon_AGAP005633-RA-E4;Parent=AGAP005633-RA
2L	VEuPathDB	exon	18041243	18041305	.	+	.	ID=exon_AGAP005633-RA-E5;Parent=AGAP005633-RA
2L	VEuPathDB	exon	18041374	18045769	.	+	.	ID=exon_AGAP005633-RA-E6;Parent=AGAP005633-RA
2L	VEuPathDB	CDS	18036637	18037031	.	+	0	ID=AGAP005633-PA-CDS1;Parent=AGAP005633-RA;protein_source_id=AGAP005633-PA
2L	VEuPathDB	CDS	18037214	18037491	.	+	1	ID=AGAP005633-PA-CDS2;Parent=AGAP005633-RA;protein_source_id=AGAP005633-PA
2L	VEuPathDB	CDS	18040998	18041164	.	+	2	ID=AGAP005633-PA-CDS3;Parent=AGAP005633-RA;protein_source_id=AGAP005633-PA
2L	VEuPathDB	CDS	18041243	18041305	.	+	0	ID=AGAP005633-PA-CDS4;Parent=AGAP005633-RA;protein_source_id=AGAP005633-PA
2L	VEuPathDB	CDS	18041374	18044208	.	+	0	ID=AGAP005633-PA-CDS5;Parent=AGAP005633-RA;protein_source_id=AGAP005633-PA
2L	VEuPathDB	five_prime_UTR	18028928	18029066	.	+	.	ID=utr_AGAP005633-RA_1;Parent=AGAP005633-RA
2L	VEuPathDB	five_prime_UTR	18036563	18036636	.	+	.	ID=utr_AGAP005633-RA_2;Parent=AGAP005633-RA
2L	VEuPathDB	three_prime_UTR	18044209	18045769	.	+	.	ID=utr_AGAP005633-RA_3;Parent=AGAP005633-RA
3R	VEuPathDB	protein_coding_gene	34697632	34703760	.	-	.	ID=AGAP009487;description=unspecified product
3R	VEuPathDB	mRNA	34697632	34703760	.	-	.	ID=AGAP009487-RA;Parent=AGAP009487;Ontology_term=GO_0005802;description=unspecified product
3R	VEuPathDB	exon	34697632	34698571	.	-	.	ID=exon_AGAP009487-RA-E5;Parent=AGAP009487-RA
3R	VEuPathDB	exon	34698645	34698852	.	-	.	ID=exon_AGAP009487-RA-E4;Parent=AGAP009487-RA
3R	VEuPathDB	exon	34699644	34700131	.	-	.	ID=exon_AGAP009487-RA-E3;Parent=AGAP009487-RA
3R	VEuPathDB	exon	34700204	34703210	.	-	.	ID=exon_AGAP009487-RA-E2;Parent=AGAP009487-RA
3R	VEuPathDB	exon	34703277	34703760	.	-	.	ID=exon_AGAP009487-RA-E1;Parent=AGAP009487-RA
3R	VEuPathDB	CDS	34698322	34698571	.	-	1	ID=AGAP009487-PA-CDS5;Parent=AGAP009487-RA;protein_source_id=AGAP009487-PA
3R	VEuPathDB	CDS	34698645	34698852	.	-	2	ID=AGAP009487-PA-CDS4;Parent=AGAP009487-RA;protein_source_id=AGAP009487-PA
3R	VEuPathDB	CDS	34699644	34700131	.	-	1	ID=AGAP009487-PA-CDS3;Parent=AGAP009487-RA;protein_source_id=AGAP009487-PA
3R	VEuPathDB	CDS	34700204	34703210	.	-	2	ID=AGAP009487-PA-CDS2;Parent=AGAP009487-RA;protein_source_id=AGAP009487-PA
3R	VEuPathDB	CDS	34703277	34703469	.	-	0	ID=AGAP009487-PA-CDS1;Parent=AGAP009487-RA;protein_source_id=AGAP009487-PA
3R	VEuPathDB	three_prime_UTR	34697632	34698321	.	-	.	ID=utr_AGAP009487-RA_1;Parent=AGAP009487-RA
3R	VEuPathDB	five_prime_UTR	34703470	34703760	.	-	.	ID=utr_AGAP009487-RA_2;Parent=AGAP009487-RA
2R	VEuPathDB	protein_coding_gene	11885788	11887098	.	+	.	ID=AGAP001885;description=WD repeat-containing protein 79
2R	VEuPathDB	mRNA	11885788	11887098	.	+	.	ID=AGAP001885-RA;Parent=AGAP001885;Ontology_term=GO_0003723,GO_0015030,GO_0030576;description=WD repeat-containing protein 79
2R	VEuPathDB	exon	11885788	11887098	.	+	.	ID=exon_AGAP001885-RA-E1;Parent=AGAP001885-RA
2R	VEuPathDB	CDS	11885788	11887098	.	+	0	ID=AGAP001885-PA-CDS1;Parent=AGAP001885-RA;protein_source_id=AGAP001885-PA
2R	VEuPathDB	protein_coding_gene	57738957	57740494	.	+	.	ID=AGAP004575;description=unspecified product
2R	VEuPathDB	mRNA	57738957	57740494	.	+	.	ID=AGAP004575-RA;Parent=AGAP004575;description=unspecified product
2R	VEuPathDB	exon	57738957	57739144	.	+	.	ID=exon_AGAP004575-RA-E1;Parent=AGAP004575-RA
2R	VEuPathDB	exon	57739225	57740494	.	+	.	ID=exon_AGAP004575-RA-E2;Parent=AGAP004575-RA
2R	VEuPathDB	CDS	57739016	57739144	.	+	0	ID=AGAP004575-PA-CDS1;Parent=AGAP004575-RA;protein_source_id=AGAP004575-PA
2R	VEuPathDB	CDS	57739225	57740013	.	+	0	ID=AGAP004575-PA-CDS2;Parent=AGAP004575-RA;protein_source_id=AGAP004575-PA
2R	VEuPathDB	five_prime_UTR	57738957	57739015	.	+	.	ID=utr_AGAP004575-RA_1;Parent=AGAP004575-RA
2R	VEuPathDB	three_prime_UTR	57740014	57740494	.	+	.	ID=utr_AGAP004575-RA_2;Parent=AGAP004575-RA
3R	VEuPathDB	protein_coding_gene	49190235	49191000	.	-	.	ID=AGAP010112;description=cuticular protein RR-2 family 92
3R	VEuPathDB	mRNA	49190235	49191000	.	-	.	ID=AGAP010112-RA;Parent=AGAP010112;Ontology_term=GO_0031012;description=cuticular protein RR-2 family 92
3R	VEuPathDB	exon	49190235	49190900	.	-	.	ID=exon_AGAP010112-RA-E2;Parent=AGAP010112-RA
3R	VEuPathDB	exon	49190989	49191000	.	-	.	ID=exon_AGAP010112-RA-E1;Parent=AGAP010112-RA
3R	VEuPathDB	CDS	49190235	49190900	.	-	0	ID=AGAP010112-PA-CDS2;Parent=AGAP010112-RA;protein_source_id=AGAP010112-PA
3R	VEuPathDB	CDS	49190989	49191000	.	-	0	ID=AGAP010112-PA-CDS1;Parent=AGAP010112-RA;protein_source_id=AGAP010112-PA
3L	VEuPathDB	protein_coding_gene	36662787	36663595	.	-	.	ID=AGAP028159;description=unspecified product
3L	VEuPathDB	mRNA	36662787	36663595	.	-	.	ID=AGAP028159-RA;Parent=AGAP028159;description=unspecified product
3L	VEuPathDB	exon	36662787	36663066	.	-	.	ID=exon_AGAP028159-RA-E3;Parent=AGAP028159-RA
3L	VEuPathDB	exon	36663143	36663294	.	-	.	ID=exon_AGAP028159-RA-E2;Parent=AGAP028159-RA
3L	VEuPathDB	exon	36663365	36663595	.	-	.	ID=exon_AGAP028159-RA-E1;Parent=AGAP028159-RA
3L	VEuPathDB	CDS	36662832	36663066	.	-	1	ID=AGAP028159-PA-CDS3;Parent=AGAP028159-RA;protein_source_id=AGAP028159-PA
3L	VEuPathDB	CDS	36663143	36663294	.	-	0	ID=AGAP028159-PA-CDS2;Parent=AGAP028159-RA;protein_source_id=AGAP028159-PA
3L	VEuPathDB	CDS	36663365	36663589	.	-	0	ID=AGAP028159-PA-CDS1;Parent=AGAP028159-RA;protein_source_id=AGAP028159-PA
3L	VEuPathDB	three_prime_UTR	36662787	36662831	.	-	.	ID=utr_AGAP028159-RA_1;Parent=AGAP028159-RA
3L	VEuPathDB	five_prime_UTR	36663590	36663595	.	-	.	ID=utr_AGAP028159-RA_2;Parent=AGAP028159-RA
2L	VEuPathDB	protein_coding_gene	46706650	46708792	.	+	.	ID=AGAP007459;description=Bardet-Biedl syndrome 1
2L	VEuPathDB	mRNA	46706650	46708792	.	+	.	ID=AGAP007459-RA;Parent=AGAP007459;Ontology_term=GO_0005113%3BGO_0005119,GO_0034464%3BGO_0005930%3BGO_0005813%3BGO_0036064,GO_1905515%3BGO_0061512;description=Bardet-Biedl syndrome 1
2L	VEuPathDB	exon	46706650	46706660	.	+	.	ID=exon_AGAP007459-RA-E1;Parent=AGAP007459-RA
2L	VEuPathDB	exon	46706855	46707123	.	+	.	ID=exon_AGAP007459-RA-E2;Parent=AGAP007459-RA
2L	VEuPathDB	exon	46707194	46708659	.	+	.	ID=exon_AGAP007459-RA-E3;Parent=AGAP007459-RA
2L	VEuPathDB	exon	46708724	46708792	.	+	.	ID=exon_AGAP007459-RA-E4;Parent=AGAP007459-RA
2L	VEuPathDB	CDS	46706650	46706660	.	+	0	ID=AGAP007459-PA-CDS1;Parent=AGAP007459-RA;protein_source_id=AGAP007459-PA
2L	VEuPathDB	CDS	46706855	46707123	.	+	1	ID=AGAP007459-PA-CDS2;Parent=AGAP007459-RA;protein_source_id=AGAP007459-PA
2L	VEuPathDB	CDS	46707194	46708659	.	+	2	ID=AGAP007459-PA-CDS3;Parent=AGAP007459-RA;protein_source_id=AGAP007459-PA
2L	VEuPathDB	CDS	46708724	46708792	.	+	0	ID=AGAP007459-PA-CDS4;Parent=AGAP007459-RA;protein_source_id=AGAP007459-PA
3L	VEuPathDB	protein_coding_gene	35475884	35477008	.	+	.	ID=AGAP011946;description=39S ribosomal protein L15%2C mitochondrial
3L	VEuPathDB	mRNA	35475884	35477008	.	+	.	ID=AGAP011946-RA;Parent=AGAP011946;Ontology_term=GO_0003735,GO_0005762;description=39S ribosomal protein L15%2C mitochondrial
3L	VEuPathDB	exon	35475884	35476072	.	+	.	ID=exon_AGAP011946-RA-E1;Parent=AGAP011946-RA
3L	VEuPathDB	exon	35476175	35477008	.	+	.	ID=exon_AGAP011946-RA-E2;Parent=AGAP011946-RA
3L	VEuPathDB	CDS	35475971	35476072	.	+	0	ID=AGAP011946-PA-CDS1;Parent=AGAP011946-RA;protein_source_id=AGAP011946-PA
3L	VEuPathDB	CDS	35476175	35476930	.	+	0	ID=AGAP011946-PA-CDS2;Parent=AGAP011946-RA;protein_source_id=AGAP011946-PA
3L	VEuPathDB	five_prime_UTR	35475884	35475970	.	+	.	ID=utr_AGAP011946-RA_1;Parent=AGAP011946-RA
3L	VEuPathDB	three_prime_UTR	35476931	35477008	.	+	.	ID=utr_AGAP011946-RA_2;Parent=AGAP011946-RA
3L	VEuPathDB	protein_coding_gene	40070655	40071763	.	-	.	ID=AGAP012309;description=translation initiation factor IF-3
3L	VEuPathDB	mRNA	40070655	40071763	.	-	.	ID=AGAP012309-RA;Parent=AGAP012309;Ontology_term=GO_0043022%3BGO_0003743,GO_0070124%3BGO_0032790;description=translation initiation factor IF-3
3L	VEuPathDB	exon	40070655	40071308	.	-	.	ID=exon_AGAP012309-RA-E2;Parent=AGAP012309-RA
3L	VEuPathDB	exon	40071383	40071763	.	-	.	ID=exon_AGAP012309-RA-E1;Parent=AGAP012309-RA
3L	VEuPathDB	CDS	40070858	40071308	.	-	1	ID=AGAP012309-PA-CDS2;Parent=AGAP012309-RA;protein_source_id=AGAP012309-PA
3L	VEuPathDB	CDS	40071383	40071711	.	-	0	ID=AGAP012309-PA-CDS1;Parent=AGAP012309-RA;protein_source_id=AGAP012309-PA
3L	VEuPathDB	three_prime_UTR	40070655	40070857	.	-	.	ID=utr_AGAP012309-RA_1;Parent=AGAP012309-RA
3L	VEuPathDB	five_prime_UTR	40071712	40071763	.	-	.	ID=utr_AGAP012309-RA_2;Parent=AGAP012309-RA
2R	VEuPathDB	protein_coding_gene	22672709	22675715	.	+	.	ID=AGAP002549;description=nicalin homolog
2R	VEuPathDB	mRNA	22672709	22675715	.	+	.	ID=AGAP002549-RA;Parent=AGAP002549;Ontology_term=GO_0005789,GO_0009966;description=nicalin homolog
2R	VEuPathDB	exon	22672709	22673124	.	+	.	ID=exon_AGAP002549-RA-E1;Parent=AGAP002549-RA
2R	VEuPathDB	exon	22673297	22673484	.	+	.	ID=exon_AGAP002549-RA-E2;Parent=AGAP002549-RA
2R	VEuPathDB	exon	22673652	22674458	.	+	.	ID=exon_AGAP002549-RA-E3;Parent=AGAP002549-RA
2R	VEuPathDB	exon	22674542	22675715	.	+	.	ID=exon_AGAP002549-RA-E4;Parent=AGAP002549-RA
2R	VEuPathDB	CDS	22672956	22673124	.	+	0	ID=AGAP002549-PA-CDS1;Parent=AGAP002549-RA;protein_source_id=AGAP002549-PA
2R	VEuPathDB	CDS	22673297	22673484	.	+	2	ID=AGAP002549-PA-CDS2;Parent=AGAP002549-RA;protein_source_id=AGAP002549-PA
2R	VEuPathDB	CDS	22673652	22674458	.	+	0	ID=AGAP002549-PA-CDS3;Parent=AGAP002549-RA;protein_source_id=AGAP002549-PA
2R	VEuPathDB	CDS	22674542	22675033	.	+	0	ID=AGAP002549-PA-CDS4;Parent=AGAP002549-RA;protein_source_id=AGAP002549-PA
2R	VEuPathDB	five_prime_UTR	22672709	22672955	.	+	.	ID=utr_AGAP002549-RA_1;Parent=AGAP002549-RA
2R	VEuPathDB	three_prime_UTR	22675034	22675715	.	+	.	ID=utr_AGAP002549-RA_2;Parent=AGAP002549-RA
2L	VEuPathDB	protein_coding_gene	49276905	49278748	.	+	.	ID=AGAP007722;description=adenylate kinase 2%2C mitochondrial
2L	VEuPathDB	mRNA	49276905	49278748	.	+	.	ID=AGAP007722-RA;Parent=AGAP007722;Note=2.7.4.3 (Adenylate kinase);description=adenylate kinase 2%2C mitochondrial
2L	VEuPathDB	exon	49276905	49277070	.	+	.	ID=exon_AGAP007722-RA-E1;Parent=AGAP007722-RA
2L	VEuPathDB	exon	49277154	49277278	.	+	.	ID=exon_AGAP007722-RA-E2;Parent=AGAP007722-RA
2L	VEuPathDB	exon	49277839	49278748	.	+	.	ID=exon_AGAP007722-RA-E3;Parent=AGAP007722-RA
2L	VEuPathDB	CDS	49277177	49277278	.	+	0	ID=AGAP007722-PA-CDS1;Parent=AGAP007722-RA;protein_source_id=AGAP007722-PA
2L	VEuPathDB	CDS	49277839	49278459	.	+	0	ID=AGAP007722-PA-CDS2;Parent=AGAP007722-RA;protein_source_id=AGAP007722-PA
2L	VEuPathDB	five_prime_UTR	49276905	49277070	.	+	.	ID=utr_AGAP007722-RA_1;Parent=AGAP007722-RA
2L	VEuPathDB	five_prime_UTR	49277154	49277176	.	+	.	ID=utr_AGAP007722-RA_2;Parent=AGAP007722-RA
2L	VEuPathDB	three_prime_UTR	49278460	49278748	.	+	.	ID=utr_AGAP007722-RA_3;Parent=AGAP007722-RA
2L	VEuPathDB	protein_coding_gene	29711692	29776468	.	+	.	ID=AGAP006328;description=heparan sulfate N-deacetylase/N-sulfotransferase NDST2
2L	VEuPathDB	mRNA	29711692	29776468	.	+	.	ID=AGAP006328-RA;Parent=AGAP006328;Note=2.8.2.8 ([Heparan sulfate]-glucosamine N-sulfotransferase);Ontology_term=GO_0015016%3BGO_0019213%3BGO_0042328,GO_0005794,GO_0015014;description=heparan sulfate N-deacetylase/N-sulfotransferase NDST2
2L	VEuPathDB	exon	29711692	29711740	.	+	.	ID=exon_AGAP006328-RA-E1;Parent=AGAP006328-RA
2L	VEuPathDB	exon	29726164	29727573	.	+	.	ID=exon_AGAP006328-RA-E2;Parent=AGAP006328-RA
2L	VEuPathDB	exon	29747676	29747882	.	+	.	ID=exon_AGAP006328-RA-E3;Parent=AGAP006328-RA
2L	VEuPathDB	exon	29771460	29773308	.	+	.	ID=exon_AGAP006328-RA-E4;Parent=AGAP006328-RA
2L	VEuPathDB	exon	29773382	29773731	.	+	.	ID=exon_AGAP006328-RA-E5;Parent=AGAP006328-RA
2L	VEuPathDB	exon	29773819	29776468	.	+	.	ID=exon_AGAP006328-RA-E6;Parent=AGAP006328-RA
2L	VEuPathDB	CDS	29726840	29727573	.	+	0	ID=AGAP006328-PA-CDS1;Parent=AGAP006328-RA;protein_source_id=AGAP006328-PA
2L	VEuPathDB	CDS	29747676	29747882	.	+	1	ID=AGAP006328-PA-CDS2;Parent=AGAP006328-RA;protein_source_id=AGAP006328-PA
2L	VEuPathDB	CDS	29771460	29773308	.	+	1	ID=AGAP006328-PA-CDS3;Parent=AGAP006328-RA;protein_source_id=AGAP006328-PA
2L	VEuPathDB	CDS	29773382	29773731	.	+	0	ID=AGAP006328-PA-CDS4;Parent=AGAP006328-RA;protein_source_id=AGAP006328-PA
2L	VEuPathDB	CDS	29773819	29773921	.	+	1	ID=AGAP006328-PA-CDS5;Parent=AGAP006328-RA;protein_source_id=AGAP006328-PA
2L	VEuPathDB	five_prime_UTR	29711692	29711740	.	+	.	ID=utr_AGAP006328-RA_1;Parent=AGAP006328-RA
2L	VEuPathDB	five_prime_UTR	29726164	29726839	.	+	.	ID=utr_AGAP006328-RA_2;Parent=AGAP006328-RA
2L	VEuPathDB	three_prime_UTR	29773922	29776468	.	+	.	ID=utr_AGAP006328-RA_3;Parent=AGAP006328-RA
2L	VEuPathDB	protein_coding_gene	7438707	7440066	.	+	.	ID=AGAP004974;description=odorant receptor 31
2L	VEuPathDB	mRNA	7438707	7440066	.	+	.	ID=AGAP004974-RA;Parent=AGAP004974;Ontology_term=GO_0004984,GO_0016021%3BGO_0005886,GO_0050911;description=odorant receptor 31
2L	VEuPathDB	exon	7438707	7439182	.	+	.	ID=exon_AGAP004974-RA-E1;Parent=AGAP004974-RA
2L	VEuPathDB	exon	7439271	7439706	.	+	.	ID=exon_AGAP004974-RA-E2;Parent=AGAP004974-RA
2L	VEuPathDB	exon	7439787	7439939	.	+	.	ID=exon_AGAP004974-RA-E3;Parent=AGAP004974-RA
2L	VEuPathDB	exon	7440013	7440066	.	+	.	ID=exon_AGAP004974-RA-E4;Parent=AGAP004974-RA
2L	VEuPathDB	CDS	7438707	7439182	.	+	0	ID=AGAP004974-PA-CDS1;Parent=AGAP004974-RA;protein_source_id=AGAP004974-PA
2L	VEuPathDB	CDS	7439271	7439706	.	+	1	ID=AGAP004974-PA-CDS2;Parent=AGAP004974-RA;protein_source_id=AGAP004974-PA
2L	VEuPathDB	CDS	7439787	7439939	.	+	0	ID=AGAP004974-PA-CDS3;Parent=AGAP004974-RA;protein_source_id=AGAP004974-PA
2L	VEuPathDB	CDS	7440013	7440066	.	+	0	ID=AGAP004974-PA-CDS4;Parent=AGAP004974-RA;protein_source_id=AGAP004974-PA
3L	VEuPathDB	protein_coding_gene	36691406	36695005	.	-	.	ID=AGAP028598;description=unspecified product
3L	VEuPathDB	mRNA	36691406	36695005	.	-	.	ID=AGAP028598-RA;Parent=AGAP028598;description=unspecified product
3L	VEuPathDB	exon	36691406	36692212	.	-	.	ID=exon_AGAP028598-RA-E3;Parent=AGAP028598-RA
3L	VEuPathDB	exon	36692293	36693225	.	-	.	ID=exon_AGAP028598-RA-E2;Parent=AGAP028598-RA
3L	VEuPathDB	exon	36694181	36695005	.	-	.	ID=exon_AGAP028598-RA-E1;Parent=AGAP028598-RA
3L	VEuPathDB	CDS	36691902	36692212	.	-	2	ID=AGAP028598-PA-CDS3;Parent=AGAP028598-RA;protein_source_id=AGAP028598-PA
3L	VEuPathDB	CDS	36692293	36693225	.	-	2	ID=AGAP028598-PA-CDS2;Parent=AGAP028598-RA;protein_source_id=AGAP028598-PA
3L	VEuPathDB	CDS	36694181	36694499	.	-	0	ID=AGAP028598-PA-CDS1;Parent=AGAP028598-RA;protein_source_id=AGAP028598-PA
3L	VEuPathDB	three_prime_UTR	36691406	36691901	.	-	.	ID=utr_AGAP028598-RA_1;Parent=AGAP028598-RA
3L	VEuPathDB	five_prime_UTR	36694500	36695005	.	-	.	ID=utr_AGAP028598-RA_2;Parent=AGAP028598-RA
3L	VEuPathDB	protein_coding_gene	1266789	1302384	.	+	.	ID=AGAP028612;description=unspecified product
3L	VEuPathDB	mRNA	1266789	1302384	.	+	.	ID=AGAP028612-RA;Parent=AGAP028612;description=unspecified product
3L	VEuPathDB	exon	1266789	1266963	.	+	.	ID=exon_AGAP028612-RA-E1;Parent=AGAP028612-RA
3L	VEuPathDB	exon	1267346	1267506	.	+	.	ID=exon_AGAP028612-RA-E2;Parent=AGAP028612-RA
3L	VEuPathDB	exon	1273473	1273605	.	+	.	ID=exon_AGAP028612-RA-E3;Parent=AGAP028612-RA
3L	VEuPathDB	exon	1289765	1291564	.	+	.	ID=exon_AGAP028612-RA-E4;Parent=AGAP028612-RA
3L	VEuPathDB	exon	1295588	1298209	.	+	.	ID=exon_AGAP028612-RA-E5;Parent=AGAP028612-RA
3L	VEuPathDB	exon	1298726	1298896	.	+	.	ID=exon_AGAP028612-RA-E6;Parent=AGAP028612-RA
3L	VEuPathDB	exon	1298965	1299651	.	+	.	ID=exon_AGAP028612-RA-E7;Parent=AGAP028612-RA
3L	VEuPathDB	exon	1299737	1299988	.	+	.	ID=exon_AGAP028612-RA-E8;Parent=AGAP028612-RA
3L	VEuPathDB	exon	1300047	1301003	.	+	.	ID=exon_AGAP028612-RA-E9;Parent=AGAP028612-RA
3L	VEuPathDB	exon	1301078	1301215	.	+	.	ID=exon_AGAP028612-RA-E10;Parent=AGAP028612-RA
3L	VEuPathDB	exon	1301329	1302384	.	+	.	ID=exon_AGAP028612-RA-E11;Parent=AGAP028612-RA
3L	VEuPathDB	CDS	1273531	1273605	.	+	0	ID=AGAP028612-PA-CDS1;Parent=AGAP028612-RA;protein_source_id=AGAP028612-PA
3L	VEuPathDB	CDS	1289765	1291564	.	+	0	ID=AGAP028612-PA-CDS2;Parent=AGAP028612-RA;protein_source_id=AGAP028612-PA
3L	VEuPathDB	CDS	1295588	1298209	.	+	0	ID=AGAP028612-PA-CDS3;Parent=AGAP028612-RA;protein_source_id=AGAP028612-PA
3L	VEuPathDB	CDS	1298726	1298896	.	+	0	ID=AGAP028612-PA-CDS4;Parent=AGAP028612-RA;protein_source_id=AGAP028612-PA
3L	VEuPathDB	CDS	1298965	1299651	.	+	0	ID=AGAP028612-PA-CDS5;Parent=AGAP028612-RA;protein_source_id=AGAP028612-PA
3L	VEuPathDB	CDS	1299737	1299988	.	+	0	ID=AGAP028612-PA-CDS6;Parent=AGAP028612-RA;protein_source_id=AGAP028612-PA
3L	VEuPathDB	CDS	1300047	1301003	.	+	0	ID=AGAP028612-PA-CDS7;Parent=AGAP028612-RA;protein_source_id=AGAP028612-PA
3L	VEuPathDB	CDS	1301078	1301215	.	+	0	ID=AGAP028612-PA-CDS8;Parent=AGAP028612-RA;protein_source_id=AGAP028612-PA
3L	VEuPathDB	CDS	1301329	1301424	.	+	0	ID=AGAP028612-PA-CDS9;Parent=AGAP028612-RA;protein_source_id=AGAP028612-PA
3L	VEuPathDB	five_prime_UTR	1266789	1266963	.	+	.	ID=utr_AGAP028612-RA_1;Parent=AGAP028612-RA
3L	VEuPathDB	five_prime_UTR	1267346	1267506	.	+	.	ID=utr_AGAP028612-RA_2;Parent=AGAP028612-RA
3L	VEuPathDB	five_prime_UTR	1273473	1273530	.	+	.	ID=utr_AGAP028612-RA_3;Parent=AGAP028612-RA
3L	VEuPathDB	three_prime_UTR	1301425	1302384	.	+	.	ID=utr_AGAP028612-RA_4;Parent=AGAP028612-RA
2L	VEuPathDB	protein_coding_gene	2823490	2831697	.	-	.	ID=AGAP004728;description=unspecified product
2L	VEuPathDB	mRNA	2823490	2831697	.	-	.	ID=AGAP004728-RA;Parent=AGAP004728;description=unspecified product
2L	VEuPathDB	exon	2823490	2823995	.	-	.	ID=exon_AGAP004728-RA-E8;Parent=AGAP004728-RA
2L	VEuPathDB	exon	2824069	2824624	.	-	.	ID=exon_AGAP004728-RA-E7;Parent=AGAP004728-RA
2L	VEuPathDB	exon	2824716	2825617	.	-	.	ID=exon_AGAP004728-RA-E6;Parent=AGAP004728-RA
2L	VEuPathDB	exon	2825705	2825807	.	-	.	ID=exon_AGAP004728-RA-E5;Parent=AGAP004728-RA
2L	VEuPathDB	exon	2825896	2826030	.	-	.	ID=exon_AGAP004728-RA-E4;Parent=AGAP004728-RA
2L	VEuPathDB	exon	2826098	2826241	.	-	.	ID=exon_AGAP004728-RA-E3;Parent=AGAP004728-RA
2L	VEuPathDB	exon	2826337	2826515	.	-	.	ID=exon_AGAP004728-RA-E2;Parent=AGAP004728-RA
2L	VEuPathDB	exon	2830959	2831697	.	-	.	ID=exon_AGAP004728-RA-E1;Parent=AGAP004728-RA
2L	VEuPathDB	CDS	2823853	2823995	.	-	2	ID=AGAP004728-PA-CDS8;Parent=AGAP004728-RA;protein_source_id=AGAP004728-PA
2L	VEuPathDB	CDS	2824069	2824624	.	-	0	ID=AGAP004728-PA-CDS7;Parent=AGAP004728-RA;protein_source_id=AGAP004728-PA
2L	VEuPathDB	CDS	2824716	2825617	.	-	2	ID=AGAP004728-PA-CDS6;Parent=AGAP004728-RA;protein_source_id=AGAP004728-PA
2L	VEuPathDB	CDS	2825705	2825807	.	-	0	ID=AGAP004728-PA-CDS5;Parent=AGAP004728-RA;protein_source_id=AGAP004728-PA
2L	VEuPathDB	CDS	2825896	2826030	.	-	0	ID=AGAP004728-PA-CDS4;Parent=AGAP004728-RA;protein_source_id=AGAP004728-PA
2L	VEuPathDB	CDS	2826098	2826241	.	-	0	ID=AGAP004728-PA-CDS3;Parent=AGAP004728-RA;protein_source_id=AGAP004728-PA
2L	VEuPathDB	CDS	2826337	2826515	.	-	2	ID=AGAP004728-PA-CDS2;Parent=AGAP004728-RA;protein_source_id=AGAP004728-PA
2L	VEuPathDB	CDS	2830959	2831367	.	-	0	ID=AGAP004728-PA-CDS1;Parent=AGAP004728-RA;protein_source_id=AGAP004728-PA
2L	VEuPathDB	three_prime_UTR	2823490	2823852	.	-	.	ID=utr_AGAP004728-RA_1;Parent=AGAP004728-RA
2L	VEuPathDB	five_prime_UTR	2831368	2831697	.	-	.	ID=utr_AGAP004728-RA_2;Parent=AGAP004728-RA
3R	VEuPathDB	protein_coding_gene	48076956	48113229	.	-	.	ID=AGAP029531;description=unspecified product
3R	VEuPathDB	mRNA	48076956	48113229	.	-	.	ID=AGAP029531-RA;Parent=AGAP029531;Ontology_term=GO_0031434,GO_0005634,GO_0032436%3BGO_0043405;description=unspecified product
3R	VEuPathDB	mRNA	48076956	48110772	.	-	.	ID=AGAP029531-RB;Parent=AGAP029531;description=unspecified product
3R	VEuPathDB	exon	48076956	48079431	.	-	.	ID=exon_AGAP029531-RB-E6;Parent=AGAP029531-RA,AGAP029531-RB
3R	VEuPathDB	exon	48083791	48083982	.	-	.	ID=exon_AGAP029531-RB-E5;Parent=AGAP029531-RA,AGAP029531-RB
3R	VEuPathDB	exon	48106707	48106867	.	-	.	ID=exon_AGAP029531-RB-E4;Parent=AGAP029531-RA,AGAP029531-RB
3R	VEuPathDB	exon	48106980	48107108	.	-	.	ID=exon_AGAP029531-RB-E3;Parent=AGAP029531-RA,AGAP029531-RB
3R	VEuPathDB	exon	48107686	48109227	.	-	.	ID=exon_AGAP029531-RB-E2;Parent=AGAP029531-RA,AGAP029531-RB
3R	VEuPathDB	exon	48110681	48110772	.	-	.	ID=exon_AGAP029531-RB-E1;Parent=AGAP029531-RB
3R	VEuPathDB	exon	48113098	48113229	.	-	.	ID=exon_AGAP029531-RA-E1;Parent=AGAP029531-RA
3R	VEuPathDB	CDS	48079053	48079431	.	-	1	ID=AGAP029531-PA-CDS5;Parent=AGAP029531-RA;protein_source_id=AGAP029531-PA
3R	VEuPathDB	CDS	48079053	48079431	.	-	1	ID=AGAP029531-PB-CDS5;Parent=AGAP029531-RB;protein_source_id=AGAP029531-PB
3R	VEuPathDB	CDS	48083791	48083982	.	-	1	ID=AGAP029531-PA-CDS4;Parent=AGAP029531-RA;protein_source_id=AGAP029531-PA
3R	VEuPathDB	CDS	48083791	48083982	.	-	1	ID=AGAP029531-PB-CDS4;Parent=AGAP029531-RB;protein_source_id=AGAP029531-PB
3R	VEuPathDB	CDS	48106707	48106867	.	-	0	ID=AGAP029531-PA-CDS3;Parent=AGAP029531-RA;protein_source_id=AGAP029531-PA
3R	VEuPathDB	CDS	48106707	48106867	.	-	0	ID=AGAP029531-PB-CDS3;Parent=AGAP029531-RB;protein_source_id=AGAP029531-PB
3R	VEuPathDB	CDS	48106980	48107108	.	-	0	ID=AGAP029531-PA-CDS2;Parent=AGAP029531-RA;protein_source_id=AGAP029531-PA
3R	VEuPathDB	CDS	48106980	48107108	.	-	0	ID=AGAP029531-PB-CDS2;Parent=AGAP029531-RB;protein_source_id=AGAP029531-PB
3R	VEuPathDB	CDS	48107686	48108447	.	-	0	ID=AGAP029531-PA-CDS1;Parent=AGAP029531-RA;protein_source_id=AGAP029531-PA
3R	VEuPathDB	CDS	48107686	48108447	.	-	0	ID=AGAP029531-PB-CDS1;Parent=AGAP029531-RB;protein_source_id=AGAP029531-PB
3R	VEuPathDB	three_prime_UTR	48076956	48079052	.	-	.	ID=utr_AGAP029531-RA_1;Parent=AGAP029531-RA
3R	VEuPathDB	three_prime_UTR	48076956	48079052	.	-	.	ID=utr_AGAP029531-RB_1;Parent=AGAP029531-RB
3R	VEuPathDB	five_prime_UTR	48108448	48109227	.	-	.	ID=utr_AGAP029531-RA_2;Parent=AGAP029531-RA
3R	VEuPathDB	five_prime_UTR	48108448	48109227	.	-	.	ID=utr_AGAP029531-RB_2;Parent=AGAP029531-RB
3R	VEuPathDB	five_prime_UTR	48110681	48110772	.	-	.	ID=utr_AGAP029531-RB_3;Parent=AGAP029531-RB
3R	VEuPathDB	five_prime_UTR	48113098	48113229	.	-	.	ID=utr_AGAP029531-RA_3;Parent=AGAP029531-RA
UNKN	VEuPathDB	ncRNA_gene	34338742	34340023	.	-	.	ID=AGAP028909;description=Eukaryotic large subunit ribosomal RNA [Source:RFAM%3BAcc:RF02543]
UNKN	VEuPathDB	rRNA	34338742	34340023	.	-	.	ID=AGAP028909-RA;Parent=AGAP028909;description=Eukaryotic large subunit ribosomal RNA [Source:RFAM%3BAcc:RF02543]
UNKN	VEuPathDB	exon	34338742	34340023	.	-	.	ID=exon_AGAP028909-RA-E1;Parent=AGAP028909-RA
X	VEuPathDB	protein_coding_gene	9460831	9469965	.	+	.	ID=AGAP000526;description=translation initiation factor 4B
X	VEuPathDB	mRNA	9460831	9469965	.	+	.	ID=AGAP000526-RA;Parent=AGAP000526;Ontology_term=GO_0005844;description=translation initiation factor 4B
X	VEuPathDB	exon	9460831	9460929	.	+	.	ID=exon_AGAP000526-RA-E1;Parent=AGAP000526-RA
X	VEuPathDB	exon	9464301	9465115	.	+	.	ID=exon_AGAP000526-RA-E2;Parent=AGAP000526-RA
X	VEuPathDB	exon	9465513	9465675	.	+	.	ID=exon_AGAP000526-RA-E3;Parent=AGAP000526-RA
X	VEuPathDB	exon	9466427	9466508	.	+	.	ID=exon_AGAP000526-RA-E4;Parent=AGAP000526-RA
X	VEuPathDB	exon	9468841	9469009	.	+	.	ID=exon_AGAP000526-RA-E5;Parent=AGAP000526-RA
X	VEuPathDB	exon	9469085	9469965	.	+	.	ID=exon_AGAP000526-RA-E6;Parent=AGAP000526-RA
X	VEuPathDB	CDS	9460914	9460929	.	+	0	ID=AGAP000526-PA-CDS1;Parent=AGAP000526-RA;protein_source_id=AGAP000526-PA
X	VEuPathDB	CDS	9464301	9465115	.	+	2	ID=AGAP000526-PA-CDS2;Parent=AGAP000526-RA;protein_source_id=AGAP000526-PA
X	VEuPathDB	CDS	9465513	9465675	.	+	0	ID=AGAP000526-PA-CDS3;Parent=AGAP000526-RA;protein_source_id=AGAP000526-PA
X	VEuPathDB	CDS	9466427	9466508	.	+	2	ID=AGAP000526-PA-CDS4;Parent=AGAP000526-RA;protein_source_id=AGAP000526-PA
X	VEuPathDB	CDS	9468841	9469009	.	+	1	ID=AGAP000526-PA-CDS5;Parent=AGAP000526-RA;protein_source_id=AGAP000526-PA
X	VEuPathDB	CDS	9469085	9469141	.	+	0	ID=AGAP000526-PA-CDS6;Parent=AGAP000526-RA;protein_source_id=AGAP000526-PA
X	VEuPathDB	five_prime_UTR	9460831	9460913	.	+	.	ID=utr_AGAP000526-RA_1;Parent=AGAP000526-RA
X	VEuPathDB	three_prime_UTR	9469142	9469965	.	+	.	ID=utr_AGAP000526-RA_2;Parent=AGAP000526-RA
2L	VEuPathDB	protein_coding_gene	18657551	18659269	.	-	.	ID=AGAP005678;description=ionotropic receptor IR134
2L	VEuPathDB	mRNA	18657551	18659269	.	-	.	ID=AGAP005678-RA;Parent=AGAP005678;description=ionotropic receptor IR134
2L	VEuPathDB	exon	18657551	18659269	.	-	.	ID=exon_AGAP005678-RA-E1;Parent=AGAP005678-RA
2L	VEuPathDB	CDS	18657551	18659269	.	-	0	ID=AGAP005678-PA-CDS1;Parent=AGAP005678-RA;protein_source_id=AGAP005678-PA
3L	VEuPathDB	protein_coding_gene	20094620	20095606	.	-	.	ID=AGAP029325;description=unspecified product
3L	VEuPathDB	mRNA	20094620	20095606	.	-	.	ID=AGAP029325-RA;Parent=AGAP029325;description=unspecified product
3L	VEuPathDB	exon	20094620	20095606	.	-	.	ID=exon_AGAP029325-RA-E1;Parent=AGAP029325-RA
3L	VEuPathDB	CDS	20094620	20095606	.	-	0	ID=AGAP029325-PA-CDS1;Parent=AGAP029325-RA;protein_source_id=AGAP029325-PA
3R	VEuPathDB	protein_coding_gene	2252046	2254150	.	-	.	ID=AGAP007858;description=lysyl-tRNA synthetase%2C class II
3R	VEuPathDB	mRNA	2252046	2254150	.	-	.	ID=AGAP007858-RA;Parent=AGAP007858;Note=6.1.1.6 (Lysine--tRNA ligase);Ontology_term=GO_0004824%3BGO_0000049,GO_0017101%3BGO_0005829%3BGO_0005739,GO_0006430;description=lysyl-tRNA synthetase%2C class II
3R	VEuPathDB	exon	2252046	2253732	.	-	.	ID=exon_AGAP007858-RA-E2;Parent=AGAP007858-RA
3R	VEuPathDB	exon	2254029	2254150	.	-	.	ID=exon_AGAP007858-RA-E1;Parent=AGAP007858-RA
3R	VEuPathDB	CDS	2252046	2253732	.	-	1	ID=AGAP007858-PA-CDS2;Parent=AGAP007858-RA;protein_source_id=AGAP007858-PA
3R	VEuPathDB	CDS	2254029	2254069	.	-	0	ID=AGAP007858-PA-CDS1;Parent=AGAP007858-RA;protein_source_id=AGAP007858-PA
3R	VEuPathDB	five_prime_UTR	2254070	2254150	.	-	.	ID=utr_AGAP007858-RA_1;Parent=AGAP007858-RA
2L	VEuPathDB	protein_coding_gene	4916702	4932889	.	+	.	ID=AGAP004881;description=bestrophin 2%2C3%2C4
2L	VEuPathDB	mRNA	4916702	4932889	.	+	.	ID=AGAP004881-RA;Parent=AGAP004881;Ontology_term=GO_0005254;description=bestrophin 2%2C3%2C4
2L	VEuPathDB	exon	4916702	4916823	.	+	.	ID=exon_AGAP004881-RA-E1;Parent=AGAP004881-RA
2L	VEuPathDB	exon	4925325	4926117	.	+	.	ID=exon_AGAP004881-RA-E2;Parent=AGAP004881-RA
2L	VEuPathDB	exon	4929399	4929509	.	+	.	ID=exon_AGAP004881-RA-E3;Parent=AGAP004881-RA
2L	VEuPathDB	exon	4929590	4929761	.	+	.	ID=exon_AGAP004881-RA-E4;Parent=AGAP004881-RA
2L	VEuPathDB	exon	4929829	4930677	.	+	.	ID=exon_AGAP004881-RA-E5;Parent=AGAP004881-RA
2L	VEuPathDB	exon	4930753	4931014	.	+	.	ID=exon_AGAP004881-RA-E6;Parent=AGAP004881-RA
2L	VEuPathDB	exon	4931093	4931259	.	+	.	ID=exon_AGAP004881-RA-E7;Parent=AGAP004881-RA
2L	VEuPathDB	exon	4931337	4931532	.	+	.	ID=exon_AGAP004881-RA-E8;Parent=AGAP004881-RA
2L	VEuPathDB	exon	4931652	4932889	.	+	.	ID=exon_AGAP004881-RA-E9;Parent=AGAP004881-RA
2L	VEuPathDB	CDS	4926047	4926117	.	+	0	ID=AGAP004881-PA-CDS1;Parent=AGAP004881-RA;protein_source_id=AGAP004881-PA
2L	VEuPathDB	CDS	4929399	4929509	.	+	1	ID=AGAP004881-PA-CDS2;Parent=AGAP004881-RA;protein_source_id=AGAP004881-PA
2L	VEuPathDB	CDS	4929590	4929761	.	+	1	ID=AGAP004881-PA-CDS3;Parent=AGAP004881-RA;protein_source_id=AGAP004881-PA
2L	VEuPathDB	CDS	4929829	4930677	.	+	0	ID=AGAP004881-PA-CDS4;Parent=AGAP004881-RA;protein_source_id=AGAP004881-PA
2L	VEuPathDB	CDS	4930753	4931014	.	+	0	ID=AGAP004881-PA-CDS5;Parent=AGAP004881-RA;protein_source_id=AGAP004881-PA
2L	VEuPathDB	CDS	4931093	4931259	.	+	2	ID=AGAP004881-PA-CDS6;Parent=AGAP004881-RA;protein_source_id=AGAP004881-PA
2L	VEuPathDB	CDS	4931337	4931532	.	+	0	ID=AGAP004881-PA-CDS7;Parent=AGAP004881-RA;protein_source_id=AGAP004881-PA
2L	VEuPathDB	CDS	4931652	4932193	.	+	2	ID=AGAP004881-PA-CDS8;Parent=AGAP004881-RA;protein_source_id=AGAP004881-PA
2L	VEuPathDB	five_prime_UTR	4916702	4916823	.	+	.	ID=utr_AGAP004881-RA_1;Parent=AGAP004881-RA
2L	VEuPathDB	five_prime_UTR	4925325	4926046	.	+	.	ID=utr_AGAP004881-RA_2;Parent=AGAP004881-RA
2L	VEuPathDB	three_prime_UTR	4932194	4932889	.	+	.	ID=utr_AGAP004881-RA_3;Parent=AGAP004881-RA
3R	VEuPathDB	protein_coding_gene	44772534	44779048	.	-	.	ID=AGAP009889;description=cabut
3R	VEuPathDB	mRNA	44772534	44779048	.	-	.	ID=AGAP009889-RA;Parent=AGAP009889;Ontology_term=GO_0000981,GO_0005634,GO_0006357;description=cabut
3R	VEuPathDB	exon	44772534	44774657	.	-	.	ID=exon_AGAP009889-RA-E3;Parent=AGAP009889-RA
3R	VEuPathDB	exon	44774660	44775328	.	-	.	ID=exon_AGAP009889-RA-E2;Parent=AGAP009889-RA
3R	VEuPathDB	exon	44778182	44779048	.	-	.	ID=exon_AGAP009889-RA-E1;Parent=AGAP009889-RA
3R	VEuPathDB	CDS	44773770	44774657	.	-	0	ID=AGAP009889-PA-CDS3;Parent=AGAP009889-RA;protein_source_id=AGAP009889-PA
3R	VEuPathDB	CDS	44774660	44775328	.	-	0	ID=AGAP009889-PA-CDS2;Parent=AGAP009889-RA;protein_source_id=AGAP009889-PA
3R	VEuPathDB	CDS	44778182	44778295	.	-	0	ID=AGAP009889-PA-CDS1;Parent=AGAP009889-RA;protein_source_id=AGAP009889-PA
3R	VEuPathDB	three_prime_UTR	44772534	44773769	.	-	.	ID=utr_AGAP009889-RA_1;Parent=AGAP009889-RA
3R	VEuPathDB	five_prime_UTR	44778296	44779048	.	-	.	ID=utr_AGAP009889-RA_2;Parent=AGAP009889-RA
2R	VEuPathDB	protein_coding_gene	6043578	6045118	.	+	.	ID=AGAP001538;description=splicing factor 3B subunit 4
2R	VEuPathDB	mRNA	6043578	6045118	.	+	.	ID=AGAP001538-RA;Parent=AGAP001538;Ontology_term=GO_0003723,GO_0005686%3BGO_0005634%3BGO_1990904,GO_0000398;description=splicing factor 3B subunit 4
2R	VEuPathDB	exon	6043578	6043629	.	+	.	ID=exon_AGAP001538-RA-E1;Parent=AGAP001538-RA
2R	VEuPathDB	exon	6043830	6045118	.	+	.	ID=exon_AGAP001538-RA-E2;Parent=AGAP001538-RA
2R	VEuPathDB	CDS	6043596	6043629	.	+	0	ID=AGAP001538-PA-CDS1;Parent=AGAP001538-RA;protein_source_id=AGAP001538-PA
2R	VEuPathDB	CDS	6043830	6045022	.	+	2	ID=AGAP001538-PA-CDS2;Parent=AGAP001538-RA;protein_source_id=AGAP001538-PA
2R	VEuPathDB	five_prime_UTR	6043578	6043595	.	+	.	ID=utr_AGAP001538-RA_1;Parent=AGAP001538-RA
2R	VEuPathDB	three_prime_UTR	6045023	6045118	.	+	.	ID=utr_AGAP001538-RA_2;Parent=AGAP001538-RA
3R	VEuPathDB	protein_coding_gene	46464354	46465412	.	+	.	ID=AGAP009957;description=transcription factor SOX1/3/14/21 (SOX group B)
3R	VEuPathDB	mRNA	46464354	46465412	.	+	.	ID=AGAP009957-RA;Parent=AGAP009957;Ontology_term=GO_0000981,GO_0005634,GO_0009653%3BGO_0030154%3BGO_0006355;description=transcription factor SOX1/3/14/21 (SOX group B)
3R	VEuPathDB	exon	46464354	46465017	.	+	.	ID=exon_AGAP009957-RA-E1;Parent=AGAP009957-RA
3R	VEuPathDB	exon	46465078	46465412	.	+	.	ID=exon_AGAP009957-RA-E2;Parent=AGAP009957-RA
3R	VEuPathDB	CDS	46464354	46465017	.	+	0	ID=AGAP009957-PA-CDS1;Parent=AGAP009957-RA;protein_source_id=AGAP009957-PA
3R	VEuPathDB	CDS	46465078	46465412	.	+	2	ID=AGAP009957-PA-CDS2;Parent=AGAP009957-RA;protein_source_id=AGAP009957-PA
3L	VEuPathDB	protein_coding_gene	8653297	8655286	.	-	.	ID=AGAP029207;description=unspecified product
3L	VEuPathDB	mRNA	8653297	8655286	.	-	.	ID=AGAP029207-RA;Parent=AGAP029207;description=unspecified product
3L	VEuPathDB	exon	8653297	8654847	.	-	.	ID=exon_AGAP029207-RA-E2;Parent=AGAP029207-RA
3L	VEuPathDB	exon	8654921	8655286	.	-	.	ID=exon_AGAP029207-RA-E1;Parent=AGAP029207-RA
3L	VEuPathDB	CDS	8653297	8654847	.	-	0	ID=AGAP029207-PA-CDS2;Parent=AGAP029207-RA;protein_source_id=AGAP029207-PA
3L	VEuPathDB	CDS	8654921	8655286	.	-	0	ID=AGAP029207-PA-CDS1;Parent=AGAP029207-RA;protein_source_id=AGAP029207-PA
2R	VEuPathDB	protein_coding_gene	28397312	28516028	.	+	.	ID=AGAP002859;description=solute carrier family 8 (sodium/calcium exchanger)
2R	VEuPathDB	mRNA	28397312	28516028	.	+	.	ID=AGAP002859-RA;Parent=AGAP002859;description=solute carrier family 8 (sodium/calcium exchanger)
2R	VEuPathDB	exon	28397312	28397600	.	+	.	ID=exon_AGAP002859-RA-E1;Parent=AGAP002859-RA
2R	VEuPathDB	exon	28418873	28422828	.	+	.	ID=exon_AGAP002859-RA-E2;Parent=AGAP002859-RA
2R	VEuPathDB	exon	28465130	28465221	.	+	.	ID=exon_AGAP002859-RA-E3;Parent=AGAP002859-RA
2R	VEuPathDB	exon	28472686	28472834	.	+	.	ID=exon_AGAP002859-RA-E4;Parent=AGAP002859-RA
2R	VEuPathDB	exon	28506472	28506571	.	+	.	ID=exon_AGAP002859-RA-E5;Parent=AGAP002859-RA
2R	VEuPathDB	exon	28506666	28506782	.	+	.	ID=exon_AGAP002859-RA-E6;Parent=AGAP002859-RA
2R	VEuPathDB	exon	28510314	28510472	.	+	.	ID=exon_AGAP002859-RA-E7;Parent=AGAP002859-RA
2R	VEuPathDB	exon	28510557	28510728	.	+	.	ID=exon_AGAP002859-RA-E8;Parent=AGAP002859-RA
2R	VEuPathDB	exon	28510824	28516028	.	+	.	ID=exon_AGAP002859-RA-E9;Parent=AGAP002859-RA
2R	VEuPathDB	CDS	28421099	28422828	.	+	0	ID=AGAP002859-PA-CDS1;Parent=AGAP002859-RA;protein_source_id=AGAP002859-PA
2R	VEuPathDB	CDS	28465130	28465221	.	+	1	ID=AGAP002859-PA-CDS2;Parent=AGAP002859-RA;protein_source_id=AGAP002859-PA
2R	VEuPathDB	CDS	28472686	28472834	.	+	2	ID=AGAP002859-PA-CDS3;Parent=AGAP002859-RA;protein_source_id=AGAP002859-PA
2R	VEuPathDB	CDS	28506472	28506571	.	+	0	ID=AGAP002859-PA-CDS4;Parent=AGAP002859-RA;protein_source_id=AGAP002859-PA
2R	VEuPathDB	CDS	28506666	28506782	.	+	2	ID=AGAP002859-PA-CDS5;Parent=AGAP002859-RA;protein_source_id=AGAP002859-PA
2R	VEuPathDB	CDS	28510314	28510472	.	+	2	ID=AGAP002859-PA-CDS6;Parent=AGAP002859-RA;protein_source_id=AGAP002859-PA
2R	VEuPathDB	CDS	28510557	28510728	.	+	2	ID=AGAP002859-PA-CDS7;Parent=AGAP002859-RA;protein_source_id=AGAP002859-PA
2R	VEuPathDB	CDS	28510824	28511124	.	+	1	ID=AGAP002859-PA-CDS8;Parent=AGAP002859-RA;protein_source_id=AGAP002859-PA
2R	VEuPathDB	five_prime_UTR	28397312	28397600	.	+	.	ID=utr_AGAP002859-RA_1;Parent=AGAP002859-RA
2R	VEuPathDB	five_prime_UTR	28418873	28421098	.	+	.	ID=utr_AGAP002859-RA_2;Parent=AGAP002859-RA
2R	VEuPathDB	three_prime_UTR	28511125	28516028	.	+	.	ID=utr_AGAP002859-RA_3;Parent=AGAP002859-RA
UNKN	VEuPathDB	ncRNA_gene	31005316	31006072	.	-	.	ID=AGAP028907;description=Eukaryotic small subunit ribosomal RNA [Source:RFAM%3BAcc:RF01960]
UNKN	VEuPathDB	rRNA	31005316	31006072	.	-	.	ID=AGAP028907-RA;Parent=AGAP028907;description=Eukaryotic small subunit ribosomal RNA [Source:RFAM%3BAcc:RF01960]
UNKN	VEuPathDB	exon	31005316	31006072	.	-	.	ID=exon_AGAP028907-RA-E1;Parent=AGAP028907-RA
3L	VEuPathDB	protein_coding_gene	27554332	27554595	.	-	.	ID=AGAP011555;description=Protein muscleblind
3L	VEuPathDB	mRNA	27554332	27554595	.	-	.	ID=AGAP011555-RA;Parent=AGAP011555;Ontology_term=GO_0003723,GO_0005737%3BGO_0005654%3BGO_0005634,GO_0000381;description=Protein muscleblind
3L	VEuPathDB	exon	27554332	27554595	.	-	.	ID=exon_AGAP011555-RA-E1;Parent=AGAP011555-RA
3L	VEuPathDB	CDS	27554332	27554595	.	-	0	ID=AGAP011555-PA-CDS1;Parent=AGAP011555-RA;protein_source_id=AGAP011555-PA
3R	VEuPathDB	protein_coding_gene	16067602	16069167	.	-	.	ID=AGAP008724;description=mitochondrial cytochrome c oxidase subunit 5B isoform 1
3R	VEuPathDB	mRNA	16067602	16069167	.	-	.	ID=AGAP008724-RA;Parent=AGAP008724;Ontology_term=GO_0004129,GO_0042776%3BGO_0006123;description=mitochondrial cytochrome c oxidase subunit 5B isoform 1
3R	VEuPathDB	exon	16067602	16068098	.	-	.	ID=exon_AGAP008724-RA-E4;Parent=AGAP008724-RA
3R	VEuPathDB	exon	16068204	16068247	.	-	.	ID=exon_AGAP008724-RA-E3;Parent=AGAP008724-RA
3R	VEuPathDB	exon	16068339	16068512	.	-	.	ID=exon_AGAP008724-RA-E2;Parent=AGAP008724-RA
3R	VEuPathDB	exon	16068982	16069167	.	-	.	ID=exon_AGAP008724-RA-E1;Parent=AGAP008724-RA
3R	VEuPathDB	CDS	16068036	16068098	.	-	0	ID=AGAP008724-PA-CDS4;Parent=AGAP008724-RA;protein_source_id=AGAP008724-PA
3R	VEuPathDB	CDS	16068204	16068247	.	-	2	ID=AGAP008724-PA-CDS3;Parent=AGAP008724-RA;protein_source_id=AGAP008724-PA
3R	VEuPathDB	CDS	16068339	16068512	.	-	2	ID=AGAP008724-PA-CDS2;Parent=AGAP008724-RA;protein_source_id=AGAP008724-PA
3R	VEuPathDB	CDS	16068982	16069060	.	-	0	ID=AGAP008724-PA-CDS1;Parent=AGAP008724-RA;protein_source_id=AGAP008724-PA
3R	VEuPathDB	three_prime_UTR	16067602	16068035	.	-	.	ID=utr_AGAP008724-RA_1;Parent=AGAP008724-RA
3R	VEuPathDB	five_prime_UTR	16069061	16069167	.	-	.	ID=utr_AGAP008724-RA_2;Parent=AGAP008724-RA
2L	VEuPathDB	protein_coding_gene	36655671	36666455	.	-	.	ID=AGAP006678;description=cyclin T
2L	VEuPathDB	mRNA	36655671	36666455	.	-	.	ID=AGAP006678-RA;Parent=AGAP006678;Ontology_term=GO_0061575%3BGO_0016538,GO_0008024%3BGO_0005634,GO_0032786%3BGO_0006357;description=cyclin T
2L	VEuPathDB	exon	36655671	36660079	.	-	.	ID=exon_AGAP006678-RA-E9;Parent=AGAP006678-RA
2L	VEuPathDB	exon	36660148	36663188	.	-	.	ID=exon_AGAP006678-RA-E8;Parent=AGAP006678-RA
2L	VEuPathDB	exon	36663292	36663445	.	-	.	ID=exon_AGAP006678-RA-E7;Parent=AGAP006678-RA
2L	VEuPathDB	exon	36663536	36663697	.	-	.	ID=exon_AGAP006678-RA-E6;Parent=AGAP006678-RA
2L	VEuPathDB	exon	36663777	36663867	.	-	.	ID=exon_AGAP006678-RA-E5;Parent=AGAP006678-RA
2L	VEuPathDB	exon	36663944	36663989	.	-	.	ID=exon_AGAP006678-RA-E4;Parent=AGAP006678-RA
2L	VEuPathDB	exon	36664064	36664274	.	-	.	ID=exon_AGAP006678-RA-E3;Parent=AGAP006678-RA
2L	VEuPathDB	exon	36664367	36664484	.	-	.	ID=exon_AGAP006678-RA-E2;Parent=AGAP006678-RA
2L	VEuPathDB	exon	36664565	36666455	.	-	.	ID=exon_AGAP006678-RA-E1;Parent=AGAP006678-RA
2L	VEuPathDB	CDS	36659585	36660079	.	-	0	ID=AGAP006678-PA-CDS9;Parent=AGAP006678-RA;protein_source_id=AGAP006678-PA
2L	VEuPathDB	CDS	36660148	36663188	.	-	2	ID=AGAP006678-PA-CDS8;Parent=AGAP006678-RA;protein_source_id=AGAP006678-PA
2L	VEuPathDB	CDS	36663292	36663445	.	-	0	ID=AGAP006678-PA-CDS7;Parent=AGAP006678-RA;protein_source_id=AGAP006678-PA
2L	VEuPathDB	CDS	36663536	36663697	.	-	0	ID=AGAP006678-PA-CDS6;Parent=AGAP006678-RA;protein_source_id=AGAP006678-PA
2L	VEuPathDB	CDS	36663777	36663867	.	-	1	ID=AGAP006678-PA-CDS5;Parent=AGAP006678-RA;protein_source_id=AGAP006678-PA
2L	VEuPathDB	CDS	36663944	36663989	.	-	2	ID=AGAP006678-PA-CDS4;Parent=AGAP006678-RA;protein_source_id=AGAP006678-PA
2L	VEuPathDB	CDS	36664064	36664274	.	-	0	ID=AGAP006678-PA-CDS3;Parent=AGAP006678-RA;protein_source_id=AGAP006678-PA
2L	VEuPathDB	CDS	36664367	36664484	.	-	1	ID=AGAP006678-PA-CDS2;Parent=AGAP006678-RA;protein_source_id=AGAP006678-PA
2L	VEuPathDB	CDS	36664565	36664749	.	-	0	ID=AGAP006678-PA-CDS1;Parent=AGAP006678-RA;protein_source_id=AGAP006678-PA
2L	VEuPathDB	three_prime_UTR	36655671	36659584	.	-	.	ID=utr_AGAP006678-RA_1;Parent=AGAP006678-RA
2L	VEuPathDB	five_prime_UTR	36664750	36666455	.	-	.	ID=utr_AGAP006678-RA_2;Parent=AGAP006678-RA
X	VEuPathDB	protein_coding_gene	19002931	19007726	.	-	.	ID=AGAP000999;description=TOLL-like receptor 5A
X	VEuPathDB	mRNA	19002931	19007726	.	-	.	ID=AGAP000999-RA;Parent=AGAP000999;Ontology_term=GO_0009986%3BGO_0005886,GO_0045087;description=TOLL-like receptor 5A
X	VEuPathDB	exon	19002931	19003489	.	-	.	ID=exon_AGAP000999-RA-E4;Parent=AGAP000999-RA
X	VEuPathDB	exon	19003558	19005040	.	-	.	ID=exon_AGAP000999-RA-E3;Parent=AGAP000999-RA
X	VEuPathDB	exon	19005109	19006360	.	-	.	ID=exon_AGAP000999-RA-E2;Parent=AGAP000999-RA
X	VEuPathDB	exon	19007277	19007726	.	-	.	ID=exon_AGAP000999-RA-E1;Parent=AGAP000999-RA
X	VEuPathDB	CDS	19002989	19003489	.	-	0	ID=AGAP000999-PA-CDS3;Parent=AGAP000999-RA;protein_source_id=AGAP000999-PA
X	VEuPathDB	CDS	19003558	19005040	.	-	1	ID=AGAP000999-PA-CDS2;Parent=AGAP000999-RA;protein_source_id=AGAP000999-PA
X	VEuPathDB	CDS	19005109	19006298	.	-	0	ID=AGAP000999-PA-CDS1;Parent=AGAP000999-RA;protein_source_id=AGAP000999-PA
X	VEuPathDB	three_prime_UTR	19002931	19002988	.	-	.	ID=utr_AGAP000999-RA_1;Parent=AGAP000999-RA
X	VEuPathDB	five_prime_UTR	19006299	19006360	.	-	.	ID=utr_AGAP000999-RA_2;Parent=AGAP000999-RA
X	VEuPathDB	five_prime_UTR	19007277	19007726	.	-	.	ID=utr_AGAP000999-RA_3;Parent=AGAP000999-RA
2L	VEuPathDB	ncRNA_gene	46611269	46611341	.	+	.	ID=AGAP007444;description=unspecified product
2L	VEuPathDB	tRNA	46611269	46611341	.	+	.	ID=AGAP007444-RA;Parent=AGAP007444;description=unspecified product
2L	VEuPathDB	exon	46611269	46611341	.	+	.	ID=exon_AGAP007444-RA-E1;Parent=AGAP007444-RA
2L	VEuPathDB	protein_coding_gene	6130256	6132079	.	+	.	ID=AGAP004931;description=unspecified product
2L	VEuPathDB	mRNA	6130256	6132079	.	+	.	ID=AGAP004931-RA;Parent=AGAP004931;Ontology_term=GO_1905515;description=unspecified product
2L	VEuPathDB	exon	6130256	6130409	.	+	.	ID=exon_AGAP004931-RA-E1;Parent=AGAP004931-RA
2L	VEuPathDB	exon	6130479	6130899	.	+	.	ID=exon_AGAP004931-RA-E2;Parent=AGAP004931-RA
2L	VEuPathDB	exon	6130971	6131111	.	+	.	ID=exon_AGAP004931-RA-E3;Parent=AGAP004931-RA
2L	VEuPathDB	exon	6131179	6132079	.	+	.	ID=exon_AGAP004931-RA-E4;Parent=AGAP004931-RA
2L	VEuPathDB	CDS	6130334	6130409	.	+	0	ID=AGAP004931-PA-CDS1;Parent=AGAP004931-RA;protein_source_id=AGAP004931-PA
2L	VEuPathDB	CDS	6130479	6130899	.	+	2	ID=AGAP004931-PA-CDS2;Parent=AGAP004931-RA;protein_source_id=AGAP004931-PA
2L	VEuPathDB	CDS	6130971	6131111	.	+	1	ID=AGAP004931-PA-CDS3;Parent=AGAP004931-RA;protein_source_id=AGAP004931-PA
2L	VEuPathDB	CDS	6131179	6131449	.	+	1	ID=AGAP004931-PA-CDS4;Parent=AGAP004931-RA;protein_source_id=AGAP004931-PA
2L	VEuPathDB	five_prime_UTR	6130256	6130333	.	+	.	ID=utr_AGAP004931-RA_1;Parent=AGAP004931-RA
2L	VEuPathDB	three_prime_UTR	6131450	6132079	.	+	.	ID=utr_AGAP004931-RA_2;Parent=AGAP004931-RA
X	VEuPathDB	protein_coding_gene	2144202	2149391	.	+	.	ID=AGAP000139;description=DNA polymerase gamma
X	VEuPathDB	mRNA	2144202	2149391	.	+	.	ID=AGAP000139-RA;Parent=AGAP000139;Note=2.7.7.7 (DNA-directed DNA polymerase);Ontology_term=GO_0008408%3BGO_0003887,GO_0005739,GO_0006264;description=DNA polymerase gamma
X	VEuPathDB	exon	2144202	2144249	.	+	.	ID=exon_AGAP000139-RA-E1;Parent=AGAP000139-RA
X	VEuPathDB	exon	2144308	2147488	.	+	.	ID=exon_AGAP000139-RA-E2;Parent=AGAP000139-RA
X	VEuPathDB	exon	2148878	2149391	.	+	.	ID=exon_AGAP000139-RA-E3;Parent=AGAP000139-RA
X	VEuPathDB	CDS	2144234	2144249	.	+	0	ID=AGAP000139-PA-CDS1;Parent=AGAP000139-RA;protein_source_id=AGAP000139-PA
X	VEuPathDB	CDS	2144308	2147488	.	+	2	ID=AGAP000139-PA-CDS2;Parent=AGAP000139-RA;protein_source_id=AGAP000139-PA
X	VEuPathDB	CDS	2148878	2149187	.	+	1	ID=AGAP000139-PA-CDS3;Parent=AGAP000139-RA;protein_source_id=AGAP000139-PA
X	VEuPathDB	five_prime_UTR	2144202	2144233	.	+	.	ID=utr_AGAP000139-RA_1;Parent=AGAP000139-RA
X	VEuPathDB	three_prime_UTR	2149188	2149391	.	+	.	ID=utr_AGAP000139-RA_2;Parent=AGAP000139-RA
2R	VEuPathDB	protein_coding_gene	28937967	28938827	.	-	.	ID=AGAP002889;description=NADH dehydrogenase (ubiquinone) 1 subcomplex unknown 2
2R	VEuPathDB	mRNA	28937967	28938827	.	-	.	ID=AGAP002889-RA;Parent=AGAP002889;Ontology_term=GO_0005747;description=NADH dehydrogenase (ubiquinone) 1 subcomplex unknown 2
2R	VEuPathDB	exon	28937967	28938261	.	-	.	ID=exon_AGAP002889-RA-E3;Parent=AGAP002889-RA
2R	VEuPathDB	exon	28938355	28938498	.	-	.	ID=exon_AGAP002889-RA-E2;Parent=AGAP002889-RA
2R	VEuPathDB	exon	28938600	28938827	.	-	.	ID=exon_AGAP002889-RA-E1;Parent=AGAP002889-RA
2R	VEuPathDB	CDS	28938212	28938261	.	-	2	ID=AGAP002889-PA-CDS3;Parent=AGAP002889-RA;protein_source_id=AGAP002889-PA
2R	VEuPathDB	CDS	28938355	28938498	.	-	2	ID=AGAP002889-PA-CDS2;Parent=AGAP002889-RA;protein_source_id=AGAP002889-PA
2R	VEuPathDB	CDS	28938600	28938750	.	-	0	ID=AGAP002889-PA-CDS1;Parent=AGAP002889-RA;protein_source_id=AGAP002889-PA
2R	VEuPathDB	three_prime_UTR	28937967	28938211	.	-	.	ID=utr_AGAP002889-RA_1;Parent=AGAP002889-RA
2R	VEuPathDB	five_prime_UTR	28938751	28938827	.	-	.	ID=utr_AGAP002889-RA_2;Parent=AGAP002889-RA
2R	VEuPathDB	protein_coding_gene	10532059	10533424	.	+	.	ID=AGAP001796;description=unspecified product
2R	VEuPathDB	mRNA	10532059	10533424	.	+	.	ID=AGAP001796-RA;Parent=AGAP001796;Note=3.1.1.29 (Aminoacyl-tRNA hydrolase);description=unspecified product
2R	VEuPathDB	exon	10532059	10532356	.	+	.	ID=exon_AGAP001796-RA-E1;Parent=AGAP001796-RA
2R	VEuPathDB	exon	10533057	10533424	.	+	.	ID=exon_AGAP001796-RA-E2;Parent=AGAP001796-RA
2R	VEuPathDB	CDS	10532162	10532356	.	+	0	ID=AGAP001796-PA-CDS1;Parent=AGAP001796-RA;protein_source_id=AGAP001796-PA
2R	VEuPathDB	CDS	10533057	10533227	.	+	0	ID=AGAP001796-PA-CDS2;Parent=AGAP001796-RA;protein_source_id=AGAP001796-PA
2R	VEuPathDB	five_prime_UTR	10532059	10532161	.	+	.	ID=utr_AGAP001796-RA_1;Parent=AGAP001796-RA
2R	VEuPathDB	three_prime_UTR	10533228	10533424	.	+	.	ID=utr_AGAP001796-RA_2;Parent=AGAP001796-RA
3R	VEuPathDB	protein_coding_gene	31765478	31765820	.	-	.	ID=AGAP029094;description=unspecified product
3R	VEuPathDB	mRNA	31765478	31765820	.	-	.	ID=AGAP029094-RA;Parent=AGAP029094;description=unspecified product
3R	VEuPathDB	exon	31765478	31765707	.	-	.	ID=exon_AGAP029094-RA-E2;Parent=AGAP029094-RA
3R	VEuPathDB	exon	31765769	31765820	.	-	.	ID=exon_AGAP029094-RA-E1;Parent=AGAP029094-RA
3R	VEuPathDB	CDS	31765583	31765707	.	-	2	ID=AGAP029094-PA-CDS2;Parent=AGAP029094-RA;protein_source_id=AGAP029094-PA
3R	VEuPathDB	CDS	31765769	31765814	.	-	0	ID=AGAP029094-PA-CDS1;Parent=AGAP029094-RA;protein_source_id=AGAP029094-PA
3R	VEuPathDB	three_prime_UTR	31765478	31765582	.	-	.	ID=utr_AGAP029094-RA_1;Parent=AGAP029094-RA
3R	VEuPathDB	five_prime_UTR	31765815	31765820	.	-	.	ID=utr_AGAP029094-RA_2;Parent=AGAP029094-RA
3R	VEuPathDB	protein_coding_gene	19100076	19118348	.	-	.	ID=AGAP008830;description=non-lysosomal glucosylceramidase
3R	VEuPathDB	mRNA	19100076	19118348	.	-	.	ID=AGAP008830-RA;Parent=AGAP008830;Note=3.2.1.45 (Glucosylceramidase);Ontology_term=GO_0008422;description=non-lysosomal glucosylceramidase
3R	VEuPathDB	exon	19100076	19102313	.	-	.	ID=exon_AGAP008830-RA-E7;Parent=AGAP008830-RA
3R	VEuPathDB	exon	19102381	19102510	.	-	.	ID=exon_AGAP008830-RA-E6;Parent=AGAP008830-RA
3R	VEuPathDB	exon	19102845	19103076	.	-	.	ID=exon_AGAP008830-RA-E5;Parent=AGAP008830-RA
3R	VEuPathDB	exon	19103144	19103399	.	-	.	ID=exon_AGAP008830-RA-E4;Parent=AGAP008830-RA
3R	VEuPathDB	exon	19103474	19103988	.	-	.	ID=exon_AGAP008830-RA-E3;Parent=AGAP008830-RA
3R	VEuPathDB	exon	19111135	19111404	.	-	.	ID=exon_AGAP008830-RA-E2;Parent=AGAP008830-RA
3R	VEuPathDB	exon	19117506	19118348	.	-	.	ID=exon_AGAP008830-RA-E1;Parent=AGAP008830-RA
3R	VEuPathDB	CDS	19101196	19102313	.	-	2	ID=AGAP008830-PA-CDS7;Parent=AGAP008830-RA;protein_source_id=AGAP008830-PA
3R	VEuPathDB	CDS	19102381	19102510	.	-	0	ID=AGAP008830-PA-CDS6;Parent=AGAP008830-RA;protein_source_id=AGAP008830-PA
3R	VEuPathDB	CDS	19102845	19103076	.	-	1	ID=AGAP008830-PA-CDS5;Parent=AGAP008830-RA;protein_source_id=AGAP008830-PA
3R	VEuPathDB	CDS	19103144	19103399	.	-	2	ID=AGAP008830-PA-CDS4;Parent=AGAP008830-RA;protein_source_id=AGAP008830-PA
3R	VEuPathDB	CDS	19103474	19103988	.	-	1	ID=AGAP008830-PA-CDS3;Parent=AGAP008830-RA;protein_source_id=AGAP008830-PA
3R	VEuPathDB	CDS	19111135	19111404	.	-	1	ID=AGAP008830-PA-CDS2;Parent=AGAP008830-RA;protein_source_id=AGAP008830-PA
3R	VEuPathDB	CDS	19117506	19117672	.	-	0	ID=AGAP008830-PA-CDS1;Parent=AGAP008830-RA;protein_source_id=AGAP008830-PA
3R	VEuPathDB	three_prime_UTR	19100076	19101195	.	-	.	ID=utr_AGAP008830-RA_1;Parent=AGAP008830-RA
3R	VEuPathDB	five_prime_UTR	19117673	19118348	.	-	.	ID=utr_AGAP008830-RA_2;Parent=AGAP008830-RA
2R	VEuPathDB	protein_coding_gene	47971044	47972122	.	-	.	ID=AGAP004029;description=DNA excision repair protein ERCC-1
2R	VEuPathDB	mRNA	47971044	47972122	.	-	.	ID=AGAP004029-RA;Parent=AGAP004029;Ontology_term=GO_0003684%3BGO_0003697%3BGO_0000014,GO_0070522%3BGO_0000110,GO_0070914%3BGO_0000710%3BGO_0006312%3BGO_0006296;description=DNA excision repair protein ERCC-1
2R	VEuPathDB	exon	47971044	47972122	.	-	.	ID=exon_AGAP004029-RA-E1;Parent=AGAP004029-RA
2R	VEuPathDB	CDS	47971044	47971856	.	-	0	ID=AGAP004029-PA-CDS1;Parent=AGAP004029-RA;protein_source_id=AGAP004029-PA
2R	VEuPathDB	five_prime_UTR	47971857	47972122	.	-	.	ID=utr_AGAP004029-RA_1;Parent=AGAP004029-RA
3R	VEuPathDB	protein_coding_gene	45250558	45256012	.	+	.	ID=AGAP029827;description=unspecified product
3R	VEuPathDB	mRNA	45250558	45256012	.	+	.	ID=AGAP029827-RA;Parent=AGAP029827;description=unspecified product
3R	VEuPathDB	exon	45250558	45256012	.	+	.	ID=exon_AGAP029827-RA-E1;Parent=AGAP029827-RA
3R	VEuPathDB	CDS	45250604	45256012	.	+	0	ID=AGAP029827-PA-CDS1;Parent=AGAP029827-RA;protein_source_id=AGAP029827-PA
3R	VEuPathDB	five_prime_UTR	45250558	45250603	.	+	.	ID=utr_AGAP029827-RA_1;Parent=AGAP029827-RA
2R	VEuPathDB	protein_coding_gene	40371249	40375009	.	-	.	ID=AGAP003593;description=Protein arginine methyltransferase RmtB
2R	VEuPathDB	mRNA	40371249	40375009	.	-	.	ID=AGAP003593-RA;Parent=AGAP003593;Ontology_term=GO_0005634;description=Protein arginine methyltransferase RmtB
2R	VEuPathDB	exon	40371249	40373722	.	-	.	ID=exon_AGAP003593-RA-E3;Parent=AGAP003593-RA
2R	VEuPathDB	exon	40373786	40374594	.	-	.	ID=exon_AGAP003593-RA-E2;Parent=AGAP003593-RA
2R	VEuPathDB	exon	40374684	40375009	.	-	.	ID=exon_AGAP003593-RA-E1;Parent=AGAP003593-RA
2R	VEuPathDB	CDS	40372841	40373722	.	-	0	ID=AGAP003593-PA-CDS3;Parent=AGAP003593-RA;protein_source_id=AGAP003593-PA
2R	VEuPathDB	CDS	40373786	40374594	.	-	2	ID=AGAP003593-PA-CDS2;Parent=AGAP003593-RA;protein_source_id=AGAP003593-PA
2R	VEuPathDB	CDS	40374684	40374699	.	-	0	ID=AGAP003593-PA-CDS1;Parent=AGAP003593-RA;protein_source_id=AGAP003593-PA
2R	VEuPathDB	three_prime_UTR	40371249	40372840	.	-	.	ID=utr_AGAP003593-RA_1;Parent=AGAP003593-RA
2R	VEuPathDB	five_prime_UTR	40374700	40375009	.	-	.	ID=utr_AGAP003593-RA_2;Parent=AGAP003593-RA
X	VEuPathDB	protein_coding_gene	607779	620396	.	+	.	ID=AGAP000043;description=tousled-like kinase
X	VEuPathDB	mRNA	607779	620396	.	+	.	ID=AGAP000043-RA;Parent=AGAP000043;Ontology_term=GO_0004674,GO_0005634,GO_0007059%3BGO_0035556%3BGO_0018105%3BGO_0001672;description=tousled-like kinase
X	VEuPathDB	exon	607779	608696	.	+	.	ID=exon_AGAP000043-RA-E1;Parent=AGAP000043-RA
X	VEuPathDB	exon	610552	612855	.	+	.	ID=exon_AGAP000043-RA-E2;Parent=AGAP000043-RA
X	VEuPathDB	exon	612918	613378	.	+	.	ID=exon_AGAP000043-RA-E3;Parent=AGAP000043-RA
X	VEuPathDB	exon	613502	613997	.	+	.	ID=exon_AGAP000043-RA-E4;Parent=AGAP000043-RA
X	VEuPathDB	exon	614076	614254	.	+	.	ID=exon_AGAP000043-RA-E5;Parent=AGAP000043-RA
X	VEuPathDB	exon	614331	614523	.	+	.	ID=exon_AGAP000043-RA-E6;Parent=AGAP000043-RA
X	VEuPathDB	exon	614617	614822	.	+	.	ID=exon_AGAP000043-RA-E7;Parent=AGAP000043-RA
X	VEuPathDB	exon	615240	615459	.	+	.	ID=exon_AGAP000043-RA-E8;Parent=AGAP000043-RA
X	VEuPathDB	exon	615551	620396	.	+	.	ID=exon_AGAP000043-RA-E9;Parent=AGAP000043-RA
X	VEuPathDB	CDS	610552	612855	.	+	0	ID=AGAP000043-PA-CDS1;Parent=AGAP000043-RA;protein_source_id=AGAP000043-PA
X	VEuPathDB	CDS	612918	613378	.	+	0	ID=AGAP000043-PA-CDS2;Parent=AGAP000043-RA;protein_source_id=AGAP000043-PA
X	VEuPathDB	CDS	613502	613997	.	+	1	ID=AGAP000043-PA-CDS3;Parent=AGAP000043-RA;protein_source_id=AGAP000043-PA
X	VEuPathDB	CDS	614076	614254	.	+	0	ID=AGAP000043-PA-CDS4;Parent=AGAP000043-RA;protein_source_id=AGAP000043-PA
X	VEuPathDB	CDS	614331	614523	.	+	1	ID=AGAP000043-PA-CDS5;Parent=AGAP000043-RA;protein_source_id=AGAP000043-PA
X	VEuPathDB	CDS	614617	614822	.	+	0	ID=AGAP000043-PA-CDS6;Parent=AGAP000043-RA;protein_source_id=AGAP000043-PA
X	VEuPathDB	CDS	615240	615459	.	+	1	ID=AGAP000043-PA-CDS7;Parent=AGAP000043-RA;protein_source_id=AGAP000043-PA
X	VEuPathDB	CDS	615551	615856	.	+	0	ID=AGAP000043-PA-CDS8;Parent=AGAP000043-RA;protein_source_id=AGAP000043-PA
X	VEuPathDB	five_prime_UTR	607779	608696	.	+	.	ID=utr_AGAP000043-RA_1;Parent=AGAP000043-RA
X	VEuPathDB	three_prime_UTR	615857	620396	.	+	.	ID=utr_AGAP000043-RA_2;Parent=AGAP000043-RA
2L	VEuPathDB	protein_coding_gene	47440048	47443081	.	+	.	ID=AGAP007544;description=chromatin assembly factor 1 subunit B
2L	VEuPathDB	mRNA	47440048	47443081	.	+	.	ID=AGAP007544-RA;Parent=AGAP007544;Ontology_term=GO_0042393,GO_0033186%3BGO_0005634,GO_0006334;description=chromatin assembly factor 1 subunit B
2L	VEuPathDB	exon	47440048	47440389	.	+	.	ID=exon_AGAP007544-RA-E1;Parent=AGAP007544-RA
2L	VEuPathDB	exon	47440499	47440691	.	+	.	ID=exon_AGAP007544-RA-E2;Parent=AGAP007544-RA
2L	VEuPathDB	exon	47440758	47441271	.	+	.	ID=exon_AGAP007544-RA-E3;Parent=AGAP007544-RA
2L	VEuPathDB	exon	47441336	47443081	.	+	.	ID=exon_AGAP007544-RA-E4;Parent=AGAP007544-RA
2L	VEuPathDB	CDS	47440255	47440389	.	+	0	ID=AGAP007544-PA-CDS1;Parent=AGAP007544-RA;protein_source_id=AGAP007544-PA
2L	VEuPathDB	CDS	47440499	47440691	.	+	0	ID=AGAP007544-PA-CDS2;Parent=AGAP007544-RA;protein_source_id=AGAP007544-PA
2L	VEuPathDB	CDS	47440758	47441271	.	+	2	ID=AGAP007544-PA-CDS3;Parent=AGAP007544-RA;protein_source_id=AGAP007544-PA
2L	VEuPathDB	CDS	47441336	47442719	.	+	1	ID=AGAP007544-PA-CDS4;Parent=AGAP007544-RA;protein_source_id=AGAP007544-PA
2L	VEuPathDB	five_prime_UTR	47440048	47440254	.	+	.	ID=utr_AGAP007544-RA_1;Parent=AGAP007544-RA
2L	VEuPathDB	three_prime_UTR	47442720	47443081	.	+	.	ID=utr_AGAP007544-RA_2;Parent=AGAP007544-RA
3R	VEuPathDB	protein_coding_gene	38899431	38900289	.	+	.	ID=AGAP009692;description=unspecified product
3R	VEuPathDB	mRNA	38899431	38900289	.	+	.	ID=AGAP009692-RA;Parent=AGAP009692;description=unspecified product
3R	VEuPathDB	exon	38899431	38899524	.	+	.	ID=exon_AGAP009692-RA-E1;Parent=AGAP009692-RA
3R	VEuPathDB	exon	38899618	38900289	.	+	.	ID=exon_AGAP009692-RA-E2;Parent=AGAP009692-RA
3R	VEuPathDB	CDS	38899480	38899524	.	+	0	ID=AGAP009692-PA-CDS1;Parent=AGAP009692-RA;protein_source_id=AGAP009692-PA
3R	VEuPathDB	CDS	38899618	38900277	.	+	0	ID=AGAP009692-PA-CDS2;Parent=AGAP009692-RA;protein_source_id=AGAP009692-PA
3R	VEuPathDB	five_prime_UTR	38899431	38899479	.	+	.	ID=utr_AGAP009692-RA_1;Parent=AGAP009692-RA
3R	VEuPathDB	three_prime_UTR	38900278	38900289	.	+	.	ID=utr_AGAP009692-RA_2;Parent=AGAP009692-RA
3R	VEuPathDB	protein_coding_gene	5050999	5052217	.	+	.	ID=AGAP029832;description=Peptidase_M14 domain-containing protein [Source:UniProtKB/TrEMBL%3BAcc:A0A499FX46]
3R	VEuPathDB	mRNA	5050999	5052217	.	+	.	ID=AGAP029832-RA;Parent=AGAP029832;Ontology_term=GO_0004181,GO_0005615,GO_0006508;description=Peptidase_M14 domain-containing protein [Source:UniProtKB/TrEMBL%3BAcc:A0A499FX46]
3R	VEuPathDB	exon	5050999	5051150	.	+	.	ID=exon_AGAP029832-RA-E1;Parent=AGAP029832-RA
3R	VEuPathDB	exon	5051219	5052217	.	+	.	ID=exon_AGAP029832-RA-E2;Parent=AGAP029832-RA
3R	VEuPathDB	CDS	5051038	5051150	.	+	0	ID=AGAP029832-PA-CDS1;Parent=AGAP029832-RA;protein_source_id=AGAP029832-PA
3R	VEuPathDB	CDS	5051219	5052125	.	+	1	ID=AGAP029832-PA-CDS2;Parent=AGAP029832-RA;protein_source_id=AGAP029832-PA
3R	VEuPathDB	five_prime_UTR	5050999	5051037	.	+	.	ID=utr_AGAP029832-RA_1;Parent=AGAP029832-RA
3R	VEuPathDB	three_prime_UTR	5052126	5052217	.	+	.	ID=utr_AGAP029832-RA_2;Parent=AGAP029832-RA
3L	VEuPathDB	protein_coding_gene	37501060	37509911	.	-	.	ID=AGAP012087;description=7SK snRNA methylphosphate capping enzyme
3L	VEuPathDB	mRNA	37501060	37509911	.	-	.	ID=AGAP012087-RA;Parent=AGAP012087;Ontology_term=GO_0008171%3BGO_0008173%3BGO_0017069,GO_0040031;description=7SK snRNA methylphosphate capping enzyme
3L	VEuPathDB	exon	37501060	37503007	.	-	.	ID=exon_AGAP012087-RA-E5;Parent=AGAP012087-RA
3L	VEuPathDB	exon	37503100	37503246	.	-	.	ID=exon_AGAP012087-RA-E4;Parent=AGAP012087-RA
3L	VEuPathDB	exon	37503319	37503537	.	-	.	ID=exon_AGAP012087-RA-E3;Parent=AGAP012087-RA
3L	VEuPathDB	exon	37503617	37506725	.	-	.	ID=exon_AGAP012087-RA-E2;Parent=AGAP012087-RA
3L	VEuPathDB	exon	37509397	37509911	.	-	.	ID=exon_AGAP012087-RA-E1;Parent=AGAP012087-RA
3L	VEuPathDB	CDS	37502243	37503007	.	-	0	ID=AGAP012087-PA-CDS4;Parent=AGAP012087-RA;protein_source_id=AGAP012087-PA
3L	VEuPathDB	CDS	37503100	37503246	.	-	0	ID=AGAP012087-PA-CDS3;Parent=AGAP012087-RA;protein_source_id=AGAP012087-PA
3L	VEuPathDB	CDS	37503319	37503537	.	-	0	ID=AGAP012087-PA-CDS2;Parent=AGAP012087-RA;protein_source_id=AGAP012087-PA
3L	VEuPathDB	CDS	37503617	37506346	.	-	0	ID=AGAP012087-PA-CDS1;Parent=AGAP012087-RA;protein_source_id=AGAP012087-PA
3L	VEuPathDB	three_prime_UTR	37501060	37502242	.	-	.	ID=utr_AGAP012087-RA_1;Parent=AGAP012087-RA
3L	VEuPathDB	five_prime_UTR	37506347	37506725	.	-	.	ID=utr_AGAP012087-RA_2;Parent=AGAP012087-RA
3L	VEuPathDB	five_prime_UTR	37509397	37509911	.	-	.	ID=utr_AGAP012087-RA_3;Parent=AGAP012087-RA
2R	VEuPathDB	protein_coding_gene	20617383	20618411	.	+	.	ID=AGAP002360;description=carbonic anhydrase III
2R	VEuPathDB	mRNA	20617383	20618411	.	+	.	ID=AGAP002360-RA;Parent=AGAP002360;Note=4.2.1.1 (Carbonic anhydrase);description=carbonic anhydrase III
2R	VEuPathDB	exon	20617383	20617440	.	+	.	ID=exon_AGAP002360-RA-E1;Parent=AGAP002360-RA
2R	VEuPathDB	exon	20617531	20618411	.	+	.	ID=exon_AGAP002360-RA-E2;Parent=AGAP002360-RA
2R	VEuPathDB	CDS	20617383	20617440	.	+	0	ID=AGAP002360-PA-CDS1;Parent=AGAP002360-RA;protein_source_id=AGAP002360-PA
2R	VEuPathDB	CDS	20617531	20618411	.	+	2	ID=AGAP002360-PA-CDS2;Parent=AGAP002360-RA;protein_source_id=AGAP002360-PA
2L	VEuPathDB	protein_coding_gene	37923144	37923831	.	-	.	ID=AGAP006760;description=odorant-binding protein 62
2L	VEuPathDB	mRNA	37923144	37923831	.	-	.	ID=AGAP006760-RA;Parent=AGAP006760;description=odorant-binding protein 62
2L	VEuPathDB	exon	37923144	37923248	.	-	.	ID=exon_AGAP006760-RA-E4;Parent=AGAP006760-RA
2L	VEuPathDB	exon	37923318	37923422	.	-	.	ID=exon_AGAP006760-RA-E3;Parent=AGAP006760-RA
2L	VEuPathDB	exon	37923485	37923646	.	-	.	ID=exon_AGAP006760-RA-E2;Parent=AGAP006760-RA
2L	VEuPathDB	exon	37923736	37923831	.	-	.	ID=exon_AGAP006760-RA-E1;Parent=AGAP006760-RA
2L	VEuPathDB	CDS	37923144	37923248	.	-	0	ID=AGAP006760-PA-CDS4;Parent=AGAP006760-RA;protein_source_id=AGAP006760-PA
2L	VEuPathDB	CDS	37923318	37923422	.	-	0	ID=AGAP006760-PA-CDS3;Parent=AGAP006760-RA;protein_source_id=AGAP006760-PA
2L	VEuPathDB	CDS	37923485	37923646	.	-	0	ID=AGAP006760-PA-CDS2;Parent=AGAP006760-RA;protein_source_id=AGAP006760-PA
2L	VEuPathDB	CDS	37923736	37923831	.	-	0	ID=AGAP006760-PA-CDS1;Parent=AGAP006760-RA;protein_source_id=AGAP006760-PA
2L	VEuPathDB	protein_coding_gene	16200580	16201298	.	-	.	ID=AGAP029818;description=unspecified product
2L	VEuPathDB	mRNA	16200580	16201298	.	-	.	ID=AGAP029818-RA;Parent=AGAP029818;description=unspecified product
2L	VEuPathDB	exon	16200580	16200728	.	-	.	ID=exon_AGAP029818-RA-E3;Parent=AGAP029818-RA
2L	VEuPathDB	exon	16200813	16200989	.	-	.	ID=exon_AGAP029818-RA-E2;Parent=AGAP029818-RA
2L	VEuPathDB	exon	16201055	16201298	.	-	.	ID=exon_AGAP029818-RA-E1;Parent=AGAP029818-RA
2L	VEuPathDB	CDS	16200636	16200728	.	-	0	ID=AGAP029818-PA-CDS3;Parent=AGAP029818-RA;protein_source_id=AGAP029818-PA
2L	VEuPathDB	CDS	16200813	16200989	.	-	0	ID=AGAP029818-PA-CDS2;Parent=AGAP029818-RA;protein_source_id=AGAP029818-PA
2L	VEuPathDB	CDS	16201055	16201075	.	-	0	ID=AGAP029818-PA-CDS1;Parent=AGAP029818-RA;protein_source_id=AGAP029818-PA
2L	VEuPathDB	three_prime_UTR	16200580	16200635	.	-	.	ID=utr_AGAP029818-RA_1;Parent=AGAP029818-RA
2L	VEuPathDB	five_prime_UTR	16201076	16201298	.	-	.	ID=utr_AGAP029818-RA_2;Parent=AGAP029818-RA
3R	VEuPathDB	protein_coding_gene	13752170	13753197	.	+	.	ID=AGAP028168;description=unspecified product
3R	VEuPathDB	mRNA	13752170	13753197	.	+	.	ID=AGAP028168-RA;Parent=AGAP028168;description=unspecified product
3R	VEuPathDB	exon	13752170	13752384	.	+	.	ID=exon_AGAP028168-RA-E1;Parent=AGAP028168-RA
3R	VEuPathDB	exon	13752452	13752876	.	+	.	ID=exon_AGAP028168-RA-E2;Parent=AGAP028168-RA
3R	VEuPathDB	exon	13752936	13753197	.	+	.	ID=exon_AGAP028168-RA-E3;Parent=AGAP028168-RA
3R	VEuPathDB	CDS	13752175	13752384	.	+	0	ID=AGAP028168-PA-CDS1;Parent=AGAP028168-RA;protein_source_id=AGAP028168-PA
3R	VEuPathDB	CDS	13752452	13752876	.	+	0	ID=AGAP028168-PA-CDS2;Parent=AGAP028168-RA;protein_source_id=AGAP028168-PA
3R	VEuPathDB	CDS	13752936	13753170	.	+	1	ID=AGAP028168-PA-CDS3;Parent=AGAP028168-RA;protein_source_id=AGAP028168-PA
3R	VEuPathDB	five_prime_UTR	13752170	13752174	.	+	.	ID=utr_AGAP028168-RA_1;Parent=AGAP028168-RA
3R	VEuPathDB	three_prime_UTR	13753171	13753197	.	+	.	ID=utr_AGAP028168-RA_2;Parent=AGAP028168-RA
3R	VEuPathDB	protein_coding_gene	10151305	10152990	.	+	.	ID=AGAP008381;description=U4/U6.U5 tri-snRNP-associated protein 2
3R	VEuPathDB	mRNA	10151305	10152990	.	+	.	ID=AGAP008381-RA;Parent=AGAP008381;description=U4/U6.U5 tri-snRNP-associated protein 2
3R	VEuPathDB	exon	10151305	10151338	.	+	.	ID=exon_AGAP008381-RA-E1;Parent=AGAP008381-RA
3R	VEuPathDB	exon	10151423	10152665	.	+	.	ID=exon_AGAP008381-RA-E2;Parent=AGAP008381-RA
3R	VEuPathDB	exon	10152735	10152990	.	+	.	ID=exon_AGAP008381-RA-E3;Parent=AGAP008381-RA
3R	VEuPathDB	CDS	10151305	10151338	.	+	0	ID=AGAP008381-PA-CDS1;Parent=AGAP008381-RA;protein_source_id=AGAP008381-PA
3R	VEuPathDB	CDS	10151423	10152665	.	+	2	ID=AGAP008381-PA-CDS2;Parent=AGAP008381-RA;protein_source_id=AGAP008381-PA
3R	VEuPathDB	CDS	10152735	10152990	.	+	1	ID=AGAP008381-PA-CDS3;Parent=AGAP008381-RA;protein_source_id=AGAP008381-PA
2R	VEuPathDB	protein_coding_gene	23272431	23275155	.	-	.	ID=AGAP002580;description=DNA helicase
2R	VEuPathDB	mRNA	23272431	23275155	.	-	.	ID=AGAP002580-RA;Parent=AGAP002580;Ontology_term=GO_0003688%3BGO_0003697,GO_0042555%3BGO_0005634;description=DNA helicase
2R	VEuPathDB	exon	23272431	23272981	.	-	.	ID=exon_AGAP002580-RA-E3;Parent=AGAP002580-RA
2R	VEuPathDB	exon	23273053	23274738	.	-	.	ID=exon_AGAP002580-RA-E2;Parent=AGAP002580-RA
2R	VEuPathDB	exon	23274820	23275155	.	-	.	ID=exon_AGAP002580-RA-E1;Parent=AGAP002580-RA
2R	VEuPathDB	CDS	23272473	23272981	.	-	2	ID=AGAP002580-PA-CDS3;Parent=AGAP002580-RA;protein_source_id=AGAP002580-PA
2R	VEuPathDB	CDS	23273053	23274738	.	-	2	ID=AGAP002580-PA-CDS2;Parent=AGAP002580-RA;protein_source_id=AGAP002580-PA
2R	VEuPathDB	CDS	23274820	23275129	.	-	0	ID=AGAP002580-PA-CDS1;Parent=AGAP002580-RA;protein_source_id=AGAP002580-PA
2R	VEuPathDB	three_prime_UTR	23272431	23272472	.	-	.	ID=utr_AGAP002580-RA_1;Parent=AGAP002580-RA
2R	VEuPathDB	five_prime_UTR	23275130	23275155	.	-	.	ID=utr_AGAP002580-RA_2;Parent=AGAP002580-RA
2R	VEuPathDB	ncRNA_gene	59711765	59711866	.	-	.	ID=AGAP004658;description=unspecified product
2R	VEuPathDB	pre_miRNA	59711765	59711866	.	-	.	ID=AGAP004658-RA;Parent=AGAP004658;description=unspecified product
2R	VEuPathDB	exon	59711765	59711866	.	-	.	ID=exon_AGAP004658-RA-E1;Parent=AGAP004658-RA
2R	VEuPathDB	protein_coding_gene	34483076	34485428	.	-	.	ID=AGAP003253;description=unspecified product
2R	VEuPathDB	mRNA	34483076	34485428	.	-	.	ID=AGAP003253-RA;Parent=AGAP003253;description=unspecified product
2R	VEuPathDB	exon	34483076	34483538	.	-	.	ID=exon_AGAP003253-RA-E5;Parent=AGAP003253-RA
2R	VEuPathDB	exon	34483617	34484113	.	-	.	ID=exon_AGAP003253-RA-E4;Parent=AGAP003253-RA
2R	VEuPathDB	exon	34484182	34484336	.	-	.	ID=exon_AGAP003253-RA-E3;Parent=AGAP003253-RA
2R	VEuPathDB	exon	34484402	34485272	.	-	.	ID=exon_AGAP003253-RA-E2;Parent=AGAP003253-RA
2R	VEuPathDB	exon	34485346	34485428	.	-	.	ID=exon_AGAP003253-RA-E1;Parent=AGAP003253-RA
2R	VEuPathDB	CDS	34483756	34484113	.	-	1	ID=AGAP003253-PA-CDS4;Parent=AGAP003253-RA;protein_source_id=AGAP003253-PA
2R	VEuPathDB	CDS	34484182	34484336	.	-	0	ID=AGAP003253-PA-CDS3;Parent=AGAP003253-RA;protein_source_id=AGAP003253-PA
2R	VEuPathDB	CDS	34484402	34485272	.	-	1	ID=AGAP003253-PA-CDS2;Parent=AGAP003253-RA;protein_source_id=AGAP003253-PA
2R	VEuPathDB	CDS	34485346	34485401	.	-	0	ID=AGAP003253-PA-CDS1;Parent=AGAP003253-RA;protein_source_id=AGAP003253-PA
2R	VEuPathDB	three_prime_UTR	34483076	34483538	.	-	.	ID=utr_AGAP003253-RA_1;Parent=AGAP003253-RA
2R	VEuPathDB	three_prime_UTR	34483617	34483755	.	-	.	ID=utr_AGAP003253-RA_2;Parent=AGAP003253-RA
2R	VEuPathDB	five_prime_UTR	34485402	34485428	.	-	.	ID=utr_AGAP003253-RA_3;Parent=AGAP003253-RA
2L	VEuPathDB	protein_coding_gene	34122195	34122738	.	-	.	ID=AGAP006553;description=unspecified product
2L	VEuPathDB	mRNA	34122195	34122738	.	-	.	ID=AGAP006553-RA;Parent=AGAP006553;description=unspecified product
2L	VEuPathDB	exon	34122195	34122590	.	-	.	ID=exon_AGAP006553-RA-E2;Parent=AGAP006553-RA
2L	VEuPathDB	exon	34122664	34122738	.	-	.	ID=exon_AGAP006553-RA-E1;Parent=AGAP006553-RA
2L	VEuPathDB	CDS	34122274	34122590	.	-	2	ID=AGAP006553-PA-CDS2;Parent=AGAP006553-RA;protein_source_id=AGAP006553-PA
2L	VEuPathDB	CDS	34122664	34122721	.	-	0	ID=AGAP006553-PA-CDS1;Parent=AGAP006553-RA;protein_source_id=AGAP006553-PA
2L	VEuPathDB	three_prime_UTR	34122195	34122273	.	-	.	ID=utr_AGAP006553-RA_1;Parent=AGAP006553-RA
2L	VEuPathDB	five_prime_UTR	34122722	34122738	.	-	.	ID=utr_AGAP006553-RA_2;Parent=AGAP006553-RA
UNKN	VEuPathDB	ncRNA_gene	40261942	40262127	.	+	.	ID=AGAP028923;description=Eukaryotic large subunit ribosomal RNA [Source:RFAM%3BAcc:RF02543]
UNKN	VEuPathDB	rRNA	40261942	40262127	.	+	.	ID=AGAP028923-RA;Parent=AGAP028923;description=Eukaryotic large subunit ribosomal RNA [Source:RFAM%3BAcc:RF02543]
UNKN	VEuPathDB	exon	40261942	40262127	.	+	.	ID=exon_AGAP028923-RA-E1;Parent=AGAP028923-RA
2R	VEuPathDB	protein_coding_gene	58229612	58242397	.	+	.	ID=AGAP004595;description=putative GABA-B receptor 2
2R	VEuPathDB	mRNA	58229612	58242397	.	+	.	ID=AGAP004595-RA;Parent=AGAP004595;Ontology_term=GO_0004965%3BGO_0004888,GO_0038039,GO_0007214;description=putative GABA-B receptor 2
2R	VEuPathDB	exon	58229612	58231141	.	+	.	ID=exon_AGAP004595-RA-E1;Parent=AGAP004595-RA
2R	VEuPathDB	exon	58231294	58231512	.	+	.	ID=exon_AGAP004595-RA-E2;Parent=AGAP004595-RA
2R	VEuPathDB	exon	58231873	58232168	.	+	.	ID=exon_AGAP004595-RA-E3;Parent=AGAP004595-RA
2R	VEuPathDB	exon	58232320	58232683	.	+	.	ID=exon_AGAP004595-RA-E4;Parent=AGAP004595-RA
2R	VEuPathDB	exon	58232775	58233110	.	+	.	ID=exon_AGAP004595-RA-E5;Parent=AGAP004595-RA
2R	VEuPathDB	exon	58233254	58233557	.	+	.	ID=exon_AGAP004595-RA-E6;Parent=AGAP004595-RA
2R	VEuPathDB	exon	58234349	58234421	.	+	.	ID=exon_AGAP004595-RA-E7;Parent=AGAP004595-RA
2R	VEuPathDB	exon	58234565	58234991	.	+	.	ID=exon_AGAP004595-RA-E8;Parent=AGAP004595-RA
2R	VEuPathDB	exon	58235429	58235579	.	+	.	ID=exon_AGAP004595-RA-E9;Parent=AGAP004595-RA
2R	VEuPathDB	exon	58237226	58242397	.	+	.	ID=exon_AGAP004595-RA-E10;Parent=AGAP004595-RA
2R	VEuPathDB	CDS	58230212	58231141	.	+	0	ID=AGAP004595-PA-CDS1;Parent=AGAP004595-RA;protein_source_id=AGAP004595-PA
2R	VEuPathDB	CDS	58231294	58231512	.	+	0	ID=AGAP004595-PA-CDS2;Parent=AGAP004595-RA;protein_source_id=AGAP004595-PA
2R	VEuPathDB	CDS	58231873	58232168	.	+	0	ID=AGAP004595-PA-CDS3;Parent=AGAP004595-RA;protein_source_id=AGAP004595-PA
2R	VEuPathDB	CDS	58232320	58232683	.	+	1	ID=AGAP004595-PA-CDS4;Parent=AGAP004595-RA;protein_source_id=AGAP004595-PA
2R	VEuPathDB	CDS	58232775	58233110	.	+	0	ID=AGAP004595-PA-CDS5;Parent=AGAP004595-RA;protein_source_id=AGAP004595-PA
2R	VEuPathDB	CDS	58233254	58233557	.	+	0	ID=AGAP004595-PA-CDS6;Parent=AGAP004595-RA;protein_source_id=AGAP004595-PA
2R	VEuPathDB	CDS	58234349	58234421	.	+	2	ID=AGAP004595-PA-CDS7;Parent=AGAP004595-RA;protein_source_id=AGAP004595-PA
2R	VEuPathDB	CDS	58234565	58234991	.	+	1	ID=AGAP004595-PA-CDS8;Parent=AGAP004595-RA;protein_source_id=AGAP004595-PA
2R	VEuPathDB	CDS	58235429	58235579	.	+	0	ID=AGAP004595-PA-CDS9;Parent=AGAP004595-RA;protein_source_id=AGAP004595-PA
2R	VEuPathDB	CDS	58237226	58238127	.	+	2	ID=AGAP004595-PA-CDS10;Parent=AGAP004595-RA;protein_source_id=AGAP004595-PA
2R	VEuPathDB	five_prime_UTR	58229612	58230211	.	+	.	ID=utr_AGAP004595-RA_1;Parent=AGAP004595-RA
2R	VEuPathDB	three_prime_UTR	58238128	58242397	.	+	.	ID=utr_AGAP004595-RA_2;Parent=AGAP004595-RA
2R	VEuPathDB	protein_coding_gene	25826281	25828161	.	+	.	ID=AGAP002704;description=solute carrier family 25
2R	VEuPathDB	mRNA	25826281	25828161	.	+	.	ID=AGAP002704-RA;Parent=AGAP002704;description=solute carrier family 25
2R	VEuPathDB	exon	25826281	25826413	.	+	.	ID=exon_AGAP002704-RA-E1;Parent=AGAP002704-RA
2R	VEuPathDB	exon	25826522	25826685	.	+	.	ID=exon_AGAP002704-RA-E2;Parent=AGAP002704-RA
2R	VEuPathDB	exon	25826784	25827066	.	+	.	ID=exon_AGAP002704-RA-E3;Parent=AGAP002704-RA
2R	VEuPathDB	exon	25827140	25827196	.	+	.	ID=exon_AGAP002704-RA-E4;Parent=AGAP002704-RA
2R	VEuPathDB	exon	25827265	25827480	.	+	.	ID=exon_AGAP002704-RA-E5;Parent=AGAP002704-RA
2R	VEuPathDB	exon	25827549	25828161	.	+	.	ID=exon_AGAP002704-RA-E6;Parent=AGAP002704-RA
2R	VEuPathDB	CDS	25826373	25826413	.	+	0	ID=AGAP002704-PA-CDS1;Parent=AGAP002704-RA;protein_source_id=AGAP002704-PA
2R	VEuPathDB	CDS	25826522	25826685	.	+	1	ID=AGAP002704-PA-CDS2;Parent=AGAP002704-RA;protein_source_id=AGAP002704-PA
2R	VEuPathDB	CDS	25826784	25827066	.	+	2	ID=AGAP002704-PA-CDS3;Parent=AGAP002704-RA;protein_source_id=AGAP002704-PA
2R	VEuPathDB	CDS	25827140	25827196	.	+	1	ID=AGAP002704-PA-CDS4;Parent=AGAP002704-RA;protein_source_id=AGAP002704-PA
2R	VEuPathDB	CDS	25827265	25827480	.	+	1	ID=AGAP002704-PA-CDS5;Parent=AGAP002704-RA;protein_source_id=AGAP002704-PA
2R	VEuPathDB	CDS	25827549	25828086	.	+	1	ID=AGAP002704-PA-CDS6;Parent=AGAP002704-RA;protein_source_id=AGAP002704-PA
2R	VEuPathDB	five_prime_UTR	25826281	25826372	.	+	.	ID=utr_AGAP002704-RA_1;Parent=AGAP002704-RA
2R	VEuPathDB	three_prime_UTR	25828087	25828161	.	+	.	ID=utr_AGAP002704-RA_2;Parent=AGAP002704-RA
2R	VEuPathDB	protein_coding_gene	10867621	10868082	.	+	.	ID=AGAP001817;description=unspecified product
2R	VEuPathDB	mRNA	10867621	10868082	.	+	.	ID=AGAP001817-RA;Parent=AGAP001817;description=unspecified product
2R	VEuPathDB	exon	10867621	10867842	.	+	.	ID=exon_AGAP001817-RA-E1;Parent=AGAP001817-RA
2R	VEuPathDB	exon	10867916	10868082	.	+	.	ID=exon_AGAP001817-RA-E2;Parent=AGAP001817-RA
2R	VEuPathDB	CDS	10867686	10867842	.	+	0	ID=AGAP001817-PA-CDS1;Parent=AGAP001817-RA;protein_source_id=AGAP001817-PA
2R	VEuPathDB	CDS	10867916	10867983	.	+	2	ID=AGAP001817-PA-CDS2;Parent=AGAP001817-RA;protein_source_id=AGAP001817-PA
2R	VEuPathDB	five_prime_UTR	10867621	10867685	.	+	.	ID=utr_AGAP001817-RA_1;Parent=AGAP001817-RA
2R	VEuPathDB	three_prime_UTR	10867984	10868082	.	+	.	ID=utr_AGAP001817-RA_2;Parent=AGAP001817-RA
3R	VEuPathDB	protein_coding_gene	36187598	36188681	.	-	.	ID=AGAP009561;description=unspecified product
3R	VEuPathDB	mRNA	36187598	36188681	.	-	.	ID=AGAP009561-RA;Parent=AGAP009561;description=unspecified product
3R	VEuPathDB	exon	36187598	36188292	.	-	.	ID=exon_AGAP009561-RA-E2;Parent=AGAP009561-RA
3R	VEuPathDB	exon	36188362	36188681	.	-	.	ID=exon_AGAP009561-RA-E1;Parent=AGAP009561-RA
3R	VEuPathDB	CDS	36187936	36188292	.	-	0	ID=AGAP009561-PA-CDS2;Parent=AGAP009561-RA;protein_source_id=AGAP009561-PA
3R	VEuPathDB	CDS	36188362	36188631	.	-	0	ID=AGAP009561-PA-CDS1;Parent=AGAP009561-RA;protein_source_id=AGAP009561-PA
3R	VEuPathDB	three_prime_UTR	36187598	36187935	.	-	.	ID=utr_AGAP009561-RA_1;Parent=AGAP009561-RA
3R	VEuPathDB	five_prime_UTR	36188632	36188681	.	-	.	ID=utr_AGAP009561-RA_2;Parent=AGAP009561-RA
2L	VEuPathDB	protein_coding_gene	41373135	41373946	.	-	.	ID=AGAP029839;description=unspecified product
2L	VEuPathDB	mRNA	41373135	41373946	.	-	.	ID=AGAP029839-RA;Parent=AGAP029839;description=unspecified product
2L	VEuPathDB	exon	41373135	41373663	.	-	.	ID=exon_AGAP029839-RA-E2;Parent=AGAP029839-RA
2L	VEuPathDB	exon	41373830	41373946	.	-	.	ID=exon_AGAP029839-RA-E1;Parent=AGAP029839-RA
2L	VEuPathDB	CDS	41373320	41373663	.	-	2	ID=AGAP029839-PA-CDS2;Parent=AGAP029839-RA;protein_source_id=AGAP029839-PA
2L	VEuPathDB	CDS	41373830	41373902	.	-	0	ID=AGAP029839-PA-CDS1;Parent=AGAP029839-RA;protein_source_id=AGAP029839-PA
2L	VEuPathDB	three_prime_UTR	41373135	41373319	.	-	.	ID=utr_AGAP029839-RA_1;Parent=AGAP029839-RA
2L	VEuPathDB	five_prime_UTR	41373903	41373946	.	-	.	ID=utr_AGAP029839-RA_2;Parent=AGAP029839-RA
X	VEuPathDB	protein_coding_gene	12629143	12630245	.	-	.	ID=AGAP000705;description=protein DJ-1
X	VEuPathDB	mRNA	12629143	12630245	.	-	.	ID=AGAP000705-RA;Parent=AGAP000705;Ontology_term=GO_0036524,GO_0005829%3BGO_0005634,GO_0106046%3BGO_0036529;description=protein DJ-1
X	VEuPathDB	exon	12629143	12629928	.	-	.	ID=exon_AGAP000705-RA-E2;Parent=AGAP000705-RA
X	VEuPathDB	exon	12629999	12630245	.	-	.	ID=exon_AGAP000705-RA-E1;Parent=AGAP000705-RA
X	VEuPathDB	CDS	12629386	12629928	.	-	0	ID=AGAP000705-PA-CDS2;Parent=AGAP000705-RA;protein_source_id=AGAP000705-PA
X	VEuPathDB	CDS	12629999	12630094	.	-	0	ID=AGAP000705-PA-CDS1;Parent=AGAP000705-RA;protein_source_id=AGAP000705-PA
X	VEuPathDB	three_prime_UTR	12629143	12629385	.	-	.	ID=utr_AGAP000705-RA_1;Parent=AGAP000705-RA
X	VEuPathDB	five_prime_UTR	12630095	12630245	.	-	.	ID=utr_AGAP000705-RA_2;Parent=AGAP000705-RA
3L	VEuPathDB	protein_coding_gene	40221011	40221620	.	+	.	ID=AGAP012325;description=odorant-binding protein 28
3L	VEuPathDB	mRNA	40221011	40221620	.	+	.	ID=AGAP012325-RA;Parent=AGAP012325;Ontology_term=GO_0007608;description=odorant-binding protein 28
3L	VEuPathDB	exon	40221011	40221070	.	+	.	ID=exon_AGAP012325-RA-E1;Parent=AGAP012325-RA
3L	VEuPathDB	exon	40221149	40221620	.	+	.	ID=exon_AGAP012325-RA-E2;Parent=AGAP012325-RA
3L	VEuPathDB	CDS	40221020	40221070	.	+	0	ID=AGAP012325-PA-CDS1;Parent=AGAP012325-RA;protein_source_id=AGAP012325-PA
3L	VEuPathDB	CDS	40221149	40221502	.	+	0	ID=AGAP012325-PA-CDS2;Parent=AGAP012325-RA;protein_source_id=AGAP012325-PA
3L	VEuPathDB	five_prime_UTR	40221011	40221019	.	+	.	ID=utr_AGAP012325-RA_1;Parent=AGAP012325-RA
3L	VEuPathDB	three_prime_UTR	40221503	40221620	.	+	.	ID=utr_AGAP012325-RA_2;Parent=AGAP012325-RA
2R	VEuPathDB	protein_coding_gene	9086407	9088005	.	-	.	ID=AGAP001732;description=hemomucin
2R	VEuPathDB	mRNA	9086407	9088005	.	-	.	ID=AGAP001732-RA;Parent=AGAP001732;Ontology_term=GO_0005783;description=hemomucin
2R	VEuPathDB	exon	9086407	9087513	.	-	.	ID=exon_AGAP001732-RA-E2;Parent=AGAP001732-RA
2R	VEuPathDB	exon	9087583	9088005	.	-	.	ID=exon_AGAP001732-RA-E1;Parent=AGAP001732-RA
2R	VEuPathDB	CDS	9086474	9087513	.	-	2	ID=AGAP001732-PA-CDS2;Parent=AGAP001732-RA;protein_source_id=AGAP001732-PA
2R	VEuPathDB	CDS	9087583	9087895	.	-	0	ID=AGAP001732-PA-CDS1;Parent=AGAP001732-RA;protein_source_id=AGAP001732-PA
2R	VEuPathDB	three_prime_UTR	9086407	9086473	.	-	.	ID=utr_AGAP001732-RA_1;Parent=AGAP001732-RA
2R	VEuPathDB	five_prime_UTR	9087896	9088005	.	-	.	ID=utr_AGAP001732-RA_2;Parent=AGAP001732-RA
2L	VEuPathDB	ncRNA_gene	29569824	29569896	.	-	.	ID=AGAP006308;description=unspecified product
2L	VEuPathDB	tRNA	29569824	29569896	.	-	.	ID=AGAP006308-RA;Parent=AGAP006308;description=unspecified product
2L	VEuPathDB	exon	29569824	29569896	.	-	.	ID=exon_AGAP006308-RA-E1;Parent=AGAP006308-RA
2R	VEuPathDB	protein_coding_gene	38649238	38656290	.	+	.	ID=AGAP003493;description=sugar transporter ERD6-like 6
2R	VEuPathDB	mRNA	38649238	38656290	.	+	.	ID=AGAP003493-RA;Parent=AGAP003493;Ontology_term=GO_0005351,GO_0005887,GO_0046323;description=sugar transporter ERD6-like 6
2R	VEuPathDB	mRNA	38653084	38656290	.	+	.	ID=AGAP003493-RC;Parent=AGAP003493;Ontology_term=GO_0005351,GO_0005887,GO_0046323;description=sugar transporter ERD6-like 6
2R	VEuPathDB	mRNA	38650547	38656290	.	+	.	ID=AGAP003493-RD;Parent=AGAP003493;Ontology_term=GO_0005351,GO_0005887,GO_0046323;description=sugar transporter ERD6-like 6
2R	VEuPathDB	mRNA	38653323	38656290	.	+	.	ID=AGAP003493-RB;Parent=AGAP003493;Ontology_term=GO_0005351,GO_0005887,GO_0046323;description=sugar transporter ERD6-like 6
2R	VEuPathDB	exon	38649238	38649454	.	+	.	ID=exon_AGAP003493-RA-E1;Parent=AGAP003493-RA
2R	VEuPathDB	exon	38650547	38650724	.	+	.	ID=exon_AGAP003493-RD-E1;Parent=AGAP003493-RD
2R	VEuPathDB	exon	38653084	38653161	.	+	.	ID=exon_AGAP003493-RC-E1;Parent=AGAP003493-RC
2R	VEuPathDB	exon	38653323	38653796	.	+	.	ID=exon_AGAP003493-RB-E1;Parent=AGAP003493-RB
2R	VEuPathDB	exon	38653972	38654106	.	+	.	ID=exon_AGAP003493-RC-E2;Parent=AGAP003493-RC,AGAP003493-RD,AGAP003493-RB,AGAP003493-RA
2R	VEuPathDB	exon	38654176	38654331	.	+	.	ID=exon_AGAP003493-RC-E3;Parent=AGAP003493-RC,AGAP003493-RD,AGAP003493-RB,AGAP003493-RA
2R	VEuPathDB	exon	38654420	38654671	.	+	.	ID=exon_AGAP003493-RC-E4;Parent=AGAP003493-RC,AGAP003493-RD,AGAP003493-RB,AGAP003493-RA
2R	VEuPathDB	exon	38654739	38656290	.	+	.	ID=exon_AGAP003493-RC-E5;Parent=AGAP003493-RC,AGAP003493-RD,AGAP003493-RB,AGAP003493-RA
2R	VEuPathDB	CDS	38653986	38654106	.	+	0	ID=AGAP003493-PA-CDS1;Parent=AGAP003493-RA;protein_source_id=AGAP003493-PA
2R	VEuPathDB	CDS	38653986	38654106	.	+	0	ID=AGAP003493-PC-CDS1;Parent=AGAP003493-RC;protein_source_id=AGAP003493-PC
2R	VEuPathDB	CDS	38653986	38654106	.	+	0	ID=AGAP003493-PD-CDS1;Parent=AGAP003493-RD;protein_source_id=AGAP003493-PD
2R	VEuPathDB	CDS	38653986	38654106	.	+	0	ID=AGAP003493-PB-CDS1;Parent=AGAP003493-RB;protein_source_id=AGAP003493-PB
2R	VEuPathDB	CDS	38654176	38654331	.	+	2	ID=AGAP003493-PA-CDS2;Parent=AGAP003493-RA;protein_source_id=AGAP003493-PA
2R	VEuPathDB	CDS	38654176	38654331	.	+	2	ID=AGAP003493-PC-CDS2;Parent=AGAP003493-RC;protein_source_id=AGAP003493-PC
2R	VEuPathDB	CDS	38654176	38654331	.	+	2	ID=AGAP003493-PD-CDS2;Parent=AGAP003493-RD;protein_source_id=AGAP003493-PD
2R	VEuPathDB	CDS	38654176	38654331	.	+	2	ID=AGAP003493-PB-CDS2;Parent=AGAP003493-RB;protein_source_id=AGAP003493-PB
2R	VEuPathDB	CDS	38654420	38654671	.	+	2	ID=AGAP003493-PA-CDS3;Parent=AGAP003493-RA;protein_source_id=AGAP003493-PA
2R	VEuPathDB	CDS	38654420	38654671	.	+	2	ID=AGAP003493-PC-CDS3;Parent=AGAP003493-RC;protein_source_id=AGAP003493-PC
2R	VEuPathDB	CDS	38654420	38654671	.	+	2	ID=AGAP003493-PD-CDS3;Parent=AGAP003493-RD;protein_source_id=AGAP003493-PD
2R	VEuPathDB	CDS	38654420	38654671	.	+	2	ID=AGAP003493-PB-CDS3;Parent=AGAP003493-RB;protein_source_id=AGAP003493-PB
2R	VEuPathDB	CDS	38654739	38655658	.	+	2	ID=AGAP003493-PA-CDS4;Parent=AGAP003493-RA;protein_source_id=AGAP003493-PA
2R	VEuPathDB	CDS	38654739	38655658	.	+	2	ID=AGAP003493-PC-CDS4;Parent=AGAP003493-RC;protein_source_id=AGAP003493-PC
2R	VEuPathDB	CDS	38654739	38655658	.	+	2	ID=AGAP003493-PD-CDS4;Parent=AGAP003493-RD;protein_source_id=AGAP003493-PD
2R	VEuPathDB	CDS	38654739	38655658	.	+	2	ID=AGAP003493-PB-CDS4;Parent=AGAP003493-RB;protein_source_id=AGAP003493-PB
2R	VEuPathDB	five_prime_UTR	38649238	38649454	.	+	.	ID=utr_AGAP003493-RA_1;Parent=AGAP003493-RA
2R	VEuPathDB	five_prime_UTR	38650547	38650724	.	+	.	ID=utr_AGAP003493-RD_1;Parent=AGAP003493-RD
2R	VEuPathDB	five_prime_UTR	38653084	38653161	.	+	.	ID=utr_AGAP003493-RC_1;Parent=AGAP003493-RC
2R	VEuPathDB	five_prime_UTR	38653323	38653796	.	+	.	ID=utr_AGAP003493-RB_1;Parent=AGAP003493-RB
2R	VEuPathDB	five_prime_UTR	38653972	38653985	.	+	.	ID=utr_AGAP003493-RA_2;Parent=AGAP003493-RA
2R	VEuPathDB	five_prime_UTR	38653972	38653985	.	+	.	ID=utr_AGAP003493-RC_2;Parent=AGAP003493-RC
2R	VEuPathDB	five_prime_UTR	38653972	38653985	.	+	.	ID=utr_AGAP003493-RD_2;Parent=AGAP003493-RD
2R	VEuPathDB	five_prime_UTR	38653972	38653985	.	+	.	ID=utr_AGAP003493-RB_2;Parent=AGAP003493-RB
2R	VEuPathDB	three_prime_UTR	38655659	38656290	.	+	.	ID=utr_AGAP003493-RA_3;Parent=AGAP003493-RA
2R	VEuPathDB	three_prime_UTR	38655659	38656290	.	+	.	ID=utr_AGAP003493-RC_3;Parent=AGAP003493-RC
2R	VEuPathDB	three_prime_UTR	38655659	38656290	.	+	.	ID=utr_AGAP003493-RD_3;Parent=AGAP003493-RD
2R	VEuPathDB	three_prime_UTR	38655659	38656290	.	+	.	ID=utr_AGAP003493-RB_3;Parent=AGAP003493-RB
2R	VEuPathDB	protein_coding_gene	36899169	36908992	.	+	.	ID=AGAP003369;description=RNA-binding protein 16
2R	VEuPathDB	mRNA	36899169	36908992	.	+	.	ID=AGAP003369-RA;Parent=AGAP003369;description=RNA-binding protein 16
2R	VEuPathDB	exon	36899169	36899526	.	+	.	ID=exon_AGAP003369-RA-E1;Parent=AGAP003369-RA
2R	VEuPathDB	exon	36900048	36900338	.	+	.	ID=exon_AGAP003369-RA-E2;Parent=AGAP003369-RA
2R	VEuPathDB	exon	36900489	36900740	.	+	.	ID=exon_AGAP003369-RA-E3;Parent=AGAP003369-RA
2R	VEuPathDB	exon	36900866	36901304	.	+	.	ID=exon_AGAP003369-RA-E4;Parent=AGAP003369-RA
2R	VEuPathDB	exon	36901474	36901526	.	+	.	ID=exon_AGAP003369-RA-E5;Parent=AGAP003369-RA
2R	VEuPathDB	exon	36902969	36903317	.	+	.	ID=exon_AGAP003369-RA-E6;Parent=AGAP003369-RA
2R	VEuPathDB	exon	36904582	36904976	.	+	.	ID=exon_AGAP003369-RA-E7;Parent=AGAP003369-RA
2R	VEuPathDB	exon	36905072	36905244	.	+	.	ID=exon_AGAP003369-RA-E8;Parent=AGAP003369-RA
2R	VEuPathDB	exon	36905326	36905495	.	+	.	ID=exon_AGAP003369-RA-E9;Parent=AGAP003369-RA
2R	VEuPathDB	exon	36905568	36906230	.	+	.	ID=exon_AGAP003369-RA-E10;Parent=AGAP003369-RA
2R	VEuPathDB	exon	36906302	36908992	.	+	.	ID=exon_AGAP003369-RA-E11;Parent=AGAP003369-RA
2R	VEuPathDB	CDS	36899497	36899526	.	+	0	ID=AGAP003369-PA-CDS1;Parent=AGAP003369-RA;protein_source_id=AGAP003369-PA
2R	VEuPathDB	CDS	36900048	36900338	.	+	0	ID=AGAP003369-PA-CDS2;Parent=AGAP003369-RA;protein_source_id=AGAP003369-PA
2R	VEuPathDB	CDS	36900489	36900740	.	+	0	ID=AGAP003369-PA-CDS3;Parent=AGAP003369-RA;protein_source_id=AGAP003369-PA
2R	VEuPathDB	CDS	36900866	36901304	.	+	0	ID=AGAP003369-PA-CDS4;Parent=AGAP003369-RA;protein_source_id=AGAP003369-PA
2R	VEuPathDB	CDS	36901474	36901526	.	+	2	ID=AGAP003369-PA-CDS5;Parent=AGAP003369-RA;protein_source_id=AGAP003369-PA
2R	VEuPathDB	CDS	36902969	36903317	.	+	0	ID=AGAP003369-PA-CDS6;Parent=AGAP003369-RA;protein_source_id=AGAP003369-PA
2R	VEuPathDB	CDS	36904582	36904976	.	+	2	ID=AGAP003369-PA-CDS7;Parent=AGAP003369-RA;protein_source_id=AGAP003369-PA
2R	VEuPathDB	CDS	36905072	36905244	.	+	0	ID=AGAP003369-PA-CDS8;Parent=AGAP003369-RA;protein_source_id=AGAP003369-PA
2R	VEuPathDB	CDS	36905326	36905495	.	+	1	ID=AGAP003369-PA-CDS9;Parent=AGAP003369-RA;protein_source_id=AGAP003369-PA
2R	VEuPathDB	CDS	36905568	36906230	.	+	2	ID=AGAP003369-PA-CDS10;Parent=AGAP003369-RA;protein_source_id=AGAP003369-PA
2R	VEuPathDB	CDS	36906302	36907653	.	+	2	ID=AGAP003369-PA-CDS11;Parent=AGAP003369-RA;protein_source_id=AGAP003369-PA
2R	VEuPathDB	five_prime_UTR	36899169	36899496	.	+	.	ID=utr_AGAP003369-RA_1;Parent=AGAP003369-RA
2R	VEuPathDB	three_prime_UTR	36907654	36908992	.	+	.	ID=utr_AGAP003369-RA_2;Parent=AGAP003369-RA
UNKN	VEuPathDB	protein_coding_gene	18229442	18230803	.	+	.	ID=AGAP012590;description=MutT domain protein-like protein
UNKN	VEuPathDB	mRNA	18229442	18230803	.	+	.	ID=AGAP012590-RA;Parent=AGAP012590;Ontology_term=GO_0047631%3BGO_0051287%3BGO_0035529,GO_0007165;description=MutT domain protein-like protein
UNKN	VEuPathDB	exon	18229442	18229571	.	+	.	ID=exon_AGAP012590-RA-E1;Parent=AGAP012590-RA
UNKN	VEuPathDB	exon	18229668	18229759	.	+	.	ID=exon_AGAP012590-RA-E2;Parent=AGAP012590-RA
UNKN	VEuPathDB	exon	18229909	18230122	.	+	.	ID=exon_AGAP012590-RA-E3;Parent=AGAP012590-RA
UNKN	VEuPathDB	exon	18230200	18230803	.	+	.	ID=exon_AGAP012590-RA-E4;Parent=AGAP012590-RA
UNKN	VEuPathDB	CDS	18229442	18229571	.	+	0	ID=AGAP012590-PA-CDS1;Parent=AGAP012590-RA;protein_source_id=AGAP012590-PA
UNKN	VEuPathDB	CDS	18229668	18229759	.	+	2	ID=AGAP012590-PA-CDS2;Parent=AGAP012590-RA;protein_source_id=AGAP012590-PA
UNKN	VEuPathDB	CDS	18229909	18230122	.	+	0	ID=AGAP012590-PA-CDS3;Parent=AGAP012590-RA;protein_source_id=AGAP012590-PA
UNKN	VEuPathDB	CDS	18230200	18230624	.	+	2	ID=AGAP012590-PA-CDS4;Parent=AGAP012590-RA;protein_source_id=AGAP012590-PA
UNKN	VEuPathDB	three_prime_UTR	18230625	18230803	.	+	.	ID=utr_AGAP012590-RA_1;Parent=AGAP012590-RA
2R	VEuPathDB	protein_coding_gene	40926195	40945169	.	-	.	ID=AGAP003645;description=kelch-like protein 19
2R	VEuPathDB	mRNA	40926195	40945169	.	-	.	ID=AGAP003645-RA;Parent=AGAP003645;description=kelch-like protein 19
2R	VEuPathDB	exon	40926195	40928681	.	-	.	ID=exon_AGAP003645-RA-E4;Parent=AGAP003645-RA
2R	VEuPathDB	exon	40928760	40929442	.	-	.	ID=exon_AGAP003645-RA-E3;Parent=AGAP003645-RA
2R	VEuPathDB	exon	40929525	40930331	.	-	.	ID=exon_AGAP003645-RA-E2;Parent=AGAP003645-RA
2R	VEuPathDB	exon	40944466	40945169	.	-	.	ID=exon_AGAP003645-RA-E1;Parent=AGAP003645-RA
2R	VEuPathDB	CDS	40927085	40928681	.	-	1	ID=AGAP003645-PA-CDS3;Parent=AGAP003645-RA;protein_source_id=AGAP003645-PA
2R	VEuPathDB	CDS	40928760	40929442	.	-	0	ID=AGAP003645-PA-CDS2;Parent=AGAP003645-RA;protein_source_id=AGAP003645-PA
2R	VEuPathDB	CDS	40929525	40930289	.	-	0	ID=AGAP003645-PA-CDS1;Parent=AGAP003645-RA;protein_source_id=AGAP003645-PA
2R	VEuPathDB	three_prime_UTR	40926195	40927084	.	-	.	ID=utr_AGAP003645-RA_1;Parent=AGAP003645-RA
2R	VEuPathDB	five_prime_UTR	40930290	40930331	.	-	.	ID=utr_AGAP003645-RA_2;Parent=AGAP003645-RA
2R	VEuPathDB	five_prime_UTR	40944466	40945169	.	-	.	ID=utr_AGAP003645-RA_3;Parent=AGAP003645-RA
2R	VEuPathDB	protein_coding_gene	26729415	26730635	.	-	.	ID=AGAP002756;description=unspecified product
2R	VEuPathDB	mRNA	26729415	26730635	.	-	.	ID=AGAP002756-RA;Parent=AGAP002756;description=unspecified product
2R	VEuPathDB	exon	26729415	26730160	.	-	.	ID=exon_AGAP002756-RA-E3;Parent=AGAP002756-RA
2R	VEuPathDB	exon	26730248	26730365	.	-	.	ID=exon_AGAP002756-RA-E2;Parent=AGAP002756-RA
2R	VEuPathDB	exon	26730435	26730635	.	-	.	ID=exon_AGAP002756-RA-E1;Parent=AGAP002756-RA
2R	VEuPathDB	CDS	26729514	26730160	.	-	2	ID=AGAP002756-PA-CDS3;Parent=AGAP002756-RA;protein_source_id=AGAP002756-PA
2R	VEuPathDB	CDS	26730248	26730365	.	-	0	ID=AGAP002756-PA-CDS2;Parent=AGAP002756-RA;protein_source_id=AGAP002756-PA
2R	VEuPathDB	CDS	26730435	26730530	.	-	0	ID=AGAP002756-PA-CDS1;Parent=AGAP002756-RA;protein_source_id=AGAP002756-PA
2R	VEuPathDB	three_prime_UTR	26729415	26729513	.	-	.	ID=utr_AGAP002756-RA_1;Parent=AGAP002756-RA
2R	VEuPathDB	five_prime_UTR	26730531	26730635	.	-	.	ID=utr_AGAP002756-RA_2;Parent=AGAP002756-RA
2L	VEuPathDB	protein_coding_gene	28569164	28572971	.	-	.	ID=AGAP006235;description=unspecified product
2L	VEuPathDB	mRNA	28569164	28572971	.	-	.	ID=AGAP006235-RA;Parent=AGAP006235;Ontology_term=GO_0003723,GO_0031380%3BGO_0005634,GO_0031048;description=unspecified product
2L	VEuPathDB	exon	28569164	28569489	.	-	.	ID=exon_AGAP006235-RA-E6;Parent=AGAP006235-RA
2L	VEuPathDB	exon	28569563	28569892	.	-	.	ID=exon_AGAP006235-RA-E5;Parent=AGAP006235-RA
2L	VEuPathDB	exon	28569969	28570652	.	-	.	ID=exon_AGAP006235-RA-E4;Parent=AGAP006235-RA
2L	VEuPathDB	exon	28570718	28571959	.	-	.	ID=exon_AGAP006235-RA-E3;Parent=AGAP006235-RA
2L	VEuPathDB	exon	28572024	28572640	.	-	.	ID=exon_AGAP006235-RA-E2;Parent=AGAP006235-RA
2L	VEuPathDB	exon	28572710	28572971	.	-	.	ID=exon_AGAP006235-RA-E1;Parent=AGAP006235-RA
2L	VEuPathDB	CDS	28569415	28569489	.	-	0	ID=AGAP006235-PA-CDS6;Parent=AGAP006235-RA;protein_source_id=AGAP006235-PA
2L	VEuPathDB	CDS	28569563	28569892	.	-	0	ID=AGAP006235-PA-CDS5;Parent=AGAP006235-RA;protein_source_id=AGAP006235-PA
2L	VEuPathDB	CDS	28569969	28570652	.	-	0	ID=AGAP006235-PA-CDS4;Parent=AGAP006235-RA;protein_source_id=AGAP006235-PA
2L	VEuPathDB	CDS	28570718	28571959	.	-	0	ID=AGAP006235-PA-CDS3;Parent=AGAP006235-RA;protein_source_id=AGAP006235-PA
2L	VEuPathDB	CDS	28572024	28572640	.	-	2	ID=AGAP006235-PA-CDS2;Parent=AGAP006235-RA;protein_source_id=AGAP006235-PA
2L	VEuPathDB	CDS	28572710	28572911	.	-	0	ID=AGAP006235-PA-CDS1;Parent=AGAP006235-RA;protein_source_id=AGAP006235-PA
2L	VEuPathDB	three_prime_UTR	28569164	28569414	.	-	.	ID=utr_AGAP006235-RA_1;Parent=AGAP006235-RA
2L	VEuPathDB	five_prime_UTR	28572912	28572971	.	-	.	ID=utr_AGAP006235-RA_2;Parent=AGAP006235-RA
3R	VEuPathDB	protein_coding_gene	2560923	2563370	.	-	.	ID=AGAP007894;description=translation elongation factor G
3R	VEuPathDB	mRNA	2560923	2563370	.	-	.	ID=AGAP007894-RA;Parent=AGAP007894;Ontology_term=GO_0003924%3BGO_0003746,GO_0032543%3BGO_0032790;description=translation elongation factor G
3R	VEuPathDB	exon	2560923	2562192	.	-	.	ID=exon_AGAP007894-RA-E3;Parent=AGAP007894-RA
3R	VEuPathDB	exon	2562253	2562622	.	-	.	ID=exon_AGAP007894-RA-E2;Parent=AGAP007894-RA
3R	VEuPathDB	exon	2562705	2563370	.	-	.	ID=exon_AGAP007894-RA-E1;Parent=AGAP007894-RA
3R	VEuPathDB	CDS	2560923	2562192	.	-	1	ID=AGAP007894-PA-CDS3;Parent=AGAP007894-RA;protein_source_id=AGAP007894-PA
3R	VEuPathDB	CDS	2562253	2562622	.	-	2	ID=AGAP007894-PA-CDS2;Parent=AGAP007894-RA;protein_source_id=AGAP007894-PA
3R	VEuPathDB	CDS	2562705	2563317	.	-	0	ID=AGAP007894-PA-CDS1;Parent=AGAP007894-RA;protein_source_id=AGAP007894-PA
3R	VEuPathDB	five_prime_UTR	2563318	2563370	.	-	.	ID=utr_AGAP007894-RA_1;Parent=AGAP007894-RA
2R	VEuPathDB	protein_coding_gene	38586297	38588350	.	-	.	ID=AGAP003485;description=thioredoxin domain-containing protein
2R	VEuPathDB	mRNA	38586297	38588350	.	-	.	ID=AGAP003485-RA;Parent=AGAP003485;description=thioredoxin domain-containing protein
2R	VEuPathDB	exon	38586297	38587286	.	-	.	ID=exon_AGAP003485-RA-E3;Parent=AGAP003485-RA
2R	VEuPathDB	exon	38587369	38587910	.	-	.	ID=exon_AGAP003485-RA-E2;Parent=AGAP003485-RA
2R	VEuPathDB	exon	38588238	38588350	.	-	.	ID=exon_AGAP003485-RA-E1;Parent=AGAP003485-RA
2R	VEuPathDB	CDS	38587176	38587286	.	-	0	ID=AGAP003485-PA-CDS2;Parent=AGAP003485-RA;protein_source_id=AGAP003485-PA
2R	VEuPathDB	CDS	38587369	38587905	.	-	0	ID=AGAP003485-PA-CDS1;Parent=AGAP003485-RA;protein_source_id=AGAP003485-PA
2R	VEuPathDB	three_prime_UTR	38586297	38587175	.	-	.	ID=utr_AGAP003485-RA_1;Parent=AGAP003485-RA
2R	VEuPathDB	five_prime_UTR	38587906	38587910	.	-	.	ID=utr_AGAP003485-RA_2;Parent=AGAP003485-RA
2R	VEuPathDB	five_prime_UTR	38588238	38588350	.	-	.	ID=utr_AGAP003485-RA_3;Parent=AGAP003485-RA
2R	VEuPathDB	protein_coding_gene	44698600	44700472	.	+	.	ID=AGAP003867;description=mediator of RNA polymerase II transcription subunit 28
2R	VEuPathDB	mRNA	44698600	44700472	.	+	.	ID=AGAP003867-RA;Parent=AGAP003867;Ontology_term=GO_0016592;description=mediator of RNA polymerase II transcription subunit 28
2R	VEuPathDB	exon	44698600	44698787	.	+	.	ID=exon_AGAP003867-RA-E1;Parent=AGAP003867-RA
2R	VEuPathDB	exon	44698893	44699294	.	+	.	ID=exon_AGAP003867-RA-E2;Parent=AGAP003867-RA
2R	VEuPathDB	exon	44699365	44699599	.	+	.	ID=exon_AGAP003867-RA-E3;Parent=AGAP003867-RA
2R	VEuPathDB	exon	44699699	44700472	.	+	.	ID=exon_AGAP003867-RA-E4;Parent=AGAP003867-RA
2R	VEuPathDB	CDS	44698725	44698787	.	+	0	ID=AGAP003867-PA-CDS1;Parent=AGAP003867-RA;protein_source_id=AGAP003867-PA
2R	VEuPathDB	CDS	44698893	44699294	.	+	0	ID=AGAP003867-PA-CDS2;Parent=AGAP003867-RA;protein_source_id=AGAP003867-PA
2R	VEuPathDB	CDS	44699365	44699599	.	+	0	ID=AGAP003867-PA-CDS3;Parent=AGAP003867-RA;protein_source_id=AGAP003867-PA
2R	VEuPathDB	CDS	44699699	44699730	.	+	2	ID=AGAP003867-PA-CDS4;Parent=AGAP003867-RA;protein_source_id=AGAP003867-PA
2R	VEuPathDB	five_prime_UTR	44698600	44698724	.	+	.	ID=utr_AGAP003867-RA_1;Parent=AGAP003867-RA
2R	VEuPathDB	three_prime_UTR	44699731	44700472	.	+	.	ID=utr_AGAP003867-RA_2;Parent=AGAP003867-RA
3R	VEuPathDB	protein_coding_gene	11874799	11880654	.	+	.	ID=AGAP008528;description=pre-mRNA-splicing factor ATP-dependent RNA helicase PRP16
3R	VEuPathDB	mRNA	11874799	11880654	.	+	.	ID=AGAP008528-RB;Parent=AGAP008528;Ontology_term=GO_0003723,GO_0005681,GO_0000398;description=pre-mRNA-splicing factor ATP-dependent RNA helicase PRP16
3R	VEuPathDB	mRNA	11876978	11880654	.	+	.	ID=AGAP008528-RA;Parent=AGAP008528;description=pre-mRNA-splicing factor ATP-dependent RNA helicase PRP16
3R	VEuPathDB	exon	11874799	11875591	.	+	.	ID=exon_AGAP008528-RB-E1;Parent=AGAP008528-RB
3R	VEuPathDB	exon	11876978	11877561	.	+	.	ID=exon_AGAP008528-RA-E1;Parent=AGAP008528-RA
3R	VEuPathDB	exon	11877636	11879791	.	+	.	ID=exon_AGAP008528-RB-E2;Parent=AGAP008528-RB,AGAP008528-RA
3R	VEuPathDB	exon	11879858	11879999	.	+	.	ID=exon_AGAP008528-RB-E3;Parent=AGAP008528-RB,AGAP008528-RA
3R	VEuPathDB	exon	11880063	11880654	.	+	.	ID=exon_AGAP008528-RB-E4;Parent=AGAP008528-RB,AGAP008528-RA
3R	VEuPathDB	CDS	11874942	11875591	.	+	0	ID=AGAP008528-PB-CDS1;Parent=AGAP008528-RB;protein_source_id=AGAP008528-PB
3R	VEuPathDB	CDS	11876978	11877561	.	+	0	ID=AGAP008528-PA-CDS1;Parent=AGAP008528-RA;protein_source_id=AGAP008528-PA
3R	VEuPathDB	CDS	11877636	11879791	.	+	1	ID=AGAP008528-PB-CDS2;Parent=AGAP008528-RB;protein_source_id=AGAP008528-PB
3R	VEuPathDB	CDS	11877636	11879791	.	+	1	ID=AGAP008528-PA-CDS2;Parent=AGAP008528-RA;protein_source_id=AGAP008528-PA
3R	VEuPathDB	CDS	11879858	11879999	.	+	2	ID=AGAP008528-PB-CDS3;Parent=AGAP008528-RB;protein_source_id=AGAP008528-PB
3R	VEuPathDB	CDS	11879858	11879999	.	+	2	ID=AGAP008528-PA-CDS3;Parent=AGAP008528-RA;protein_source_id=AGAP008528-PA
3R	VEuPathDB	CDS	11880063	11880654	.	+	1	ID=AGAP008528-PB-CDS4;Parent=AGAP008528-RB;protein_source_id=AGAP008528-PB
3R	VEuPathDB	CDS	11880063	11880654	.	+	1	ID=AGAP008528-PA-CDS4;Parent=AGAP008528-RA;protein_source_id=AGAP008528-PA
3R	VEuPathDB	five_prime_UTR	11874799	11874941	.	+	.	ID=utr_AGAP008528-RB_1;Parent=AGAP008528-RB
2L	VEuPathDB	protein_coding_gene	46723289	46725083	.	+	.	ID=AGAP007464;description=unspecified product
2L	VEuPathDB	mRNA	46723289	46725083	.	+	.	ID=AGAP007464-RA;Parent=AGAP007464;description=unspecified product
2L	VEuPathDB	exon	46723289	46725083	.	+	.	ID=exon_AGAP007464-RA-E1;Parent=AGAP007464-RA
2L	VEuPathDB	CDS	46723660	46724931	.	+	0	ID=AGAP007464-PA-CDS1;Parent=AGAP007464-RA;protein_source_id=AGAP007464-PA
2L	VEuPathDB	five_prime_UTR	46723289	46723659	.	+	.	ID=utr_AGAP007464-RA_1;Parent=AGAP007464-RA
2L	VEuPathDB	three_prime_UTR	46724932	46725083	.	+	.	ID=utr_AGAP007464-RA_2;Parent=AGAP007464-RA
2L	VEuPathDB	protein_coding_gene	48854958	48859638	.	+	.	ID=AGAP007662;description=All-trans/9-cis
2L	VEuPathDB	mRNA	48854958	48859638	.	+	.	ID=AGAP007662-RA;Parent=AGAP007662;description=All-trans/9-cis
2L	VEuPathDB	exon	48854958	48856136	.	+	.	ID=exon_AGAP007662-RA-E1;Parent=AGAP007662-RA
2L	VEuPathDB	exon	48858439	48858544	.	+	.	ID=exon_AGAP007662-RA-E2;Parent=AGAP007662-RA
2L	VEuPathDB	exon	48858630	48859195	.	+	.	ID=exon_AGAP007662-RA-E3;Parent=AGAP007662-RA
2L	VEuPathDB	exon	48859263	48859638	.	+	.	ID=exon_AGAP007662-RA-E4;Parent=AGAP007662-RA
2L	VEuPathDB	CDS	48855583	48856136	.	+	0	ID=AGAP007662-PA-CDS1;Parent=AGAP007662-RA;protein_source_id=AGAP007662-PA
2L	VEuPathDB	CDS	48858439	48858544	.	+	1	ID=AGAP007662-PA-CDS2;Parent=AGAP007662-RA;protein_source_id=AGAP007662-PA
2L	VEuPathDB	CDS	48858630	48859195	.	+	0	ID=AGAP007662-PA-CDS3;Parent=AGAP007662-RA;protein_source_id=AGAP007662-PA
2L	VEuPathDB	CDS	48859263	48859482	.	+	1	ID=AGAP007662-PA-CDS4;Parent=AGAP007662-RA;protein_source_id=AGAP007662-PA
2L	VEuPathDB	five_prime_UTR	48854958	48855582	.	+	.	ID=utr_AGAP007662-RA_1;Parent=AGAP007662-RA
2L	VEuPathDB	three_prime_UTR	48859483	48859638	.	+	.	ID=utr_AGAP007662-RA_2;Parent=AGAP007662-RA
2L	VEuPathDB	protein_coding_gene	39376198	39410515	.	+	.	ID=AGAP006890;description=ADP-ribosylation factor 3
2L	VEuPathDB	mRNA	39376198	39410515	.	+	.	ID=AGAP006890-RB;Parent=AGAP006890;Ontology_term=GO_0005525,GO_0005737,GO_0006886%3BGO_0016192;description=ADP-ribosylation factor 3
2L	VEuPathDB	mRNA	39376246	39410515	.	+	.	ID=AGAP006890-RA;Parent=AGAP006890;Ontology_term=GO_0005525,GO_0005737,GO_0006886%3BGO_0016192;description=ADP-ribosylation factor 3
2L	VEuPathDB	exon	39376198	39376241	.	+	.	ID=exon_AGAP006890-RB-E1;Parent=AGAP006890-RB
2L	VEuPathDB	exon	39376246	39376300	.	+	.	ID=exon_AGAP006890-RA-E1;Parent=AGAP006890-RA
2L	VEuPathDB	exon	39377608	39378145	.	+	.	ID=exon_AGAP006890-RB-E2;Parent=AGAP006890-RB,AGAP006890-RA
2L	VEuPathDB	exon	39408314	39408756	.	+	.	ID=exon_AGAP006890-RB-E3;Parent=AGAP006890-RB,AGAP006890-RA
2L	VEuPathDB	exon	39408855	39409010	.	+	.	ID=exon_AGAP006890-RB-E4;Parent=AGAP006890-RB,AGAP006890-RA
2L	VEuPathDB	exon	39409102	39409248	.	+	.	ID=exon_AGAP006890-RB-E5;Parent=AGAP006890-RB,AGAP006890-RA
2L	VEuPathDB	exon	39409842	39410515	.	+	.	ID=exon_AGAP006890-RB-E6;Parent=AGAP006890-RB,AGAP006890-RA
2L	VEuPathDB	CDS	39408675	39408756	.	+	0	ID=AGAP006890-PB-CDS1;Parent=AGAP006890-RB;protein_source_id=AGAP006890-PB
2L	VEuPathDB	CDS	39408675	39408756	.	+	0	ID=AGAP006890-PA-CDS1;Parent=AGAP006890-RA;protein_source_id=AGAP006890-PA
2L	VEuPathDB	CDS	39408855	39409010	.	+	2	ID=AGAP006890-PB-CDS2;Parent=AGAP006890-RB;protein_source_id=AGAP006890-PB
2L	VEuPathDB	CDS	39408855	39409010	.	+	2	ID=AGAP006890-PA-CDS2;Parent=AGAP006890-RA;protein_source_id=AGAP006890-PA
2L	VEuPathDB	CDS	39409102	39409248	.	+	2	ID=AGAP006890-PB-CDS3;Parent=AGAP006890-RB;protein_source_id=AGAP006890-PB
2L	VEuPathDB	CDS	39409102	39409248	.	+	2	ID=AGAP006890-PA-CDS3;Parent=AGAP006890-RA;protein_source_id=AGAP006890-PA
2L	VEuPathDB	CDS	39409842	39409984	.	+	2	ID=AGAP006890-PB-CDS4;Parent=AGAP006890-RB;protein_source_id=AGAP006890-PB
2L	VEuPathDB	CDS	39409842	39409984	.	+	2	ID=AGAP006890-PA-CDS4;Parent=AGAP006890-RA;protein_source_id=AGAP006890-PA
2L	VEuPathDB	five_prime_UTR	39376198	39376241	.	+	.	ID=utr_AGAP006890-RB_1;Parent=AGAP006890-RB
2L	VEuPathDB	five_prime_UTR	39376246	39376300	.	+	.	ID=utr_AGAP006890-RA_1;Parent=AGAP006890-RA
2L	VEuPathDB	five_prime_UTR	39377608	39378145	.	+	.	ID=utr_AGAP006890-RB_2;Parent=AGAP006890-RB
2L	VEuPathDB	five_prime_UTR	39377608	39378145	.	+	.	ID=utr_AGAP006890-RA_2;Parent=AGAP006890-RA
2L	VEuPathDB	five_prime_UTR	39408314	39408674	.	+	.	ID=utr_AGAP006890-RB_3;Parent=AGAP006890-RB
2L	VEuPathDB	five_prime_UTR	39408314	39408674	.	+	.	ID=utr_AGAP006890-RA_3;Parent=AGAP006890-RA
2L	VEuPathDB	three_prime_UTR	39409985	39410515	.	+	.	ID=utr_AGAP006890-RB_4;Parent=AGAP006890-RB
2L	VEuPathDB	three_prime_UTR	39409985	39410515	.	+	.	ID=utr_AGAP006890-RA_4;Parent=AGAP006890-RA
X	VEuPathDB	protein_coding_gene	6766362	6768435	.	-	.	ID=AGAP000365;description=alpha-1%2C3-fucosyltransferase
X	VEuPathDB	mRNA	6766362	6768435	.	-	.	ID=AGAP000365-RA;Parent=AGAP000365;Ontology_term=GO_0046920,GO_0036065;description=alpha-1%2C3-fucosyltransferase
X	VEuPathDB	exon	6766362	6767220	.	-	.	ID=exon_AGAP000365-RA-E3;Parent=AGAP000365-RA
X	VEuPathDB	exon	6767304	6768065	.	-	.	ID=exon_AGAP000365-RA-E2;Parent=AGAP000365-RA
X	VEuPathDB	exon	6768180	6768435	.	-	.	ID=exon_AGAP000365-RA-E1;Parent=AGAP000365-RA
X	VEuPathDB	CDS	6766782	6767220	.	-	1	ID=AGAP000365-PA-CDS3;Parent=AGAP000365-RA;protein_source_id=AGAP000365-PA
X	VEuPathDB	CDS	6767304	6768065	.	-	1	ID=AGAP000365-PA-CDS2;Parent=AGAP000365-RA;protein_source_id=AGAP000365-PA
X	VEuPathDB	CDS	6768180	6768196	.	-	0	ID=AGAP000365-PA-CDS1;Parent=AGAP000365-RA;protein_source_id=AGAP000365-PA
X	VEuPathDB	three_prime_UTR	6766362	6766781	.	-	.	ID=utr_AGAP000365-RA_1;Parent=AGAP000365-RA
X	VEuPathDB	five_prime_UTR	6768197	6768435	.	-	.	ID=utr_AGAP000365-RA_2;Parent=AGAP000365-RA
UNKN	VEuPathDB	protein_coding_gene	1285872	1286230	.	+	.	ID=AGAP012446;description=unspecified product
UNKN	VEuPathDB	mRNA	1285872	1286230	.	+	.	ID=AGAP012446-RA;Parent=AGAP012446;description=unspecified product
UNKN	VEuPathDB	exon	1285872	1286029	.	+	.	ID=exon_AGAP012446-RA-E1;Parent=AGAP012446-RA
UNKN	VEuPathDB	exon	1286089	1286230	.	+	.	ID=exon_AGAP012446-RA-E2;Parent=AGAP012446-RA
UNKN	VEuPathDB	CDS	1285872	1286029	.	+	0	ID=AGAP012446-PA-CDS1;Parent=AGAP012446-RA;protein_source_id=AGAP012446-PA
UNKN	VEuPathDB	CDS	1286089	1286230	.	+	1	ID=AGAP012446-PA-CDS2;Parent=AGAP012446-RA;protein_source_id=AGAP012446-PA
2R	VEuPathDB	protein_coding_gene	21444856	21446093	.	-	.	ID=AGAP002442;description=unspecified product
2R	VEuPathDB	mRNA	21444856	21446093	.	-	.	ID=AGAP002442-RA;Parent=AGAP002442;description=unspecified product
2R	VEuPathDB	exon	21444856	21445942	.	-	.	ID=exon_AGAP002442-RA-E2;Parent=AGAP002442-RA
2R	VEuPathDB	exon	21446014	21446093	.	-	.	ID=exon_AGAP002442-RA-E1;Parent=AGAP002442-RA
2R	VEuPathDB	CDS	21445571	21445942	.	-	0	ID=AGAP002442-PA-CDS2;Parent=AGAP002442-RA;protein_source_id=AGAP002442-PA
2R	VEuPathDB	CDS	21446014	21446025	.	-	0	ID=AGAP002442-PA-CDS1;Parent=AGAP002442-RA;protein_source_id=AGAP002442-PA
2R	VEuPathDB	three_prime_UTR	21444856	21445570	.	-	.	ID=utr_AGAP002442-RA_1;Parent=AGAP002442-RA
2R	VEuPathDB	five_prime_UTR	21446026	21446093	.	-	.	ID=utr_AGAP002442-RA_2;Parent=AGAP002442-RA
2L	VEuPathDB	protein_coding_gene	32254672	32255304	.	-	.	ID=AGAP006449;description=unspecified product
2L	VEuPathDB	mRNA	32254672	32255304	.	-	.	ID=AGAP006449-RA;Parent=AGAP006449;Ontology_term=GO_0004407%3BGO_0042826,GO_0070822,GO_0016575%3BGO_0000122;description=unspecified product
2L	VEuPathDB	exon	32254672	32255304	.	-	.	ID=exon_AGAP006449-RA-E1;Parent=AGAP006449-RA
2L	VEuPathDB	CDS	32254672	32255304	.	-	0	ID=AGAP006449-PA-CDS1;Parent=AGAP006449-RA;protein_source_id=AGAP006449-PA
3R	VEuPathDB	protein_coding_gene	7550796	7558809	.	+	.	ID=AGAP008236;description=THO complex subunit 2 [Source:UniProtKB/TrEMBL%3BAcc:A0A1S4GYF1]
3R	VEuPathDB	mRNA	7550796	7558809	.	+	.	ID=AGAP008236-RA;Parent=AGAP008236;Ontology_term=GO_0003729,GO_0000445,GO_0006406;description=THO complex subunit 2 [Source:UniProtKB/TrEMBL%3BAcc:A0A1S4GYF1]
3R	VEuPathDB	exon	7550796	7550922	.	+	.	ID=exon_AGAP008236-RA-E1;Parent=AGAP008236-RA
3R	VEuPathDB	exon	7551408	7551573	.	+	.	ID=exon_AGAP008236-RA-E2;Parent=AGAP008236-RA
3R	VEuPathDB	exon	7551638	7551897	.	+	.	ID=exon_AGAP008236-RA-E3;Parent=AGAP008236-RA
3R	VEuPathDB	exon	7551977	7552361	.	+	.	ID=exon_AGAP008236-RA-E4;Parent=AGAP008236-RA
3R	VEuPathDB	exon	7552428	7553330	.	+	.	ID=exon_AGAP008236-RA-E5;Parent=AGAP008236-RA
3R	VEuPathDB	exon	7553404	7554138	.	+	.	ID=exon_AGAP008236-RA-E6;Parent=AGAP008236-RA
3R	VEuPathDB	exon	7554212	7554805	.	+	.	ID=exon_AGAP008236-RA-E7;Parent=AGAP008236-RA
3R	VEuPathDB	exon	7554890	7555505	.	+	.	ID=exon_AGAP008236-RA-E8;Parent=AGAP008236-RA
3R	VEuPathDB	exon	7555583	7555993	.	+	.	ID=exon_AGAP008236-RA-E9;Parent=AGAP008236-RA
3R	VEuPathDB	exon	7556555	7556704	.	+	.	ID=exon_AGAP008236-RA-E10;Parent=AGAP008236-RA
3R	VEuPathDB	exon	7556783	7556823	.	+	.	ID=exon_AGAP008236-RA-E11;Parent=AGAP008236-RA
3R	VEuPathDB	exon	7557993	7558145	.	+	.	ID=exon_AGAP008236-RA-E12;Parent=AGAP008236-RA
3R	VEuPathDB	exon	7558237	7558809	.	+	.	ID=exon_AGAP008236-RA-E13;Parent=AGAP008236-RA
3R	VEuPathDB	CDS	7550870	7550922	.	+	0	ID=AGAP008236-PA-CDS1;Parent=AGAP008236-RA;protein_source_id=AGAP008236-PA
3R	VEuPathDB	CDS	7551408	7551573	.	+	1	ID=AGAP008236-PA-CDS2;Parent=AGAP008236-RA;protein_source_id=AGAP008236-PA
3R	VEuPathDB	CDS	7551638	7551897	.	+	0	ID=AGAP008236-PA-CDS3;Parent=AGAP008236-RA;protein_source_id=AGAP008236-PA
3R	VEuPathDB	CDS	7551977	7552361	.	+	1	ID=AGAP008236-PA-CDS4;Parent=AGAP008236-RA;protein_source_id=AGAP008236-PA
3R	VEuPathDB	CDS	7552428	7553330	.	+	0	ID=AGAP008236-PA-CDS5;Parent=AGAP008236-RA;protein_source_id=AGAP008236-PA
3R	VEuPathDB	CDS	7553404	7554138	.	+	0	ID=AGAP008236-PA-CDS6;Parent=AGAP008236-RA;protein_source_id=AGAP008236-PA
3R	VEuPathDB	CDS	7554212	7554805	.	+	0	ID=AGAP008236-PA-CDS7;Parent=AGAP008236-RA;protein_source_id=AGAP008236-PA
3R	VEuPathDB	CDS	7554890	7555505	.	+	0	ID=AGAP008236-PA-CDS8;Parent=AGAP008236-RA;protein_source_id=AGAP008236-PA
3R	VEuPathDB	CDS	7555583	7555993	.	+	2	ID=AGAP008236-PA-CDS9;Parent=AGAP008236-RA;protein_source_id=AGAP008236-PA
3R	VEuPathDB	CDS	7556555	7556704	.	+	2	ID=AGAP008236-PA-CDS10;Parent=AGAP008236-RA;protein_source_id=AGAP008236-PA
3R	VEuPathDB	CDS	7556783	7556823	.	+	2	ID=AGAP008236-PA-CDS11;Parent=AGAP008236-RA;protein_source_id=AGAP008236-PA
3R	VEuPathDB	CDS	7557993	7558145	.	+	0	ID=AGAP008236-PA-CDS12;Parent=AGAP008236-RA;protein_source_id=AGAP008236-PA
3R	VEuPathDB	CDS	7558237	7558593	.	+	0	ID=AGAP008236-PA-CDS13;Parent=AGAP008236-RA;protein_source_id=AGAP008236-PA
3R	VEuPathDB	five_prime_UTR	7550796	7550869	.	+	.	ID=utr_AGAP008236-RA_1;Parent=AGAP008236-RA
3R	VEuPathDB	three_prime_UTR	7558594	7558809	.	+	.	ID=utr_AGAP008236-RA_2;Parent=AGAP008236-RA
2R	VEuPathDB	protein_coding_gene	37279302	37286565	.	+	.	ID=AGAP003394;description=unspecified product
2R	VEuPathDB	mRNA	37279302	37286565	.	+	.	ID=AGAP003394-RA;Parent=AGAP003394;description=unspecified product
2R	VEuPathDB	exon	37279302	37279618	.	+	.	ID=exon_AGAP003394-RA-E1;Parent=AGAP003394-RA
2R	VEuPathDB	exon	37284308	37286565	.	+	.	ID=exon_AGAP003394-RA-E2;Parent=AGAP003394-RA
2R	VEuPathDB	CDS	37279589	37279618	.	+	0	ID=AGAP003394-PA-CDS1;Parent=AGAP003394-RA;protein_source_id=AGAP003394-PA
2R	VEuPathDB	CDS	37284308	37285822	.	+	0	ID=AGAP003394-PA-CDS2;Parent=AGAP003394-RA;protein_source_id=AGAP003394-PA
2R	VEuPathDB	five_prime_UTR	37279302	37279588	.	+	.	ID=utr_AGAP003394-RA_1;Parent=AGAP003394-RA
2R	VEuPathDB	three_prime_UTR	37285823	37286565	.	+	.	ID=utr_AGAP003394-RA_2;Parent=AGAP003394-RA
2R	VEuPathDB	protein_coding_gene	33813254	33815469	.	-	.	ID=AGAP003203;description=vacuolar protein sorting-associated protein 33A
2R	VEuPathDB	mRNA	33813254	33815469	.	-	.	ID=AGAP003203-RA;Parent=AGAP003203;description=vacuolar protein sorting-associated protein 33A
2R	VEuPathDB	exon	33813254	33814768	.	-	.	ID=exon_AGAP003203-RA-E3;Parent=AGAP003203-RA
2R	VEuPathDB	exon	33814834	33815047	.	-	.	ID=exon_AGAP003203-RA-E2;Parent=AGAP003203-RA
2R	VEuPathDB	exon	33815121	33815469	.	-	.	ID=exon_AGAP003203-RA-E1;Parent=AGAP003203-RA
2R	VEuPathDB	CDS	33813279	33814768	.	-	2	ID=AGAP003203-PA-CDS3;Parent=AGAP003203-RA;protein_source_id=AGAP003203-PA
2R	VEuPathDB	CDS	33814834	33815047	.	-	0	ID=AGAP003203-PA-CDS2;Parent=AGAP003203-RA;protein_source_id=AGAP003203-PA
2R	VEuPathDB	CDS	33815121	33815234	.	-	0	ID=AGAP003203-PA-CDS1;Parent=AGAP003203-RA;protein_source_id=AGAP003203-PA
2R	VEuPathDB	three_prime_UTR	33813254	33813278	.	-	.	ID=utr_AGAP003203-RA_1;Parent=AGAP003203-RA
2R	VEuPathDB	five_prime_UTR	33815235	33815469	.	-	.	ID=utr_AGAP003203-RA_2;Parent=AGAP003203-RA
3R	VEuPathDB	protein_coding_gene	34016674	34020108	.	+	.	ID=AGAP009471;description=ATP-binding cassette transporter (ABC transporter) family G member 19
3R	VEuPathDB	mRNA	34016674	34020108	.	+	.	ID=AGAP009471-RA;Parent=AGAP009471;Ontology_term=GO_0042626,GO_0005886,GO_0055085;description=ATP-binding cassette transporter (ABC transporter) family G member 19
3R	VEuPathDB	exon	34016674	34016722	.	+	.	ID=exon_AGAP009471-RA-E1;Parent=AGAP009471-RA
3R	VEuPathDB	exon	34017800	34018015	.	+	.	ID=exon_AGAP009471-RA-E2;Parent=AGAP009471-RA
3R	VEuPathDB	exon	34018086	34018660	.	+	.	ID=exon_AGAP009471-RA-E3;Parent=AGAP009471-RA
3R	VEuPathDB	exon	34018730	34018825	.	+	.	ID=exon_AGAP009471-RA-E4;Parent=AGAP009471-RA
3R	VEuPathDB	exon	34018897	34019196	.	+	.	ID=exon_AGAP009471-RA-E5;Parent=AGAP009471-RA
3R	VEuPathDB	exon	34019277	34020108	.	+	.	ID=exon_AGAP009471-RA-E6;Parent=AGAP009471-RA
3R	VEuPathDB	CDS	34017810	34018015	.	+	0	ID=AGAP009471-PA-CDS1;Parent=AGAP009471-RA;protein_source_id=AGAP009471-PA
3R	VEuPathDB	CDS	34018086	34018660	.	+	1	ID=AGAP009471-PA-CDS2;Parent=AGAP009471-RA;protein_source_id=AGAP009471-PA
3R	VEuPathDB	CDS	34018730	34018825	.	+	2	ID=AGAP009471-PA-CDS3;Parent=AGAP009471-RA;protein_source_id=AGAP009471-PA
3R	VEuPathDB	CDS	34018897	34019196	.	+	2	ID=AGAP009471-PA-CDS4;Parent=AGAP009471-RA;protein_source_id=AGAP009471-PA
3R	VEuPathDB	CDS	34019277	34019878	.	+	2	ID=AGAP009471-PA-CDS5;Parent=AGAP009471-RA;protein_source_id=AGAP009471-PA
3R	VEuPathDB	five_prime_UTR	34016674	34016722	.	+	.	ID=utr_AGAP009471-RA_1;Parent=AGAP009471-RA
3R	VEuPathDB	five_prime_UTR	34017800	34017809	.	+	.	ID=utr_AGAP009471-RA_2;Parent=AGAP009471-RA
3R	VEuPathDB	three_prime_UTR	34019879	34020108	.	+	.	ID=utr_AGAP009471-RA_3;Parent=AGAP009471-RA
2R	VEuPathDB	protein_coding_gene	55469840	55490127	.	-	.	ID=AGAP004375;description=UDP-N-acetyl-alpha-D-galactosamine:polypeptide N-acetylgalactosaminyltransferase 20
2R	VEuPathDB	mRNA	55469840	55490127	.	-	.	ID=AGAP004375-RA;Parent=AGAP004375;Note=2.4.1.- (Hexosyltransferases.);Ontology_term=GO_0005794;description=UDP-N-acetyl-alpha-D-galactosamine:polypeptide N-acetylgalactosaminyltransferase 20
2R	VEuPathDB	mRNA	55469840	55490127	.	-	.	ID=AGAP004375-RB;Parent=AGAP004375;Note=2.4.1.- (Hexosyltransferases.);description=UDP-N-acetyl-alpha-D-galactosamine:polypeptide N-acetylgalactosaminyltransferase 20
2R	VEuPathDB	exon	55469840	55470517	.	-	.	ID=exon_AGAP004375-RB-E4;Parent=AGAP004375-RA,AGAP004375-RB
2R	VEuPathDB	exon	55470582	55471113	.	-	.	ID=exon_AGAP004375-RB-E3;Parent=AGAP004375-RB
2R	VEuPathDB	exon	55471198	55471490	.	-	.	ID=exon_AGAP004375-RB-E2;Parent=AGAP004375-RB
2R	VEuPathDB	exon	55474405	55474936	.	-	.	ID=exon_AGAP004375-RA-E3;Parent=AGAP004375-RA
2R	VEuPathDB	exon	55475021	55475313	.	-	.	ID=exon_AGAP004375-RA-E2;Parent=AGAP004375-RA
2R	VEuPathDB	exon	55488409	55490127	.	-	.	ID=exon_AGAP004375-RB-E1;Parent=AGAP004375-RA,AGAP004375-RB
2R	VEuPathDB	CDS	55469872	55470517	.	-	1	ID=AGAP004375-PA-CDS4;Parent=AGAP004375-RA;protein_source_id=AGAP004375-PA
2R	VEuPathDB	CDS	55469872	55470517	.	-	1	ID=AGAP004375-PB-CDS4;Parent=AGAP004375-RB;protein_source_id=AGAP004375-PB
2R	VEuPathDB	CDS	55470582	55471113	.	-	2	ID=AGAP004375-PB-CDS3;Parent=AGAP004375-RB;protein_source_id=AGAP004375-PB
2R	VEuPathDB	CDS	55471198	55471490	.	-	1	ID=AGAP004375-PB-CDS2;Parent=AGAP004375-RB;protein_source_id=AGAP004375-PB
2R	VEuPathDB	CDS	55474405	55474936	.	-	2	ID=AGAP004375-PA-CDS3;Parent=AGAP004375-RA;protein_source_id=AGAP004375-PA
2R	VEuPathDB	CDS	55475021	55475313	.	-	1	ID=AGAP004375-PA-CDS2;Parent=AGAP004375-RA;protein_source_id=AGAP004375-PA
2R	VEuPathDB	CDS	55488409	55488737	.	-	0	ID=AGAP004375-PA-CDS1;Parent=AGAP004375-RA;protein_source_id=AGAP004375-PA
2R	VEuPathDB	CDS	55488409	55488737	.	-	0	ID=AGAP004375-PB-CDS1;Parent=AGAP004375-RB;protein_source_id=AGAP004375-PB
2R	VEuPathDB	three_prime_UTR	55469840	55469871	.	-	.	ID=utr_AGAP004375-RA_1;Parent=AGAP004375-RA
2R	VEuPathDB	three_prime_UTR	55469840	55469871	.	-	.	ID=utr_AGAP004375-RB_1;Parent=AGAP004375-RB
2R	VEuPathDB	five_prime_UTR	55488738	55490127	.	-	.	ID=utr_AGAP004375-RA_2;Parent=AGAP004375-RA
2R	VEuPathDB	five_prime_UTR	55488738	55490127	.	-	.	ID=utr_AGAP004375-RB_2;Parent=AGAP004375-RB
2R	VEuPathDB	protein_coding_gene	45498140	45498813	.	-	.	ID=AGAP003883;description=peptidyl-tRNA hydrolase%2C PTH2 family
2R	VEuPathDB	mRNA	45498140	45498813	.	-	.	ID=AGAP003883-RA;Parent=AGAP003883;Ontology_term=GO_0004045,GO_0005829%3BGO_0005739;description=peptidyl-tRNA hydrolase%2C PTH2 family
2R	VEuPathDB	exon	45498140	45498548	.	-	.	ID=exon_AGAP003883-RA-E2;Parent=AGAP003883-RA
2R	VEuPathDB	exon	45498626	45498813	.	-	.	ID=exon_AGAP003883-RA-E1;Parent=AGAP003883-RA
2R	VEuPathDB	CDS	45498177	45498548	.	-	0	ID=AGAP003883-PA-CDS2;Parent=AGAP003883-RA;protein_source_id=AGAP003883-PA
2R	VEuPathDB	CDS	45498626	45498769	.	-	0	ID=AGAP003883-PA-CDS1;Parent=AGAP003883-RA;protein_source_id=AGAP003883-PA
2R	VEuPathDB	three_prime_UTR	45498140	45498176	.	-	.	ID=utr_AGAP003883-RA_1;Parent=AGAP003883-RA
2R	VEuPathDB	five_prime_UTR	45498770	45498813	.	-	.	ID=utr_AGAP003883-RA_2;Parent=AGAP003883-RA
2L	VEuPathDB	protein_coding_gene	10589199	10590944	.	+	.	ID=AGAP005152;description=unspecified product
2L	VEuPathDB	mRNA	10589199	10590944	.	+	.	ID=AGAP005152-RA;Parent=AGAP005152;description=unspecified product
2L	VEuPathDB	exon	10589199	10589368	.	+	.	ID=exon_AGAP005152-RA-E1;Parent=AGAP005152-RA
2L	VEuPathDB	exon	10589534	10590944	.	+	.	ID=exon_AGAP005152-RA-E2;Parent=AGAP005152-RA
2L	VEuPathDB	CDS	10589545	10590426	.	+	0	ID=AGAP005152-PA-CDS1;Parent=AGAP005152-RA;protein_source_id=AGAP005152-PA
2L	VEuPathDB	five_prime_UTR	10589199	10589368	.	+	.	ID=utr_AGAP005152-RA_1;Parent=AGAP005152-RA
2L	VEuPathDB	five_prime_UTR	10589534	10589544	.	+	.	ID=utr_AGAP005152-RA_2;Parent=AGAP005152-RA
2L	VEuPathDB	three_prime_UTR	10590427	10590944	.	+	.	ID=utr_AGAP005152-RA_3;Parent=AGAP005152-RA
2L	VEuPathDB	protein_coding_gene	7183554	7186700	.	-	.	ID=AGAP004956;description=DNA replication licensing factor MCM4
2L	VEuPathDB	mRNA	7183554	7186700	.	-	.	ID=AGAP004956-RA;Parent=AGAP004956;Ontology_term=GO_0003688%3BGO_0003697,GO_0042555%3BGO_0005634,GO_0006271%3BGO_0006268%3BGO_0000727%3BGO_1902975%3BGO_0006267;description=DNA replication licensing factor MCM4
2L	VEuPathDB	exon	7183554	7183649	.	-	.	ID=exon_AGAP004956-RA-E7;Parent=AGAP004956-RA
2L	VEuPathDB	exon	7183725	7184177	.	-	.	ID=exon_AGAP004956-RA-E6;Parent=AGAP004956-RA
2L	VEuPathDB	exon	7184245	7184611	.	-	.	ID=exon_AGAP004956-RA-E5;Parent=AGAP004956-RA
2L	VEuPathDB	exon	7184685	7185664	.	-	.	ID=exon_AGAP004956-RA-E4;Parent=AGAP004956-RA
2L	VEuPathDB	exon	7185732	7185830	.	-	.	ID=exon_AGAP004956-RA-E3;Parent=AGAP004956-RA
2L	VEuPathDB	exon	7185905	7186455	.	-	.	ID=exon_AGAP004956-RA-E2;Parent=AGAP004956-RA
2L	VEuPathDB	exon	7186526	7186700	.	-	.	ID=exon_AGAP004956-RA-E1;Parent=AGAP004956-RA
2L	VEuPathDB	CDS	7183554	7183649	.	-	0	ID=AGAP004956-PA-CDS7;Parent=AGAP004956-RA;protein_source_id=AGAP004956-PA
2L	VEuPathDB	CDS	7183725	7184177	.	-	0	ID=AGAP004956-PA-CDS6;Parent=AGAP004956-RA;protein_source_id=AGAP004956-PA
2L	VEuPathDB	CDS	7184245	7184611	.	-	1	ID=AGAP004956-PA-CDS5;Parent=AGAP004956-RA;protein_source_id=AGAP004956-PA
2L	VEuPathDB	CDS	7184685	7185664	.	-	0	ID=AGAP004956-PA-CDS4;Parent=AGAP004956-RA;protein_source_id=AGAP004956-PA
2L	VEuPathDB	CDS	7185732	7185830	.	-	0	ID=AGAP004956-PA-CDS3;Parent=AGAP004956-RA;protein_source_id=AGAP004956-PA
2L	VEuPathDB	CDS	7185905	7186455	.	-	2	ID=AGAP004956-PA-CDS2;Parent=AGAP004956-RA;protein_source_id=AGAP004956-PA
2L	VEuPathDB	CDS	7186526	7186610	.	-	0	ID=AGAP004956-PA-CDS1;Parent=AGAP004956-RA;protein_source_id=AGAP004956-PA
2L	VEuPathDB	five_prime_UTR	7186611	7186700	.	-	.	ID=utr_AGAP004956-RA_1;Parent=AGAP004956-RA
2R	VEuPathDB	protein_coding_gene	13468962	13469764	.	-	.	ID=AGAP013300;description=unspecified product
2R	VEuPathDB	mRNA	13468962	13469764	.	-	.	ID=AGAP013300-RA;Parent=AGAP013300;description=unspecified product
2R	VEuPathDB	exon	13468962	13469764	.	-	.	ID=exon_AGAP013300-RA-E1;Parent=AGAP013300-RA
2R	VEuPathDB	CDS	13468962	13469672	.	-	0	ID=AGAP013300-PA-CDS1;Parent=AGAP013300-RA;protein_source_id=AGAP013300-PA
2R	VEuPathDB	five_prime_UTR	13469673	13469764	.	-	.	ID=utr_AGAP013300-RA_1;Parent=AGAP013300-RA
2R	VEuPathDB	protein_coding_gene	4784074	4785282	.	-	.	ID=AGAP013122;description=sulfatase modifying factor 1
2R	VEuPathDB	mRNA	4784074	4785282	.	-	.	ID=AGAP013122-RA;Parent=AGAP013122;Ontology_term=GO_0005783;description=sulfatase modifying factor 1
2R	VEuPathDB	exon	4784074	4785282	.	-	.	ID=exon_AGAP013122-RA-E1;Parent=AGAP013122-RA
2R	VEuPathDB	CDS	4784176	4785255	.	-	0	ID=AGAP013122-PA-CDS1;Parent=AGAP013122-RA;protein_source_id=AGAP013122-PA
2R	VEuPathDB	three_prime_UTR	4784074	4784175	.	-	.	ID=utr_AGAP013122-RA_1;Parent=AGAP013122-RA
2R	VEuPathDB	five_prime_UTR	4785256	4785282	.	-	.	ID=utr_AGAP013122-RA_2;Parent=AGAP013122-RA
2L	VEuPathDB	protein_coding_gene	12695111	12704057	.	+	.	ID=AGAP005237;description=facilitated glucose transporter (solute carrier family 2)
2L	VEuPathDB	mRNA	12695111	12704057	.	+	.	ID=AGAP005237-RA;Parent=AGAP005237;description=facilitated glucose transporter (solute carrier family 2)
2L	VEuPathDB	exon	12695111	12695651	.	+	.	ID=exon_AGAP005237-RA-E1;Parent=AGAP005237-RA
2L	VEuPathDB	exon	12697566	12697670	.	+	.	ID=exon_AGAP005237-RA-E2;Parent=AGAP005237-RA
2L	VEuPathDB	exon	12698029	12698103	.	+	.	ID=exon_AGAP005237-RA-E3;Parent=AGAP005237-RA
2L	VEuPathDB	exon	12701108	12701193	.	+	.	ID=exon_AGAP005237-RA-E4;Parent=AGAP005237-RA
2L	VEuPathDB	exon	12701264	12701906	.	+	.	ID=exon_AGAP005237-RA-E5;Parent=AGAP005237-RA
2L	VEuPathDB	exon	12701979	12702191	.	+	.	ID=exon_AGAP005237-RA-E6;Parent=AGAP005237-RA
2L	VEuPathDB	exon	12703284	12703386	.	+	.	ID=exon_AGAP005237-RA-E7;Parent=AGAP005237-RA
2L	VEuPathDB	exon	12703454	12704057	.	+	.	ID=exon_AGAP005237-RA-E8;Parent=AGAP005237-RA
2L	VEuPathDB	CDS	12695559	12695651	.	+	0	ID=AGAP005237-PA-CDS1;Parent=AGAP005237-RA;protein_source_id=AGAP005237-PA
2L	VEuPathDB	CDS	12697566	12697670	.	+	0	ID=AGAP005237-PA-CDS2;Parent=AGAP005237-RA;protein_source_id=AGAP005237-PA
2L	VEuPathDB	CDS	12698029	12698103	.	+	0	ID=AGAP005237-PA-CDS3;Parent=AGAP005237-RA;protein_source_id=AGAP005237-PA
2L	VEuPathDB	CDS	12701108	12701193	.	+	0	ID=AGAP005237-PA-CDS4;Parent=AGAP005237-RA;protein_source_id=AGAP005237-PA
2L	VEuPathDB	CDS	12701264	12701906	.	+	1	ID=AGAP005237-PA-CDS5;Parent=AGAP005237-RA;protein_source_id=AGAP005237-PA
2L	VEuPathDB	CDS	12701979	12702191	.	+	0	ID=AGAP005237-PA-CDS6;Parent=AGAP005237-RA;protein_source_id=AGAP005237-PA
2L	VEuPathDB	CDS	12703284	12703386	.	+	0	ID=AGAP005237-PA-CDS7;Parent=AGAP005237-RA;protein_source_id=AGAP005237-PA
2L	VEuPathDB	CDS	12703454	12703713	.	+	2	ID=AGAP005237-PA-CDS8;Parent=AGAP005237-RA;protein_source_id=AGAP005237-PA
2L	VEuPathDB	five_prime_UTR	12695111	12695558	.	+	.	ID=utr_AGAP005237-RA_1;Parent=AGAP005237-RA
2L	VEuPathDB	three_prime_UTR	12703714	12704057	.	+	.	ID=utr_AGAP005237-RA_2;Parent=AGAP005237-RA
3R	VEuPathDB	protein_coding_gene	47718643	47719449	.	-	.	ID=AGAP010016;description=cytochrome b5 domain-containing protein 1
3R	VEuPathDB	mRNA	47718643	47719449	.	-	.	ID=AGAP010016-RA;Parent=AGAP010016;description=cytochrome b5 domain-containing protein 1
3R	VEuPathDB	exon	47718643	47718765	.	-	.	ID=exon_AGAP010016-RA-E3;Parent=AGAP010016-RA
3R	VEuPathDB	exon	47718847	47719194	.	-	.	ID=exon_AGAP010016-RA-E2;Parent=AGAP010016-RA
3R	VEuPathDB	exon	47719291	47719449	.	-	.	ID=exon_AGAP010016-RA-E1;Parent=AGAP010016-RA
3R	VEuPathDB	CDS	47718643	47718765	.	-	0	ID=AGAP010016-PA-CDS3;Parent=AGAP010016-RA;protein_source_id=AGAP010016-PA
3R	VEuPathDB	CDS	47718847	47719194	.	-	0	ID=AGAP010016-PA-CDS2;Parent=AGAP010016-RA;protein_source_id=AGAP010016-PA
3R	VEuPathDB	CDS	47719291	47719449	.	-	0	ID=AGAP010016-PA-CDS1;Parent=AGAP010016-RA;protein_source_id=AGAP010016-PA
2L	VEuPathDB	ncRNA_gene	30429346	30429418	.	+	.	ID=AGAP006351;description=unspecified product
2L	VEuPathDB	tRNA	30429346	30429418	.	+	.	ID=AGAP006351-RA;Parent=AGAP006351;description=unspecified product
2L	VEuPathDB	exon	30429346	30429418	.	+	.	ID=exon_AGAP006351-RA-E1;Parent=AGAP006351-RA
2R	VEuPathDB	protein_coding_gene	4186025	4189953	.	-	.	ID=AGAP001399;description=Coatomer subunit beta [Source:UniProtKB/TrEMBL%3BAcc:Q7PXG9]
2R	VEuPathDB	mRNA	4186025	4189953	.	-	.	ID=AGAP001399-RA;Parent=AGAP001399;Ontology_term=GO_0030126,GO_0006888%3BGO_0006891;description=Coatomer subunit beta [Source:UniProtKB/TrEMBL%3BAcc:Q7PXG9]
2R	VEuPathDB	exon	4186025	4186549	.	-	.	ID=exon_AGAP001399-RA-E6;Parent=AGAP001399-RA
2R	VEuPathDB	exon	4186626	4186731	.	-	.	ID=exon_AGAP001399-RA-E5;Parent=AGAP001399-RA
2R	VEuPathDB	exon	4186809	4187082	.	-	.	ID=exon_AGAP001399-RA-E4;Parent=AGAP001399-RA
2R	VEuPathDB	exon	4187147	4187967	.	-	.	ID=exon_AGAP001399-RA-E3;Parent=AGAP001399-RA
2R	VEuPathDB	exon	4188045	4189554	.	-	.	ID=exon_AGAP001399-RA-E2;Parent=AGAP001399-RA
2R	VEuPathDB	exon	4189637	4189953	.	-	.	ID=exon_AGAP001399-RA-E1;Parent=AGAP001399-RA
2R	VEuPathDB	CDS	4186475	4186549	.	-	0	ID=AGAP001399-PA-CDS6;Parent=AGAP001399-RA;protein_source_id=AGAP001399-PA
2R	VEuPathDB	CDS	4186626	4186731	.	-	1	ID=AGAP001399-PA-CDS5;Parent=AGAP001399-RA;protein_source_id=AGAP001399-PA
2R	VEuPathDB	CDS	4186809	4187082	.	-	2	ID=AGAP001399-PA-CDS4;Parent=AGAP001399-RA;protein_source_id=AGAP001399-PA
2R	VEuPathDB	CDS	4187147	4187967	.	-	1	ID=AGAP001399-PA-CDS3;Parent=AGAP001399-RA;protein_source_id=AGAP001399-PA
2R	VEuPathDB	CDS	4188045	4189554	.	-	2	ID=AGAP001399-PA-CDS2;Parent=AGAP001399-RA;protein_source_id=AGAP001399-PA
2R	VEuPathDB	CDS	4189637	4189730	.	-	0	ID=AGAP001399-PA-CDS1;Parent=AGAP001399-RA;protein_source_id=AGAP001399-PA
2R	VEuPathDB	three_prime_UTR	4186025	4186474	.	-	.	ID=utr_AGAP001399-RA_1;Parent=AGAP001399-RA
2R	VEuPathDB	five_prime_UTR	4189731	4189953	.	-	.	ID=utr_AGAP001399-RA_2;Parent=AGAP001399-RA
X	VEuPathDB	protein_coding_gene	5719130	5721298	.	+	.	ID=AGAP000322;description=Adaptin ear-binding coat-associated protein 1
X	VEuPathDB	mRNA	5719130	5721298	.	+	.	ID=AGAP000322-RA;Parent=AGAP000322;Ontology_term=GO_0030125,GO_0016192;description=Adaptin ear-binding coat-associated protein 1
X	VEuPathDB	exon	5719130	5719733	.	+	.	ID=exon_AGAP000322-RA-E1;Parent=AGAP000322-RA
X	VEuPathDB	exon	5719813	5720401	.	+	.	ID=exon_AGAP000322-RA-E2;Parent=AGAP000322-RA
X	VEuPathDB	exon	5720483	5720670	.	+	.	ID=exon_AGAP000322-RA-E3;Parent=AGAP000322-RA
X	VEuPathDB	exon	5720866	5721298	.	+	.	ID=exon_AGAP000322-RA-E4;Parent=AGAP000322-RA
X	VEuPathDB	CDS	5719913	5720401	.	+	0	ID=AGAP000322-PA-CDS1;Parent=AGAP000322-RA;protein_source_id=AGAP000322-PA
X	VEuPathDB	CDS	5720483	5720670	.	+	0	ID=AGAP000322-PA-CDS2;Parent=AGAP000322-RA;protein_source_id=AGAP000322-PA
X	VEuPathDB	CDS	5720866	5720938	.	+	1	ID=AGAP000322-PA-CDS3;Parent=AGAP000322-RA;protein_source_id=AGAP000322-PA
X	VEuPathDB	five_prime_UTR	5719130	5719733	.	+	.	ID=utr_AGAP000322-RA_1;Parent=AGAP000322-RA
X	VEuPathDB	five_prime_UTR	5719813	5719912	.	+	.	ID=utr_AGAP000322-RA_2;Parent=AGAP000322-RA
X	VEuPathDB	three_prime_UTR	5720939	5721298	.	+	.	ID=utr_AGAP000322-RA_3;Parent=AGAP000322-RA
X	VEuPathDB	protein_coding_gene	4953414	4954737	.	-	.	ID=AGAP000266;description=unspecified product
X	VEuPathDB	mRNA	4953414	4954737	.	-	.	ID=AGAP000266-RA;Parent=AGAP000266;description=unspecified product
X	VEuPathDB	exon	4953414	4953531	.	-	.	ID=exon_AGAP000266-RA-E4;Parent=AGAP000266-RA
X	VEuPathDB	exon	4953637	4953753	.	-	.	ID=exon_AGAP000266-RA-E3;Parent=AGAP000266-RA
X	VEuPathDB	exon	4953834	4953984	.	-	.	ID=exon_AGAP000266-RA-E2;Parent=AGAP000266-RA
X	VEuPathDB	exon	4954101	4954737	.	-	.	ID=exon_AGAP000266-RA-E1;Parent=AGAP000266-RA
X	VEuPathDB	CDS	4953414	4953531	.	-	1	ID=AGAP000266-PA-CDS4;Parent=AGAP000266-RA;protein_source_id=AGAP000266-PA
X	VEuPathDB	CDS	4953637	4953753	.	-	1	ID=AGAP000266-PA-CDS3;Parent=AGAP000266-RA;protein_source_id=AGAP000266-PA
X	VEuPathDB	CDS	4953834	4953984	.	-	2	ID=AGAP000266-PA-CDS2;Parent=AGAP000266-RA;protein_source_id=AGAP000266-PA
X	VEuPathDB	CDS	4954101	4954737	.	-	0	ID=AGAP000266-PA-CDS1;Parent=AGAP000266-RA;protein_source_id=AGAP000266-PA
2L	VEuPathDB	ncRNA_gene	38217439	38217510	.	-	.	ID=AGAP006787;description=unspecified product
2L	VEuPathDB	tRNA	38217439	38217510	.	-	.	ID=AGAP006787-RA;Parent=AGAP006787;description=unspecified product
2L	VEuPathDB	exon	38217439	38217510	.	-	.	ID=exon_AGAP006787-RA-E1;Parent=AGAP006787-RA
3L	VEuPathDB	protein_coding_gene	34861944	34881034	.	-	.	ID=AGAP011911;description=F-box protein 39 [Source:UniProtKB/TrEMBL%3BAcc:A0A1S4H7V0]
3L	VEuPathDB	mRNA	34861944	34881034	.	-	.	ID=AGAP011911-RA;Parent=AGAP011911;description=F-box protein 39 [Source:UniProtKB/TrEMBL%3BAcc:A0A1S4H7V0]
3L	VEuPathDB	exon	34861944	34863905	.	-	.	ID=exon_AGAP011911-RA-E6;Parent=AGAP011911-RA
3L	VEuPathDB	exon	34863972	34864148	.	-	.	ID=exon_AGAP011911-RA-E5;Parent=AGAP011911-RA
3L	VEuPathDB	exon	34866292	34866561	.	-	.	ID=exon_AGAP011911-RA-E4;Parent=AGAP011911-RA
3L	VEuPathDB	exon	34867413	34868009	.	-	.	ID=exon_AGAP011911-RA-E3;Parent=AGAP011911-RA
3L	VEuPathDB	exon	34868279	34868454	.	-	.	ID=exon_AGAP011911-RA-E2;Parent=AGAP011911-RA
3L	VEuPathDB	exon	34880810	34881034	.	-	.	ID=exon_AGAP011911-RA-E1;Parent=AGAP011911-RA
3L	VEuPathDB	CDS	34863624	34863905	.	-	0	ID=AGAP011911-PA-CDS6;Parent=AGAP011911-RA;protein_source_id=AGAP011911-PA
3L	VEuPathDB	CDS	34863972	34864148	.	-	0	ID=AGAP011911-PA-CDS5;Parent=AGAP011911-RA;protein_source_id=AGAP011911-PA
3L	VEuPathDB	CDS	34866292	34866561	.	-	0	ID=AGAP011911-PA-CDS4;Parent=AGAP011911-RA;protein_source_id=AGAP011911-PA
3L	VEuPathDB	CDS	34867413	34868009	.	-	0	ID=AGAP011911-PA-CDS3;Parent=AGAP011911-RA;protein_source_id=AGAP011911-PA
3L	VEuPathDB	CDS	34868279	34868454	.	-	2	ID=AGAP011911-PA-CDS2;Parent=AGAP011911-RA;protein_source_id=AGAP011911-PA
3L	VEuPathDB	CDS	34880810	34880858	.	-	0	ID=AGAP011911-PA-CDS1;Parent=AGAP011911-RA;protein_source_id=AGAP011911-PA
3L	VEuPathDB	three_prime_UTR	34861944	34863623	.	-	.	ID=utr_AGAP011911-RA_1;Parent=AGAP011911-RA
3L	VEuPathDB	five_prime_UTR	34880859	34881034	.	-	.	ID=utr_AGAP011911-RA_2;Parent=AGAP011911-RA
UNKN	VEuPathDB	ncRNA_gene	36076314	36076434	.	+	.	ID=AGAP028829;description=Eukaryotic small subunit ribosomal RNA [Source:RFAM%3BAcc:RF01960]
UNKN	VEuPathDB	rRNA	36076314	36076434	.	+	.	ID=AGAP028829-RA;Parent=AGAP028829;description=Eukaryotic small subunit ribosomal RNA [Source:RFAM%3BAcc:RF01960]
UNKN	VEuPathDB	exon	36076314	36076434	.	+	.	ID=exon_AGAP028829-RA-E1;Parent=AGAP028829-RA
2R	VEuPathDB	protein_coding_gene	51236418	51237348	.	+	.	ID=AGAP013223;description=ribosomal RNA large subunit methyltransferase E
2R	VEuPathDB	mRNA	51236418	51237348	.	+	.	ID=AGAP013223-RA;Parent=AGAP013223;Ontology_term=GO_0008173%3BGO_0008650,GO_0005739,GO_0001510;description=ribosomal RNA large subunit methyltransferase E
2R	VEuPathDB	exon	51236418	51236575	.	+	.	ID=exon_AGAP013223-RA-E1;Parent=AGAP013223-RA
2R	VEuPathDB	exon	51236651	51236852	.	+	.	ID=exon_AGAP013223-RA-E2;Parent=AGAP013223-RA
2R	VEuPathDB	exon	51236910	51237348	.	+	.	ID=exon_AGAP013223-RA-E3;Parent=AGAP013223-RA
2R	VEuPathDB	CDS	51236418	51236575	.	+	0	ID=AGAP013223-PA-CDS1;Parent=AGAP013223-RA;protein_source_id=AGAP013223-PA
2R	VEuPathDB	CDS	51236651	51236852	.	+	1	ID=AGAP013223-PA-CDS2;Parent=AGAP013223-RA;protein_source_id=AGAP013223-PA
2R	VEuPathDB	CDS	51236910	51237278	.	+	0	ID=AGAP013223-PA-CDS3;Parent=AGAP013223-RA;protein_source_id=AGAP013223-PA
2R	VEuPathDB	three_prime_UTR	51237279	51237348	.	+	.	ID=utr_AGAP013223-RA_1;Parent=AGAP013223-RA
X	VEuPathDB	protein_coding_gene	11831653	11839157	.	+	.	ID=AGAP000668;description=bromodomain adjacent to zinc finger domain protein 1A
X	VEuPathDB	mRNA	11831653	11839157	.	+	.	ID=AGAP000668-RA;Parent=AGAP000668;description=bromodomain adjacent to zinc finger domain protein 1A
X	VEuPathDB	exon	11831653	11832417	.	+	.	ID=exon_AGAP000668-RA-E1;Parent=AGAP000668-RA
X	VEuPathDB	exon	11832573	11832890	.	+	.	ID=exon_AGAP000668-RA-E2;Parent=AGAP000668-RA
X	VEuPathDB	exon	11833108	11837715	.	+	.	ID=exon_AGAP000668-RA-E3;Parent=AGAP000668-RA
X	VEuPathDB	exon	11837789	11838004	.	+	.	ID=exon_AGAP000668-RA-E4;Parent=AGAP000668-RA
X	VEuPathDB	exon	11839025	11839157	.	+	.	ID=exon_AGAP000668-RA-E5;Parent=AGAP000668-RA
X	VEuPathDB	CDS	11832305	11832417	.	+	0	ID=AGAP000668-PA-CDS1;Parent=AGAP000668-RA;protein_source_id=AGAP000668-PA
X	VEuPathDB	CDS	11832573	11832890	.	+	1	ID=AGAP000668-PA-CDS2;Parent=AGAP000668-RA;protein_source_id=AGAP000668-PA
X	VEuPathDB	CDS	11833108	11837715	.	+	1	ID=AGAP000668-PA-CDS3;Parent=AGAP000668-RA;protein_source_id=AGAP000668-PA
X	VEuPathDB	CDS	11837789	11837951	.	+	1	ID=AGAP000668-PA-CDS4;Parent=AGAP000668-RA;protein_source_id=AGAP000668-PA
X	VEuPathDB	five_prime_UTR	11831653	11832304	.	+	.	ID=utr_AGAP000668-RA_1;Parent=AGAP000668-RA
X	VEuPathDB	three_prime_UTR	11837952	11838004	.	+	.	ID=utr_AGAP000668-RA_2;Parent=AGAP000668-RA
X	VEuPathDB	three_prime_UTR	11839025	11839157	.	+	.	ID=utr_AGAP000668-RA_3;Parent=AGAP000668-RA
3L	VEuPathDB	protein_coding_gene	36031148	36032305	.	-	.	ID=AGAP011997;description=Cytosolic Fe-S cluster assembly factor NUBP1 homolog [Source:UniProtKB/Swiss-Prot%3BAcc:Q7PV10]
3L	VEuPathDB	mRNA	36031148	36032305	.	-	.	ID=AGAP011997-RA;Parent=AGAP011997;Ontology_term=GO_0051536,GO_0005829,GO_0016226;description=Cytosolic Fe-S cluster assembly factor NUBP1 homolog [Source:UniProtKB/Swiss-Prot%3BAcc:Q7PV10]
3L	VEuPathDB	exon	36031148	36032305	.	-	.	ID=exon_AGAP011997-RA-E1;Parent=AGAP011997-RA
3L	VEuPathDB	CDS	36031228	36032205	.	-	0	ID=AGAP011997-PA-CDS1;Parent=AGAP011997-RA;protein_source_id=AGAP011997-PA
3L	VEuPathDB	three_prime_UTR	36031148	36031227	.	-	.	ID=utr_AGAP011997-RA_1;Parent=AGAP011997-RA
3L	VEuPathDB	five_prime_UTR	36032206	36032305	.	-	.	ID=utr_AGAP011997-RA_2;Parent=AGAP011997-RA
2R	VEuPathDB	ncRNA_gene	47717201	47717273	.	+	.	ID=AGAP003998;description=unspecified product
2R	VEuPathDB	tRNA	47717201	47717273	.	+	.	ID=AGAP003998-RA;Parent=AGAP003998;description=unspecified product
2R	VEuPathDB	exon	47717201	47717273	.	+	.	ID=exon_AGAP003998-RA-E1;Parent=AGAP003998-RA
2L	VEuPathDB	protein_coding_gene	7538800	7540020	.	+	.	ID=AGAP004984;description=unspecified product
2L	VEuPathDB	mRNA	7538800	7540020	.	+	.	ID=AGAP004984-RA;Parent=AGAP004984;description=unspecified product
2L	VEuPathDB	exon	7538800	7538889	.	+	.	ID=exon_AGAP004984-RA-E1;Parent=AGAP004984-RA
2L	VEuPathDB	exon	7538969	7540020	.	+	.	ID=exon_AGAP004984-RA-E2;Parent=AGAP004984-RA
2L	VEuPathDB	CDS	7538867	7538889	.	+	0	ID=AGAP004984-PA-CDS1;Parent=AGAP004984-RA;protein_source_id=AGAP004984-PA
2L	VEuPathDB	CDS	7538969	7539986	.	+	1	ID=AGAP004984-PA-CDS2;Parent=AGAP004984-RA;protein_source_id=AGAP004984-PA
2L	VEuPathDB	five_prime_UTR	7538800	7538866	.	+	.	ID=utr_AGAP004984-RA_1;Parent=AGAP004984-RA
2L	VEuPathDB	three_prime_UTR	7539987	7540020	.	+	.	ID=utr_AGAP004984-RA_2;Parent=AGAP004984-RA
3R	VEuPathDB	protein_coding_gene	22689182	22692721	.	+	.	ID=AGAP008985;description=DnaJ homolog subfamily C member 7
3R	VEuPathDB	mRNA	22689182	22692721	.	+	.	ID=AGAP008985-RA;Parent=AGAP008985;description=DnaJ homolog subfamily C member 7
3R	VEuPathDB	exon	22689182	22689340	.	+	.	ID=exon_AGAP008985-RA-E1;Parent=AGAP008985-RA
3R	VEuPathDB	exon	22689842	22690092	.	+	.	ID=exon_AGAP008985-RA-E2;Parent=AGAP008985-RA
3R	VEuPathDB	exon	22690180	22691229	.	+	.	ID=exon_AGAP008985-RA-E3;Parent=AGAP008985-RA
3R	VEuPathDB	exon	22691309	22692721	.	+	.	ID=exon_AGAP008985-RA-E4;Parent=AGAP008985-RA
3R	VEuPathDB	CDS	22689315	22689340	.	+	0	ID=AGAP008985-PA-CDS1;Parent=AGAP008985-RA;protein_source_id=AGAP008985-PA
3R	VEuPathDB	CDS	22689842	22690092	.	+	1	ID=AGAP008985-PA-CDS2;Parent=AGAP008985-RA;protein_source_id=AGAP008985-PA
3R	VEuPathDB	CDS	22690180	22691229	.	+	2	ID=AGAP008985-PA-CDS3;Parent=AGAP008985-RA;protein_source_id=AGAP008985-PA
3R	VEuPathDB	CDS	22691309	22691427	.	+	2	ID=AGAP008985-PA-CDS4;Parent=AGAP008985-RA;protein_source_id=AGAP008985-PA
3R	VEuPathDB	five_prime_UTR	22689182	22689314	.	+	.	ID=utr_AGAP008985-RA_1;Parent=AGAP008985-RA
3R	VEuPathDB	three_prime_UTR	22691428	22692721	.	+	.	ID=utr_AGAP008985-RA_2;Parent=AGAP008985-RA
3L	VEuPathDB	protein_coding_gene	40168852	40169329	.	-	.	ID=AGAP012318;description=odorant-binding protein 23
3L	VEuPathDB	mRNA	40168852	40169329	.	-	.	ID=AGAP012318-RA;Parent=AGAP012318;Ontology_term=GO_0007608;description=odorant-binding protein 23
3L	VEuPathDB	exon	40168852	40169193	.	-	.	ID=exon_AGAP012318-RA-E2;Parent=AGAP012318-RA
3L	VEuPathDB	exon	40169276	40169329	.	-	.	ID=exon_AGAP012318-RA-E1;Parent=AGAP012318-RA
3L	VEuPathDB	CDS	40168852	40169193	.	-	0	ID=AGAP012318-PA-CDS2;Parent=AGAP012318-RA;protein_source_id=AGAP012318-PA
3L	VEuPathDB	CDS	40169276	40169329	.	-	0	ID=AGAP012318-PA-CDS1;Parent=AGAP012318-RA;protein_source_id=AGAP012318-PA
2R	VEuPathDB	protein_coding_gene	51687740	51688911	.	-	.	ID=AGAP013350;description=alpha-tocopherol transfer protein-like
2R	VEuPathDB	mRNA	51687740	51688911	.	-	.	ID=AGAP013350-RA;Parent=AGAP013350;Ontology_term=GO_1902936;description=alpha-tocopherol transfer protein-like
2R	VEuPathDB	exon	51687740	51687867	.	-	.	ID=exon_AGAP013350-RA-E4;Parent=AGAP013350-RA
2R	VEuPathDB	exon	51687989	51688317	.	-	.	ID=exon_AGAP013350-RA-E3;Parent=AGAP013350-RA
2R	VEuPathDB	exon	51688387	51688494	.	-	.	ID=exon_AGAP013350-RA-E2;Parent=AGAP013350-RA
2R	VEuPathDB	exon	51688582	51688911	.	-	.	ID=exon_AGAP013350-RA-E1;Parent=AGAP013350-RA
2R	VEuPathDB	CDS	51687740	51687867	.	-	2	ID=AGAP013350-PA-CDS4;Parent=AGAP013350-RA;protein_source_id=AGAP013350-PA
2R	VEuPathDB	CDS	51687989	51688317	.	-	1	ID=AGAP013350-PA-CDS3;Parent=AGAP013350-RA;protein_source_id=AGAP013350-PA
2R	VEuPathDB	CDS	51688387	51688494	.	-	1	ID=AGAP013350-PA-CDS2;Parent=AGAP013350-RA;protein_source_id=AGAP013350-PA
2R	VEuPathDB	CDS	51688582	51688865	.	-	0	ID=AGAP013350-PA-CDS1;Parent=AGAP013350-RA;protein_source_id=AGAP013350-PA
2R	VEuPathDB	five_prime_UTR	51688866	51688911	.	-	.	ID=utr_AGAP013350-RA_1;Parent=AGAP013350-RA
3L	VEuPathDB	protein_coding_gene	14566543	14567798	.	-	.	ID=AGAP011016;description=unspecified product
3L	VEuPathDB	mRNA	14566543	14567798	.	-	.	ID=AGAP011016-RA;Parent=AGAP011016;description=unspecified product
3L	VEuPathDB	exon	14566543	14567015	.	-	.	ID=exon_AGAP011016-RA-E3;Parent=AGAP011016-RA
3L	VEuPathDB	exon	14567167	14567310	.	-	.	ID=exon_AGAP011016-RA-E2;Parent=AGAP011016-RA
3L	VEuPathDB	exon	14567381	14567798	.	-	.	ID=exon_AGAP011016-RA-E1;Parent=AGAP011016-RA
3L	VEuPathDB	CDS	14566614	14567015	.	-	0	ID=AGAP011016-PA-CDS3;Parent=AGAP011016-RA;protein_source_id=AGAP011016-PA
3L	VEuPathDB	CDS	14567167	14567310	.	-	0	ID=AGAP011016-PA-CDS2;Parent=AGAP011016-RA;protein_source_id=AGAP011016-PA
3L	VEuPathDB	CDS	14567381	14567461	.	-	0	ID=AGAP011016-PA-CDS1;Parent=AGAP011016-RA;protein_source_id=AGAP011016-PA
3L	VEuPathDB	three_prime_UTR	14566543	14566613	.	-	.	ID=utr_AGAP011016-RA_1;Parent=AGAP011016-RA
3L	VEuPathDB	five_prime_UTR	14567462	14567798	.	-	.	ID=utr_AGAP011016-RA_2;Parent=AGAP011016-RA
X	VEuPathDB	protein_coding_gene	3259796	3264654	.	-	.	ID=AGAP000199;description=phospholipase D3/4
X	VEuPathDB	mRNA	3259796	3264654	.	-	.	ID=AGAP000199-RA;Parent=AGAP000199;description=phospholipase D3/4
X	VEuPathDB	mRNA	3259796	3264654	.	-	.	ID=AGAP000199-RB;Parent=AGAP000199;description=phospholipase D3/4
X	VEuPathDB	exon	3259796	3260567	.	-	.	ID=exon_AGAP000199-RB-E4;Parent=AGAP000199-RB,AGAP000199-RA
X	VEuPathDB	exon	3260666	3260805	.	-	.	ID=exon_AGAP000199-RB-E3;Parent=AGAP000199-RB,AGAP000199-RA
X	VEuPathDB	exon	3263038	3264130	.	-	.	ID=exon_AGAP000199-RB-E2;Parent=AGAP000199-RB,AGAP000199-RA
X	VEuPathDB	exon	3264422	3264654	.	-	.	ID=exon_AGAP000199-RB-E1;Parent=AGAP000199-RB
X	VEuPathDB	exon	3264495	3264654	.	-	.	ID=exon_AGAP000199-RA-E1;Parent=AGAP000199-RA
X	VEuPathDB	CDS	3260150	3260567	.	-	1	ID=AGAP000199-PA-CDS3;Parent=AGAP000199-RA;protein_source_id=AGAP000199-PA
X	VEuPathDB	CDS	3260150	3260567	.	-	1	ID=AGAP000199-PB-CDS3;Parent=AGAP000199-RB;protein_source_id=AGAP000199-PB
X	VEuPathDB	CDS	3260666	3260805	.	-	0	ID=AGAP000199-PA-CDS2;Parent=AGAP000199-RA;protein_source_id=AGAP000199-PA
X	VEuPathDB	CDS	3260666	3260805	.	-	0	ID=AGAP000199-PB-CDS2;Parent=AGAP000199-RB;protein_source_id=AGAP000199-PB
X	VEuPathDB	CDS	3263038	3264030	.	-	0	ID=AGAP000199-PA-CDS1;Parent=AGAP000199-RA;protein_source_id=AGAP000199-PA
X	VEuPathDB	CDS	3263038	3264030	.	-	0	ID=AGAP000199-PB-CDS1;Parent=AGAP000199-RB;protein_source_id=AGAP000199-PB
X	VEuPathDB	three_prime_UTR	3259796	3260149	.	-	.	ID=utr_AGAP000199-RA_1;Parent=AGAP000199-RA
X	VEuPathDB	three_prime_UTR	3259796	3260149	.	-	.	ID=utr_AGAP000199-RB_1;Parent=AGAP000199-RB
X	VEuPathDB	five_prime_UTR	3264031	3264130	.	-	.	ID=utr_AGAP000199-RA_2;Parent=AGAP000199-RA
X	VEuPathDB	five_prime_UTR	3264031	3264130	.	-	.	ID=utr_AGAP000199-RB_2;Parent=AGAP000199-RB
X	VEuPathDB	five_prime_UTR	3264422	3264654	.	-	.	ID=utr_AGAP000199-RB_3;Parent=AGAP000199-RB
X	VEuPathDB	five_prime_UTR	3264495	3264654	.	-	.	ID=utr_AGAP000199-RA_3;Parent=AGAP000199-RA
2L	VEuPathDB	protein_coding_gene	1133037	1133751	.	-	.	ID=AGAP004690;description=cuticular protein 3 from fifty-one aa family
2L	VEuPathDB	mRNA	1133037	1133751	.	-	.	ID=AGAP004690-RA;Parent=AGAP004690;description=cuticular protein 3 from fifty-one aa family
2L	VEuPathDB	exon	1133037	1133593	.	-	.	ID=exon_AGAP004690-RA-E2;Parent=AGAP004690-RA
2L	VEuPathDB	exon	1133661	1133751	.	-	.	ID=exon_AGAP004690-RA-E1;Parent=AGAP004690-RA
2L	VEuPathDB	CDS	1133189	1133593	.	-	0	ID=AGAP004690-PA-CDS2;Parent=AGAP004690-RA;protein_source_id=AGAP004690-PA
2L	VEuPathDB	CDS	1133661	1133669	.	-	0	ID=AGAP004690-PA-CDS1;Parent=AGAP004690-RA;protein_source_id=AGAP004690-PA
2L	VEuPathDB	three_prime_UTR	1133037	1133188	.	-	.	ID=utr_AGAP004690-RA_1;Parent=AGAP004690-RA
2L	VEuPathDB	five_prime_UTR	1133670	1133751	.	-	.	ID=utr_AGAP004690-RA_2;Parent=AGAP004690-RA
2L	VEuPathDB	protein_coding_gene	12548110	12559201	.	-	.	ID=AGAP005229;description=unspecified product
2L	VEuPathDB	mRNA	12548110	12559201	.	-	.	ID=AGAP005229-RA;Parent=AGAP005229;description=unspecified product
2L	VEuPathDB	exon	12548110	12549492	.	-	.	ID=exon_AGAP005229-RA-E3;Parent=AGAP005229-RA
2L	VEuPathDB	exon	12553929	12554854	.	-	.	ID=exon_AGAP005229-RA-E2;Parent=AGAP005229-RA
2L	VEuPathDB	exon	12558146	12559201	.	-	.	ID=exon_AGAP005229-RA-E1;Parent=AGAP005229-RA
2L	VEuPathDB	CDS	12549284	12549492	.	-	2	ID=AGAP005229-PA-CDS3;Parent=AGAP005229-RA;protein_source_id=AGAP005229-PA
2L	VEuPathDB	CDS	12553929	12554854	.	-	1	ID=AGAP005229-PA-CDS2;Parent=AGAP005229-RA;protein_source_id=AGAP005229-PA
2L	VEuPathDB	CDS	12558146	12558294	.	-	0	ID=AGAP005229-PA-CDS1;Parent=AGAP005229-RA;protein_source_id=AGAP005229-PA
2L	VEuPathDB	three_prime_UTR	12548110	12549283	.	-	.	ID=utr_AGAP005229-RA_1;Parent=AGAP005229-RA
2L	VEuPathDB	five_prime_UTR	12558295	12559201	.	-	.	ID=utr_AGAP005229-RA_2;Parent=AGAP005229-RA
2R	VEuPathDB	protein_coding_gene	12016696	12023879	.	+	.	ID=AGAP001913;description=histamine-gated chloride channel
2R	VEuPathDB	mRNA	12016696	12023879	.	+	.	ID=AGAP001913-RA;Parent=AGAP001913;Ontology_term=GO_0005254,GO_0005887%3BGO_0043005%3BGO_0045202,GO_0007268%3BGO_1902476%3BGO_0034220%3BGO_0050877%3BGO_0042391%3BGO_0007165;description=histamine-gated chloride channel
2R	VEuPathDB	exon	12016696	12016733	.	+	.	ID=exon_AGAP001913-RA-E1;Parent=AGAP001913-RA
2R	VEuPathDB	exon	12021320	12021405	.	+	.	ID=exon_AGAP001913-RA-E2;Parent=AGAP001913-RA
2R	VEuPathDB	exon	12021540	12021994	.	+	.	ID=exon_AGAP001913-RA-E3;Parent=AGAP001913-RA
2R	VEuPathDB	exon	12022109	12022344	.	+	.	ID=exon_AGAP001913-RA-E4;Parent=AGAP001913-RA
2R	VEuPathDB	exon	12022438	12023879	.	+	.	ID=exon_AGAP001913-RA-E5;Parent=AGAP001913-RA
2R	VEuPathDB	CDS	12021329	12021405	.	+	0	ID=AGAP001913-PA-CDS1;Parent=AGAP001913-RA;protein_source_id=AGAP001913-PA
2R	VEuPathDB	CDS	12021540	12021994	.	+	1	ID=AGAP001913-PA-CDS2;Parent=AGAP001913-RA;protein_source_id=AGAP001913-PA
2R	VEuPathDB	CDS	12022109	12022344	.	+	2	ID=AGAP001913-PA-CDS3;Parent=AGAP001913-RA;protein_source_id=AGAP001913-PA
2R	VEuPathDB	CDS	12022438	12023001	.	+	0	ID=AGAP001913-PA-CDS4;Parent=AGAP001913-RA;protein_source_id=AGAP001913-PA
2R	VEuPathDB	five_prime_UTR	12016696	12016733	.	+	.	ID=utr_AGAP001913-RA_1;Parent=AGAP001913-RA
2R	VEuPathDB	five_prime_UTR	12021320	12021328	.	+	.	ID=utr_AGAP001913-RA_2;Parent=AGAP001913-RA
2R	VEuPathDB	three_prime_UTR	12023002	12023879	.	+	.	ID=utr_AGAP001913-RA_3;Parent=AGAP001913-RA
2R	VEuPathDB	protein_coding_gene	53576263	53577993	.	+	.	ID=AGAP029200;description=ionotropic receptor
2R	VEuPathDB	mRNA	53576263	53577993	.	+	.	ID=AGAP029200-RA;Parent=AGAP029200;description=ionotropic receptor
2R	VEuPathDB	exon	53576263	53577993	.	+	.	ID=exon_AGAP029200-RA-E1;Parent=AGAP029200-RA
2R	VEuPathDB	CDS	53576263	53577993	.	+	0	ID=AGAP029200-PA-CDS1;Parent=AGAP029200-RA;protein_source_id=AGAP029200-PA
2L	VEuPathDB	ncRNA_gene	36764838	36764910	.	-	.	ID=AGAP006694;description=unspecified product
2L	VEuPathDB	tRNA	36764838	36764910	.	-	.	ID=AGAP006694-RA;Parent=AGAP006694;description=unspecified product
2L	VEuPathDB	exon	36764838	36764910	.	-	.	ID=exon_AGAP006694-RA-E1;Parent=AGAP006694-RA
2L	VEuPathDB	protein_coding_gene	31604098	31607144	.	-	.	ID=AGAP006413;description=solute carrier family 37 (glycerol-3-phosphate transporter)%2C member 1
2L	VEuPathDB	mRNA	31604098	31607144	.	-	.	ID=AGAP006413-RA;Parent=AGAP006413;description=solute carrier family 37 (glycerol-3-phosphate transporter)%2C member 1
2L	VEuPathDB	exon	31604098	31604623	.	-	.	ID=exon_AGAP006413-RA-E6;Parent=AGAP006413-RA
2L	VEuPathDB	exon	31604703	31604851	.	-	.	ID=exon_AGAP006413-RA-E5;Parent=AGAP006413-RA
2L	VEuPathDB	exon	31604915	31605098	.	-	.	ID=exon_AGAP006413-RA-E4;Parent=AGAP006413-RA
2L	VEuPathDB	exon	31605301	31605342	.	-	.	ID=exon_AGAP006413-RA-E3;Parent=AGAP006413-RA
2L	VEuPathDB	exon	31605554	31606676	.	-	.	ID=exon_AGAP006413-RA-E2;Parent=AGAP006413-RA
2L	VEuPathDB	exon	31606905	31607144	.	-	.	ID=exon_AGAP006413-RA-E1;Parent=AGAP006413-RA
2L	VEuPathDB	CDS	31604255	31604623	.	-	0	ID=AGAP006413-PA-CDS5;Parent=AGAP006413-RA;protein_source_id=AGAP006413-PA
2L	VEuPathDB	CDS	31604703	31604851	.	-	2	ID=AGAP006413-PA-CDS4;Parent=AGAP006413-RA;protein_source_id=AGAP006413-PA
2L	VEuPathDB	CDS	31604915	31605098	.	-	0	ID=AGAP006413-PA-CDS3;Parent=AGAP006413-RA;protein_source_id=AGAP006413-PA
2L	VEuPathDB	CDS	31605301	31605342	.	-	0	ID=AGAP006413-PA-CDS2;Parent=AGAP006413-RA;protein_source_id=AGAP006413-PA
2L	VEuPathDB	CDS	31605554	31606507	.	-	0	ID=AGAP006413-PA-CDS1;Parent=AGAP006413-RA;protein_source_id=AGAP006413-PA
2L	VEuPathDB	three_prime_UTR	31604098	31604254	.	-	.	ID=utr_AGAP006413-RA_1;Parent=AGAP006413-RA
2L	VEuPathDB	five_prime_UTR	31606508	31606676	.	-	.	ID=utr_AGAP006413-RA_2;Parent=AGAP006413-RA
2L	VEuPathDB	five_prime_UTR	31606905	31607144	.	-	.	ID=utr_AGAP006413-RA_3;Parent=AGAP006413-RA
X	VEuPathDB	protein_coding_gene	1254630	1261036	.	-	.	ID=AGAP000076;description=sterol regulatory element-binding transcription factor 1
X	VEuPathDB	mRNA	1254630	1261036	.	-	.	ID=AGAP000076-RA;Parent=AGAP000076;Ontology_term=GO_0003700%3BGO_0000978,GO_0005634,GO_0000122%3BGO_1902895%3BGO_0033993;description=sterol regulatory element-binding transcription factor 1
X	VEuPathDB	exon	1254630	1255493	.	-	.	ID=exon_AGAP000076-RA-E5;Parent=AGAP000076-RA
X	VEuPathDB	exon	1255574	1255744	.	-	.	ID=exon_AGAP000076-RA-E4;Parent=AGAP000076-RA
X	VEuPathDB	exon	1257185	1257299	.	-	.	ID=exon_AGAP000076-RA-E3;Parent=AGAP000076-RA
X	VEuPathDB	exon	1257385	1260316	.	-	.	ID=exon_AGAP000076-RA-E2;Parent=AGAP000076-RA
X	VEuPathDB	exon	1260406	1261036	.	-	.	ID=exon_AGAP000076-RA-E1;Parent=AGAP000076-RA
X	VEuPathDB	CDS	1255143	1255493	.	-	0	ID=AGAP000076-PA-CDS5;Parent=AGAP000076-RA;protein_source_id=AGAP000076-PA
X	VEuPathDB	CDS	1255574	1255744	.	-	0	ID=AGAP000076-PA-CDS4;Parent=AGAP000076-RA;protein_source_id=AGAP000076-PA
X	VEuPathDB	CDS	1257185	1257299	.	-	1	ID=AGAP000076-PA-CDS3;Parent=AGAP000076-RA;protein_source_id=AGAP000076-PA
X	VEuPathDB	CDS	1257385	1260316	.	-	2	ID=AGAP000076-PA-CDS2;Parent=AGAP000076-RA;protein_source_id=AGAP000076-PA
X	VEuPathDB	CDS	1260406	1260541	.	-	0	ID=AGAP000076-PA-CDS1;Parent=AGAP000076-RA;protein_source_id=AGAP000076-PA
X	VEuPathDB	three_prime_UTR	1254630	1255142	.	-	.	ID=utr_AGAP000076-RA_1;Parent=AGAP000076-RA
X	VEuPathDB	five_prime_UTR	1260542	1261036	.	-	.	ID=utr_AGAP000076-RA_2;Parent=AGAP000076-RA
3R	VEuPathDB	protein_coding_gene	29984271	30015505	.	+	.	ID=AGAP009257;description=Protein ARRD-6%2C isoform a [Source:UniProtKB/TrEMBL%3BAcc:A0A1S4H0M0]
3R	VEuPathDB	mRNA	29984271	30015505	.	+	.	ID=AGAP009257-RA;Parent=AGAP009257;description=Protein ARRD-6%2C isoform a [Source:UniProtKB/TrEMBL%3BAcc:A0A1S4H0M0]
3R	VEuPathDB	exon	29984271	29984932	.	+	.	ID=exon_AGAP009257-RA-E1;Parent=AGAP009257-RA
3R	VEuPathDB	exon	29998627	29998839	.	+	.	ID=exon_AGAP009257-RA-E2;Parent=AGAP009257-RA
3R	VEuPathDB	exon	30000952	30001022	.	+	.	ID=exon_AGAP009257-RA-E3;Parent=AGAP009257-RA
3R	VEuPathDB	exon	30004974	30005165	.	+	.	ID=exon_AGAP009257-RA-E4;Parent=AGAP009257-RA
3R	VEuPathDB	exon	30008111	30008206	.	+	.	ID=exon_AGAP009257-RA-E5;Parent=AGAP009257-RA
3R	VEuPathDB	exon	30008359	30008429	.	+	.	ID=exon_AGAP009257-RA-E6;Parent=AGAP009257-RA
3R	VEuPathDB	exon	30009556	30009856	.	+	.	ID=exon_AGAP009257-RA-E7;Parent=AGAP009257-RA
3R	VEuPathDB	exon	30010690	30010804	.	+	.	ID=exon_AGAP009257-RA-E8;Parent=AGAP009257-RA
3R	VEuPathDB	exon	30012804	30015505	.	+	.	ID=exon_AGAP009257-RA-E9;Parent=AGAP009257-RA
3R	VEuPathDB	CDS	29998728	29998839	.	+	0	ID=AGAP009257-PA-CDS1;Parent=AGAP009257-RA;protein_source_id=AGAP009257-PA
3R	VEuPathDB	CDS	30000952	30001022	.	+	2	ID=AGAP009257-PA-CDS2;Parent=AGAP009257-RA;protein_source_id=AGAP009257-PA
3R	VEuPathDB	CDS	30004974	30005165	.	+	0	ID=AGAP009257-PA-CDS3;Parent=AGAP009257-RA;protein_source_id=AGAP009257-PA
3R	VEuPathDB	CDS	30008111	30008206	.	+	0	ID=AGAP009257-PA-CDS4;Parent=AGAP009257-RA;protein_source_id=AGAP009257-PA
3R	VEuPathDB	CDS	30008359	30008429	.	+	0	ID=AGAP009257-PA-CDS5;Parent=AGAP009257-RA;protein_source_id=AGAP009257-PA
3R	VEuPathDB	CDS	30009556	30009856	.	+	1	ID=AGAP009257-PA-CDS6;Parent=AGAP009257-RA;protein_source_id=AGAP009257-PA
3R	VEuPathDB	CDS	30010690	30010804	.	+	0	ID=AGAP009257-PA-CDS7;Parent=AGAP009257-RA;protein_source_id=AGAP009257-PA
3R	VEuPathDB	CDS	30012804	30013192	.	+	2	ID=AGAP009257-PA-CDS8;Parent=AGAP009257-RA;protein_source_id=AGAP009257-PA
3R	VEuPathDB	five_prime_UTR	29984271	29984932	.	+	.	ID=utr_AGAP009257-RA_1;Parent=AGAP009257-RA
3R	VEuPathDB	five_prime_UTR	29998627	29998727	.	+	.	ID=utr_AGAP009257-RA_2;Parent=AGAP009257-RA
3R	VEuPathDB	three_prime_UTR	30013193	30015505	.	+	.	ID=utr_AGAP009257-RA_3;Parent=AGAP009257-RA
2R	VEuPathDB	protein_coding_gene	16511152	16532268	.	+	.	ID=AGAP002152;description=nicotinic acetylcholine receptor subunit alpha 6
2R	VEuPathDB	mRNA	16511152	16532268	.	+	.	ID=AGAP002152-RA;Parent=AGAP002152;Ontology_term=GO_0005887%3BGO_0043005%3BGO_0045202,GO_0007268%3BGO_0034220%3BGO_0050877%3BGO_0042391%3BGO_0007165;description=nicotinic acetylcholine receptor subunit alpha 6
2R	VEuPathDB	exon	16511152	16511367	.	+	.	ID=exon_AGAP002152-RA-E1;Parent=AGAP002152-RA
2R	VEuPathDB	exon	16511492	16511631	.	+	.	ID=exon_AGAP002152-RA-E2;Parent=AGAP002152-RA
2R	VEuPathDB	exon	16512075	16512119	.	+	.	ID=exon_AGAP002152-RA-E3;Parent=AGAP002152-RA
2R	VEuPathDB	exon	16514095	16514139	.	+	.	ID=exon_AGAP002152-RA-E4;Parent=AGAP002152-RA
2R	VEuPathDB	exon	16516061	16516170	.	+	.	ID=exon_AGAP002152-RA-E5;Parent=AGAP002152-RA
2R	VEuPathDB	exon	16516268	16516448	.	+	.	ID=exon_AGAP002152-RA-E6;Parent=AGAP002152-RA
2R	VEuPathDB	exon	16516547	16516622	.	+	.	ID=exon_AGAP002152-RA-E7;Parent=AGAP002152-RA
2R	VEuPathDB	exon	16516699	16516893	.	+	.	ID=exon_AGAP002152-RA-E8;Parent=AGAP002152-RA
2R	VEuPathDB	exon	16517378	16517464	.	+	.	ID=exon_AGAP002152-RA-E9;Parent=AGAP002152-RA
2R	VEuPathDB	exon	16521896	16522005	.	+	.	ID=exon_AGAP002152-RA-E10;Parent=AGAP002152-RA
2R	VEuPathDB	exon	16522078	16522301	.	+	.	ID=exon_AGAP002152-RA-E11;Parent=AGAP002152-RA
2R	VEuPathDB	exon	16522397	16522567	.	+	.	ID=exon_AGAP002152-RA-E12;Parent=AGAP002152-RA
2R	VEuPathDB	exon	16522894	16532268	.	+	.	ID=exon_AGAP002152-RA-E13;Parent=AGAP002152-RA
2R	VEuPathDB	CDS	16511307	16511367	.	+	0	ID=AGAP002152-PA-CDS1;Parent=AGAP002152-RA;protein_source_id=AGAP002152-PA
2R	VEuPathDB	CDS	16511492	16511631	.	+	2	ID=AGAP002152-PA-CDS2;Parent=AGAP002152-RA;protein_source_id=AGAP002152-PA
2R	VEuPathDB	CDS	16512075	16512119	.	+	0	ID=AGAP002152-PA-CDS3;Parent=AGAP002152-RA;protein_source_id=AGAP002152-PA
2R	VEuPathDB	CDS	16514095	16514139	.	+	0	ID=AGAP002152-PA-CDS4;Parent=AGAP002152-RA;protein_source_id=AGAP002152-PA
2R	VEuPathDB	CDS	16516061	16516170	.	+	0	ID=AGAP002152-PA-CDS5;Parent=AGAP002152-RA;protein_source_id=AGAP002152-PA
2R	VEuPathDB	CDS	16516268	16516448	.	+	1	ID=AGAP002152-PA-CDS6;Parent=AGAP002152-RA;protein_source_id=AGAP002152-PA
2R	VEuPathDB	CDS	16516547	16516622	.	+	0	ID=AGAP002152-PA-CDS7;Parent=AGAP002152-RA;protein_source_id=AGAP002152-PA
2R	VEuPathDB	CDS	16516699	16516893	.	+	2	ID=AGAP002152-PA-CDS8;Parent=AGAP002152-RA;protein_source_id=AGAP002152-PA
2R	VEuPathDB	CDS	16517378	16517464	.	+	2	ID=AGAP002152-PA-CDS9;Parent=AGAP002152-RA;protein_source_id=AGAP002152-PA
2R	VEuPathDB	CDS	16521896	16522005	.	+	2	ID=AGAP002152-PA-CDS10;Parent=AGAP002152-RA;protein_source_id=AGAP002152-PA
2R	VEuPathDB	CDS	16522078	16522301	.	+	0	ID=AGAP002152-PA-CDS11;Parent=AGAP002152-RA;protein_source_id=AGAP002152-PA
2R	VEuPathDB	CDS	16522397	16522567	.	+	1	ID=AGAP002152-PA-CDS12;Parent=AGAP002152-RA;protein_source_id=AGAP002152-PA
2R	VEuPathDB	CDS	16522894	16522978	.	+	1	ID=AGAP002152-PA-CDS13;Parent=AGAP002152-RA;protein_source_id=AGAP002152-PA
2R	VEuPathDB	five_prime_UTR	16511152	16511306	.	+	.	ID=utr_AGAP002152-RA_1;Parent=AGAP002152-RA
2R	VEuPathDB	three_prime_UTR	16522979	16532268	.	+	.	ID=utr_AGAP002152-RA_2;Parent=AGAP002152-RA
2R	VEuPathDB	protein_coding_gene	47558397	47560359	.	-	.	ID=AGAP003991;description=unspecified product
2R	VEuPathDB	mRNA	47558397	47560359	.	-	.	ID=AGAP003991-RA;Parent=AGAP003991;description=unspecified product
2R	VEuPathDB	exon	47558397	47560096	.	-	.	ID=exon_AGAP003991-RA-E2;Parent=AGAP003991-RA
2R	VEuPathDB	exon	47560162	47560359	.	-	.	ID=exon_AGAP003991-RA-E1;Parent=AGAP003991-RA
2R	VEuPathDB	CDS	47558951	47560096	.	-	0	ID=AGAP003991-PA-CDS2;Parent=AGAP003991-RA;protein_source_id=AGAP003991-PA
2R	VEuPathDB	CDS	47560162	47560266	.	-	0	ID=AGAP003991-PA-CDS1;Parent=AGAP003991-RA;protein_source_id=AGAP003991-PA
2R	VEuPathDB	three_prime_UTR	47558397	47558950	.	-	.	ID=utr_AGAP003991-RA_1;Parent=AGAP003991-RA
2R	VEuPathDB	five_prime_UTR	47560267	47560359	.	-	.	ID=utr_AGAP003991-RA_2;Parent=AGAP003991-RA
UNKN	VEuPathDB	protein_coding_gene	37452037	37452267	.	+	.	ID=AGAP012904;description=unspecified product
UNKN	VEuPathDB	mRNA	37452037	37452267	.	+	.	ID=AGAP012904-RA;Parent=AGAP012904;description=unspecified product
UNKN	VEuPathDB	exon	37452037	37452267	.	+	.	ID=exon_AGAP012904-RA-E1;Parent=AGAP012904-RA
UNKN	VEuPathDB	CDS	37452037	37452267	.	+	0	ID=AGAP012904-PA-CDS1;Parent=AGAP012904-RA;protein_source_id=AGAP012904-PA
2R	VEuPathDB	protein_coding_gene	36734479	36735626	.	-	.	ID=AGAP003360;description=dynein light chain roadblock-type
2R	VEuPathDB	mRNA	36734479	36735626	.	-	.	ID=AGAP003360-RA;Parent=AGAP003360;Ontology_term=GO_0045505,GO_0005813%3BGO_0005737%3BGO_0005868,GO_0007018;description=dynein light chain roadblock-type
2R	VEuPathDB	exon	36734479	36735093	.	-	.	ID=exon_AGAP003360-RA-E3;Parent=AGAP003360-RA
2R	VEuPathDB	exon	36735249	36735327	.	-	.	ID=exon_AGAP003360-RA-E2;Parent=AGAP003360-RA
2R	VEuPathDB	exon	36735438	36735626	.	-	.	ID=exon_AGAP003360-RA-E1;Parent=AGAP003360-RA
2R	VEuPathDB	CDS	36734882	36735093	.	-	2	ID=AGAP003360-PA-CDS3;Parent=AGAP003360-RA;protein_source_id=AGAP003360-PA
2R	VEuPathDB	CDS	36735249	36735327	.	-	0	ID=AGAP003360-PA-CDS2;Parent=AGAP003360-RA;protein_source_id=AGAP003360-PA
2R	VEuPathDB	CDS	36735438	36735440	.	-	0	ID=AGAP003360-PA-CDS1;Parent=AGAP003360-RA;protein_source_id=AGAP003360-PA
2R	VEuPathDB	three_prime_UTR	36734479	36734881	.	-	.	ID=utr_AGAP003360-RA_1;Parent=AGAP003360-RA
2R	VEuPathDB	five_prime_UTR	36735441	36735626	.	-	.	ID=utr_AGAP003360-RA_2;Parent=AGAP003360-RA
3R	VEuPathDB	protein_coding_gene	4847593	4848861	.	+	.	ID=AGAP013713;description=unspecified product
3R	VEuPathDB	mRNA	4847593	4848861	.	+	.	ID=AGAP013713-RA;Parent=AGAP013713;description=unspecified product
3R	VEuPathDB	exon	4847593	4848861	.	+	.	ID=exon_AGAP013713-RA-E1;Parent=AGAP013713-RA
3R	VEuPathDB	CDS	4847623	4848630	.	+	0	ID=AGAP013713-PA-CDS1;Parent=AGAP013713-RA;protein_source_id=AGAP013713-PA
3R	VEuPathDB	five_prime_UTR	4847593	4847622	.	+	.	ID=utr_AGAP013713-RA_1;Parent=AGAP013713-RA
3R	VEuPathDB	three_prime_UTR	4848631	4848861	.	+	.	ID=utr_AGAP013713-RA_2;Parent=AGAP013713-RA
3R	VEuPathDB	protein_coding_gene	8625667	8626808	.	+	.	ID=AGAP008291;description=trypsin 5
3R	VEuPathDB	mRNA	8625667	8626808	.	+	.	ID=AGAP008291-RA;Parent=AGAP008291;Note=3.4.21.4 (Trypsin);Ontology_term=GO_0004252;description=trypsin 5
3R	VEuPathDB	exon	8625667	8626808	.	+	.	ID=exon_AGAP008291-RA-E1;Parent=AGAP008291-RA
3R	VEuPathDB	CDS	8625813	8626637	.	+	0	ID=AGAP008291-PA-CDS1;Parent=AGAP008291-RA;protein_source_id=AGAP008291-PA
3R	VEuPathDB	five_prime_UTR	8625667	8625812	.	+	.	ID=utr_AGAP008291-RA_1;Parent=AGAP008291-RA
3R	VEuPathDB	three_prime_UTR	8626638	8626808	.	+	.	ID=utr_AGAP008291-RA_2;Parent=AGAP008291-RA
2L	VEuPathDB	protein_coding_gene	23054726	23062874	.	-	.	ID=AGAP005878;description=POU domain transcription factor%2C class 3
2L	VEuPathDB	mRNA	23054726	23062874	.	-	.	ID=AGAP005878-RA;Parent=AGAP005878;Ontology_term=GO_0001228,GO_0005634,GO_0030154%3BGO_0045944;description=POU domain transcription factor%2C class 3
2L	VEuPathDB	exon	23054726	23062874	.	-	.	ID=exon_AGAP005878-RA-E1;Parent=AGAP005878-RA
2L	VEuPathDB	CDS	23059412	23060908	.	-	0	ID=AGAP005878-PA-CDS1;Parent=AGAP005878-RA;protein_source_id=AGAP005878-PA
2L	VEuPathDB	three_prime_UTR	23054726	23059411	.	-	.	ID=utr_AGAP005878-RA_1;Parent=AGAP005878-RA
2L	VEuPathDB	five_prime_UTR	23060909	23062874	.	-	.	ID=utr_AGAP005878-RA_2;Parent=AGAP005878-RA
2R	VEuPathDB	ncRNA_gene	37856478	37856549	.	+	.	ID=AGAP003450;description=unspecified product
2R	VEuPathDB	tRNA	37856478	37856549	.	+	.	ID=AGAP003450-RA;Parent=AGAP003450;description=unspecified product
2R	VEuPathDB	exon	37856478	37856549	.	+	.	ID=exon_AGAP003450-RA-E1;Parent=AGAP003450-RA
2R	VEuPathDB	protein_coding_gene	53538292	53566330	.	-	.	ID=AGAP004273;description=Synapse-associated protein
2R	VEuPathDB	mRNA	53547639	53564593	.	-	.	ID=AGAP004273-RA;Parent=AGAP004273;description=Synapse-associated protein
2R	VEuPathDB	mRNA	53538292	53566330	.	-	.	ID=AGAP004273-RD;Parent=AGAP004273;description=Synapse-associated protein
2R	VEuPathDB	mRNA	53538292	53566257	.	-	.	ID=AGAP004273-RC;Parent=AGAP004273;description=Synapse-associated protein
2R	VEuPathDB	mRNA	53543689	53563409	.	-	.	ID=AGAP004273-RB;Parent=AGAP004273;description=Synapse-associated protein
2R	VEuPathDB	exon	53538292	53538425	.	-	.	ID=exon_AGAP004273-RD-E10;Parent=AGAP004273-RD,AGAP004273-RC
2R	VEuPathDB	exon	53543689	53544005	.	-	.	ID=exon_AGAP004273-RB-E9;Parent=AGAP004273-RB
2R	VEuPathDB	exon	53547639	53547985	.	-	.	ID=exon_AGAP004273-RA-E9;Parent=AGAP004273-RA
2R	VEuPathDB	exon	53547665	53547985	.	-	.	ID=exon_AGAP004273-RD-E9;Parent=AGAP004273-RD,AGAP004273-RC
2R	VEuPathDB	exon	53548553	53548680	.	-	.	ID=exon_AGAP004273-RD-E8;Parent=AGAP004273-RD,AGAP004273-RB,AGAP004273-RC,AGAP004273-RA
2R	VEuPathDB	exon	53548757	53548896	.	-	.	ID=exon_AGAP004273-RD-E7;Parent=AGAP004273-RD,AGAP004273-RB,AGAP004273-RC,AGAP004273-RA
2R	VEuPathDB	exon	53548982	53549119	.	-	.	ID=exon_AGAP004273-RD-E6;Parent=AGAP004273-RD,AGAP004273-RB,AGAP004273-RC,AGAP004273-RA
2R	VEuPathDB	exon	53549218	53549304	.	-	.	ID=exon_AGAP004273-RD-E5;Parent=AGAP004273-RD,AGAP004273-RC
2R	VEuPathDB	exon	53549218	53549315	.	-	.	ID=exon_AGAP004273-RB-E5;Parent=AGAP004273-RB,AGAP004273-RA
2R	VEuPathDB	exon	53549362	53549479	.	-	.	ID=exon_AGAP004273-RD-E4;Parent=AGAP004273-RD,AGAP004273-RC
2R	VEuPathDB	exon	53549400	53549479	.	-	.	ID=exon_AGAP004273-RB-E4;Parent=AGAP004273-RB,AGAP004273-RA
2R	VEuPathDB	exon	53557665	53557946	.	-	.	ID=exon_AGAP004273-RD-E3;Parent=AGAP004273-RD,AGAP004273-RB,AGAP004273-RA
2R	VEuPathDB	exon	53557674	53557946	.	-	.	ID=exon_AGAP004273-RC-E3;Parent=AGAP004273-RC
2R	VEuPathDB	exon	53562594	53562801	.	-	.	ID=exon_AGAP004273-RD-E2;Parent=AGAP004273-RD
2R	VEuPathDB	exon	53562594	53562801	.	-	.	ID=exon_AGAP004273-RB-E2;Parent=AGAP004273-RB,AGAP004273-RC,AGAP004273-RA
2R	VEuPathDB	exon	53563320	53563409	.	-	.	ID=exon_AGAP004273-RB-E1;Parent=AGAP004273-RB
2R	VEuPathDB	exon	53564477	53564593	.	-	.	ID=exon_AGAP004273-RA-E1;Parent=AGAP004273-RA
2R	VEuPathDB	exon	53566059	53566330	.	-	.	ID=exon_AGAP004273-RD-E1;Parent=AGAP004273-RD
2R	VEuPathDB	exon	53566193	53566257	.	-	.	ID=exon_AGAP004273-RC-E1;Parent=AGAP004273-RC
2R	VEuPathDB	CDS	53538292	53538425	.	-	2	ID=AGAP004273-PD-CDS10;Parent=AGAP004273-RD;protein_source_id=AGAP004273-PD
2R	VEuPathDB	CDS	53538292	53538425	.	-	2	ID=AGAP004273-PC-CDS9;Parent=AGAP004273-RC;protein_source_id=AGAP004273-PC
2R	VEuPathDB	CDS	53544001	53544005	.	-	2	ID=AGAP004273-PB-CDS8;Parent=AGAP004273-RB;protein_source_id=AGAP004273-PB
2R	VEuPathDB	CDS	53547639	53547985	.	-	2	ID=AGAP004273-PA-CDS8;Parent=AGAP004273-RA;protein_source_id=AGAP004273-PA
2R	VEuPathDB	CDS	53547665	53547985	.	-	2	ID=AGAP004273-PD-CDS9;Parent=AGAP004273-RD;protein_source_id=AGAP004273-PD
2R	VEuPathDB	CDS	53547665	53547985	.	-	2	ID=AGAP004273-PC-CDS8;Parent=AGAP004273-RC;protein_source_id=AGAP004273-PC
2R	VEuPathDB	CDS	53548553	53548680	.	-	1	ID=AGAP004273-PA-CDS7;Parent=AGAP004273-RA;protein_source_id=AGAP004273-PA
2R	VEuPathDB	CDS	53548553	53548680	.	-	1	ID=AGAP004273-PD-CDS8;Parent=AGAP004273-RD;protein_source_id=AGAP004273-PD
2R	VEuPathDB	CDS	53548553	53548680	.	-	1	ID=AGAP004273-PC-CDS7;Parent=AGAP004273-RC;protein_source_id=AGAP004273-PC
2R	VEuPathDB	CDS	53548553	53548680	.	-	1	ID=AGAP004273-PB-CDS7;Parent=AGAP004273-RB;protein_source_id=AGAP004273-PB
2R	VEuPathDB	CDS	53548757	53548896	.	-	0	ID=AGAP004273-PA-CDS6;Parent=AGAP004273-RA;protein_source_id=AGAP004273-PA
2R	VEuPathDB	CDS	53548757	53548896	.	-	0	ID=AGAP004273-PD-CDS7;Parent=AGAP004273-RD;protein_source_id=AGAP004273-PD
2R	VEuPathDB	CDS	53548757	53548896	.	-	0	ID=AGAP004273-PC-CDS6;Parent=AGAP004273-RC;protein_source_id=AGAP004273-PC
2R	VEuPathDB	CDS	53548757	53548896	.	-	0	ID=AGAP004273-PB-CDS6;Parent=AGAP004273-RB;protein_source_id=AGAP004273-PB
2R	VEuPathDB	CDS	53548982	53549119	.	-	0	ID=AGAP004273-PA-CDS5;Parent=AGAP004273-RA;protein_source_id=AGAP004273-PA
2R	VEuPathDB	CDS	53548982	53549119	.	-	0	ID=AGAP004273-PD-CDS6;Parent=AGAP004273-RD;protein_source_id=AGAP004273-PD
2R	VEuPathDB	CDS	53548982	53549119	.	-	0	ID=AGAP004273-PC-CDS5;Parent=AGAP004273-RC;protein_source_id=AGAP004273-PC
2R	VEuPathDB	CDS	53548982	53549119	.	-	0	ID=AGAP004273-PB-CDS5;Parent=AGAP004273-RB;protein_source_id=AGAP004273-PB
2R	VEuPathDB	CDS	53549218	53549315	.	-	2	ID=AGAP004273-PA-CDS4;Parent=AGAP004273-RA;protein_source_id=AGAP004273-PA
2R	VEuPathDB	CDS	53549218	53549304	.	-	0	ID=AGAP004273-PD-CDS5;Parent=AGAP004273-RD;protein_source_id=AGAP004273-PD
2R	VEuPathDB	CDS	53549218	53549304	.	-	0	ID=AGAP004273-PC-CDS4;Parent=AGAP004273-RC;protein_source_id=AGAP004273-PC
2R	VEuPathDB	CDS	53549218	53549315	.	-	2	ID=AGAP004273-PB-CDS4;Parent=AGAP004273-RB;protein_source_id=AGAP004273-PB
2R	VEuPathDB	CDS	53549362	53549479	.	-	1	ID=AGAP004273-PD-CDS4;Parent=AGAP004273-RD;protein_source_id=AGAP004273-PD
2R	VEuPathDB	CDS	53549362	53549479	.	-	1	ID=AGAP004273-PC-CDS3;Parent=AGAP004273-RC;protein_source_id=AGAP004273-PC
2R	VEuPathDB	CDS	53549400	53549479	.	-	1	ID=AGAP004273-PA-CDS3;Parent=AGAP004273-RA;protein_source_id=AGAP004273-PA
2R	VEuPathDB	CDS	53549400	53549479	.	-	1	ID=AGAP004273-PB-CDS3;Parent=AGAP004273-RB;protein_source_id=AGAP004273-PB
2R	VEuPathDB	CDS	53557665	53557946	.	-	1	ID=AGAP004273-PA-CDS2;Parent=AGAP004273-RA;protein_source_id=AGAP004273-PA
2R	VEuPathDB	CDS	53557665	53557946	.	-	1	ID=AGAP004273-PD-CDS3;Parent=AGAP004273-RD;protein_source_id=AGAP004273-PD
2R	VEuPathDB	CDS	53557665	53557946	.	-	1	ID=AGAP004273-PB-CDS2;Parent=AGAP004273-RB;protein_source_id=AGAP004273-PB
2R	VEuPathDB	CDS	53557674	53557946	.	-	1	ID=AGAP004273-PC-CDS2;Parent=AGAP004273-RC;protein_source_id=AGAP004273-PC
2R	VEuPathDB	CDS	53562594	53562796	.	-	0	ID=AGAP004273-PA-CDS1;Parent=AGAP004273-RA;protein_source_id=AGAP004273-PA
2R	VEuPathDB	CDS	53562594	53562801	.	-	2	ID=AGAP004273-PD-CDS2;Parent=AGAP004273-RD;protein_source_id=AGAP004273-PD
2R	VEuPathDB	CDS	53562594	53562796	.	-	0	ID=AGAP004273-PC-CDS1;Parent=AGAP004273-RC;protein_source_id=AGAP004273-PC
2R	VEuPathDB	CDS	53562594	53562796	.	-	0	ID=AGAP004273-PB-CDS1;Parent=AGAP004273-RB;protein_source_id=AGAP004273-PB
2R	VEuPathDB	CDS	53566059	53566059	.	-	0	ID=AGAP004273-PD-CDS1;Parent=AGAP004273-RD;protein_source_id=AGAP004273-PD
2R	VEuPathDB	three_prime_UTR	53543689	53544000	.	-	.	ID=utr_AGAP004273-RB_1;Parent=AGAP004273-RB
2R	VEuPathDB	five_prime_UTR	53562797	53562801	.	-	.	ID=utr_AGAP004273-RA_1;Parent=AGAP004273-RA
2R	VEuPathDB	five_prime_UTR	53562797	53562801	.	-	.	ID=utr_AGAP004273-RC_1;Parent=AGAP004273-RC
2R	VEuPathDB	five_prime_UTR	53562797	53562801	.	-	.	ID=utr_AGAP004273-RB_2;Parent=AGAP004273-RB
2R	VEuPathDB	five_prime_UTR	53563320	53563409	.	-	.	ID=utr_AGAP004273-RB_3;Parent=AGAP004273-RB
2R	VEuPathDB	five_prime_UTR	53564477	53564593	.	-	.	ID=utr_AGAP004273-RA_2;Parent=AGAP004273-RA
2R	VEuPathDB	five_prime_UTR	53566060	53566330	.	-	.	ID=utr_AGAP004273-RD_1;Parent=AGAP004273-RD
2R	VEuPathDB	five_prime_UTR	53566193	53566257	.	-	.	ID=utr_AGAP004273-RC_2;Parent=AGAP004273-RC
2R	VEuPathDB	protein_coding_gene	25163895	25166904	.	+	.	ID=AGAP002652;description=unspecified product
2R	VEuPathDB	mRNA	25163895	25166904	.	+	.	ID=AGAP002652-RB;Parent=AGAP002652;Ontology_term=GO_0005811%3BGO_0005739%3BGO_0005886,GO_0009247;description=unspecified product
2R	VEuPathDB	mRNA	25164009	25166904	.	+	.	ID=AGAP002652-RA;Parent=AGAP002652;Ontology_term=GO_0005811%3BGO_0005739%3BGO_0005886,GO_0009247;description=unspecified product
2R	VEuPathDB	exon	25163895	25163944	.	+	.	ID=exon_AGAP002652-RB-E1;Parent=AGAP002652-RB
2R	VEuPathDB	exon	25164009	25164046	.	+	.	ID=exon_AGAP002652-RA-E1;Parent=AGAP002652-RA
2R	VEuPathDB	exon	25165119	25165991	.	+	.	ID=exon_AGAP002652-RB-E2;Parent=AGAP002652-RB,AGAP002652-RA
2R	VEuPathDB	exon	25166074	25166164	.	+	.	ID=exon_AGAP002652-RB-E3;Parent=AGAP002652-RB,AGAP002652-RA
2R	VEuPathDB	exon	25166245	25166513	.	+	.	ID=exon_AGAP002652-RB-E4;Parent=AGAP002652-RB,AGAP002652-RA
2R	VEuPathDB	exon	25166609	25166904	.	+	.	ID=exon_AGAP002652-RB-E5;Parent=AGAP002652-RB,AGAP002652-RA
2R	VEuPathDB	CDS	25165162	25165991	.	+	0	ID=AGAP002652-PB-CDS1;Parent=AGAP002652-RB;protein_source_id=AGAP002652-PB
2R	VEuPathDB	CDS	25165162	25165991	.	+	0	ID=AGAP002652-PA-CDS1;Parent=AGAP002652-RA;protein_source_id=AGAP002652-PA
2R	VEuPathDB	CDS	25166074	25166164	.	+	1	ID=AGAP002652-PB-CDS2;Parent=AGAP002652-RB;protein_source_id=AGAP002652-PB
2R	VEuPathDB	CDS	25166074	25166164	.	+	1	ID=AGAP002652-PA-CDS2;Parent=AGAP002652-RA;protein_source_id=AGAP002652-PA
2R	VEuPathDB	CDS	25166245	25166513	.	+	0	ID=AGAP002652-PB-CDS3;Parent=AGAP002652-RB;protein_source_id=AGAP002652-PB
2R	VEuPathDB	CDS	25166245	25166513	.	+	0	ID=AGAP002652-PA-CDS3;Parent=AGAP002652-RA;protein_source_id=AGAP002652-PA
2R	VEuPathDB	CDS	25166609	25166711	.	+	1	ID=AGAP002652-PB-CDS4;Parent=AGAP002652-RB;protein_source_id=AGAP002652-PB
2R	VEuPathDB	CDS	25166609	25166711	.	+	1	ID=AGAP002652-PA-CDS4;Parent=AGAP002652-RA;protein_source_id=AGAP002652-PA
2R	VEuPathDB	five_prime_UTR	25163895	25163944	.	+	.	ID=utr_AGAP002652-RB_1;Parent=AGAP002652-RB
2R	VEuPathDB	five_prime_UTR	25164009	25164046	.	+	.	ID=utr_AGAP002652-RA_1;Parent=AGAP002652-RA
2R	VEuPathDB	five_prime_UTR	25165119	25165161	.	+	.	ID=utr_AGAP002652-RB_2;Parent=AGAP002652-RB
2R	VEuPathDB	five_prime_UTR	25165119	25165161	.	+	.	ID=utr_AGAP002652-RA_2;Parent=AGAP002652-RA
2R	VEuPathDB	three_prime_UTR	25166712	25166904	.	+	.	ID=utr_AGAP002652-RB_3;Parent=AGAP002652-RB
2R	VEuPathDB	three_prime_UTR	25166712	25166904	.	+	.	ID=utr_AGAP002652-RA_3;Parent=AGAP002652-RA
3R	VEuPathDB	protein_coding_gene	21146437	21177832	.	+	.	ID=AGAP029647;description=unspecified product
3R	VEuPathDB	mRNA	21146437	21177832	.	+	.	ID=AGAP029647-RA;Parent=AGAP029647;description=unspecified product
3R	VEuPathDB	exon	21146437	21146511	.	+	.	ID=exon_AGAP029647-RA-E1;Parent=AGAP029647-RA
3R	VEuPathDB	exon	21148271	21148853	.	+	.	ID=exon_AGAP029647-RA-E2;Parent=AGAP029647-RA
3R	VEuPathDB	exon	21163940	21163986	.	+	.	ID=exon_AGAP029647-RA-E3;Parent=AGAP029647-RA
3R	VEuPathDB	exon	21169653	21169913	.	+	.	ID=exon_AGAP029647-RA-E4;Parent=AGAP029647-RA
3R	VEuPathDB	exon	21169983	21174112	.	+	.	ID=exon_AGAP029647-RA-E5;Parent=AGAP029647-RA
3R	VEuPathDB	exon	21174178	21174441	.	+	.	ID=exon_AGAP029647-RA-E6;Parent=AGAP029647-RA
3R	VEuPathDB	exon	21174510	21174649	.	+	.	ID=exon_AGAP029647-RA-E7;Parent=AGAP029647-RA
3R	VEuPathDB	exon	21174711	21175932	.	+	.	ID=exon_AGAP029647-RA-E8;Parent=AGAP029647-RA
3R	VEuPathDB	exon	21176017	21176163	.	+	.	ID=exon_AGAP029647-RA-E9;Parent=AGAP029647-RA
3R	VEuPathDB	exon	21176229	21176349	.	+	.	ID=exon_AGAP029647-RA-E10;Parent=AGAP029647-RA
3R	VEuPathDB	exon	21176429	21177832	.	+	.	ID=exon_AGAP029647-RA-E11;Parent=AGAP029647-RA
3R	VEuPathDB	CDS	21163969	21163986	.	+	0	ID=AGAP029647-PA-CDS1;Parent=AGAP029647-RA;protein_source_id=AGAP029647-PA
3R	VEuPathDB	CDS	21169653	21169913	.	+	0	ID=AGAP029647-PA-CDS2;Parent=AGAP029647-RA;protein_source_id=AGAP029647-PA
3R	VEuPathDB	CDS	21169983	21174112	.	+	0	ID=AGAP029647-PA-CDS3;Parent=AGAP029647-RA;protein_source_id=AGAP029647-PA
3R	VEuPathDB	CDS	21174178	21174441	.	+	1	ID=AGAP029647-PA-CDS4;Parent=AGAP029647-RA;protein_source_id=AGAP029647-PA
3R	VEuPathDB	CDS	21174510	21174649	.	+	1	ID=AGAP029647-PA-CDS5;Parent=AGAP029647-RA;protein_source_id=AGAP029647-PA
3R	VEuPathDB	CDS	21174711	21175932	.	+	2	ID=AGAP029647-PA-CDS6;Parent=AGAP029647-RA;protein_source_id=AGAP029647-PA
3R	VEuPathDB	CDS	21176017	21176163	.	+	1	ID=AGAP029647-PA-CDS7;Parent=AGAP029647-RA;protein_source_id=AGAP029647-PA
3R	VEuPathDB	CDS	21176229	21176349	.	+	1	ID=AGAP029647-PA-CDS8;Parent=AGAP029647-RA;protein_source_id=AGAP029647-PA
3R	VEuPathDB	CDS	21176429	21176635	.	+	0	ID=AGAP029647-PA-CDS9;Parent=AGAP029647-RA;protein_source_id=AGAP029647-PA
3R	VEuPathDB	five_prime_UTR	21146437	21146511	.	+	.	ID=utr_AGAP029647-RA_1;Parent=AGAP029647-RA
3R	VEuPathDB	five_prime_UTR	21148271	21148853	.	+	.	ID=utr_AGAP029647-RA_2;Parent=AGAP029647-RA
3R	VEuPathDB	five_prime_UTR	21163940	21163968	.	+	.	ID=utr_AGAP029647-RA_3;Parent=AGAP029647-RA
3R	VEuPathDB	three_prime_UTR	21176636	21177832	.	+	.	ID=utr_AGAP029647-RA_4;Parent=AGAP029647-RA
X	VEuPathDB	protein_coding_gene	7437022	7438341	.	-	.	ID=AGAP000416;description=hydroxyacylglutathione hydrolase
X	VEuPathDB	mRNA	7437022	7438315	.	-	.	ID=AGAP000416-RB;Parent=AGAP000416;Note=3.1.2.6 (Hydroxyacylglutathione hydrolase);description=hydroxyacylglutathione hydrolase
X	VEuPathDB	mRNA	7437022	7438323	.	-	.	ID=AGAP000416-RC;Parent=AGAP000416;Note=3.1.2.6 (Hydroxyacylglutathione hydrolase);description=hydroxyacylglutathione hydrolase
X	VEuPathDB	mRNA	7437022	7438341	.	-	.	ID=AGAP000416-RA;Parent=AGAP000416;Note=3.1.2.6 (Hydroxyacylglutathione hydrolase);description=hydroxyacylglutathione hydrolase
X	VEuPathDB	exon	7437022	7437941	.	-	.	ID=exon_AGAP000416-RB-E2;Parent=AGAP000416-RB
X	VEuPathDB	exon	7437022	7437941	.	-	.	ID=exon_AGAP000416-RA-E3;Parent=AGAP000416-RA,AGAP000416-RC
X	VEuPathDB	exon	7438009	7438058	.	-	.	ID=exon_AGAP000416-RA-E2;Parent=AGAP000416-RA,AGAP000416-RC
X	VEuPathDB	exon	7438009	7438315	.	-	.	ID=exon_AGAP000416-RB-E1;Parent=AGAP000416-RB
X	VEuPathDB	exon	7438229	7438323	.	-	.	ID=exon_AGAP000416-RC-E1;Parent=AGAP000416-RC
X	VEuPathDB	exon	7438274	7438341	.	-	.	ID=exon_AGAP000416-RA-E1;Parent=AGAP000416-RA
X	VEuPathDB	CDS	7437094	7437941	.	-	2	ID=AGAP000416-PB-CDS2;Parent=AGAP000416-RB;protein_source_id=AGAP000416-PB
X	VEuPathDB	CDS	7437094	7437891	.	-	0	ID=AGAP000416-PC-CDS1;Parent=AGAP000416-RC;protein_source_id=AGAP000416-PC
X	VEuPathDB	CDS	7437094	7437891	.	-	0	ID=AGAP000416-PA-CDS1;Parent=AGAP000416-RA;protein_source_id=AGAP000416-PA
X	VEuPathDB	CDS	7438009	7438072	.	-	0	ID=AGAP000416-PB-CDS1;Parent=AGAP000416-RB;protein_source_id=AGAP000416-PB
X	VEuPathDB	three_prime_UTR	7437022	7437093	.	-	.	ID=utr_AGAP000416-RB_1;Parent=AGAP000416-RB
X	VEuPathDB	three_prime_UTR	7437022	7437093	.	-	.	ID=utr_AGAP000416-RC_1;Parent=AGAP000416-RC
X	VEuPathDB	three_prime_UTR	7437022	7437093	.	-	.	ID=utr_AGAP000416-RA_1;Parent=AGAP000416-RA
X	VEuPathDB	five_prime_UTR	7437892	7437941	.	-	.	ID=utr_AGAP000416-RC_2;Parent=AGAP000416-RC
X	VEuPathDB	five_prime_UTR	7437892	7437941	.	-	.	ID=utr_AGAP000416-RA_2;Parent=AGAP000416-RA
X	VEuPathDB	five_prime_UTR	7438009	7438058	.	-	.	ID=utr_AGAP000416-RC_3;Parent=AGAP000416-RC
X	VEuPathDB	five_prime_UTR	7438009	7438058	.	-	.	ID=utr_AGAP000416-RA_3;Parent=AGAP000416-RA
X	VEuPathDB	five_prime_UTR	7438073	7438315	.	-	.	ID=utr_AGAP000416-RB_2;Parent=AGAP000416-RB
X	VEuPathDB	five_prime_UTR	7438229	7438323	.	-	.	ID=utr_AGAP000416-RC_4;Parent=AGAP000416-RC
X	VEuPathDB	five_prime_UTR	7438274	7438341	.	-	.	ID=utr_AGAP000416-RA_4;Parent=AGAP000416-RA
2R	VEuPathDB	protein_coding_gene	36853309	36856206	.	-	.	ID=AGAP003364;description=unspecified product
2R	VEuPathDB	mRNA	36853309	36856206	.	-	.	ID=AGAP003364-RA;Parent=AGAP003364;description=unspecified product
2R	VEuPathDB	exon	36853309	36854564	.	-	.	ID=exon_AGAP003364-RA-E4;Parent=AGAP003364-RA
2R	VEuPathDB	exon	36854628	36854720	.	-	.	ID=exon_AGAP003364-RA-E3;Parent=AGAP003364-RA
2R	VEuPathDB	exon	36854795	36855321	.	-	.	ID=exon_AGAP003364-RA-E2;Parent=AGAP003364-RA
2R	VEuPathDB	exon	36855392	36856206	.	-	.	ID=exon_AGAP003364-RA-E1;Parent=AGAP003364-RA
2R	VEuPathDB	CDS	36854069	36854564	.	-	1	ID=AGAP003364-PA-CDS4;Parent=AGAP003364-RA;protein_source_id=AGAP003364-PA
2R	VEuPathDB	CDS	36854628	36854720	.	-	1	ID=AGAP003364-PA-CDS3;Parent=AGAP003364-RA;protein_source_id=AGAP003364-PA
2R	VEuPathDB	CDS	36854795	36855321	.	-	0	ID=AGAP003364-PA-CDS2;Parent=AGAP003364-RA;protein_source_id=AGAP003364-PA
2R	VEuPathDB	CDS	36855392	36856132	.	-	0	ID=AGAP003364-PA-CDS1;Parent=AGAP003364-RA;protein_source_id=AGAP003364-PA
2R	VEuPathDB	three_prime_UTR	36853309	36854068	.	-	.	ID=utr_AGAP003364-RA_1;Parent=AGAP003364-RA
2R	VEuPathDB	five_prime_UTR	36856133	36856206	.	-	.	ID=utr_AGAP003364-RA_2;Parent=AGAP003364-RA
3R	VEuPathDB	protein_coding_gene	44740262	44744190	.	+	.	ID=AGAP029461;description=unspecified product
3R	VEuPathDB	mRNA	44740262	44744190	.	+	.	ID=AGAP029461-RA;Parent=AGAP029461;description=unspecified product
3R	VEuPathDB	exon	44740262	44741025	.	+	.	ID=exon_AGAP029461-RA-E1;Parent=AGAP029461-RA
3R	VEuPathDB	exon	44741123	44741322	.	+	.	ID=exon_AGAP029461-RA-E2;Parent=AGAP029461-RA
3R	VEuPathDB	exon	44741434	44741632	.	+	.	ID=exon_AGAP029461-RA-E3;Parent=AGAP029461-RA
3R	VEuPathDB	exon	44741722	44741820	.	+	.	ID=exon_AGAP029461-RA-E4;Parent=AGAP029461-RA
3R	VEuPathDB	exon	44741888	44742024	.	+	.	ID=exon_AGAP029461-RA-E5;Parent=AGAP029461-RA
3R	VEuPathDB	exon	44742090	44743135	.	+	.	ID=exon_AGAP029461-RA-E6;Parent=AGAP029461-RA
3R	VEuPathDB	exon	44743204	44743834	.	+	.	ID=exon_AGAP029461-RA-E7;Parent=AGAP029461-RA
3R	VEuPathDB	exon	44743913	44744190	.	+	.	ID=exon_AGAP029461-RA-E8;Parent=AGAP029461-RA
3R	VEuPathDB	CDS	44740846	44741025	.	+	0	ID=AGAP029461-PA-CDS1;Parent=AGAP029461-RA;protein_source_id=AGAP029461-PA
3R	VEuPathDB	CDS	44741123	44741322	.	+	0	ID=AGAP029461-PA-CDS2;Parent=AGAP029461-RA;protein_source_id=AGAP029461-PA
3R	VEuPathDB	CDS	44741434	44741632	.	+	1	ID=AGAP029461-PA-CDS3;Parent=AGAP029461-RA;protein_source_id=AGAP029461-PA
3R	VEuPathDB	CDS	44741722	44741820	.	+	0	ID=AGAP029461-PA-CDS4;Parent=AGAP029461-RA;protein_source_id=AGAP029461-PA
3R	VEuPathDB	CDS	44741888	44742024	.	+	0	ID=AGAP029461-PA-CDS5;Parent=AGAP029461-RA;protein_source_id=AGAP029461-PA
3R	VEuPathDB	CDS	44742090	44743135	.	+	1	ID=AGAP029461-PA-CDS6;Parent=AGAP029461-RA;protein_source_id=AGAP029461-PA
3R	VEuPathDB	CDS	44743204	44743834	.	+	2	ID=AGAP029461-PA-CDS7;Parent=AGAP029461-RA;protein_source_id=AGAP029461-PA
3R	VEuPathDB	CDS	44743913	44744129	.	+	1	ID=AGAP029461-PA-CDS8;Parent=AGAP029461-RA;protein_source_id=AGAP029461-PA
3R	VEuPathDB	five_prime_UTR	44740262	44740845	.	+	.	ID=utr_AGAP029461-RA_1;Parent=AGAP029461-RA
3R	VEuPathDB	three_prime_UTR	44744130	44744190	.	+	.	ID=utr_AGAP029461-RA_2;Parent=AGAP029461-RA
3L	VEuPathDB	protein_coding_gene	22044258	22079009	.	+	.	ID=AGAP011370;description=unspecified product
3L	VEuPathDB	mRNA	22044258	22079009	.	+	.	ID=AGAP011370-RA;Parent=AGAP011370;description=unspecified product
3L	VEuPathDB	exon	22044258	22045467	.	+	.	ID=exon_AGAP011370-RA-E1;Parent=AGAP011370-RA
3L	VEuPathDB	exon	22070101	22079009	.	+	.	ID=exon_AGAP011370-RA-E2;Parent=AGAP011370-RA
3L	VEuPathDB	CDS	22070141	22071775	.	+	0	ID=AGAP011370-PA-CDS1;Parent=AGAP011370-RA;protein_source_id=AGAP011370-PA
3L	VEuPathDB	five_prime_UTR	22044258	22045467	.	+	.	ID=utr_AGAP011370-RA_1;Parent=AGAP011370-RA
3L	VEuPathDB	five_prime_UTR	22070101	22070140	.	+	.	ID=utr_AGAP011370-RA_2;Parent=AGAP011370-RA
3L	VEuPathDB	three_prime_UTR	22071776	22079009	.	+	.	ID=utr_AGAP011370-RA_3;Parent=AGAP011370-RA
2R	VEuPathDB	protein_coding_gene	30260485	30266137	.	+	.	ID=AGAP002970;description=Importin-11
2R	VEuPathDB	mRNA	30260485	30266137	.	+	.	ID=AGAP002970-RA;Parent=AGAP002970;Ontology_term=GO_0005829%3BGO_0005635,GO_0006606;description=Importin-11
2R	VEuPathDB	mRNA	30263352	30266137	.	+	.	ID=AGAP002970-RB;Parent=AGAP002970;description=Importin-11
2R	VEuPathDB	exon	30260485	30260664	.	+	.	ID=exon_AGAP002970-RA-E1;Parent=AGAP002970-RA
2R	VEuPathDB	exon	30260799	30261113	.	+	.	ID=exon_AGAP002970-RA-E2;Parent=AGAP002970-RA
2R	VEuPathDB	exon	30261198	30262099	.	+	.	ID=exon_AGAP002970-RA-E3;Parent=AGAP002970-RA
2R	VEuPathDB	exon	30262165	30262340	.	+	.	ID=exon_AGAP002970-RA-E4;Parent=AGAP002970-RA
2R	VEuPathDB	exon	30262420	30262608	.	+	.	ID=exon_AGAP002970-RA-E5;Parent=AGAP002970-RA
2R	VEuPathDB	exon	30263352	30263571	.	+	.	ID=exon_AGAP002970-RB-E1;Parent=AGAP002970-RB
2R	VEuPathDB	exon	30263672	30263883	.	+	.	ID=exon_AGAP002970-RA-E6;Parent=AGAP002970-RA
2R	VEuPathDB	exon	30263672	30263883	.	+	.	ID=exon_AGAP002970-RB-E2;Parent=AGAP002970-RB
2R	VEuPathDB	exon	30263970	30264240	.	+	.	ID=exon_AGAP002970-RB-E3;Parent=AGAP002970-RB
2R	VEuPathDB	exon	30263970	30264240	.	+	.	ID=exon_AGAP002970-RA-E7;Parent=AGAP002970-RA
2R	VEuPathDB	exon	30264317	30264530	.	+	.	ID=exon_AGAP002970-RA-E8;Parent=AGAP002970-RA,AGAP002970-RB
2R	VEuPathDB	exon	30264632	30264848	.	+	.	ID=exon_AGAP002970-RA-E9;Parent=AGAP002970-RA,AGAP002970-RB
2R	VEuPathDB	exon	30264953	30265282	.	+	.	ID=exon_AGAP002970-RA-E10;Parent=AGAP002970-RA,AGAP002970-RB
2R	VEuPathDB	exon	30265375	30265549	.	+	.	ID=exon_AGAP002970-RA-E11;Parent=AGAP002970-RA,AGAP002970-RB
2R	VEuPathDB	exon	30265620	30266137	.	+	.	ID=exon_AGAP002970-RA-E12;Parent=AGAP002970-RA,AGAP002970-RB
2R	VEuPathDB	CDS	30260884	30261113	.	+	0	ID=AGAP002970-PA-CDS1;Parent=AGAP002970-RA;protein_source_id=AGAP002970-PA
2R	VEuPathDB	CDS	30261198	30262099	.	+	1	ID=AGAP002970-PA-CDS2;Parent=AGAP002970-RA;protein_source_id=AGAP002970-PA
2R	VEuPathDB	CDS	30262165	30262340	.	+	2	ID=AGAP002970-PA-CDS3;Parent=AGAP002970-RA;protein_source_id=AGAP002970-PA
2R	VEuPathDB	CDS	30262420	30262608	.	+	0	ID=AGAP002970-PA-CDS4;Parent=AGAP002970-RA;protein_source_id=AGAP002970-PA
2R	VEuPathDB	CDS	30263672	30263883	.	+	0	ID=AGAP002970-PA-CDS5;Parent=AGAP002970-RA;protein_source_id=AGAP002970-PA
2R	VEuPathDB	CDS	30263970	30264240	.	+	1	ID=AGAP002970-PA-CDS6;Parent=AGAP002970-RA;protein_source_id=AGAP002970-PA
2R	VEuPathDB	CDS	30263986	30264240	.	+	0	ID=AGAP002970-PB-CDS1;Parent=AGAP002970-RB;protein_source_id=AGAP002970-PB
2R	VEuPathDB	CDS	30264317	30264530	.	+	0	ID=AGAP002970-PA-CDS7;Parent=AGAP002970-RA;protein_source_id=AGAP002970-PA
2R	VEuPathDB	CDS	30264317	30264530	.	+	0	ID=AGAP002970-PB-CDS2;Parent=AGAP002970-RB;protein_source_id=AGAP002970-PB
2R	VEuPathDB	CDS	30264632	30264848	.	+	2	ID=AGAP002970-PA-CDS8;Parent=AGAP002970-RA;protein_source_id=AGAP002970-PA
2R	VEuPathDB	CDS	30264632	30264848	.	+	2	ID=AGAP002970-PB-CDS3;Parent=AGAP002970-RB;protein_source_id=AGAP002970-PB
2R	VEuPathDB	CDS	30264953	30265282	.	+	1	ID=AGAP002970-PA-CDS9;Parent=AGAP002970-RA;protein_source_id=AGAP002970-PA
2R	VEuPathDB	CDS	30264953	30265282	.	+	1	ID=AGAP002970-PB-CDS4;Parent=AGAP002970-RB;protein_source_id=AGAP002970-PB
2R	VEuPathDB	CDS	30265375	30265549	.	+	1	ID=AGAP002970-PA-CDS10;Parent=AGAP002970-RA;protein_source_id=AGAP002970-PA
2R	VEuPathDB	CDS	30265375	30265549	.	+	1	ID=AGAP002970-PB-CDS5;Parent=AGAP002970-RB;protein_source_id=AGAP002970-PB
2R	VEuPathDB	CDS	30265620	30265763	.	+	0	ID=AGAP002970-PA-CDS11;Parent=AGAP002970-RA;protein_source_id=AGAP002970-PA
2R	VEuPathDB	CDS	30265620	30265763	.	+	0	ID=AGAP002970-PB-CDS6;Parent=AGAP002970-RB;protein_source_id=AGAP002970-PB
2R	VEuPathDB	five_prime_UTR	30260485	30260664	.	+	.	ID=utr_AGAP002970-RA_1;Parent=AGAP002970-RA
2R	VEuPathDB	five_prime_UTR	30260799	30260883	.	+	.	ID=utr_AGAP002970-RA_2;Parent=AGAP002970-RA
2R	VEuPathDB	five_prime_UTR	30263352	30263571	.	+	.	ID=utr_AGAP002970-RB_1;Parent=AGAP002970-RB
2R	VEuPathDB	five_prime_UTR	30263672	30263883	.	+	.	ID=utr_AGAP002970-RB_2;Parent=AGAP002970-RB
2R	VEuPathDB	five_prime_UTR	30263970	30263985	.	+	.	ID=utr_AGAP002970-RB_3;Parent=AGAP002970-RB
2R	VEuPathDB	three_prime_UTR	30265764	30266137	.	+	.	ID=utr_AGAP002970-RA_3;Parent=AGAP002970-RA
2R	VEuPathDB	three_prime_UTR	30265764	30266137	.	+	.	ID=utr_AGAP002970-RB_4;Parent=AGAP002970-RB
UNKN	VEuPathDB	protein_coding_gene	25405743	25406609	.	+	.	ID=AGAP012725;description=unspecified product
UNKN	VEuPathDB	mRNA	25405743	25406609	.	+	.	ID=AGAP012725-RA;Parent=AGAP012725;description=unspecified product
UNKN	VEuPathDB	exon	25405743	25406015	.	+	.	ID=exon_AGAP012725-RA-E1;Parent=AGAP012725-RA
UNKN	VEuPathDB	exon	25406211	25406609	.	+	.	ID=exon_AGAP012725-RA-E2;Parent=AGAP012725-RA
UNKN	VEuPathDB	CDS	25405743	25406015	.	+	0	ID=AGAP012725-PA-CDS1;Parent=AGAP012725-RA;protein_source_id=AGAP012725-PA
UNKN	VEuPathDB	CDS	25406211	25406609	.	+	0	ID=AGAP012725-PA-CDS2;Parent=AGAP012725-RA;protein_source_id=AGAP012725-PA
3L	VEuPathDB	protein_coding_gene	9011431	9013075	.	+	.	ID=AGAP010729;description=protein FRA10AC1
3L	VEuPathDB	mRNA	9011431	9013075	.	+	.	ID=AGAP010729-RA;Parent=AGAP010729;description=protein FRA10AC1
3L	VEuPathDB	exon	9011431	9011569	.	+	.	ID=exon_AGAP010729-RA-E1;Parent=AGAP010729-RA
3L	VEuPathDB	exon	9011772	9012147	.	+	.	ID=exon_AGAP010729-RA-E2;Parent=AGAP010729-RA
3L	VEuPathDB	exon	9012229	9012388	.	+	.	ID=exon_AGAP010729-RA-E3;Parent=AGAP010729-RA
3L	VEuPathDB	exon	9012464	9012742	.	+	.	ID=exon_AGAP010729-RA-E4;Parent=AGAP010729-RA
3L	VEuPathDB	exon	9012819	9013075	.	+	.	ID=exon_AGAP010729-RA-E5;Parent=AGAP010729-RA
3L	VEuPathDB	CDS	9011941	9012147	.	+	0	ID=AGAP010729-PA-CDS1;Parent=AGAP010729-RA;protein_source_id=AGAP010729-PA
3L	VEuPathDB	CDS	9012229	9012388	.	+	0	ID=AGAP010729-PA-CDS2;Parent=AGAP010729-RA;protein_source_id=AGAP010729-PA
3L	VEuPathDB	CDS	9012464	9012742	.	+	2	ID=AGAP010729-PA-CDS3;Parent=AGAP010729-RA;protein_source_id=AGAP010729-PA
3L	VEuPathDB	CDS	9012819	9012886	.	+	2	ID=AGAP010729-PA-CDS4;Parent=AGAP010729-RA;protein_source_id=AGAP010729-PA
3L	VEuPathDB	five_prime_UTR	9011431	9011569	.	+	.	ID=utr_AGAP010729-RA_1;Parent=AGAP010729-RA
3L	VEuPathDB	five_prime_UTR	9011772	9011940	.	+	.	ID=utr_AGAP010729-RA_2;Parent=AGAP010729-RA
3L	VEuPathDB	three_prime_UTR	9012887	9013075	.	+	.	ID=utr_AGAP010729-RA_3;Parent=AGAP010729-RA
3L	VEuPathDB	protein_coding_gene	18145797	18150532	.	+	.	ID=AGAP028513;description=unspecified product
3L	VEuPathDB	mRNA	18145797	18150532	.	+	.	ID=AGAP028513-RA;Parent=AGAP028513;description=unspecified product
3L	VEuPathDB	exon	18145797	18146100	.	+	.	ID=exon_AGAP028513-RA-E1;Parent=AGAP028513-RA
3L	VEuPathDB	exon	18147668	18150532	.	+	.	ID=exon_AGAP028513-RA-E2;Parent=AGAP028513-RA
3L	VEuPathDB	CDS	18148554	18149177	.	+	0	ID=AGAP028513-PA-CDS1;Parent=AGAP028513-RA;protein_source_id=AGAP028513-PA
3L	VEuPathDB	five_prime_UTR	18145797	18146100	.	+	.	ID=utr_AGAP028513-RA_1;Parent=AGAP028513-RA
3L	VEuPathDB	five_prime_UTR	18147668	18148553	.	+	.	ID=utr_AGAP028513-RA_2;Parent=AGAP028513-RA
3L	VEuPathDB	three_prime_UTR	18149178	18150532	.	+	.	ID=utr_AGAP028513-RA_3;Parent=AGAP028513-RA
2R	VEuPathDB	protein_coding_gene	46544899	46545455	.	-	.	ID=AGAP003936;description=small nuclear ribonucleoprotein D2
2R	VEuPathDB	mRNA	46544899	46545455	.	-	.	ID=AGAP003936-RA;Parent=AGAP003936;Ontology_term=GO_0005685%3BGO_0005686%3BGO_0046540%3BGO_0005682%3BGO_0071013%3BGO_0071011,GO_0000387;description=small nuclear ribonucleoprotein D2
2R	VEuPathDB	exon	46544899	46545316	.	-	.	ID=exon_AGAP003936-RA-E2;Parent=AGAP003936-RA
2R	VEuPathDB	exon	46545388	46545455	.	-	.	ID=exon_AGAP003936-RA-E1;Parent=AGAP003936-RA
2R	VEuPathDB	CDS	46544959	46545316	.	-	1	ID=AGAP003936-PA-CDS2;Parent=AGAP003936-RA;protein_source_id=AGAP003936-PA
2R	VEuPathDB	CDS	46545388	46545389	.	-	0	ID=AGAP003936-PA-CDS1;Parent=AGAP003936-RA;protein_source_id=AGAP003936-PA
2R	VEuPathDB	three_prime_UTR	46544899	46544958	.	-	.	ID=utr_AGAP003936-RA_1;Parent=AGAP003936-RA
2R	VEuPathDB	five_prime_UTR	46545390	46545455	.	-	.	ID=utr_AGAP003936-RA_2;Parent=AGAP003936-RA
2R	VEuPathDB	protein_coding_gene	22360892	22363476	.	+	.	ID=AGAP002525;description=eukaryotic translation initiation factor 2A
2R	VEuPathDB	mRNA	22360892	22363476	.	+	.	ID=AGAP002525-RA;Parent=AGAP002525;Ontology_term=GO_0043022%3BGO_0000049%3BGO_0003743,GO_0022627;description=eukaryotic translation initiation factor 2A
2R	VEuPathDB	exon	22360892	22360952	.	+	.	ID=exon_AGAP002525-RA-E1;Parent=AGAP002525-RA
2R	VEuPathDB	exon	22361343	22363476	.	+	.	ID=exon_AGAP002525-RA-E2;Parent=AGAP002525-RA
2R	VEuPathDB	CDS	22360922	22360952	.	+	0	ID=AGAP002525-PA-CDS1;Parent=AGAP002525-RA;protein_source_id=AGAP002525-PA
2R	VEuPathDB	CDS	22361343	22363216	.	+	2	ID=AGAP002525-PA-CDS2;Parent=AGAP002525-RA;protein_source_id=AGAP002525-PA
2R	VEuPathDB	five_prime_UTR	22360892	22360921	.	+	.	ID=utr_AGAP002525-RA_1;Parent=AGAP002525-RA
2R	VEuPathDB	three_prime_UTR	22363217	22363476	.	+	.	ID=utr_AGAP002525-RA_2;Parent=AGAP002525-RA
2R	VEuPathDB	ncRNA_gene	11352124	11352195	.	+	.	ID=AGAP001833;description=unspecified product
2R	VEuPathDB	tRNA	11352124	11352195	.	+	.	ID=AGAP001833-RA;Parent=AGAP001833;description=unspecified product
2R	VEuPathDB	exon	11352124	11352195	.	+	.	ID=exon_AGAP001833-RA-E1;Parent=AGAP001833-RA
2L	VEuPathDB	protein_coding_gene	17801168	17802186	.	+	.	ID=AGAP005602;description=zinc finger protein 706
2L	VEuPathDB	mRNA	17801168	17802186	.	+	.	ID=AGAP005602-RA;Parent=AGAP005602;description=zinc finger protein 706
2L	VEuPathDB	exon	17801168	17801273	.	+	.	ID=exon_AGAP005602-RA-E1;Parent=AGAP005602-RA
2L	VEuPathDB	exon	17801583	17802186	.	+	.	ID=exon_AGAP005602-RA-E2;Parent=AGAP005602-RA
2L	VEuPathDB	CDS	17801586	17801822	.	+	0	ID=AGAP005602-PA-CDS1;Parent=AGAP005602-RA;protein_source_id=AGAP005602-PA
2L	VEuPathDB	five_prime_UTR	17801168	17801273	.	+	.	ID=utr_AGAP005602-RA_1;Parent=AGAP005602-RA
2L	VEuPathDB	five_prime_UTR	17801583	17801585	.	+	.	ID=utr_AGAP005602-RA_2;Parent=AGAP005602-RA
2L	VEuPathDB	three_prime_UTR	17801823	17802186	.	+	.	ID=utr_AGAP005602-RA_3;Parent=AGAP005602-RA
2L	VEuPathDB	protein_coding_gene	6374776	6437542	.	-	.	ID=AGAP004942;description=unspecified product
2L	VEuPathDB	mRNA	6374776	6437542	.	-	.	ID=AGAP004942-RA;Parent=AGAP004942;description=unspecified product
2L	VEuPathDB	mRNA	6381835	6437542	.	-	.	ID=AGAP004942-RB;Parent=AGAP004942;description=unspecified product
2L	VEuPathDB	mRNA	6374776	6425095	.	-	.	ID=AGAP004942-RC;Parent=AGAP004942;description=unspecified product
2L	VEuPathDB	exon	6374776	6377893	.	-	.	ID=exon_AGAP004942-RC-E9;Parent=AGAP004942-RC
2L	VEuPathDB	exon	6374776	6377782	.	-	.	ID=exon_AGAP004942-RA-E10;Parent=AGAP004942-RA
2L	VEuPathDB	exon	6381835	6386534	.	-	.	ID=exon_AGAP004942-RB-E11;Parent=AGAP004942-RB
2L	VEuPathDB	exon	6388873	6389149	.	-	.	ID=exon_AGAP004942-RB-E10;Parent=AGAP004942-RA,AGAP004942-RB
2L	VEuPathDB	exon	6388873	6389095	.	-	.	ID=exon_AGAP004942-RC-E8;Parent=AGAP004942-RC
2L	VEuPathDB	exon	6389306	6389399	.	-	.	ID=exon_AGAP004942-RC-E7;Parent=AGAP004942-RA,AGAP004942-RB,AGAP004942-RC
2L	VEuPathDB	exon	6391129	6391260	.	-	.	ID=exon_AGAP004942-RB-E8;Parent=AGAP004942-RB
2L	VEuPathDB	exon	6392325	6392444	.	-	.	ID=exon_AGAP004942-RC-E6;Parent=AGAP004942-RA,AGAP004942-RB,AGAP004942-RC
2L	VEuPathDB	exon	6397444	6397607	.	-	.	ID=exon_AGAP004942-RC-E5;Parent=AGAP004942-RA,AGAP004942-RB,AGAP004942-RC
2L	VEuPathDB	exon	6397680	6397776	.	-	.	ID=exon_AGAP004942-RC-E4;Parent=AGAP004942-RA,AGAP004942-RB,AGAP004942-RC
2L	VEuPathDB	exon	6397884	6398000	.	-	.	ID=exon_AGAP004942-RC-E3;Parent=AGAP004942-RA,AGAP004942-RB,AGAP004942-RC
2L	VEuPathDB	exon	6401615	6401671	.	-	.	ID=exon_AGAP004942-RC-E2;Parent=AGAP004942-RA,AGAP004942-RB,AGAP004942-RC
2L	VEuPathDB	exon	6424932	6425095	.	-	.	ID=exon_AGAP004942-RC-E1;Parent=AGAP004942-RC
2L	VEuPathDB	exon	6426649	6426946	.	-	.	ID=exon_AGAP004942-RB-E2;Parent=AGAP004942-RA,AGAP004942-RB
2L	VEuPathDB	exon	6437078	6437542	.	-	.	ID=exon_AGAP004942-RB-E1;Parent=AGAP004942-RA,AGAP004942-RB
2L	VEuPathDB	CDS	6377524	6377782	.	-	1	ID=AGAP004942-PA-CDS9;Parent=AGAP004942-RA;protein_source_id=AGAP004942-PA
2L	VEuPathDB	CDS	6377809	6377893	.	-	1	ID=AGAP004942-PC-CDS9;Parent=AGAP004942-RC;protein_source_id=AGAP004942-PC
2L	VEuPathDB	CDS	6386033	6386534	.	-	1	ID=AGAP004942-PB-CDS10;Parent=AGAP004942-RB;protein_source_id=AGAP004942-PB
2L	VEuPathDB	CDS	6388873	6389149	.	-	2	ID=AGAP004942-PA-CDS8;Parent=AGAP004942-RA;protein_source_id=AGAP004942-PA
2L	VEuPathDB	CDS	6388873	6389149	.	-	2	ID=AGAP004942-PB-CDS9;Parent=AGAP004942-RB;protein_source_id=AGAP004942-PB
2L	VEuPathDB	CDS	6388873	6389095	.	-	2	ID=AGAP004942-PC-CDS8;Parent=AGAP004942-RC;protein_source_id=AGAP004942-PC
2L	VEuPathDB	CDS	6389306	6389399	.	-	0	ID=AGAP004942-PA-CDS7;Parent=AGAP004942-RA;protein_source_id=AGAP004942-PA
2L	VEuPathDB	CDS	6389306	6389399	.	-	0	ID=AGAP004942-PB-CDS8;Parent=AGAP004942-RB;protein_source_id=AGAP004942-PB
2L	VEuPathDB	CDS	6389306	6389399	.	-	0	ID=AGAP004942-PC-CDS7;Parent=AGAP004942-RC;protein_source_id=AGAP004942-PC
2L	VEuPathDB	CDS	6391129	6391260	.	-	0	ID=AGAP004942-PB-CDS7;Parent=AGAP004942-RB;protein_source_id=AGAP004942-PB
2L	VEuPathDB	CDS	6392325	6392444	.	-	0	ID=AGAP004942-PA-CDS6;Parent=AGAP004942-RA;protein_source_id=AGAP004942-PA
2L	VEuPathDB	CDS	6392325	6392444	.	-	0	ID=AGAP004942-PB-CDS6;Parent=AGAP004942-RB;protein_source_id=AGAP004942-PB
2L	VEuPathDB	CDS	6392325	6392444	.	-	0	ID=AGAP004942-PC-CDS6;Parent=AGAP004942-RC;protein_source_id=AGAP004942-PC
2L	VEuPathDB	CDS	6397444	6397607	.	-	2	ID=AGAP004942-PA-CDS5;Parent=AGAP004942-RA;protein_source_id=AGAP004942-PA
2L	VEuPathDB	CDS	6397444	6397607	.	-	2	ID=AGAP004942-PB-CDS5;Parent=AGAP004942-RB;protein_source_id=AGAP004942-PB
2L	VEuPathDB	CDS	6397444	6397607	.	-	2	ID=AGAP004942-PC-CDS5;Parent=AGAP004942-RC;protein_source_id=AGAP004942-PC
2L	VEuPathDB	CDS	6397680	6397776	.	-	0	ID=AGAP004942-PA-CDS4;Parent=AGAP004942-RA;protein_source_id=AGAP004942-PA
2L	VEuPathDB	CDS	6397680	6397776	.	-	0	ID=AGAP004942-PB-CDS4;Parent=AGAP004942-RB;protein_source_id=AGAP004942-PB
2L	VEuPathDB	CDS	6397680	6397776	.	-	0	ID=AGAP004942-PC-CDS4;Parent=AGAP004942-RC;protein_source_id=AGAP004942-PC
2L	VEuPathDB	CDS	6397884	6398000	.	-	0	ID=AGAP004942-PA-CDS3;Parent=AGAP004942-RA;protein_source_id=AGAP004942-PA
2L	VEuPathDB	CDS	6397884	6398000	.	-	0	ID=AGAP004942-PB-CDS3;Parent=AGAP004942-RB;protein_source_id=AGAP004942-PB
2L	VEuPathDB	CDS	6397884	6398000	.	-	0	ID=AGAP004942-PC-CDS3;Parent=AGAP004942-RC;protein_source_id=AGAP004942-PC
2L	VEuPathDB	CDS	6401615	6401671	.	-	0	ID=AGAP004942-PA-CDS2;Parent=AGAP004942-RA;protein_source_id=AGAP004942-PA
2L	VEuPathDB	CDS	6401615	6401671	.	-	0	ID=AGAP004942-PB-CDS2;Parent=AGAP004942-RB;protein_source_id=AGAP004942-PB
2L	VEuPathDB	CDS	6401615	6401671	.	-	0	ID=AGAP004942-PC-CDS2;Parent=AGAP004942-RC;protein_source_id=AGAP004942-PC
2L	VEuPathDB	CDS	6424932	6425024	.	-	0	ID=AGAP004942-PC-CDS1;Parent=AGAP004942-RC;protein_source_id=AGAP004942-PC
2L	VEuPathDB	CDS	6426649	6426741	.	-	0	ID=AGAP004942-PA-CDS1;Parent=AGAP004942-RA;protein_source_id=AGAP004942-PA
2L	VEuPathDB	CDS	6426649	6426741	.	-	0	ID=AGAP004942-PB-CDS1;Parent=AGAP004942-RB;protein_source_id=AGAP004942-PB
2L	VEuPathDB	three_prime_UTR	6374776	6377523	.	-	.	ID=utr_AGAP004942-RA_1;Parent=AGAP004942-RA
2L	VEuPathDB	three_prime_UTR	6374776	6377808	.	-	.	ID=utr_AGAP004942-RC_1;Parent=AGAP004942-RC
2L	VEuPathDB	three_prime_UTR	6381835	6386032	.	-	.	ID=utr_AGAP004942-RB_1;Parent=AGAP004942-RB
2L	VEuPathDB	five_prime_UTR	6425025	6425095	.	-	.	ID=utr_AGAP004942-RC_2;Parent=AGAP004942-RC
2L	VEuPathDB	five_prime_UTR	6426742	6426946	.	-	.	ID=utr_AGAP004942-RA_2;Parent=AGAP004942-RA
2L	VEuPathDB	five_prime_UTR	6426742	6426946	.	-	.	ID=utr_AGAP004942-RB_2;Parent=AGAP004942-RB
2L	VEuPathDB	five_prime_UTR	6437078	6437542	.	-	.	ID=utr_AGAP004942-RA_3;Parent=AGAP004942-RA
2L	VEuPathDB	five_prime_UTR	6437078	6437542	.	-	.	ID=utr_AGAP004942-RB_3;Parent=AGAP004942-RB
2R	VEuPathDB	protein_coding_gene	41116502	41155563	.	+	.	ID=AGAP013179;description=unspecified product
2R	VEuPathDB	mRNA	41116502	41155563	.	+	.	ID=AGAP013179-RA;Parent=AGAP013179;description=unspecified product
2R	VEuPathDB	exon	41116502	41116701	.	+	.	ID=exon_AGAP013179-RA-E1;Parent=AGAP013179-RA
2R	VEuPathDB	exon	41118376	41118729	.	+	.	ID=exon_AGAP013179-RA-E2;Parent=AGAP013179-RA
2R	VEuPathDB	exon	41151972	41152710	.	+	.	ID=exon_AGAP013179-RA-E3;Parent=AGAP013179-RA
2R	VEuPathDB	exon	41152778	41152931	.	+	.	ID=exon_AGAP013179-RA-E4;Parent=AGAP013179-RA
2R	VEuPathDB	exon	41153523	41153686	.	+	.	ID=exon_AGAP013179-RA-E5;Parent=AGAP013179-RA
2R	VEuPathDB	exon	41154064	41154468	.	+	.	ID=exon_AGAP013179-RA-E6;Parent=AGAP013179-RA
2R	VEuPathDB	exon	41155447	41155563	.	+	.	ID=exon_AGAP013179-RA-E7;Parent=AGAP013179-RA
2R	VEuPathDB	CDS	41118616	41118729	.	+	0	ID=AGAP013179-PA-CDS1;Parent=AGAP013179-RA;protein_source_id=AGAP013179-PA
2R	VEuPathDB	CDS	41151972	41152710	.	+	0	ID=AGAP013179-PA-CDS2;Parent=AGAP013179-RA;protein_source_id=AGAP013179-PA
2R	VEuPathDB	CDS	41152778	41152931	.	+	2	ID=AGAP013179-PA-CDS3;Parent=AGAP013179-RA;protein_source_id=AGAP013179-PA
2R	VEuPathDB	CDS	41153523	41153686	.	+	1	ID=AGAP013179-PA-CDS4;Parent=AGAP013179-RA;protein_source_id=AGAP013179-PA
2R	VEuPathDB	CDS	41154064	41154468	.	+	2	ID=AGAP013179-PA-CDS5;Parent=AGAP013179-RA;protein_source_id=AGAP013179-PA
2R	VEuPathDB	CDS	41155447	41155563	.	+	2	ID=AGAP013179-PA-CDS6;Parent=AGAP013179-RA;protein_source_id=AGAP013179-PA
2R	VEuPathDB	five_prime_UTR	41116502	41116701	.	+	.	ID=utr_AGAP013179-RA_1;Parent=AGAP013179-RA
2R	VEuPathDB	five_prime_UTR	41118376	41118615	.	+	.	ID=utr_AGAP013179-RA_2;Parent=AGAP013179-RA
3L	VEuPathDB	protein_coding_gene	41236477	41237158	.	+	.	ID=AGAP012376;description=peptidyl-prolyl cis-trans isomerase-like 1
3L	VEuPathDB	mRNA	41236477	41237158	.	+	.	ID=AGAP012376-RA;Parent=AGAP012376;Ontology_term=GO_0003755,GO_0005634,GO_0000413;description=peptidyl-prolyl cis-trans isomerase-like 1
3L	VEuPathDB	exon	41236477	41236614	.	+	.	ID=exon_AGAP012376-RA-E1;Parent=AGAP012376-RA
3L	VEuPathDB	exon	41236690	41237158	.	+	.	ID=exon_AGAP012376-RA-E2;Parent=AGAP012376-RA
3L	VEuPathDB	CDS	41236535	41236614	.	+	0	ID=AGAP012376-PA-CDS1;Parent=AGAP012376-RA;protein_source_id=AGAP012376-PA
3L	VEuPathDB	CDS	41236690	41237137	.	+	1	ID=AGAP012376-PA-CDS2;Parent=AGAP012376-RA;protein_source_id=AGAP012376-PA
3L	VEuPathDB	five_prime_UTR	41236477	41236534	.	+	.	ID=utr_AGAP012376-RA_1;Parent=AGAP012376-RA
3L	VEuPathDB	three_prime_UTR	41237138	41237158	.	+	.	ID=utr_AGAP012376-RA_2;Parent=AGAP012376-RA
2L	VEuPathDB	protein_coding_gene	34150050	34150674	.	+	.	ID=AGAP028428;description=unspecified product
2L	VEuPathDB	mRNA	34150050	34150674	.	+	.	ID=AGAP028428-RA;Parent=AGAP028428;description=unspecified product
2L	VEuPathDB	exon	34150050	34150354	.	+	.	ID=exon_AGAP028428-RA-E1;Parent=AGAP028428-RA
2L	VEuPathDB	exon	34150442	34150674	.	+	.	ID=exon_AGAP028428-RA-E2;Parent=AGAP028428-RA
2L	VEuPathDB	CDS	34150297	34150354	.	+	0	ID=AGAP028428-PA-CDS1;Parent=AGAP028428-RA;protein_source_id=AGAP028428-PA
2L	VEuPathDB	CDS	34150442	34150638	.	+	2	ID=AGAP028428-PA-CDS2;Parent=AGAP028428-RA;protein_source_id=AGAP028428-PA
2L	VEuPathDB	five_prime_UTR	34150050	34150296	.	+	.	ID=utr_AGAP028428-RA_1;Parent=AGAP028428-RA
2L	VEuPathDB	three_prime_UTR	34150639	34150674	.	+	.	ID=utr_AGAP028428-RA_2;Parent=AGAP028428-RA
2R	VEuPathDB	protein_coding_gene	2038458	2039707	.	+	.	ID=AGAP001250;description=eupolytin
2R	VEuPathDB	mRNA	2038458	2039707	.	+	.	ID=AGAP001250-RA;Parent=AGAP001250;Ontology_term=GO_0004252;description=eupolytin
2R	VEuPathDB	exon	2038458	2038769	.	+	.	ID=exon_AGAP001250-RA-E1;Parent=AGAP001250-RA
2R	VEuPathDB	exon	2038840	2039174	.	+	.	ID=exon_AGAP001250-RA-E2;Parent=AGAP001250-RA
2R	VEuPathDB	exon	2039255	2039707	.	+	.	ID=exon_AGAP001250-RA-E3;Parent=AGAP001250-RA
2R	VEuPathDB	CDS	2038458	2038769	.	+	0	ID=AGAP001250-PA-CDS1;Parent=AGAP001250-RA;protein_source_id=AGAP001250-PA
2R	VEuPathDB	CDS	2038840	2039174	.	+	0	ID=AGAP001250-PA-CDS2;Parent=AGAP001250-RA;protein_source_id=AGAP001250-PA
2R	VEuPathDB	CDS	2039255	2039447	.	+	1	ID=AGAP001250-PA-CDS3;Parent=AGAP001250-RA;protein_source_id=AGAP001250-PA
2R	VEuPathDB	three_prime_UTR	2039448	2039707	.	+	.	ID=utr_AGAP001250-RA_1;Parent=AGAP001250-RA
3R	VEuPathDB	protein_coding_gene	4021692	4022706	.	-	.	ID=AGAP013747;description=Dynactin 5 (p25) [Source:UniProtKB/TrEMBL%3BAcc:A0A1S4HCE0]
3R	VEuPathDB	mRNA	4021692	4022706	.	-	.	ID=AGAP013747-RA;Parent=AGAP013747;description=Dynactin 5 (p25) [Source:UniProtKB/TrEMBL%3BAcc:A0A1S4HCE0]
3R	VEuPathDB	exon	4021692	4022103	.	-	.	ID=exon_AGAP013747-RA-E3;Parent=AGAP013747-RA
3R	VEuPathDB	exon	4022173	4022522	.	-	.	ID=exon_AGAP013747-RA-E2;Parent=AGAP013747-RA
3R	VEuPathDB	exon	4022592	4022706	.	-	.	ID=exon_AGAP013747-RA-E1;Parent=AGAP013747-RA
3R	VEuPathDB	CDS	4021891	4022103	.	-	0	ID=AGAP013747-PA-CDS2;Parent=AGAP013747-RA;protein_source_id=AGAP013747-PA
3R	VEuPathDB	CDS	4022173	4022520	.	-	0	ID=AGAP013747-PA-CDS1;Parent=AGAP013747-RA;protein_source_id=AGAP013747-PA
3R	VEuPathDB	three_prime_UTR	4021692	4021890	.	-	.	ID=utr_AGAP013747-RA_1;Parent=AGAP013747-RA
3R	VEuPathDB	five_prime_UTR	4022521	4022522	.	-	.	ID=utr_AGAP013747-RA_2;Parent=AGAP013747-RA
3R	VEuPathDB	five_prime_UTR	4022592	4022706	.	-	.	ID=utr_AGAP013747-RA_3;Parent=AGAP013747-RA
3L	VEuPathDB	protein_coding_gene	36673270	36674981	.	-	.	ID=AGAP028040;description=unspecified product
3L	VEuPathDB	mRNA	36673270	36674981	.	-	.	ID=AGAP028040-RA;Parent=AGAP028040;description=unspecified product
3L	VEuPathDB	exon	36673270	36673641	.	-	.	ID=exon_AGAP028040-RA-E4;Parent=AGAP028040-RA
3L	VEuPathDB	exon	36673720	36673871	.	-	.	ID=exon_AGAP028040-RA-E3;Parent=AGAP028040-RA
3L	VEuPathDB	exon	36673942	36674742	.	-	.	ID=exon_AGAP028040-RA-E2;Parent=AGAP028040-RA
3L	VEuPathDB	exon	36674821	36674981	.	-	.	ID=exon_AGAP028040-RA-E1;Parent=AGAP028040-RA
3L	VEuPathDB	CDS	36673407	36673641	.	-	1	ID=AGAP028040-PA-CDS4;Parent=AGAP028040-RA;protein_source_id=AGAP028040-PA
3L	VEuPathDB	CDS	36673720	36673871	.	-	0	ID=AGAP028040-PA-CDS3;Parent=AGAP028040-RA;protein_source_id=AGAP028040-PA
3L	VEuPathDB	CDS	36673942	36674742	.	-	0	ID=AGAP028040-PA-CDS2;Parent=AGAP028040-RA;protein_source_id=AGAP028040-PA
3L	VEuPathDB	CDS	36674821	36674955	.	-	0	ID=AGAP028040-PA-CDS1;Parent=AGAP028040-RA;protein_source_id=AGAP028040-PA
3L	VEuPathDB	three_prime_UTR	36673270	36673406	.	-	.	ID=utr_AGAP028040-RA_1;Parent=AGAP028040-RA
3L	VEuPathDB	five_prime_UTR	36674956	36674981	.	-	.	ID=utr_AGAP028040-RA_2;Parent=AGAP028040-RA
3L	VEuPathDB	protein_coding_gene	7927230	7928086	.	+	.	ID=AGAP010642;description=WH2 domain-containing protein [Source:UniProtKB/TrEMBL%3BAcc:Q5TUK5]
3L	VEuPathDB	mRNA	7927230	7928086	.	+	.	ID=AGAP010642-RA;Parent=AGAP010642;description=WH2 domain-containing protein [Source:UniProtKB/TrEMBL%3BAcc:Q5TUK5]
3L	VEuPathDB	exon	7927230	7928086	.	+	.	ID=exon_AGAP010642-RA-E1;Parent=AGAP010642-RA
3L	VEuPathDB	CDS	7927581	7927856	.	+	0	ID=AGAP010642-PA-CDS1;Parent=AGAP010642-RA;protein_source_id=AGAP010642-PA
3L	VEuPathDB	five_prime_UTR	7927230	7927580	.	+	.	ID=utr_AGAP010642-RA_1;Parent=AGAP010642-RA
3L	VEuPathDB	three_prime_UTR	7927857	7928086	.	+	.	ID=utr_AGAP010642-RA_2;Parent=AGAP010642-RA
2R	VEuPathDB	protein_coding_gene	27876776	27878029	.	-	.	ID=AGAP002808;description=rRNA small subunit pseudouridine methyltransferase Nep1
2R	VEuPathDB	mRNA	27876776	27878029	.	-	.	ID=AGAP002808-RA;Parent=AGAP002808;Ontology_term=GO_0070037%3BGO_0019843,GO_0005730%3BGO_0032040,GO_0070475;description=rRNA small subunit pseudouridine methyltransferase Nep1
2R	VEuPathDB	exon	27876776	27877368	.	-	.	ID=exon_AGAP002808-RA-E3;Parent=AGAP002808-RA
2R	VEuPathDB	exon	27877441	27877684	.	-	.	ID=exon_AGAP002808-RA-E2;Parent=AGAP002808-RA
2R	VEuPathDB	exon	27877766	27878029	.	-	.	ID=exon_AGAP002808-RA-E1;Parent=AGAP002808-RA
2R	VEuPathDB	CDS	27877043	27877368	.	-	2	ID=AGAP002808-PA-CDS3;Parent=AGAP002808-RA;protein_source_id=AGAP002808-PA
2R	VEuPathDB	CDS	27877441	27877684	.	-	0	ID=AGAP002808-PA-CDS2;Parent=AGAP002808-RA;protein_source_id=AGAP002808-PA
2R	VEuPathDB	CDS	27877766	27877912	.	-	0	ID=AGAP002808-PA-CDS1;Parent=AGAP002808-RA;protein_source_id=AGAP002808-PA
2R	VEuPathDB	three_prime_UTR	27876776	27877042	.	-	.	ID=utr_AGAP002808-RA_1;Parent=AGAP002808-RA
2R	VEuPathDB	five_prime_UTR	27877913	27878029	.	-	.	ID=utr_AGAP002808-RA_2;Parent=AGAP002808-RA
2R	VEuPathDB	protein_coding_gene	22518746	22519927	.	+	.	ID=AGAP002542;description=leucine-rich immune protein (Coil-less)
2R	VEuPathDB	mRNA	22518746	22519927	.	+	.	ID=AGAP002542-RA;Parent=AGAP002542;description=leucine-rich immune protein (Coil-less)
2R	VEuPathDB	exon	22518746	22518906	.	+	.	ID=exon_AGAP002542-RA-E1;Parent=AGAP002542-RA
2R	VEuPathDB	exon	22518994	22519927	.	+	.	ID=exon_AGAP002542-RA-E2;Parent=AGAP002542-RA
2R	VEuPathDB	CDS	22518869	22518906	.	+	0	ID=AGAP002542-PA-CDS1;Parent=AGAP002542-RA;protein_source_id=AGAP002542-PA
2R	VEuPathDB	CDS	22518994	22519927	.	+	1	ID=AGAP002542-PA-CDS2;Parent=AGAP002542-RA;protein_source_id=AGAP002542-PA
2R	VEuPathDB	five_prime_UTR	22518746	22518868	.	+	.	ID=utr_AGAP002542-RA_1;Parent=AGAP002542-RA
2R	VEuPathDB	protein_coding_gene	18071268	18078066	.	-	.	ID=AGAP002244;description=unspecified product
2R	VEuPathDB	mRNA	18071268	18078066	.	-	.	ID=AGAP002244-RA;Parent=AGAP002244;description=unspecified product
2R	VEuPathDB	exon	18071268	18071734	.	-	.	ID=exon_AGAP002244-RA-E3;Parent=AGAP002244-RA
2R	VEuPathDB	exon	18071812	18072044	.	-	.	ID=exon_AGAP002244-RA-E2;Parent=AGAP002244-RA
2R	VEuPathDB	exon	18076561	18078066	.	-	.	ID=exon_AGAP002244-RA-E1;Parent=AGAP002244-RA
2R	VEuPathDB	CDS	18071519	18071734	.	-	0	ID=AGAP002244-PA-CDS3;Parent=AGAP002244-RA;protein_source_id=AGAP002244-PA
2R	VEuPathDB	CDS	18071812	18072044	.	-	2	ID=AGAP002244-PA-CDS2;Parent=AGAP002244-RA;protein_source_id=AGAP002244-PA
2R	VEuPathDB	CDS	18076561	18076630	.	-	0	ID=AGAP002244-PA-CDS1;Parent=AGAP002244-RA;protein_source_id=AGAP002244-PA
2R	VEuPathDB	three_prime_UTR	18071268	18071518	.	-	.	ID=utr_AGAP002244-RA_1;Parent=AGAP002244-RA
2R	VEuPathDB	five_prime_UTR	18076631	18078066	.	-	.	ID=utr_AGAP002244-RA_2;Parent=AGAP002244-RA
2L	VEuPathDB	protein_coding_gene	9112614	9113365	.	-	.	ID=AGAP005059;description=unspecified product
2L	VEuPathDB	mRNA	9112614	9113365	.	-	.	ID=AGAP005059-RA;Parent=AGAP005059;description=unspecified product
2L	VEuPathDB	exon	9112614	9113077	.	-	.	ID=exon_AGAP005059-RA-E2;Parent=AGAP005059-RA
2L	VEuPathDB	exon	9113201	9113365	.	-	.	ID=exon_AGAP005059-RA-E1;Parent=AGAP005059-RA
2L	VEuPathDB	CDS	9112614	9113077	.	-	2	ID=AGAP005059-PA-CDS2;Parent=AGAP005059-RA;protein_source_id=AGAP005059-PA
2L	VEuPathDB	CDS	9113201	9113342	.	-	0	ID=AGAP005059-PA-CDS1;Parent=AGAP005059-RA;protein_source_id=AGAP005059-PA
2L	VEuPathDB	five_prime_UTR	9113343	9113365	.	-	.	ID=utr_AGAP005059-RA_1;Parent=AGAP005059-RA
3R	VEuPathDB	protein_coding_gene	44736984	44737929	.	-	.	ID=AGAP009882;description=heat shock factor-binding protein 1
3R	VEuPathDB	mRNA	44736984	44737929	.	-	.	ID=AGAP009882-RA;Parent=AGAP009882;Ontology_term=GO_0005737%3BGO_0005829%3BGO_0005634,GO_0070370;description=heat shock factor-binding protein 1
3R	VEuPathDB	exon	44736984	44737582	.	-	.	ID=exon_AGAP009882-RA-E2;Parent=AGAP009882-RA
3R	VEuPathDB	exon	44737661	44737929	.	-	.	ID=exon_AGAP009882-RA-E1;Parent=AGAP009882-RA
3R	VEuPathDB	CDS	44737427	44737582	.	-	0	ID=AGAP009882-PA-CDS2;Parent=AGAP009882-RA;protein_source_id=AGAP009882-PA
3R	VEuPathDB	CDS	44737661	44737759	.	-	0	ID=AGAP009882-PA-CDS1;Parent=AGAP009882-RA;protein_source_id=AGAP009882-PA
3R	VEuPathDB	three_prime_UTR	44736984	44737426	.	-	.	ID=utr_AGAP009882-RA_1;Parent=AGAP009882-RA
3R	VEuPathDB	five_prime_UTR	44737760	44737929	.	-	.	ID=utr_AGAP009882-RA_2;Parent=AGAP009882-RA
X	VEuPathDB	protein_coding_gene	17659578	17660200	.	+	.	ID=AGAP013317;description=unspecified product
X	VEuPathDB	mRNA	17659578	17660200	.	+	.	ID=AGAP013317-RA;Parent=AGAP013317;description=unspecified product
X	VEuPathDB	exon	17659578	17659836	.	+	.	ID=exon_AGAP013317-RA-E1;Parent=AGAP013317-RA
X	VEuPathDB	exon	17659926	17660200	.	+	.	ID=exon_AGAP013317-RA-E2;Parent=AGAP013317-RA
X	VEuPathDB	CDS	17659578	17659836	.	+	0	ID=AGAP013317-PA-CDS1;Parent=AGAP013317-RA;protein_source_id=AGAP013317-PA
X	VEuPathDB	CDS	17659926	17660200	.	+	2	ID=AGAP013317-PA-CDS2;Parent=AGAP013317-RA;protein_source_id=AGAP013317-PA
2L	VEuPathDB	protein_coding_gene	10146079	10148134	.	+	.	ID=AGAP005104;description=unspecified product
2L	VEuPathDB	mRNA	10146079	10148134	.	+	.	ID=AGAP005104-RA;Parent=AGAP005104;description=unspecified product
2L	VEuPathDB	exon	10146079	10146286	.	+	.	ID=exon_AGAP005104-RA-E1;Parent=AGAP005104-RA
2L	VEuPathDB	exon	10146381	10146804	.	+	.	ID=exon_AGAP005104-RA-E2;Parent=AGAP005104-RA
2L	VEuPathDB	exon	10146870	10146943	.	+	.	ID=exon_AGAP005104-RA-E3;Parent=AGAP005104-RA
2L	VEuPathDB	exon	10147029	10147257	.	+	.	ID=exon_AGAP005104-RA-E4;Parent=AGAP005104-RA
2L	VEuPathDB	exon	10147349	10147434	.	+	.	ID=exon_AGAP005104-RA-E5;Parent=AGAP005104-RA
2L	VEuPathDB	exon	10147634	10148134	.	+	.	ID=exon_AGAP005104-RA-E6;Parent=AGAP005104-RA
2L	VEuPathDB	CDS	10146429	10146804	.	+	0	ID=AGAP005104-PA-CDS1;Parent=AGAP005104-RA;protein_source_id=AGAP005104-PA
2L	VEuPathDB	CDS	10146870	10146943	.	+	2	ID=AGAP005104-PA-CDS2;Parent=AGAP005104-RA;protein_source_id=AGAP005104-PA
2L	VEuPathDB	CDS	10147029	10147257	.	+	0	ID=AGAP005104-PA-CDS3;Parent=AGAP005104-RA;protein_source_id=AGAP005104-PA
2L	VEuPathDB	CDS	10147349	10147434	.	+	2	ID=AGAP005104-PA-CDS4;Parent=AGAP005104-RA;protein_source_id=AGAP005104-PA
2L	VEuPathDB	CDS	10147634	10148026	.	+	0	ID=AGAP005104-PA-CDS5;Parent=AGAP005104-RA;protein_source_id=AGAP005104-PA
2L	VEuPathDB	five_prime_UTR	10146079	10146286	.	+	.	ID=utr_AGAP005104-RA_1;Parent=AGAP005104-RA
2L	VEuPathDB	five_prime_UTR	10146381	10146428	.	+	.	ID=utr_AGAP005104-RA_2;Parent=AGAP005104-RA
2L	VEuPathDB	three_prime_UTR	10148027	10148134	.	+	.	ID=utr_AGAP005104-RA_3;Parent=AGAP005104-RA
3R	VEuPathDB	protein_coding_gene	23301305	23358303	.	+	.	ID=AGAP009007;description=putative GPCR class b orphan receptor 1
3R	VEuPathDB	mRNA	23301305	23358303	.	+	.	ID=AGAP009007-RA;Parent=AGAP009007;description=putative GPCR class b orphan receptor 1
3R	VEuPathDB	exon	23301305	23301313	.	+	.	ID=exon_AGAP009007-RA-E1;Parent=AGAP009007-RA
3R	VEuPathDB	exon	23302281	23302536	.	+	.	ID=exon_AGAP009007-RA-E2;Parent=AGAP009007-RA
3R	VEuPathDB	exon	23333720	23333864	.	+	.	ID=exon_AGAP009007-RA-E3;Parent=AGAP009007-RA
3R	VEuPathDB	exon	23351512	23351622	.	+	.	ID=exon_AGAP009007-RA-E4;Parent=AGAP009007-RA
3R	VEuPathDB	exon	23352328	23355622	.	+	.	ID=exon_AGAP009007-RA-E5;Parent=AGAP009007-RA
3R	VEuPathDB	exon	23358109	23358303	.	+	.	ID=exon_AGAP009007-RA-E6;Parent=AGAP009007-RA
3R	VEuPathDB	CDS	23301305	23301313	.	+	0	ID=AGAP009007-PA-CDS1;Parent=AGAP009007-RA;protein_source_id=AGAP009007-PA
3R	VEuPathDB	CDS	23302281	23302536	.	+	0	ID=AGAP009007-PA-CDS2;Parent=AGAP009007-RA;protein_source_id=AGAP009007-PA
3R	VEuPathDB	CDS	23333720	23333864	.	+	2	ID=AGAP009007-PA-CDS3;Parent=AGAP009007-RA;protein_source_id=AGAP009007-PA
3R	VEuPathDB	CDS	23351512	23351622	.	+	1	ID=AGAP009007-PA-CDS4;Parent=AGAP009007-RA;protein_source_id=AGAP009007-PA
3R	VEuPathDB	CDS	23352328	23355622	.	+	1	ID=AGAP009007-PA-CDS5;Parent=AGAP009007-RA;protein_source_id=AGAP009007-PA
3R	VEuPathDB	CDS	23358109	23358303	.	+	0	ID=AGAP009007-PA-CDS6;Parent=AGAP009007-RA;protein_source_id=AGAP009007-PA
3L	VEuPathDB	protein_coding_gene	10394873	10408846	.	+	.	ID=AGAP010790;description=unspecified product
3L	VEuPathDB	mRNA	10394873	10408846	.	+	.	ID=AGAP010790-RA;Parent=AGAP010790;description=unspecified product
3L	VEuPathDB	exon	10394873	10395184	.	+	.	ID=exon_AGAP010790-RA-E1;Parent=AGAP010790-RA
3L	VEuPathDB	exon	10395262	10395760	.	+	.	ID=exon_AGAP010790-RA-E2;Parent=AGAP010790-RA
3L	VEuPathDB	exon	10395831	10395961	.	+	.	ID=exon_AGAP010790-RA-E3;Parent=AGAP010790-RA
3L	VEuPathDB	exon	10396025	10396257	.	+	.	ID=exon_AGAP010790-RA-E4;Parent=AGAP010790-RA
3L	VEuPathDB	exon	10396326	10396425	.	+	.	ID=exon_AGAP010790-RA-E5;Parent=AGAP010790-RA
3L	VEuPathDB	exon	10396488	10397013	.	+	.	ID=exon_AGAP010790-RA-E6;Parent=AGAP010790-RA
3L	VEuPathDB	exon	10397102	10398611	.	+	.	ID=exon_AGAP010790-RA-E7;Parent=AGAP010790-RA
3L	VEuPathDB	exon	10398688	10398770	.	+	.	ID=exon_AGAP010790-RA-E8;Parent=AGAP010790-RA
3L	VEuPathDB	exon	10398833	10403247	.	+	.	ID=exon_AGAP010790-RA-E9;Parent=AGAP010790-RA
3L	VEuPathDB	exon	10403316	10404948	.	+	.	ID=exon_AGAP010790-RA-E10;Parent=AGAP010790-RA
3L	VEuPathDB	exon	10405014	10405184	.	+	.	ID=exon_AGAP010790-RA-E11;Parent=AGAP010790-RA
3L	VEuPathDB	exon	10405250	10407201	.	+	.	ID=exon_AGAP010790-RA-E12;Parent=AGAP010790-RA
3L	VEuPathDB	exon	10407318	10407598	.	+	.	ID=exon_AGAP010790-RA-E13;Parent=AGAP010790-RA
3L	VEuPathDB	exon	10407661	10408389	.	+	.	ID=exon_AGAP010790-RA-E14;Parent=AGAP010790-RA
3L	VEuPathDB	exon	10408460	10408846	.	+	.	ID=exon_AGAP010790-RA-E15;Parent=AGAP010790-RA
3L	VEuPathDB	CDS	10395148	10395184	.	+	0	ID=AGAP010790-PA-CDS1;Parent=AGAP010790-RA;protein_source_id=AGAP010790-PA
3L	VEuPathDB	CDS	10395262	10395760	.	+	2	ID=AGAP010790-PA-CDS2;Parent=AGAP010790-RA;protein_source_id=AGAP010790-PA
3L	VEuPathDB	CDS	10395831	10395961	.	+	1	ID=AGAP010790-PA-CDS3;Parent=AGAP010790-RA;protein_source_id=AGAP010790-PA
3L	VEuPathDB	CDS	10396025	10396257	.	+	2	ID=AGAP010790-PA-CDS4;Parent=AGAP010790-RA;protein_source_id=AGAP010790-PA
3L	VEuPathDB	CDS	10396326	10396425	.	+	0	ID=AGAP010790-PA-CDS5;Parent=AGAP010790-RA;protein_source_id=AGAP010790-PA
3L	VEuPathDB	CDS	10396488	10397013	.	+	2	ID=AGAP010790-PA-CDS6;Parent=AGAP010790-RA;protein_source_id=AGAP010790-PA
3L	VEuPathDB	CDS	10397102	10398611	.	+	1	ID=AGAP010790-PA-CDS7;Parent=AGAP010790-RA;protein_source_id=AGAP010790-PA
3L	VEuPathDB	CDS	10398688	10398770	.	+	0	ID=AGAP010790-PA-CDS8;Parent=AGAP010790-RA;protein_source_id=AGAP010790-PA
3L	VEuPathDB	CDS	10398833	10403247	.	+	1	ID=AGAP010790-PA-CDS9;Parent=AGAP010790-RA;protein_source_id=AGAP010790-PA
3L	VEuPathDB	CDS	10403316	10404948	.	+	2	ID=AGAP010790-PA-CDS10;Parent=AGAP010790-RA;protein_source_id=AGAP010790-PA
3L	VEuPathDB	CDS	10405014	10405184	.	+	1	ID=AGAP010790-PA-CDS11;Parent=AGAP010790-RA;protein_source_id=AGAP010790-PA
3L	VEuPathDB	CDS	10405250	10407201	.	+	1	ID=AGAP010790-PA-CDS12;Parent=AGAP010790-RA;protein_source_id=AGAP010790-PA
3L	VEuPathDB	CDS	10407318	10407598	.	+	2	ID=AGAP010790-PA-CDS13;Parent=AGAP010790-RA;protein_source_id=AGAP010790-PA
3L	VEuPathDB	CDS	10407661	10408389	.	+	0	ID=AGAP010790-PA-CDS14;Parent=AGAP010790-RA;protein_source_id=AGAP010790-PA
3L	VEuPathDB	CDS	10408460	10408750	.	+	0	ID=AGAP010790-PA-CDS15;Parent=AGAP010790-RA;protein_source_id=AGAP010790-PA
3L	VEuPathDB	five_prime_UTR	10394873	10395147	.	+	.	ID=utr_AGAP010790-RA_1;Parent=AGAP010790-RA
3L	VEuPathDB	three_prime_UTR	10408751	10408846	.	+	.	ID=utr_AGAP010790-RA_2;Parent=AGAP010790-RA
2R	VEuPathDB	protein_coding_gene	28315511	28316158	.	-	.	ID=AGAP013529;description=unspecified product
2R	VEuPathDB	mRNA	28315511	28316158	.	-	.	ID=AGAP013529-RA;Parent=AGAP013529;description=unspecified product
2R	VEuPathDB	exon	28315511	28315855	.	-	.	ID=exon_AGAP013529-RA-E2;Parent=AGAP013529-RA
2R	VEuPathDB	exon	28315937	28316158	.	-	.	ID=exon_AGAP013529-RA-E1;Parent=AGAP013529-RA
2R	VEuPathDB	CDS	28315511	28315855	.	-	0	ID=AGAP013529-PA-CDS2;Parent=AGAP013529-RA;protein_source_id=AGAP013529-PA
2R	VEuPathDB	CDS	28315937	28316158	.	-	0	ID=AGAP013529-PA-CDS1;Parent=AGAP013529-RA;protein_source_id=AGAP013529-PA
2R	VEuPathDB	protein_coding_gene	36528412	36529582	.	+	.	ID=AGAP013192;description=venom allergen
2R	VEuPathDB	mRNA	36528412	36529582	.	+	.	ID=AGAP013192-RA;Parent=AGAP013192;Ontology_term=GO_0005615,GO_0032504;description=venom allergen
2R	VEuPathDB	exon	36528412	36528755	.	+	.	ID=exon_AGAP013192-RA-E1;Parent=AGAP013192-RA
2R	VEuPathDB	exon	36528835	36529079	.	+	.	ID=exon_AGAP013192-RA-E2;Parent=AGAP013192-RA
2R	VEuPathDB	exon	36529172	36529582	.	+	.	ID=exon_AGAP013192-RA-E3;Parent=AGAP013192-RA
2R	VEuPathDB	CDS	36528462	36528755	.	+	0	ID=AGAP013192-PA-CDS1;Parent=AGAP013192-RA;protein_source_id=AGAP013192-PA
2R	VEuPathDB	CDS	36528835	36529079	.	+	0	ID=AGAP013192-PA-CDS2;Parent=AGAP013192-RA;protein_source_id=AGAP013192-PA
2R	VEuPathDB	CDS	36529172	36529415	.	+	1	ID=AGAP013192-PA-CDS3;Parent=AGAP013192-RA;protein_source_id=AGAP013192-PA
2R	VEuPathDB	five_prime_UTR	36528412	36528461	.	+	.	ID=utr_AGAP013192-RA_1;Parent=AGAP013192-RA
2R	VEuPathDB	three_prime_UTR	36529416	36529582	.	+	.	ID=utr_AGAP013192-RA_2;Parent=AGAP013192-RA
3R	VEuPathDB	protein_coding_gene	6973779	6975563	.	-	.	ID=AGAP008218;description=cytochrome P450
3R	VEuPathDB	mRNA	6973779	6975563	.	-	.	ID=AGAP008218-RA;Parent=AGAP008218;description=cytochrome P450
3R	VEuPathDB	exon	6973779	6974070	.	-	.	ID=exon_AGAP008218-RA-E2;Parent=AGAP008218-RA
3R	VEuPathDB	exon	6974143	6975563	.	-	.	ID=exon_AGAP008218-RA-E1;Parent=AGAP008218-RA
3R	VEuPathDB	CDS	6973910	6974070	.	-	2	ID=AGAP008218-PA-CDS2;Parent=AGAP008218-RA;protein_source_id=AGAP008218-PA
3R	VEuPathDB	CDS	6974143	6975460	.	-	0	ID=AGAP008218-PA-CDS1;Parent=AGAP008218-RA;protein_source_id=AGAP008218-PA
3R	VEuPathDB	three_prime_UTR	6973779	6973909	.	-	.	ID=utr_AGAP008218-RA_1;Parent=AGAP008218-RA
3R	VEuPathDB	five_prime_UTR	6975461	6975563	.	-	.	ID=utr_AGAP008218-RA_2;Parent=AGAP008218-RA
3L	VEuPathDB	protein_coding_gene	13335893	13338107	.	-	.	ID=AGAP010930;description=unspecified product
3L	VEuPathDB	mRNA	13335893	13338107	.	-	.	ID=AGAP010930-RA;Parent=AGAP010930;Ontology_term=GO_0016298,GO_0005615,GO_0016042;description=unspecified product
3L	VEuPathDB	exon	13335893	13336261	.	-	.	ID=exon_AGAP010930-RA-E3;Parent=AGAP010930-RA
3L	VEuPathDB	exon	13336340	13337077	.	-	.	ID=exon_AGAP010930-RA-E2;Parent=AGAP010930-RA
3L	VEuPathDB	exon	13337148	13338107	.	-	.	ID=exon_AGAP010930-RA-E1;Parent=AGAP010930-RA
3L	VEuPathDB	CDS	13336168	13336261	.	-	1	ID=AGAP010930-PA-CDS3;Parent=AGAP010930-RA;protein_source_id=AGAP010930-PA
3L	VEuPathDB	CDS	13336340	13337077	.	-	1	ID=AGAP010930-PA-CDS2;Parent=AGAP010930-RA;protein_source_id=AGAP010930-PA
3L	VEuPathDB	CDS	13337148	13337662	.	-	0	ID=AGAP010930-PA-CDS1;Parent=AGAP010930-RA;protein_source_id=AGAP010930-PA
3L	VEuPathDB	three_prime_UTR	13335893	13336167	.	-	.	ID=utr_AGAP010930-RA_1;Parent=AGAP010930-RA
3L	VEuPathDB	five_prime_UTR	13337663	13338107	.	-	.	ID=utr_AGAP010930-RA_2;Parent=AGAP010930-RA
2R	VEuPathDB	protein_coding_gene	43102771	43104473	.	-	.	ID=AGAP013346;description=CHK domain-containing protein [Source:UniProtKB/TrEMBL%3BAcc:A0A1S4HBQ4]
2R	VEuPathDB	mRNA	43102771	43104473	.	-	.	ID=AGAP013346-RA;Parent=AGAP013346;Note=2.7.1.222 (4-hydroxytryptamine kinase);description=CHK domain-containing protein [Source:UniProtKB/TrEMBL%3BAcc:A0A1S4HBQ4]
2R	VEuPathDB	exon	43102771	43103129	.	-	.	ID=exon_AGAP013346-RA-E4;Parent=AGAP013346-RA
2R	VEuPathDB	exon	43103193	43103700	.	-	.	ID=exon_AGAP013346-RA-E3;Parent=AGAP013346-RA
2R	VEuPathDB	exon	43103759	43103921	.	-	.	ID=exon_AGAP013346-RA-E2;Parent=AGAP013346-RA
2R	VEuPathDB	exon	43103982	43104473	.	-	.	ID=exon_AGAP013346-RA-E1;Parent=AGAP013346-RA
2R	VEuPathDB	CDS	43102951	43103129	.	-	2	ID=AGAP013346-PA-CDS4;Parent=AGAP013346-RA;protein_source_id=AGAP013346-PA
2R	VEuPathDB	CDS	43103193	43103700	.	-	0	ID=AGAP013346-PA-CDS3;Parent=AGAP013346-RA;protein_source_id=AGAP013346-PA
2R	VEuPathDB	CDS	43103759	43103921	.	-	1	ID=AGAP013346-PA-CDS2;Parent=AGAP013346-RA;protein_source_id=AGAP013346-PA
2R	VEuPathDB	CDS	43103982	43104355	.	-	0	ID=AGAP013346-PA-CDS1;Parent=AGAP013346-RA;protein_source_id=AGAP013346-PA
2R	VEuPathDB	three_prime_UTR	43102771	43102950	.	-	.	ID=utr_AGAP013346-RA_1;Parent=AGAP013346-RA
2R	VEuPathDB	five_prime_UTR	43104356	43104473	.	-	.	ID=utr_AGAP013346-RA_2;Parent=AGAP013346-RA
2R	VEuPathDB	protein_coding_gene	37711609	37717416	.	-	.	ID=AGAP003437;description=unspecified product
2R	VEuPathDB	mRNA	37711609	37717416	.	-	.	ID=AGAP003437-RA;Parent=AGAP003437;Ontology_term=GO_0032266,GO_0031901%3BGO_0030904,GO_0032456%3BGO_0034499%3BGO_0033157;description=unspecified product
2R	VEuPathDB	exon	37711609	37714009	.	-	.	ID=exon_AGAP003437-RA-E3;Parent=AGAP003437-RA
2R	VEuPathDB	exon	37714342	37714437	.	-	.	ID=exon_AGAP003437-RA-E2;Parent=AGAP003437-RA
2R	VEuPathDB	exon	37716058	37717416	.	-	.	ID=exon_AGAP003437-RA-E1;Parent=AGAP003437-RA
2R	VEuPathDB	CDS	37713779	37714009	.	-	0	ID=AGAP003437-PA-CDS3;Parent=AGAP003437-RA;protein_source_id=AGAP003437-PA
2R	VEuPathDB	CDS	37714342	37714437	.	-	0	ID=AGAP003437-PA-CDS2;Parent=AGAP003437-RA;protein_source_id=AGAP003437-PA
2R	VEuPathDB	CDS	37716058	37716234	.	-	0	ID=AGAP003437-PA-CDS1;Parent=AGAP003437-RA;protein_source_id=AGAP003437-PA
2R	VEuPathDB	three_prime_UTR	37711609	37713778	.	-	.	ID=utr_AGAP003437-RA_1;Parent=AGAP003437-RA
2R	VEuPathDB	five_prime_UTR	37716235	37717416	.	-	.	ID=utr_AGAP003437-RA_2;Parent=AGAP003437-RA
2R	VEuPathDB	protein_coding_gene	37720314	37721202	.	-	.	ID=AGAP029917;description=unspecified product
2R	VEuPathDB	mRNA	37720314	37721202	.	-	.	ID=AGAP029917-RA;Parent=AGAP029917;description=unspecified product
2R	VEuPathDB	exon	37720314	37720619	.	-	.	ID=exon_AGAP029917-RA-E3;Parent=AGAP029917-RA
2R	VEuPathDB	exon	37720726	37720894	.	-	.	ID=exon_AGAP029917-RA-E2;Parent=AGAP029917-RA
2R	VEuPathDB	exon	37720985	37721202	.	-	.	ID=exon_AGAP029917-RA-E1;Parent=AGAP029917-RA
2R	VEuPathDB	CDS	37720450	37720619	.	-	2	ID=AGAP029917-PA-CDS3;Parent=AGAP029917-RA;protein_source_id=AGAP029917-PA
2R	VEuPathDB	CDS	37720726	37720894	.	-	0	ID=AGAP029917-PA-CDS2;Parent=AGAP029917-RA;protein_source_id=AGAP029917-PA
2R	VEuPathDB	CDS	37720985	37721080	.	-	0	ID=AGAP029917-PA-CDS1;Parent=AGAP029917-RA;protein_source_id=AGAP029917-PA
2R	VEuPathDB	three_prime_UTR	37720314	37720449	.	-	.	ID=utr_AGAP029917-RA_1;Parent=AGAP029917-RA
2R	VEuPathDB	five_prime_UTR	37721081	37721202	.	-	.	ID=utr_AGAP029917-RA_2;Parent=AGAP029917-RA
2R	VEuPathDB	protein_coding_gene	22178942	22183209	.	-	.	ID=AGAP002516;description=unspecified product
2R	VEuPathDB	mRNA	22178942	22183209	.	-	.	ID=AGAP002516-RA;Parent=AGAP002516;description=unspecified product
2R	VEuPathDB	exon	22178942	22179303	.	-	.	ID=exon_AGAP002516-RA-E3;Parent=AGAP002516-RA
2R	VEuPathDB	exon	22179380	22182656	.	-	.	ID=exon_AGAP002516-RA-E2;Parent=AGAP002516-RA
2R	VEuPathDB	exon	22182750	22183209	.	-	.	ID=exon_AGAP002516-RA-E1;Parent=AGAP002516-RA
2R	VEuPathDB	CDS	22179222	22179303	.	-	1	ID=AGAP002516-PA-CDS3;Parent=AGAP002516-RA;protein_source_id=AGAP002516-PA
2R	VEuPathDB	CDS	22179380	22182656	.	-	2	ID=AGAP002516-PA-CDS2;Parent=AGAP002516-RA;protein_source_id=AGAP002516-PA
2R	VEuPathDB	CDS	22182750	22182846	.	-	0	ID=AGAP002516-PA-CDS1;Parent=AGAP002516-RA;protein_source_id=AGAP002516-PA
2R	VEuPathDB	three_prime_UTR	22178942	22179221	.	-	.	ID=utr_AGAP002516-RA_1;Parent=AGAP002516-RA
2R	VEuPathDB	five_prime_UTR	22182847	22183209	.	-	.	ID=utr_AGAP002516-RA_2;Parent=AGAP002516-RA
3R	VEuPathDB	protein_coding_gene	48059501	48061025	.	-	.	ID=AGAP010032;description=unspecified product
3R	VEuPathDB	mRNA	48059501	48061025	.	-	.	ID=AGAP010032-RA;Parent=AGAP010032;description=unspecified product
3R	VEuPathDB	exon	48059501	48060263	.	-	.	ID=exon_AGAP010032-RA-E2;Parent=AGAP010032-RA
3R	VEuPathDB	exon	48060394	48061025	.	-	.	ID=exon_AGAP010032-RA-E1;Parent=AGAP010032-RA
3R	VEuPathDB	CDS	48059601	48060263	.	-	0	ID=AGAP010032-PA-CDS2;Parent=AGAP010032-RA;protein_source_id=AGAP010032-PA
3R	VEuPathDB	CDS	48060394	48060918	.	-	0	ID=AGAP010032-PA-CDS1;Parent=AGAP010032-RA;protein_source_id=AGAP010032-PA
3R	VEuPathDB	three_prime_UTR	48059501	48059600	.	-	.	ID=utr_AGAP010032-RA_1;Parent=AGAP010032-RA
3R	VEuPathDB	five_prime_UTR	48060919	48061025	.	-	.	ID=utr_AGAP010032-RA_2;Parent=AGAP010032-RA
2R	VEuPathDB	protein_coding_gene	17787347	17788652	.	-	.	ID=AGAP002227;description=pyridoxamine 5'-phosphate oxidase
2R	VEuPathDB	mRNA	17787347	17788652	.	-	.	ID=AGAP002227-RA;Parent=AGAP002227;Note=1.4.3.5 (Pyridoxal 5'-phosphate synthase);Ontology_term=GO_0004733,GO_0042823;description=pyridoxamine 5'-phosphate oxidase
2R	VEuPathDB	exon	17787347	17788196	.	-	.	ID=exon_AGAP002227-RA-E3;Parent=AGAP002227-RA
2R	VEuPathDB	exon	17788314	17788470	.	-	.	ID=exon_AGAP002227-RA-E2;Parent=AGAP002227-RA
2R	VEuPathDB	exon	17788548	17788652	.	-	.	ID=exon_AGAP002227-RA-E1;Parent=AGAP002227-RA
2R	VEuPathDB	CDS	17787674	17788196	.	-	1	ID=AGAP002227-PA-CDS3;Parent=AGAP002227-RA;protein_source_id=AGAP002227-PA
2R	VEuPathDB	CDS	17788314	17788470	.	-	2	ID=AGAP002227-PA-CDS2;Parent=AGAP002227-RA;protein_source_id=AGAP002227-PA
2R	VEuPathDB	CDS	17788548	17788593	.	-	0	ID=AGAP002227-PA-CDS1;Parent=AGAP002227-RA;protein_source_id=AGAP002227-PA
2R	VEuPathDB	three_prime_UTR	17787347	17787673	.	-	.	ID=utr_AGAP002227-RA_1;Parent=AGAP002227-RA
2R	VEuPathDB	five_prime_UTR	17788594	17788652	.	-	.	ID=utr_AGAP002227-RA_2;Parent=AGAP002227-RA
UNKN	VEuPathDB	ncRNA_gene	36512688	36513314	.	-	.	ID=AGAP028873;description=Eukaryotic small subunit ribosomal RNA [Source:RFAM%3BAcc:RF01960]
UNKN	VEuPathDB	rRNA	36512688	36513314	.	-	.	ID=AGAP028873-RA;Parent=AGAP028873;description=Eukaryotic small subunit ribosomal RNA [Source:RFAM%3BAcc:RF01960]
UNKN	VEuPathDB	exon	36512688	36513314	.	-	.	ID=exon_AGAP028873-RA-E1;Parent=AGAP028873-RA
2R	VEuPathDB	protein_coding_gene	58696833	58697321	.	+	.	ID=AGAP029800;description=unspecified product
2R	VEuPathDB	mRNA	58696833	58697321	.	+	.	ID=AGAP029800-RA;Parent=AGAP029800;description=unspecified product
2R	VEuPathDB	exon	58696833	58697026	.	+	.	ID=exon_AGAP029800-RA-E1;Parent=AGAP029800-RA
2R	VEuPathDB	exon	58697113	58697321	.	+	.	ID=exon_AGAP029800-RA-E2;Parent=AGAP029800-RA
2R	VEuPathDB	CDS	58697002	58697026	.	+	0	ID=AGAP029800-PA-CDS1;Parent=AGAP029800-RA;protein_source_id=AGAP029800-PA
2R	VEuPathDB	CDS	58697113	58697321	.	+	2	ID=AGAP029800-PA-CDS2;Parent=AGAP029800-RA;protein_source_id=AGAP029800-PA
2R	VEuPathDB	five_prime_UTR	58696833	58697001	.	+	.	ID=utr_AGAP029800-RA_1;Parent=AGAP029800-RA
3R	VEuPathDB	protein_coding_gene	4185336	4186114	.	-	.	ID=AGAP029219;description=unspecified product
3R	VEuPathDB	mRNA	4185336	4186114	.	-	.	ID=AGAP029219-RA;Parent=AGAP029219;description=unspecified product
3R	VEuPathDB	exon	4185336	4185542	.	-	.	ID=exon_AGAP029219-RA-E3;Parent=AGAP029219-RA
3R	VEuPathDB	exon	4185661	4185819	.	-	.	ID=exon_AGAP029219-RA-E2;Parent=AGAP029219-RA
3R	VEuPathDB	exon	4185910	4186114	.	-	.	ID=exon_AGAP029219-RA-E1;Parent=AGAP029219-RA
3R	VEuPathDB	CDS	4185362	4185542	.	-	1	ID=AGAP029219-PA-CDS3;Parent=AGAP029219-RA;protein_source_id=AGAP029219-PA
3R	VEuPathDB	CDS	4185661	4185819	.	-	1	ID=AGAP029219-PA-CDS2;Parent=AGAP029219-RA;protein_source_id=AGAP029219-PA
3R	VEuPathDB	CDS	4185910	4186004	.	-	0	ID=AGAP029219-PA-CDS1;Parent=AGAP029219-RA;protein_source_id=AGAP029219-PA
3R	VEuPathDB	three_prime_UTR	4185336	4185361	.	-	.	ID=utr_AGAP029219-RA_1;Parent=AGAP029219-RA
3R	VEuPathDB	five_prime_UTR	4186005	4186114	.	-	.	ID=utr_AGAP029219-RA_2;Parent=AGAP029219-RA
2R	VEuPathDB	protein_coding_gene	2095727	2097478	.	+	.	ID=AGAP001264;description=Plasma glutamate carboxypeptidase
2R	VEuPathDB	mRNA	2095727	2097478	.	+	.	ID=AGAP001264-RA;Parent=AGAP001264;Ontology_term=GO_0070573,GO_0005615,GO_0043171%3BGO_0006508;description=Plasma glutamate carboxypeptidase
2R	VEuPathDB	exon	2095727	2096992	.	+	.	ID=exon_AGAP001264-RA-E1;Parent=AGAP001264-RA
2R	VEuPathDB	exon	2097063	2097188	.	+	.	ID=exon_AGAP001264-RA-E2;Parent=AGAP001264-RA
2R	VEuPathDB	exon	2097263	2097478	.	+	.	ID=exon_AGAP001264-RA-E3;Parent=AGAP001264-RA
2R	VEuPathDB	CDS	2095791	2096992	.	+	0	ID=AGAP001264-PA-CDS1;Parent=AGAP001264-RA;protein_source_id=AGAP001264-PA
2R	VEuPathDB	CDS	2097063	2097188	.	+	1	ID=AGAP001264-PA-CDS2;Parent=AGAP001264-RA;protein_source_id=AGAP001264-PA
2R	VEuPathDB	CDS	2097263	2097398	.	+	1	ID=AGAP001264-PA-CDS3;Parent=AGAP001264-RA;protein_source_id=AGAP001264-PA
2R	VEuPathDB	five_prime_UTR	2095727	2095790	.	+	.	ID=utr_AGAP001264-RA_1;Parent=AGAP001264-RA
2R	VEuPathDB	three_prime_UTR	2097399	2097478	.	+	.	ID=utr_AGAP001264-RA_2;Parent=AGAP001264-RA
2R	VEuPathDB	protein_coding_gene	34480553	34482380	.	-	.	ID=AGAP013184;description=CLIP-domain serine protease
2R	VEuPathDB	mRNA	34480553	34482380	.	-	.	ID=AGAP013184-RA;Parent=AGAP013184;description=CLIP-domain serine protease
2R	VEuPathDB	exon	34480553	34481014	.	-	.	ID=exon_AGAP013184-RA-E5;Parent=AGAP013184-RA
2R	VEuPathDB	exon	34481105	34481388	.	-	.	ID=exon_AGAP013184-RA-E4;Parent=AGAP013184-RA
2R	VEuPathDB	exon	34481459	34481555	.	-	.	ID=exon_AGAP013184-RA-E3;Parent=AGAP013184-RA
2R	VEuPathDB	exon	34481631	34482014	.	-	.	ID=exon_AGAP013184-RA-E2;Parent=AGAP013184-RA
2R	VEuPathDB	exon	34482083	34482380	.	-	.	ID=exon_AGAP013184-RA-E1;Parent=AGAP013184-RA
2R	VEuPathDB	CDS	34480686	34481014	.	-	2	ID=AGAP013184-PA-CDS5;Parent=AGAP013184-RA;protein_source_id=AGAP013184-PA
2R	VEuPathDB	CDS	34481105	34481388	.	-	1	ID=AGAP013184-PA-CDS4;Parent=AGAP013184-RA;protein_source_id=AGAP013184-PA
2R	VEuPathDB	CDS	34481459	34481555	.	-	2	ID=AGAP013184-PA-CDS3;Parent=AGAP013184-RA;protein_source_id=AGAP013184-PA
2R	VEuPathDB	CDS	34481631	34482014	.	-	2	ID=AGAP013184-PA-CDS2;Parent=AGAP013184-RA;protein_source_id=AGAP013184-PA
2R	VEuPathDB	CDS	34482083	34482173	.	-	0	ID=AGAP013184-PA-CDS1;Parent=AGAP013184-RA;protein_source_id=AGAP013184-PA
2R	VEuPathDB	three_prime_UTR	34480553	34480685	.	-	.	ID=utr_AGAP013184-RA_1;Parent=AGAP013184-RA
2R	VEuPathDB	five_prime_UTR	34482174	34482380	.	-	.	ID=utr_AGAP013184-RA_2;Parent=AGAP013184-RA
UNKN	VEuPathDB	ncRNA_gene	23644330	23644401	.	-	.	ID=AGAP012689;description=unspecified product
UNKN	VEuPathDB	tRNA	23644330	23644401	.	-	.	ID=AGAP012689-RA;Parent=AGAP012689;description=unspecified product
UNKN	VEuPathDB	exon	23644330	23644401	.	-	.	ID=exon_AGAP012689-RA-E1;Parent=AGAP012689-RA
3R	VEuPathDB	protein_coding_gene	53004969	53006434	.	+	.	ID=AGAP010305;description=WD repeat and SOF domain-containing protein 1
3R	VEuPathDB	mRNA	53004969	53006434	.	+	.	ID=AGAP010305-RA;Parent=AGAP010305;Ontology_term=GO_0080008%3BGO_0005730%3BGO_0032040,GO_0000462;description=WD repeat and SOF domain-containing protein 1
3R	VEuPathDB	exon	53004969	53006434	.	+	.	ID=exon_AGAP010305-RA-E1;Parent=AGAP010305-RA
3R	VEuPathDB	CDS	53005021	53006361	.	+	0	ID=AGAP010305-PA-CDS1;Parent=AGAP010305-RA;protein_source_id=AGAP010305-PA
3R	VEuPathDB	five_prime_UTR	53004969	53005020	.	+	.	ID=utr_AGAP010305-RA_1;Parent=AGAP010305-RA
3R	VEuPathDB	three_prime_UTR	53006362	53006434	.	+	.	ID=utr_AGAP010305-RA_2;Parent=AGAP010305-RA
2R	VEuPathDB	protein_coding_gene	3888123	3995260	.	-	.	ID=AGAP001372;description=unspecified product
2R	VEuPathDB	mRNA	3888123	3995260	.	-	.	ID=AGAP001372-RC;Parent=AGAP001372;description=unspecified product
2R	VEuPathDB	mRNA	3888123	3995260	.	-	.	ID=AGAP001372-RA;Parent=AGAP001372;description=unspecified product
2R	VEuPathDB	mRNA	3888123	3995260	.	-	.	ID=AGAP001372-RB;Parent=AGAP001372;description=unspecified product
2R	VEuPathDB	exon	3888123	3888668	.	-	.	ID=exon_AGAP001372-RA-E4;Parent=AGAP001372-RA,AGAP001372-RB,AGAP001372-RC
2R	VEuPathDB	exon	3889174	3889290	.	-	.	ID=exon_AGAP001372-RB-E5;Parent=AGAP001372-RB,AGAP001372-RC
2R	VEuPathDB	exon	3892415	3892705	.	-	.	ID=exon_AGAP001372-RA-E3;Parent=AGAP001372-RA,AGAP001372-RB,AGAP001372-RC
2R	VEuPathDB	exon	3894364	3894399	.	-	.	ID=exon_AGAP001372-RB-E3;Parent=AGAP001372-RB
2R	VEuPathDB	exon	3895205	3895341	.	-	.	ID=exon_AGAP001372-RA-E2;Parent=AGAP001372-RA,AGAP001372-RB,AGAP001372-RC
2R	VEuPathDB	exon	3994768	3995260	.	-	.	ID=exon_AGAP001372-RA-E1;Parent=AGAP001372-RA,AGAP001372-RB,AGAP001372-RC
2R	VEuPathDB	CDS	3888523	3888668	.	-	2	ID=AGAP001372-PC-CDS5;Parent=AGAP001372-RC;protein_source_id=AGAP001372-PC
2R	VEuPathDB	CDS	3888523	3888668	.	-	2	ID=AGAP001372-PA-CDS4;Parent=AGAP001372-RA;protein_source_id=AGAP001372-PA
2R	VEuPathDB	CDS	3888523	3888668	.	-	2	ID=AGAP001372-PB-CDS6;Parent=AGAP001372-RB;protein_source_id=AGAP001372-PB
2R	VEuPathDB	CDS	3889174	3889290	.	-	2	ID=AGAP001372-PC-CDS4;Parent=AGAP001372-RC;protein_source_id=AGAP001372-PC
2R	VEuPathDB	CDS	3889174	3889290	.	-	2	ID=AGAP001372-PB-CDS5;Parent=AGAP001372-RB;protein_source_id=AGAP001372-PB
2R	VEuPathDB	CDS	3892415	3892705	.	-	2	ID=AGAP001372-PC-CDS3;Parent=AGAP001372-RC;protein_source_id=AGAP001372-PC
2R	VEuPathDB	CDS	3892415	3892705	.	-	2	ID=AGAP001372-PA-CDS3;Parent=AGAP001372-RA;protein_source_id=AGAP001372-PA
2R	VEuPathDB	CDS	3892415	3892705	.	-	2	ID=AGAP001372-PB-CDS4;Parent=AGAP001372-RB;protein_source_id=AGAP001372-PB
2R	VEuPathDB	CDS	3894364	3894399	.	-	2	ID=AGAP001372-PB-CDS3;Parent=AGAP001372-RB;protein_source_id=AGAP001372-PB
2R	VEuPathDB	CDS	3895205	3895341	.	-	1	ID=AGAP001372-PC-CDS2;Parent=AGAP001372-RC;protein_source_id=AGAP001372-PC
2R	VEuPathDB	CDS	3895205	3895341	.	-	1	ID=AGAP001372-PA-CDS2;Parent=AGAP001372-RA;protein_source_id=AGAP001372-PA
2R	VEuPathDB	CDS	3895205	3895341	.	-	1	ID=AGAP001372-PB-CDS2;Parent=AGAP001372-RB;protein_source_id=AGAP001372-PB
2R	VEuPathDB	CDS	3994768	3994823	.	-	0	ID=AGAP001372-PC-CDS1;Parent=AGAP001372-RC;protein_source_id=AGAP001372-PC
2R	VEuPathDB	CDS	3994768	3994823	.	-	0	ID=AGAP001372-PA-CDS1;Parent=AGAP001372-RA;protein_source_id=AGAP001372-PA
2R	VEuPathDB	CDS	3994768	3994823	.	-	0	ID=AGAP001372-PB-CDS1;Parent=AGAP001372-RB;protein_source_id=AGAP001372-PB
2R	VEuPathDB	three_prime_UTR	3888123	3888522	.	-	.	ID=utr_AGAP001372-RC_1;Parent=AGAP001372-RC
2R	VEuPathDB	three_prime_UTR	3888123	3888522	.	-	.	ID=utr_AGAP001372-RA_1;Parent=AGAP001372-RA
2R	VEuPathDB	three_prime_UTR	3888123	3888522	.	-	.	ID=utr_AGAP001372-RB_1;Parent=AGAP001372-RB
2R	VEuPathDB	five_prime_UTR	3994824	3995260	.	-	.	ID=utr_AGAP001372-RC_2;Parent=AGAP001372-RC
2R	VEuPathDB	five_prime_UTR	3994824	3995260	.	-	.	ID=utr_AGAP001372-RA_2;Parent=AGAP001372-RA
2R	VEuPathDB	five_prime_UTR	3994824	3995260	.	-	.	ID=utr_AGAP001372-RB_2;Parent=AGAP001372-RB
3L	VEuPathDB	protein_coding_gene	6542393	6547161	.	+	.	ID=AGAP010585;description=DNA fragmentation factor-related protein 1
3L	VEuPathDB	mRNA	6542393	6547161	.	+	.	ID=AGAP010585-RA;Parent=AGAP010585;description=DNA fragmentation factor-related protein 1
3L	VEuPathDB	exon	6542393	6542605	.	+	.	ID=exon_AGAP010585-RA-E1;Parent=AGAP010585-RA
3L	VEuPathDB	exon	6543450	6543682	.	+	.	ID=exon_AGAP010585-RA-E2;Parent=AGAP010585-RA
3L	VEuPathDB	exon	6544453	6547161	.	+	.	ID=exon_AGAP010585-RA-E3;Parent=AGAP010585-RA
3L	VEuPathDB	CDS	6543549	6543682	.	+	0	ID=AGAP010585-PA-CDS1;Parent=AGAP010585-RA;protein_source_id=AGAP010585-PA
3L	VEuPathDB	CDS	6544453	6544882	.	+	1	ID=AGAP010585-PA-CDS2;Parent=AGAP010585-RA;protein_source_id=AGAP010585-PA
3L	VEuPathDB	five_prime_UTR	6542393	6542605	.	+	.	ID=utr_AGAP010585-RA_1;Parent=AGAP010585-RA
3L	VEuPathDB	five_prime_UTR	6543450	6543548	.	+	.	ID=utr_AGAP010585-RA_2;Parent=AGAP010585-RA
3L	VEuPathDB	three_prime_UTR	6544883	6547161	.	+	.	ID=utr_AGAP010585-RA_3;Parent=AGAP010585-RA
X	VEuPathDB	protein_coding_gene	5044431	5098284	.	-	.	ID=AGAP000281;description=unspecified product
X	VEuPathDB	mRNA	5044431	5098284	.	-	.	ID=AGAP000281-RA;Parent=AGAP000281;description=unspecified product
X	VEuPathDB	exon	5044431	5046402	.	-	.	ID=exon_AGAP000281-RA-E11;Parent=AGAP000281-RA
X	VEuPathDB	exon	5046497	5047098	.	-	.	ID=exon_AGAP000281-RA-E10;Parent=AGAP000281-RA
X	VEuPathDB	exon	5054507	5054842	.	-	.	ID=exon_AGAP000281-RA-E9;Parent=AGAP000281-RA
X	VEuPathDB	exon	5061332	5061742	.	-	.	ID=exon_AGAP000281-RA-E8;Parent=AGAP000281-RA
X	VEuPathDB	exon	5062116	5062196	.	-	.	ID=exon_AGAP000281-RA-E7;Parent=AGAP000281-RA
X	VEuPathDB	exon	5067137	5067272	.	-	.	ID=exon_AGAP000281-RA-E6;Parent=AGAP000281-RA
X	VEuPathDB	exon	5067816	5067994	.	-	.	ID=exon_AGAP000281-RA-E5;Parent=AGAP000281-RA
X	VEuPathDB	exon	5068364	5068643	.	-	.	ID=exon_AGAP000281-RA-E4;Parent=AGAP000281-RA
X	VEuPathDB	exon	5072793	5073052	.	-	.	ID=exon_AGAP000281-RA-E3;Parent=AGAP000281-RA
X	VEuPathDB	exon	5094449	5095082	.	-	.	ID=exon_AGAP000281-RA-E2;Parent=AGAP000281-RA
X	VEuPathDB	exon	5098214	5098284	.	-	.	ID=exon_AGAP000281-RA-E1;Parent=AGAP000281-RA
X	VEuPathDB	CDS	5046312	5046402	.	-	1	ID=AGAP000281-PA-CDS10;Parent=AGAP000281-RA;protein_source_id=AGAP000281-PA
X	VEuPathDB	CDS	5046497	5047098	.	-	0	ID=AGAP000281-PA-CDS9;Parent=AGAP000281-RA;protein_source_id=AGAP000281-PA
X	VEuPathDB	CDS	5054507	5054842	.	-	0	ID=AGAP000281-PA-CDS8;Parent=AGAP000281-RA;protein_source_id=AGAP000281-PA
X	VEuPathDB	CDS	5061332	5061742	.	-	0	ID=AGAP000281-PA-CDS7;Parent=AGAP000281-RA;protein_source_id=AGAP000281-PA
X	VEuPathDB	CDS	5062116	5062196	.	-	0	ID=AGAP000281-PA-CDS6;Parent=AGAP000281-RA;protein_source_id=AGAP000281-PA
X	VEuPathDB	CDS	5067137	5067272	.	-	1	ID=AGAP000281-PA-CDS5;Parent=AGAP000281-RA;protein_source_id=AGAP000281-PA
X	VEuPathDB	CDS	5067816	5067994	.	-	0	ID=AGAP000281-PA-CDS4;Parent=AGAP000281-RA;protein_source_id=AGAP000281-PA
X	VEuPathDB	CDS	5068364	5068643	.	-	1	ID=AGAP000281-PA-CDS3;Parent=AGAP000281-RA;protein_source_id=AGAP000281-PA
X	VEuPathDB	CDS	5072793	5073052	.	-	0	ID=AGAP000281-PA-CDS2;Parent=AGAP000281-RA;protein_source_id=AGAP000281-PA
X	VEuPathDB	CDS	5094449	5094532	.	-	0	ID=AGAP000281-PA-CDS1;Parent=AGAP000281-RA;protein_source_id=AGAP000281-PA
X	VEuPathDB	three_prime_UTR	5044431	5046311	.	-	.	ID=utr_AGAP000281-RA_1;Parent=AGAP000281-RA
X	VEuPathDB	five_prime_UTR	5094533	5095082	.	-	.	ID=utr_AGAP000281-RA_2;Parent=AGAP000281-RA
X	VEuPathDB	five_prime_UTR	5098214	5098284	.	-	.	ID=utr_AGAP000281-RA_3;Parent=AGAP000281-RA
3R	VEuPathDB	protein_coding_gene	8749123	8752556	.	-	.	ID=AGAP008303;description=splicing factor%2C arginine/serine-rich 7
3R	VEuPathDB	mRNA	8749123	8752556	.	-	.	ID=AGAP008303-RA;Parent=AGAP008303;Ontology_term=GO_0003723,GO_0016607%3BGO_0005634,GO_0045292%3BGO_0000381;description=splicing factor%2C arginine/serine-rich 7
3R	VEuPathDB	exon	8749123	8749640	.	-	.	ID=exon_AGAP008303-RA-E3;Parent=AGAP008303-RA
3R	VEuPathDB	exon	8751629	8752154	.	-	.	ID=exon_AGAP008303-RA-E2;Parent=AGAP008303-RA
3R	VEuPathDB	exon	8752277	8752556	.	-	.	ID=exon_AGAP008303-RA-E1;Parent=AGAP008303-RA
3R	VEuPathDB	CDS	8749352	8749640	.	-	1	ID=AGAP008303-PA-CDS2;Parent=AGAP008303-RA;protein_source_id=AGAP008303-PA
3R	VEuPathDB	CDS	8751629	8752026	.	-	0	ID=AGAP008303-PA-CDS1;Parent=AGAP008303-RA;protein_source_id=AGAP008303-PA
3R	VEuPathDB	three_prime_UTR	8749123	8749351	.	-	.	ID=utr_AGAP008303-RA_1;Parent=AGAP008303-RA
3R	VEuPathDB	five_prime_UTR	8752027	8752154	.	-	.	ID=utr_AGAP008303-RA_2;Parent=AGAP008303-RA
3R	VEuPathDB	five_prime_UTR	8752277	8752556	.	-	.	ID=utr_AGAP008303-RA_3;Parent=AGAP008303-RA
2L	VEuPathDB	protein_coding_gene	18740275	18742387	.	-	.	ID=AGAP005683;description=unspecified product
2L	VEuPathDB	mRNA	18740275	18742387	.	-	.	ID=AGAP005683-RA;Parent=AGAP005683;description=unspecified product
2L	VEuPathDB	exon	18740275	18741655	.	-	.	ID=exon_AGAP005683-RA-E2;Parent=AGAP005683-RA
2L	VEuPathDB	exon	18742045	18742387	.	-	.	ID=exon_AGAP005683-RA-E1;Parent=AGAP005683-RA
2L	VEuPathDB	CDS	18740491	18741655	.	-	1	ID=AGAP005683-PA-CDS2;Parent=AGAP005683-RA;protein_source_id=AGAP005683-PA
2L	VEuPathDB	CDS	18742045	18742223	.	-	0	ID=AGAP005683-PA-CDS1;Parent=AGAP005683-RA;protein_source_id=AGAP005683-PA
2L	VEuPathDB	three_prime_UTR	18740275	18740490	.	-	.	ID=utr_AGAP005683-RA_1;Parent=AGAP005683-RA
2L	VEuPathDB	five_prime_UTR	18742224	18742387	.	-	.	ID=utr_AGAP005683-RA_2;Parent=AGAP005683-RA
2R	VEuPathDB	protein_coding_gene	1757771	1764254	.	-	.	ID=AGAP001235;description=phosphatidylserine decarboxylase
2R	VEuPathDB	mRNA	1757771	1764254	.	-	.	ID=AGAP001235-RA;Parent=AGAP001235;Note=4.1.1.65 (Phosphatidylserine decarboxylase);Ontology_term=GO_0004609,GO_0005739,GO_0006646;description=phosphatidylserine decarboxylase
2R	VEuPathDB	mRNA	1757771	1761308	.	-	.	ID=AGAP001235-RB;Parent=AGAP001235;Note=4.1.1.65 (Phosphatidylserine decarboxylase);Ontology_term=GO_0004609,GO_0005739,GO_0006646;description=phosphatidylserine decarboxylase
2R	VEuPathDB	exon	1757771	1758337	.	-	.	ID=exon_AGAP001235-RA-E7;Parent=AGAP001235-RA,AGAP001235-RB
2R	VEuPathDB	exon	1758404	1758614	.	-	.	ID=exon_AGAP001235-RA-E6;Parent=AGAP001235-RA,AGAP001235-RB
2R	VEuPathDB	exon	1759008	1759335	.	-	.	ID=exon_AGAP001235-RA-E5;Parent=AGAP001235-RA,AGAP001235-RB
2R	VEuPathDB	exon	1759418	1759559	.	-	.	ID=exon_AGAP001235-RA-E4;Parent=AGAP001235-RA,AGAP001235-RB
2R	VEuPathDB	exon	1760133	1760290	.	-	.	ID=exon_AGAP001235-RA-E3;Parent=AGAP001235-RA,AGAP001235-RB
2R	VEuPathDB	exon	1760363	1760813	.	-	.	ID=exon_AGAP001235-RA-E2;Parent=AGAP001235-RA
2R	VEuPathDB	exon	1760363	1760502	.	-	.	ID=exon_AGAP001235-RB-E3;Parent=AGAP001235-RB
2R	VEuPathDB	exon	1760596	1760813	.	-	.	ID=exon_AGAP001235-RB-E2;Parent=AGAP001235-RB
2R	VEuPathDB	exon	1761040	1761308	.	-	.	ID=exon_AGAP001235-RB-E1;Parent=AGAP001235-RB
2R	VEuPathDB	exon	1763947	1764254	.	-	.	ID=exon_AGAP001235-RA-E1;Parent=AGAP001235-RA
2R	VEuPathDB	CDS	1758193	1758337	.	-	1	ID=AGAP001235-PA-CDS6;Parent=AGAP001235-RA;protein_source_id=AGAP001235-PA
2R	VEuPathDB	CDS	1758193	1758337	.	-	1	ID=AGAP001235-PB-CDS6;Parent=AGAP001235-RB;protein_source_id=AGAP001235-PB
2R	VEuPathDB	CDS	1758404	1758614	.	-	2	ID=AGAP001235-PA-CDS5;Parent=AGAP001235-RA;protein_source_id=AGAP001235-PA
2R	VEuPathDB	CDS	1758404	1758614	.	-	2	ID=AGAP001235-PB-CDS5;Parent=AGAP001235-RB;protein_source_id=AGAP001235-PB
2R	VEuPathDB	CDS	1759008	1759335	.	-	0	ID=AGAP001235-PA-CDS4;Parent=AGAP001235-RA;protein_source_id=AGAP001235-PA
2R	VEuPathDB	CDS	1759008	1759335	.	-	0	ID=AGAP001235-PB-CDS4;Parent=AGAP001235-RB;protein_source_id=AGAP001235-PB
2R	VEuPathDB	CDS	1759418	1759559	.	-	1	ID=AGAP001235-PA-CDS3;Parent=AGAP001235-RA;protein_source_id=AGAP001235-PA
2R	VEuPathDB	CDS	1759418	1759559	.	-	1	ID=AGAP001235-PB-CDS3;Parent=AGAP001235-RB;protein_source_id=AGAP001235-PB
2R	VEuPathDB	CDS	1760133	1760290	.	-	0	ID=AGAP001235-PA-CDS2;Parent=AGAP001235-RA;protein_source_id=AGAP001235-PA
2R	VEuPathDB	CDS	1760133	1760290	.	-	0	ID=AGAP001235-PB-CDS2;Parent=AGAP001235-RB;protein_source_id=AGAP001235-PB
2R	VEuPathDB	CDS	1760363	1760443	.	-	0	ID=AGAP001235-PA-CDS1;Parent=AGAP001235-RA;protein_source_id=AGAP001235-PA
2R	VEuPathDB	CDS	1760363	1760443	.	-	0	ID=AGAP001235-PB-CDS1;Parent=AGAP001235-RB;protein_source_id=AGAP001235-PB
2R	VEuPathDB	three_prime_UTR	1757771	1758192	.	-	.	ID=utr_AGAP001235-RA_1;Parent=AGAP001235-RA
2R	VEuPathDB	three_prime_UTR	1757771	1758192	.	-	.	ID=utr_AGAP001235-RB_1;Parent=AGAP001235-RB
2R	VEuPathDB	five_prime_UTR	1760444	1760813	.	-	.	ID=utr_AGAP001235-RA_2;Parent=AGAP001235-RA
2R	VEuPathDB	five_prime_UTR	1760444	1760502	.	-	.	ID=utr_AGAP001235-RB_2;Parent=AGAP001235-RB
2R	VEuPathDB	five_prime_UTR	1760596	1760813	.	-	.	ID=utr_AGAP001235-RB_3;Parent=AGAP001235-RB
2R	VEuPathDB	five_prime_UTR	1761040	1761308	.	-	.	ID=utr_AGAP001235-RB_4;Parent=AGAP001235-RB
2R	VEuPathDB	five_prime_UTR	1763947	1764254	.	-	.	ID=utr_AGAP001235-RA_3;Parent=AGAP001235-RA
3L	VEuPathDB	protein_coding_gene	23900394	23901843	.	-	.	ID=AGAP029454;description=unspecified product
3L	VEuPathDB	mRNA	23900394	23901843	.	-	.	ID=AGAP029454-RA;Parent=AGAP029454;description=unspecified product
3L	VEuPathDB	exon	23900394	23900609	.	-	.	ID=exon_AGAP029454-RA-E3;Parent=AGAP029454-RA
3L	VEuPathDB	exon	23900695	23901483	.	-	.	ID=exon_AGAP029454-RA-E2;Parent=AGAP029454-RA
3L	VEuPathDB	exon	23901576	23901843	.	-	.	ID=exon_AGAP029454-RA-E1;Parent=AGAP029454-RA
3L	VEuPathDB	CDS	23900487	23900609	.	-	0	ID=AGAP029454-PA-CDS3;Parent=AGAP029454-RA;protein_source_id=AGAP029454-PA
3L	VEuPathDB	CDS	23900695	23901483	.	-	0	ID=AGAP029454-PA-CDS2;Parent=AGAP029454-RA;protein_source_id=AGAP029454-PA
3L	VEuPathDB	CDS	23901576	23901713	.	-	0	ID=AGAP029454-PA-CDS1;Parent=AGAP029454-RA;protein_source_id=AGAP029454-PA
3L	VEuPathDB	three_prime_UTR	23900394	23900486	.	-	.	ID=utr_AGAP029454-RA_1;Parent=AGAP029454-RA
3L	VEuPathDB	five_prime_UTR	23901714	23901843	.	-	.	ID=utr_AGAP029454-RA_2;Parent=AGAP029454-RA
3L	VEuPathDB	protein_coding_gene	8718221	8720681	.	-	.	ID=AGAP010699;description=SWI/SNF-related matrix-associated actin-dependent regulator of chromatin
3L	VEuPathDB	mRNA	8718221	8720681	.	-	.	ID=AGAP010699-RA;Parent=AGAP010699;Ontology_term=GO_0003677%3BGO_0008094%3BGO_0070615%3BGO_0008134,GO_0005634,GO_0043044%3BGO_0016584%3BGO_0045944;description=SWI/SNF-related matrix-associated actin-dependent regulator of chromatin
3L	VEuPathDB	exon	8718221	8720002	.	-	.	ID=exon_AGAP010699-RA-E3;Parent=AGAP010699-RA
3L	VEuPathDB	exon	8720094	8720530	.	-	.	ID=exon_AGAP010699-RA-E2;Parent=AGAP010699-RA
3L	VEuPathDB	exon	8720607	8720681	.	-	.	ID=exon_AGAP010699-RA-E1;Parent=AGAP010699-RA
3L	VEuPathDB	CDS	8718442	8720002	.	-	1	ID=AGAP010699-PA-CDS3;Parent=AGAP010699-RA;protein_source_id=AGAP010699-PA
3L	VEuPathDB	CDS	8720094	8720530	.	-	0	ID=AGAP010699-PA-CDS2;Parent=AGAP010699-RA;protein_source_id=AGAP010699-PA
3L	VEuPathDB	CDS	8720607	8720609	.	-	0	ID=AGAP010699-PA-CDS1;Parent=AGAP010699-RA;protein_source_id=AGAP010699-PA
3L	VEuPathDB	three_prime_UTR	8718221	8718441	.	-	.	ID=utr_AGAP010699-RA_1;Parent=AGAP010699-RA
3L	VEuPathDB	five_prime_UTR	8720610	8720681	.	-	.	ID=utr_AGAP010699-RA_2;Parent=AGAP010699-RA
X	VEuPathDB	protein_coding_gene	7602869	7603502	.	-	.	ID=AGAP013129;description=unspecified product
X	VEuPathDB	mRNA	7602869	7603502	.	-	.	ID=AGAP013129-RA;Parent=AGAP013129;description=unspecified product
X	VEuPathDB	exon	7602869	7603147	.	-	.	ID=exon_AGAP013129-RA-E2;Parent=AGAP013129-RA
X	VEuPathDB	exon	7603225	7603502	.	-	.	ID=exon_AGAP013129-RA-E1;Parent=AGAP013129-RA
X	VEuPathDB	CDS	7602978	7603109	.	-	0	ID=AGAP013129-PA-CDS1;Parent=AGAP013129-RA;protein_source_id=AGAP013129-PA
X	VEuPathDB	three_prime_UTR	7602869	7602977	.	-	.	ID=utr_AGAP013129-RA_1;Parent=AGAP013129-RA
X	VEuPathDB	five_prime_UTR	7603110	7603147	.	-	.	ID=utr_AGAP013129-RA_2;Parent=AGAP013129-RA
X	VEuPathDB	five_prime_UTR	7603225	7603502	.	-	.	ID=utr_AGAP013129-RA_3;Parent=AGAP013129-RA
3R	VEuPathDB	protein_coding_gene	36718476	36720483	.	+	.	ID=AGAP009590;description=amiloride-sensitive sodium channel%2C other
3R	VEuPathDB	mRNA	36718476	36720483	.	+	.	ID=AGAP009590-RA;Parent=AGAP009590;description=amiloride-sensitive sodium channel%2C other
3R	VEuPathDB	exon	36718476	36718890	.	+	.	ID=exon_AGAP009590-RA-E1;Parent=AGAP009590-RA
3R	VEuPathDB	exon	36718958	36720009	.	+	.	ID=exon_AGAP009590-RA-E2;Parent=AGAP009590-RA
3R	VEuPathDB	exon	36720069	36720175	.	+	.	ID=exon_AGAP009590-RA-E3;Parent=AGAP009590-RA
3R	VEuPathDB	exon	36720252	36720483	.	+	.	ID=exon_AGAP009590-RA-E4;Parent=AGAP009590-RA
3R	VEuPathDB	CDS	36718597	36718890	.	+	0	ID=AGAP009590-PA-CDS1;Parent=AGAP009590-RA;protein_source_id=AGAP009590-PA
3R	VEuPathDB	CDS	36718958	36720009	.	+	0	ID=AGAP009590-PA-CDS2;Parent=AGAP009590-RA;protein_source_id=AGAP009590-PA
3R	VEuPathDB	CDS	36720069	36720175	.	+	1	ID=AGAP009590-PA-CDS3;Parent=AGAP009590-RA;protein_source_id=AGAP009590-PA
3R	VEuPathDB	CDS	36720252	36720400	.	+	2	ID=AGAP009590-PA-CDS4;Parent=AGAP009590-RA;protein_source_id=AGAP009590-PA
3R	VEuPathDB	five_prime_UTR	36718476	36718596	.	+	.	ID=utr_AGAP009590-RA_1;Parent=AGAP009590-RA
3R	VEuPathDB	three_prime_UTR	36720401	36720483	.	+	.	ID=utr_AGAP009590-RA_2;Parent=AGAP009590-RA
2L	VEuPathDB	protein_coding_gene	8371013	8372559	.	+	.	ID=AGAP005022;description=unspecified product
2L	VEuPathDB	mRNA	8371013	8372559	.	+	.	ID=AGAP005022-RA;Parent=AGAP005022;description=unspecified product
2L	VEuPathDB	exon	8371013	8371178	.	+	.	ID=exon_AGAP005022-RA-E1;Parent=AGAP005022-RA
2L	VEuPathDB	exon	8371371	8371500	.	+	.	ID=exon_AGAP005022-RA-E2;Parent=AGAP005022-RA
2L	VEuPathDB	exon	8371580	8372559	.	+	.	ID=exon_AGAP005022-RA-E3;Parent=AGAP005022-RA
2L	VEuPathDB	CDS	8371585	8372496	.	+	0	ID=AGAP005022-PA-CDS1;Parent=AGAP005022-RA;protein_source_id=AGAP005022-PA
2L	VEuPathDB	five_prime_UTR	8371013	8371178	.	+	.	ID=utr_AGAP005022-RA_1;Parent=AGAP005022-RA
2L	VEuPathDB	five_prime_UTR	8371371	8371500	.	+	.	ID=utr_AGAP005022-RA_2;Parent=AGAP005022-RA
2L	VEuPathDB	five_prime_UTR	8371580	8371584	.	+	.	ID=utr_AGAP005022-RA_3;Parent=AGAP005022-RA
2L	VEuPathDB	three_prime_UTR	8372497	8372559	.	+	.	ID=utr_AGAP005022-RA_4;Parent=AGAP005022-RA
X	VEuPathDB	protein_coding_gene	8578925	8603356	.	-	.	ID=AGAP000488;description=homeobox protein Nkx-5
X	VEuPathDB	mRNA	8578925	8603356	.	-	.	ID=AGAP000488-RA;Parent=AGAP000488;description=homeobox protein Nkx-5
X	VEuPathDB	exon	8578925	8579888	.	-	.	ID=exon_AGAP000488-RA-E4;Parent=AGAP000488-RA
X	VEuPathDB	exon	8579995	8580376	.	-	.	ID=exon_AGAP000488-RA-E3;Parent=AGAP000488-RA
X	VEuPathDB	exon	8581962	8582077	.	-	.	ID=exon_AGAP000488-RA-E2;Parent=AGAP000488-RA
X	VEuPathDB	exon	8601549	8603356	.	-	.	ID=exon_AGAP000488-RA-E1;Parent=AGAP000488-RA
X	VEuPathDB	CDS	8579576	8579888	.	-	1	ID=AGAP000488-PA-CDS4;Parent=AGAP000488-RA;protein_source_id=AGAP000488-PA
X	VEuPathDB	CDS	8579995	8580376	.	-	2	ID=AGAP000488-PA-CDS3;Parent=AGAP000488-RA;protein_source_id=AGAP000488-PA
X	VEuPathDB	CDS	8581962	8582077	.	-	1	ID=AGAP000488-PA-CDS2;Parent=AGAP000488-RA;protein_source_id=AGAP000488-PA
X	VEuPathDB	CDS	8601549	8602534	.	-	0	ID=AGAP000488-PA-CDS1;Parent=AGAP000488-RA;protein_source_id=AGAP000488-PA
X	VEuPathDB	three_prime_UTR	8578925	8579575	.	-	.	ID=utr_AGAP000488-RA_1;Parent=AGAP000488-RA
X	VEuPathDB	five_prime_UTR	8602535	8603356	.	-	.	ID=utr_AGAP000488-RA_2;Parent=AGAP000488-RA
3R	VEuPathDB	protein_coding_gene	6638814	6681963	.	+	.	ID=AGAP008198;description=unspecified product
3R	VEuPathDB	mRNA	6638814	6681963	.	+	.	ID=AGAP008198-RA;Parent=AGAP008198;description=unspecified product
3R	VEuPathDB	exon	6638814	6639672	.	+	.	ID=exon_AGAP008198-RA-E1;Parent=AGAP008198-RA
3R	VEuPathDB	exon	6660923	6663299	.	+	.	ID=exon_AGAP008198-RA-E2;Parent=AGAP008198-RA
3R	VEuPathDB	exon	6680027	6680215	.	+	.	ID=exon_AGAP008198-RA-E3;Parent=AGAP008198-RA
3R	VEuPathDB	exon	6680308	6680568	.	+	.	ID=exon_AGAP008198-RA-E4;Parent=AGAP008198-RA
3R	VEuPathDB	exon	6680647	6681963	.	+	.	ID=exon_AGAP008198-RA-E5;Parent=AGAP008198-RA
3R	VEuPathDB	CDS	6662049	6663299	.	+	0	ID=AGAP008198-PA-CDS1;Parent=AGAP008198-RA;protein_source_id=AGAP008198-PA
3R	VEuPathDB	CDS	6680027	6680215	.	+	0	ID=AGAP008198-PA-CDS2;Parent=AGAP008198-RA;protein_source_id=AGAP008198-PA
3R	VEuPathDB	CDS	6680308	6680568	.	+	0	ID=AGAP008198-PA-CDS3;Parent=AGAP008198-RA;protein_source_id=AGAP008198-PA
3R	VEuPathDB	CDS	6680647	6681027	.	+	0	ID=AGAP008198-PA-CDS4;Parent=AGAP008198-RA;protein_source_id=AGAP008198-PA
3R	VEuPathDB	five_prime_UTR	6638814	6639672	.	+	.	ID=utr_AGAP008198-RA_1;Parent=AGAP008198-RA
3R	VEuPathDB	five_prime_UTR	6660923	6662048	.	+	.	ID=utr_AGAP008198-RA_2;Parent=AGAP008198-RA
3R	VEuPathDB	three_prime_UTR	6681028	6681963	.	+	.	ID=utr_AGAP008198-RA_3;Parent=AGAP008198-RA
2L	VEuPathDB	protein_coding_gene	46829416	46842526	.	+	.	ID=AGAP007478;description=unspecified product
2L	VEuPathDB	mRNA	46829416	46842526	.	+	.	ID=AGAP007478-RA;Parent=AGAP007478;description=unspecified product
2L	VEuPathDB	exon	46829416	46830003	.	+	.	ID=exon_AGAP007478-RA-E1;Parent=AGAP007478-RA
2L	VEuPathDB	exon	46830832	46831211	.	+	.	ID=exon_AGAP007478-RA-E2;Parent=AGAP007478-RA
2L	VEuPathDB	exon	46836467	46836987	.	+	.	ID=exon_AGAP007478-RA-E3;Parent=AGAP007478-RA
2L	VEuPathDB	exon	46837068	46839377	.	+	.	ID=exon_AGAP007478-RA-E4;Parent=AGAP007478-RA
2L	VEuPathDB	exon	46839445	46839611	.	+	.	ID=exon_AGAP007478-RA-E5;Parent=AGAP007478-RA
2L	VEuPathDB	exon	46839679	46842526	.	+	.	ID=exon_AGAP007478-RA-E6;Parent=AGAP007478-RA
2L	VEuPathDB	CDS	46831087	46831211	.	+	0	ID=AGAP007478-PA-CDS1;Parent=AGAP007478-RA;protein_source_id=AGAP007478-PA
2L	VEuPathDB	CDS	46836467	46836987	.	+	1	ID=AGAP007478-PA-CDS2;Parent=AGAP007478-RA;protein_source_id=AGAP007478-PA
2L	VEuPathDB	CDS	46837068	46839377	.	+	2	ID=AGAP007478-PA-CDS3;Parent=AGAP007478-RA;protein_source_id=AGAP007478-PA
2L	VEuPathDB	CDS	46839445	46839611	.	+	2	ID=AGAP007478-PA-CDS4;Parent=AGAP007478-RA;protein_source_id=AGAP007478-PA
2L	VEuPathDB	CDS	46839679	46839909	.	+	0	ID=AGAP007478-PA-CDS5;Parent=AGAP007478-RA;protein_source_id=AGAP007478-PA
2L	VEuPathDB	five_prime_UTR	46829416	46830003	.	+	.	ID=utr_AGAP007478-RA_1;Parent=AGAP007478-RA
2L	VEuPathDB	five_prime_UTR	46830832	46831086	.	+	.	ID=utr_AGAP007478-RA_2;Parent=AGAP007478-RA
2L	VEuPathDB	three_prime_UTR	46839910	46842526	.	+	.	ID=utr_AGAP007478-RA_3;Parent=AGAP007478-RA
X	VEuPathDB	protein_coding_gene	13162864	13170313	.	-	.	ID=AGAP000726;description=unspecified product
X	VEuPathDB	mRNA	13162864	13170313	.	-	.	ID=AGAP000726-RA;Parent=AGAP000726;Ontology_term=GO_0004860,GO_0005737,GO_0035556%3BGO_0061099;description=unspecified product
X	VEuPathDB	exon	13162864	13164449	.	-	.	ID=exon_AGAP000726-RA-E6;Parent=AGAP000726-RA
X	VEuPathDB	exon	13165504	13165569	.	-	.	ID=exon_AGAP000726-RA-E5;Parent=AGAP000726-RA
X	VEuPathDB	exon	13165713	13166002	.	-	.	ID=exon_AGAP000726-RA-E4;Parent=AGAP000726-RA
X	VEuPathDB	exon	13166113	13166241	.	-	.	ID=exon_AGAP000726-RA-E3;Parent=AGAP000726-RA
X	VEuPathDB	exon	13166331	13166393	.	-	.	ID=exon_AGAP000726-RA-E2;Parent=AGAP000726-RA
X	VEuPathDB	exon	13168638	13170313	.	-	.	ID=exon_AGAP000726-RA-E1;Parent=AGAP000726-RA
X	VEuPathDB	CDS	13163267	13164449	.	-	1	ID=AGAP000726-PA-CDS6;Parent=AGAP000726-RA;protein_source_id=AGAP000726-PA
X	VEuPathDB	CDS	13165504	13165569	.	-	1	ID=AGAP000726-PA-CDS5;Parent=AGAP000726-RA;protein_source_id=AGAP000726-PA
X	VEuPathDB	CDS	13165713	13166002	.	-	0	ID=AGAP000726-PA-CDS4;Parent=AGAP000726-RA;protein_source_id=AGAP000726-PA
X	VEuPathDB	CDS	13166113	13166241	.	-	0	ID=AGAP000726-PA-CDS3;Parent=AGAP000726-RA;protein_source_id=AGAP000726-PA
X	VEuPathDB	CDS	13166331	13166393	.	-	0	ID=AGAP000726-PA-CDS2;Parent=AGAP000726-RA;protein_source_id=AGAP000726-PA
X	VEuPathDB	CDS	13168638	13168688	.	-	0	ID=AGAP000726-PA-CDS1;Parent=AGAP000726-RA;protein_source_id=AGAP000726-PA
X	VEuPathDB	three_prime_UTR	13162864	13163266	.	-	.	ID=utr_AGAP000726-RA_1;Parent=AGAP000726-RA
X	VEuPathDB	five_prime_UTR	13168689	13170313	.	-	.	ID=utr_AGAP000726-RA_2;Parent=AGAP000726-RA
2L	VEuPathDB	protein_coding_gene	39585632	39586107	.	+	.	ID=AGAP006899;description=basic tail-containing salivary secreted peptide
2L	VEuPathDB	mRNA	39585632	39586107	.	+	.	ID=AGAP006899-RA;Parent=AGAP006899;description=basic tail-containing salivary secreted peptide
2L	VEuPathDB	exon	39585632	39585719	.	+	.	ID=exon_AGAP006899-RA-E1;Parent=AGAP006899-RA
2L	VEuPathDB	exon	39585780	39586107	.	+	.	ID=exon_AGAP006899-RA-E2;Parent=AGAP006899-RA
2L	VEuPathDB	CDS	39585663	39585719	.	+	0	ID=AGAP006899-PA-CDS1;Parent=AGAP006899-RA;protein_source_id=AGAP006899-PA
2L	VEuPathDB	CDS	39585780	39586049	.	+	0	ID=AGAP006899-PA-CDS2;Parent=AGAP006899-RA;protein_source_id=AGAP006899-PA
2L	VEuPathDB	five_prime_UTR	39585632	39585662	.	+	.	ID=utr_AGAP006899-RA_1;Parent=AGAP006899-RA
2L	VEuPathDB	three_prime_UTR	39586050	39586107	.	+	.	ID=utr_AGAP006899-RA_2;Parent=AGAP006899-RA
3L	VEuPathDB	protein_coding_gene	8979777	8982306	.	+	.	ID=AGAP010720;description=unspecified product
3L	VEuPathDB	mRNA	8979777	8982306	.	+	.	ID=AGAP010720-RA;Parent=AGAP010720;Ontology_term=GO_0003678%3BGO_0003697,GO_0005739,GO_0006264;description=unspecified product
3L	VEuPathDB	exon	8979777	8980576	.	+	.	ID=exon_AGAP010720-RA-E1;Parent=AGAP010720-RA
3L	VEuPathDB	exon	8980638	8980935	.	+	.	ID=exon_AGAP010720-RA-E2;Parent=AGAP010720-RA
3L	VEuPathDB	exon	8981012	8982306	.	+	.	ID=exon_AGAP010720-RA-E3;Parent=AGAP010720-RA
3L	VEuPathDB	CDS	8979974	8980576	.	+	0	ID=AGAP010720-PA-CDS1;Parent=AGAP010720-RA;protein_source_id=AGAP010720-PA
3L	VEuPathDB	CDS	8980638	8980935	.	+	0	ID=AGAP010720-PA-CDS2;Parent=AGAP010720-RA;protein_source_id=AGAP010720-PA
3L	VEuPathDB	CDS	8981012	8982171	.	+	2	ID=AGAP010720-PA-CDS3;Parent=AGAP010720-RA;protein_source_id=AGAP010720-PA
3L	VEuPathDB	five_prime_UTR	8979777	8979973	.	+	.	ID=utr_AGAP010720-RA_1;Parent=AGAP010720-RA
3L	VEuPathDB	three_prime_UTR	8982172	8982306	.	+	.	ID=utr_AGAP010720-RA_2;Parent=AGAP010720-RA
UNKN	VEuPathDB	ncRNA_gene	23428857	23430082	.	-	.	ID=AGAP029038;description=Eukaryotic small subunit ribosomal RNA [Source:RFAM%3BAcc:RF01960]
UNKN	VEuPathDB	rRNA	23428857	23430082	.	-	.	ID=AGAP029038-RA;Parent=AGAP029038;description=Eukaryotic small subunit ribosomal RNA [Source:RFAM%3BAcc:RF01960]
UNKN	VEuPathDB	exon	23428857	23430082	.	-	.	ID=exon_AGAP029038-RA-E1;Parent=AGAP029038-RA
X	VEuPathDB	protein_coding_gene	19726632	19737089	.	-	.	ID=AGAP001027;description=sugar transporter ERD6-like 7
X	VEuPathDB	mRNA	19726632	19737089	.	-	.	ID=AGAP001027-RB;Parent=AGAP001027;description=sugar transporter ERD6-like 7
X	VEuPathDB	mRNA	19726632	19728770	.	-	.	ID=AGAP001027-RA;Parent=AGAP001027;Ontology_term=GO_0005351,GO_0005887,GO_0046323;description=sugar transporter ERD6-like 7
X	VEuPathDB	mRNA	19726632	19731443	.	-	.	ID=AGAP001027-RC;Parent=AGAP001027;description=sugar transporter ERD6-like 7
X	VEuPathDB	exon	19726632	19727788	.	-	.	ID=exon_AGAP001027-RC-E3;Parent=AGAP001027-RC,AGAP001027-RB,AGAP001027-RA
X	VEuPathDB	exon	19727865	19728482	.	-	.	ID=exon_AGAP001027-RB-E2;Parent=AGAP001027-RB
X	VEuPathDB	exon	19727865	19728482	.	-	.	ID=exon_AGAP001027-RC-E2;Parent=AGAP001027-RC,AGAP001027-RA
X	VEuPathDB	exon	19728578	19728770	.	-	.	ID=exon_AGAP001027-RA-E1;Parent=AGAP001027-RA
X	VEuPathDB	exon	19731203	19731443	.	-	.	ID=exon_AGAP001027-RC-E1;Parent=AGAP001027-RC
X	VEuPathDB	exon	19736860	19737089	.	-	.	ID=exon_AGAP001027-RB-E1;Parent=AGAP001027-RB
X	VEuPathDB	CDS	19726928	19727788	.	-	0	ID=AGAP001027-PB-CDS2;Parent=AGAP001027-RB;protein_source_id=AGAP001027-PB
X	VEuPathDB	CDS	19726928	19727788	.	-	0	ID=AGAP001027-PA-CDS3;Parent=AGAP001027-RA;protein_source_id=AGAP001027-PA
X	VEuPathDB	CDS	19726928	19727788	.	-	0	ID=AGAP001027-PC-CDS3;Parent=AGAP001027-RC;protein_source_id=AGAP001027-PC
X	VEuPathDB	CDS	19727865	19728470	.	-	0	ID=AGAP001027-PB-CDS1;Parent=AGAP001027-RB;protein_source_id=AGAP001027-PB
X	VEuPathDB	CDS	19727865	19728482	.	-	0	ID=AGAP001027-PA-CDS2;Parent=AGAP001027-RA;protein_source_id=AGAP001027-PA
X	VEuPathDB	CDS	19727865	19728482	.	-	0	ID=AGAP001027-PC-CDS2;Parent=AGAP001027-RC;protein_source_id=AGAP001027-PC
X	VEuPathDB	CDS	19728578	19728658	.	-	0	ID=AGAP001027-PA-CDS1;Parent=AGAP001027-RA;protein_source_id=AGAP001027-PA
X	VEuPathDB	CDS	19731203	19731226	.	-	0	ID=AGAP001027-PC-CDS1;Parent=AGAP001027-RC;protein_source_id=AGAP001027-PC
X	VEuPathDB	three_prime_UTR	19726632	19726927	.	-	.	ID=utr_AGAP001027-RB_1;Parent=AGAP001027-RB
X	VEuPathDB	three_prime_UTR	19726632	19726927	.	-	.	ID=utr_AGAP001027-RA_1;Parent=AGAP001027-RA
X	VEuPathDB	three_prime_UTR	19726632	19726927	.	-	.	ID=utr_AGAP001027-RC_1;Parent=AGAP001027-RC
X	VEuPathDB	five_prime_UTR	19728471	19728482	.	-	.	ID=utr_AGAP001027-RB_2;Parent=AGAP001027-RB
X	VEuPathDB	five_prime_UTR	19728659	19728770	.	-	.	ID=utr_AGAP001027-RA_2;Parent=AGAP001027-RA
X	VEuPathDB	five_prime_UTR	19731227	19731443	.	-	.	ID=utr_AGAP001027-RC_2;Parent=AGAP001027-RC
X	VEuPathDB	five_prime_UTR	19736860	19737089	.	-	.	ID=utr_AGAP001027-RB_3;Parent=AGAP001027-RB
3L	VEuPathDB	protein_coding_gene	20569027	20571688	.	-	.	ID=AGAP011287;description=galectin 5
3L	VEuPathDB	mRNA	20569027	20571688	.	-	.	ID=AGAP011287-RB;Parent=AGAP011287;description=galectin 5
3L	VEuPathDB	mRNA	20569027	20571688	.	-	.	ID=AGAP011287-RA;Parent=AGAP011287;Ontology_term=GO_0016936;description=galectin 5
3L	VEuPathDB	exon	20569027	20569264	.	-	.	ID=exon_AGAP011287-RA-E6;Parent=AGAP011287-RA,AGAP011287-RB
3L	VEuPathDB	exon	20569440	20569684	.	-	.	ID=exon_AGAP011287-RB-E7;Parent=AGAP011287-RB
3L	VEuPathDB	exon	20569817	20570023	.	-	.	ID=exon_AGAP011287-RB-E6;Parent=AGAP011287-RB
3L	VEuPathDB	exon	20570368	20570527	.	-	.	ID=exon_AGAP011287-RA-E5;Parent=AGAP011287-RA
3L	VEuPathDB	exon	20570409	20570527	.	-	.	ID=exon_AGAP011287-RB-E5;Parent=AGAP011287-RB
3L	VEuPathDB	exon	20570689	20570829	.	-	.	ID=exon_AGAP011287-RA-E4;Parent=AGAP011287-RA,AGAP011287-RB
3L	VEuPathDB	exon	20570944	20571308	.	-	.	ID=exon_AGAP011287-RA-E3;Parent=AGAP011287-RA,AGAP011287-RB
3L	VEuPathDB	exon	20571410	20571498	.	-	.	ID=exon_AGAP011287-RA-E2;Parent=AGAP011287-RA,AGAP011287-RB
3L	VEuPathDB	exon	20571591	20571688	.	-	.	ID=exon_AGAP011287-RA-E1;Parent=AGAP011287-RA,AGAP011287-RB
3L	VEuPathDB	CDS	20569240	20569264	.	-	1	ID=AGAP011287-PB-CDS8;Parent=AGAP011287-RB;protein_source_id=AGAP011287-PB
3L	VEuPathDB	CDS	20569240	20569264	.	-	1	ID=AGAP011287-PA-CDS6;Parent=AGAP011287-RA;protein_source_id=AGAP011287-PA
3L	VEuPathDB	CDS	20569440	20569684	.	-	0	ID=AGAP011287-PB-CDS7;Parent=AGAP011287-RB;protein_source_id=AGAP011287-PB
3L	VEuPathDB	CDS	20569817	20570023	.	-	0	ID=AGAP011287-PB-CDS6;Parent=AGAP011287-RB;protein_source_id=AGAP011287-PB
3L	VEuPathDB	CDS	20570368	20570527	.	-	2	ID=AGAP011287-PA-CDS5;Parent=AGAP011287-RA;protein_source_id=AGAP011287-PA
3L	VEuPathDB	CDS	20570409	20570527	.	-	2	ID=AGAP011287-PB-CDS5;Parent=AGAP011287-RB;protein_source_id=AGAP011287-PB
3L	VEuPathDB	CDS	20570689	20570829	.	-	2	ID=AGAP011287-PB-CDS4;Parent=AGAP011287-RB;protein_source_id=AGAP011287-PB
3L	VEuPathDB	CDS	20570689	20570829	.	-	2	ID=AGAP011287-PA-CDS4;Parent=AGAP011287-RA;protein_source_id=AGAP011287-PA
3L	VEuPathDB	CDS	20570944	20571308	.	-	1	ID=AGAP011287-PB-CDS3;Parent=AGAP011287-RB;protein_source_id=AGAP011287-PB
3L	VEuPathDB	CDS	20570944	20571308	.	-	1	ID=AGAP011287-PA-CDS3;Parent=AGAP011287-RA;protein_source_id=AGAP011287-PA
3L	VEuPathDB	CDS	20571410	20571498	.	-	0	ID=AGAP011287-PB-CDS2;Parent=AGAP011287-RB;protein_source_id=AGAP011287-PB
3L	VEuPathDB	CDS	20571410	20571498	.	-	0	ID=AGAP011287-PA-CDS2;Parent=AGAP011287-RA;protein_source_id=AGAP011287-PA
3L	VEuPathDB	CDS	20571591	20571617	.	-	0	ID=AGAP011287-PB-CDS1;Parent=AGAP011287-RB;protein_source_id=AGAP011287-PB
3L	VEuPathDB	CDS	20571591	20571617	.	-	0	ID=AGAP011287-PA-CDS1;Parent=AGAP011287-RA;protein_source_id=AGAP011287-PA
3L	VEuPathDB	three_prime_UTR	20569027	20569239	.	-	.	ID=utr_AGAP011287-RB_1;Parent=AGAP011287-RB
3L	VEuPathDB	three_prime_UTR	20569027	20569239	.	-	.	ID=utr_AGAP011287-RA_1;Parent=AGAP011287-RA
3L	VEuPathDB	five_prime_UTR	20571618	20571688	.	-	.	ID=utr_AGAP011287-RB_2;Parent=AGAP011287-RB
3L	VEuPathDB	five_prime_UTR	20571618	20571688	.	-	.	ID=utr_AGAP011287-RA_2;Parent=AGAP011287-RA
2R	VEuPathDB	protein_coding_gene	8826882	8831817	.	+	.	ID=AGAP001706;description=unspecified product
2R	VEuPathDB	mRNA	8826882	8831817	.	+	.	ID=AGAP001706-RA;Parent=AGAP001706;description=unspecified product
2R	VEuPathDB	exon	8826882	8827713	.	+	.	ID=exon_AGAP001706-RA-E1;Parent=AGAP001706-RA
2R	VEuPathDB	exon	8829803	8831817	.	+	.	ID=exon_AGAP001706-RA-E2;Parent=AGAP001706-RA
2R	VEuPathDB	CDS	8827697	8827713	.	+	0	ID=AGAP001706-PA-CDS1;Parent=AGAP001706-RA;protein_source_id=AGAP001706-PA
2R	VEuPathDB	CDS	8829803	8831528	.	+	1	ID=AGAP001706-PA-CDS2;Parent=AGAP001706-RA;protein_source_id=AGAP001706-PA
2R	VEuPathDB	five_prime_UTR	8826882	8827696	.	+	.	ID=utr_AGAP001706-RA_1;Parent=AGAP001706-RA
2R	VEuPathDB	three_prime_UTR	8831529	8831817	.	+	.	ID=utr_AGAP001706-RA_2;Parent=AGAP001706-RA
X	VEuPathDB	protein_coding_gene	7746913	7748009	.	-	.	ID=AGAP013308;description=cuticular protein TWDL family (TWDL7)
X	VEuPathDB	mRNA	7746913	7748009	.	-	.	ID=AGAP013308-RA;Parent=AGAP013308;description=cuticular protein TWDL family (TWDL7)
X	VEuPathDB	exon	7746913	7747683	.	-	.	ID=exon_AGAP013308-RA-E2;Parent=AGAP013308-RA
X	VEuPathDB	exon	7747995	7748009	.	-	.	ID=exon_AGAP013308-RA-E1;Parent=AGAP013308-RA
X	VEuPathDB	CDS	7746913	7747683	.	-	0	ID=AGAP013308-PA-CDS2;Parent=AGAP013308-RA;protein_source_id=AGAP013308-PA
X	VEuPathDB	CDS	7747995	7748009	.	-	0	ID=AGAP013308-PA-CDS1;Parent=AGAP013308-RA;protein_source_id=AGAP013308-PA
UNKN	VEuPathDB	protein_coding_gene	23334366	23334734	.	+	.	ID=AGAP012682;description=unspecified product
UNKN	VEuPathDB	mRNA	23334366	23334734	.	+	.	ID=AGAP012682-RA;Parent=AGAP012682;description=unspecified product
UNKN	VEuPathDB	exon	23334366	23334420	.	+	.	ID=exon_AGAP012682-RA-E1;Parent=AGAP012682-RA
UNKN	VEuPathDB	exon	23334505	23334734	.	+	.	ID=exon_AGAP012682-RA-E2;Parent=AGAP012682-RA
UNKN	VEuPathDB	CDS	23334381	23334420	.	+	0	ID=AGAP012682-PA-CDS1;Parent=AGAP012682-RA;protein_source_id=AGAP012682-PA
UNKN	VEuPathDB	CDS	23334505	23334611	.	+	2	ID=AGAP012682-PA-CDS2;Parent=AGAP012682-RA;protein_source_id=AGAP012682-PA
UNKN	VEuPathDB	five_prime_UTR	23334366	23334380	.	+	.	ID=utr_AGAP012682-RA_1;Parent=AGAP012682-RA
UNKN	VEuPathDB	three_prime_UTR	23334612	23334734	.	+	.	ID=utr_AGAP012682-RA_2;Parent=AGAP012682-RA
3L	VEuPathDB	protein_coding_gene	41748911	41754651	.	+	.	ID=AGAP012404;description=alanine--glyoxylate aminotransferase 2%2C mitochondrial
3L	VEuPathDB	mRNA	41748911	41754651	.	+	.	ID=AGAP012404-RB;Parent=AGAP012404;description=alanine--glyoxylate aminotransferase 2%2C mitochondrial
3L	VEuPathDB	mRNA	41748911	41753881	.	+	.	ID=AGAP012404-RA;Parent=AGAP012404;description=alanine--glyoxylate aminotransferase 2%2C mitochondrial
3L	VEuPathDB	exon	41748911	41749162	.	+	.	ID=exon_AGAP012404-RB-E1;Parent=AGAP012404-RA,AGAP012404-RB
3L	VEuPathDB	exon	41750266	41750572	.	+	.	ID=exon_AGAP012404-RB-E2;Parent=AGAP012404-RA,AGAP012404-RB
3L	VEuPathDB	exon	41750653	41751481	.	+	.	ID=exon_AGAP012404-RB-E3;Parent=AGAP012404-RA,AGAP012404-RB
3L	VEuPathDB	exon	41751555	41751668	.	+	.	ID=exon_AGAP012404-RB-E4;Parent=AGAP012404-RA,AGAP012404-RB
3L	VEuPathDB	exon	41753325	41753459	.	+	.	ID=exon_AGAP012404-RB-E5;Parent=AGAP012404-RA,AGAP012404-RB
3L	VEuPathDB	exon	41753680	41753881	.	+	.	ID=exon_AGAP012404-RA-E6;Parent=AGAP012404-RA
3L	VEuPathDB	exon	41754314	41754651	.	+	.	ID=exon_AGAP012404-RB-E6;Parent=AGAP012404-RB
3L	VEuPathDB	CDS	41749132	41749162	.	+	0	ID=AGAP012404-PB-CDS1;Parent=AGAP012404-RB;protein_source_id=AGAP012404-PB
3L	VEuPathDB	CDS	41749132	41749162	.	+	0	ID=AGAP012404-PA-CDS1;Parent=AGAP012404-RA;protein_source_id=AGAP012404-PA
3L	VEuPathDB	CDS	41750266	41750572	.	+	2	ID=AGAP012404-PB-CDS2;Parent=AGAP012404-RB;protein_source_id=AGAP012404-PB
3L	VEuPathDB	CDS	41750266	41750572	.	+	2	ID=AGAP012404-PA-CDS2;Parent=AGAP012404-RA;protein_source_id=AGAP012404-PA
3L	VEuPathDB	CDS	41750653	41751481	.	+	1	ID=AGAP012404-PB-CDS3;Parent=AGAP012404-RB;protein_source_id=AGAP012404-PB
3L	VEuPathDB	CDS	41750653	41751481	.	+	1	ID=AGAP012404-PA-CDS3;Parent=AGAP012404-RA;protein_source_id=AGAP012404-PA
3L	VEuPathDB	CDS	41751555	41751668	.	+	0	ID=AGAP012404-PB-CDS4;Parent=AGAP012404-RB;protein_source_id=AGAP012404-PB
3L	VEuPathDB	CDS	41751555	41751668	.	+	0	ID=AGAP012404-PA-CDS4;Parent=AGAP012404-RA;protein_source_id=AGAP012404-PA
3L	VEuPathDB	CDS	41753325	41753459	.	+	0	ID=AGAP012404-PB-CDS5;Parent=AGAP012404-RB;protein_source_id=AGAP012404-PB
3L	VEuPathDB	CDS	41753325	41753459	.	+	0	ID=AGAP012404-PA-CDS5;Parent=AGAP012404-RA;protein_source_id=AGAP012404-PA
3L	VEuPathDB	CDS	41753680	41753784	.	+	0	ID=AGAP012404-PA-CDS6;Parent=AGAP012404-RA;protein_source_id=AGAP012404-PA
3L	VEuPathDB	CDS	41754314	41754433	.	+	0	ID=AGAP012404-PB-CDS6;Parent=AGAP012404-RB;protein_source_id=AGAP012404-PB
3L	VEuPathDB	five_prime_UTR	41748911	41749131	.	+	.	ID=utr_AGAP012404-RB_1;Parent=AGAP012404-RB
3L	VEuPathDB	five_prime_UTR	41748911	41749131	.	+	.	ID=utr_AGAP012404-RA_1;Parent=AGAP012404-RA
3L	VEuPathDB	three_prime_UTR	41753785	41753881	.	+	.	ID=utr_AGAP012404-RA_2;Parent=AGAP012404-RA
3L	VEuPathDB	three_prime_UTR	41754434	41754651	.	+	.	ID=utr_AGAP012404-RB_2;Parent=AGAP012404-RB
2R	VEuPathDB	protein_coding_gene	20538788	20546515	.	+	.	ID=AGAP002352;description=unspecified product
2R	VEuPathDB	mRNA	20538788	20542547	.	+	.	ID=AGAP002352-RA;Parent=AGAP002352;description=unspecified product
2R	VEuPathDB	mRNA	20538788	20546515	.	+	.	ID=AGAP002352-RB;Parent=AGAP002352;description=unspecified product
2R	VEuPathDB	exon	20538788	20538986	.	+	.	ID=exon_AGAP002352-RB-E1;Parent=AGAP002352-RB,AGAP002352-RA
2R	VEuPathDB	exon	20539649	20539739	.	+	.	ID=exon_AGAP002352-RB-E2;Parent=AGAP002352-RB,AGAP002352-RA
2R	VEuPathDB	exon	20539828	20539861	.	+	.	ID=exon_AGAP002352-RB-E3;Parent=AGAP002352-RB,AGAP002352-RA
2R	VEuPathDB	exon	20540631	20541063	.	+	.	ID=exon_AGAP002352-RB-E4;Parent=AGAP002352-RB,AGAP002352-RA
2R	VEuPathDB	exon	20541196	20541570	.	+	.	ID=exon_AGAP002352-RB-E5;Parent=AGAP002352-RB,AGAP002352-RA
2R	VEuPathDB	exon	20541689	20542547	.	+	.	ID=exon_AGAP002352-RA-E6;Parent=AGAP002352-RA
2R	VEuPathDB	exon	20541689	20542111	.	+	.	ID=exon_AGAP002352-RB-E6;Parent=AGAP002352-RB
2R	VEuPathDB	exon	20545779	20546515	.	+	.	ID=exon_AGAP002352-RB-E7;Parent=AGAP002352-RB
2R	VEuPathDB	CDS	20538905	20538986	.	+	0	ID=AGAP002352-PA-CDS1;Parent=AGAP002352-RA;protein_source_id=AGAP002352-PA
2R	VEuPathDB	CDS	20538905	20538986	.	+	0	ID=AGAP002352-PB-CDS1;Parent=AGAP002352-RB;protein_source_id=AGAP002352-PB
2R	VEuPathDB	CDS	20539649	20539739	.	+	2	ID=AGAP002352-PA-CDS2;Parent=AGAP002352-RA;protein_source_id=AGAP002352-PA
2R	VEuPathDB	CDS	20539649	20539739	.	+	2	ID=AGAP002352-PB-CDS2;Parent=AGAP002352-RB;protein_source_id=AGAP002352-PB
2R	VEuPathDB	CDS	20539828	20539861	.	+	1	ID=AGAP002352-PA-CDS3;Parent=AGAP002352-RA;protein_source_id=AGAP002352-PA
2R	VEuPathDB	CDS	20539828	20539861	.	+	1	ID=AGAP002352-PB-CDS3;Parent=AGAP002352-RB;protein_source_id=AGAP002352-PB
2R	VEuPathDB	CDS	20540631	20541063	.	+	0	ID=AGAP002352-PA-CDS4;Parent=AGAP002352-RA;protein_source_id=AGAP002352-PA
2R	VEuPathDB	CDS	20540631	20541063	.	+	0	ID=AGAP002352-PB-CDS4;Parent=AGAP002352-RB;protein_source_id=AGAP002352-PB
2R	VEuPathDB	CDS	20541196	20541570	.	+	2	ID=AGAP002352-PA-CDS5;Parent=AGAP002352-RA;protein_source_id=AGAP002352-PA
2R	VEuPathDB	CDS	20541196	20541570	.	+	2	ID=AGAP002352-PB-CDS5;Parent=AGAP002352-RB;protein_source_id=AGAP002352-PB
2R	VEuPathDB	CDS	20541689	20542137	.	+	2	ID=AGAP002352-PA-CDS6;Parent=AGAP002352-RA;protein_source_id=AGAP002352-PA
2R	VEuPathDB	CDS	20541689	20542111	.	+	2	ID=AGAP002352-PB-CDS6;Parent=AGAP002352-RB;protein_source_id=AGAP002352-PB
2R	VEuPathDB	CDS	20545779	20545843	.	+	2	ID=AGAP002352-PB-CDS7;Parent=AGAP002352-RB;protein_source_id=AGAP002352-PB
2R	VEuPathDB	five_prime_UTR	20538788	20538904	.	+	.	ID=utr_AGAP002352-RA_1;Parent=AGAP002352-RA
2R	VEuPathDB	five_prime_UTR	20538788	20538904	.	+	.	ID=utr_AGAP002352-RB_1;Parent=AGAP002352-RB
2R	VEuPathDB	three_prime_UTR	20542138	20542547	.	+	.	ID=utr_AGAP002352-RA_2;Parent=AGAP002352-RA
2R	VEuPathDB	three_prime_UTR	20545844	20546515	.	+	.	ID=utr_AGAP002352-RB_2;Parent=AGAP002352-RB
2R	VEuPathDB	protein_coding_gene	47925547	47927289	.	+	.	ID=AGAP004022;description=unspecified product
2R	VEuPathDB	mRNA	47925547	47927289	.	+	.	ID=AGAP004022-RA;Parent=AGAP004022;Ontology_term=GO_0016706;description=unspecified product
2R	VEuPathDB	exon	47925547	47926308	.	+	.	ID=exon_AGAP004022-RA-E1;Parent=AGAP004022-RA
2R	VEuPathDB	exon	47926375	47926485	.	+	.	ID=exon_AGAP004022-RA-E2;Parent=AGAP004022-RA
2R	VEuPathDB	exon	47926546	47927289	.	+	.	ID=exon_AGAP004022-RA-E3;Parent=AGAP004022-RA
2R	VEuPathDB	CDS	47925622	47926308	.	+	0	ID=AGAP004022-PA-CDS1;Parent=AGAP004022-RA;protein_source_id=AGAP004022-PA
2R	VEuPathDB	CDS	47926375	47926485	.	+	0	ID=AGAP004022-PA-CDS2;Parent=AGAP004022-RA;protein_source_id=AGAP004022-PA
2R	VEuPathDB	CDS	47926546	47926929	.	+	0	ID=AGAP004022-PA-CDS3;Parent=AGAP004022-RA;protein_source_id=AGAP004022-PA
2R	VEuPathDB	five_prime_UTR	47925547	47925621	.	+	.	ID=utr_AGAP004022-RA_1;Parent=AGAP004022-RA
2R	VEuPathDB	three_prime_UTR	47926930	47927289	.	+	.	ID=utr_AGAP004022-RA_2;Parent=AGAP004022-RA
2R	VEuPathDB	protein_coding_gene	12378986	12382914	.	-	.	ID=AGAP001928;description=nucleosome assembly protein 1-like 1
2R	VEuPathDB	mRNA	12378986	12382914	.	-	.	ID=AGAP001928-RA;Parent=AGAP001928;description=nucleosome assembly protein 1-like 1
2R	VEuPathDB	exon	12378986	12381961	.	-	.	ID=exon_AGAP001928-RA-E2;Parent=AGAP001928-RA
2R	VEuPathDB	exon	12382798	12382914	.	-	.	ID=exon_AGAP001928-RA-E1;Parent=AGAP001928-RA
2R	VEuPathDB	CDS	12380666	12381895	.	-	0	ID=AGAP001928-PA-CDS1;Parent=AGAP001928-RA;protein_source_id=AGAP001928-PA
2R	VEuPathDB	three_prime_UTR	12378986	12380665	.	-	.	ID=utr_AGAP001928-RA_1;Parent=AGAP001928-RA
2R	VEuPathDB	five_prime_UTR	12381896	12381961	.	-	.	ID=utr_AGAP001928-RA_2;Parent=AGAP001928-RA
2R	VEuPathDB	five_prime_UTR	12382798	12382914	.	-	.	ID=utr_AGAP001928-RA_3;Parent=AGAP001928-RA
2R	VEuPathDB	protein_coding_gene	50779924	50781492	.	+	.	ID=AGAP012977;description=unspecified product
2R	VEuPathDB	mRNA	50779924	50781492	.	+	.	ID=AGAP012977-RA;Parent=AGAP012977;description=unspecified product
2R	VEuPathDB	exon	50779924	50780220	.	+	.	ID=exon_AGAP012977-RA-E1;Parent=AGAP012977-RA
2R	VEuPathDB	exon	50780290	50781492	.	+	.	ID=exon_AGAP012977-RA-E2;Parent=AGAP012977-RA
2R	VEuPathDB	CDS	50779924	50780220	.	+	0	ID=AGAP012977-PA-CDS1;Parent=AGAP012977-RA;protein_source_id=AGAP012977-PA
2R	VEuPathDB	CDS	50780290	50781492	.	+	0	ID=AGAP012977-PA-CDS2;Parent=AGAP012977-RA;protein_source_id=AGAP012977-PA
2L	VEuPathDB	protein_coding_gene	45256867	45259724	.	+	.	ID=AGAP007309;description=succinate dehydrogenase (ubiquinone) iron-sulfur subunit
2L	VEuPathDB	mRNA	45256867	45259724	.	+	.	ID=AGAP007309-RA;Parent=AGAP007309;Note=1.3.5.1 (Succinate dehydrogenase (quinone));Ontology_term=GO_0031966,GO_0009060%3BGO_0022904;description=succinate dehydrogenase (ubiquinone) iron-sulfur subunit
2L	VEuPathDB	exon	45256867	45257152	.	+	.	ID=exon_AGAP007309-RA-E1;Parent=AGAP007309-RA
2L	VEuPathDB	exon	45257958	45258068	.	+	.	ID=exon_AGAP007309-RA-E2;Parent=AGAP007309-RA
2L	VEuPathDB	exon	45258153	45258457	.	+	.	ID=exon_AGAP007309-RA-E3;Parent=AGAP007309-RA
2L	VEuPathDB	exon	45258590	45259724	.	+	.	ID=exon_AGAP007309-RA-E4;Parent=AGAP007309-RA
2L	VEuPathDB	CDS	45257093	45257152	.	+	0	ID=AGAP007309-PA-CDS1;Parent=AGAP007309-RA;protein_source_id=AGAP007309-PA
2L	VEuPathDB	CDS	45257958	45258068	.	+	0	ID=AGAP007309-PA-CDS2;Parent=AGAP007309-RA;protein_source_id=AGAP007309-PA
2L	VEuPathDB	CDS	45258153	45258457	.	+	0	ID=AGAP007309-PA-CDS3;Parent=AGAP007309-RA;protein_source_id=AGAP007309-PA
2L	VEuPathDB	CDS	45258590	45258986	.	+	1	ID=AGAP007309-PA-CDS4;Parent=AGAP007309-RA;protein_source_id=AGAP007309-PA
2L	VEuPathDB	five_prime_UTR	45256867	45257092	.	+	.	ID=utr_AGAP007309-RA_1;Parent=AGAP007309-RA
2L	VEuPathDB	three_prime_UTR	45258987	45259724	.	+	.	ID=utr_AGAP007309-RA_2;Parent=AGAP007309-RA
2L	VEuPathDB	protein_coding_gene	45023796	45025786	.	-	.	ID=AGAP007292;description=inhibitor of apoptosis 3
2L	VEuPathDB	mRNA	45023796	45025786	.	-	.	ID=AGAP007292-RA;Parent=AGAP007292;Ontology_term=GO_0043027%3BGO_0061630,GO_0005737%3BGO_0005634,GO_1990001%3BGO_0043154%3BGO_0031398;description=inhibitor of apoptosis 3
2L	VEuPathDB	exon	45023796	45025235	.	-	.	ID=exon_AGAP007292-RA-E3;Parent=AGAP007292-RA
2L	VEuPathDB	exon	45025311	45025433	.	-	.	ID=exon_AGAP007292-RA-E2;Parent=AGAP007292-RA
2L	VEuPathDB	exon	45025613	45025786	.	-	.	ID=exon_AGAP007292-RA-E1;Parent=AGAP007292-RA
2L	VEuPathDB	CDS	45024188	45025180	.	-	0	ID=AGAP007292-PA-CDS1;Parent=AGAP007292-RA;protein_source_id=AGAP007292-PA
2L	VEuPathDB	three_prime_UTR	45023796	45024187	.	-	.	ID=utr_AGAP007292-RA_1;Parent=AGAP007292-RA
2L	VEuPathDB	five_prime_UTR	45025181	45025235	.	-	.	ID=utr_AGAP007292-RA_2;Parent=AGAP007292-RA
2L	VEuPathDB	five_prime_UTR	45025311	45025433	.	-	.	ID=utr_AGAP007292-RA_3;Parent=AGAP007292-RA
2L	VEuPathDB	five_prime_UTR	45025613	45025786	.	-	.	ID=utr_AGAP007292-RA_4;Parent=AGAP007292-RA
X	VEuPathDB	protein_coding_gene	6773087	6774793	.	-	.	ID=AGAP000367;description=glyoxalase domain-containing protein 4
X	VEuPathDB	mRNA	6773087	6774793	.	-	.	ID=AGAP000367-RA;Parent=AGAP000367;description=glyoxalase domain-containing protein 4
X	VEuPathDB	exon	6773087	6774036	.	-	.	ID=exon_AGAP000367-RA-E3;Parent=AGAP000367-RA
X	VEuPathDB	exon	6774117	6774166	.	-	.	ID=exon_AGAP000367-RA-E2;Parent=AGAP000367-RA
X	VEuPathDB	exon	6774242	6774793	.	-	.	ID=exon_AGAP000367-RA-E1;Parent=AGAP000367-RA
X	VEuPathDB	CDS	6773292	6774036	.	-	1	ID=AGAP000367-PA-CDS3;Parent=AGAP000367-RA;protein_source_id=AGAP000367-PA
X	VEuPathDB	CDS	6774117	6774166	.	-	0	ID=AGAP000367-PA-CDS2;Parent=AGAP000367-RA;protein_source_id=AGAP000367-PA
X	VEuPathDB	CDS	6774242	6774331	.	-	0	ID=AGAP000367-PA-CDS1;Parent=AGAP000367-RA;protein_source_id=AGAP000367-PA
X	VEuPathDB	three_prime_UTR	6773087	6773291	.	-	.	ID=utr_AGAP000367-RA_1;Parent=AGAP000367-RA
X	VEuPathDB	five_prime_UTR	6774332	6774793	.	-	.	ID=utr_AGAP000367-RA_2;Parent=AGAP000367-RA
2R	VEuPathDB	protein_coding_gene	19073419	19135416	.	-	.	ID=AGAP002310;description=protocadherin-15
2R	VEuPathDB	mRNA	19073419	19135416	.	-	.	ID=AGAP002310-RA;Parent=AGAP002310;Ontology_term=GO_0098609;description=protocadherin-15
2R	VEuPathDB	exon	19073419	19074942	.	-	.	ID=exon_AGAP002310-RA-E11;Parent=AGAP002310-RA
2R	VEuPathDB	exon	19075681	19075962	.	-	.	ID=exon_AGAP002310-RA-E10;Parent=AGAP002310-RA
2R	VEuPathDB	exon	19076056	19076308	.	-	.	ID=exon_AGAP002310-RA-E9;Parent=AGAP002310-RA
2R	VEuPathDB	exon	19076402	19076658	.	-	.	ID=exon_AGAP002310-RA-E8;Parent=AGAP002310-RA
2R	VEuPathDB	exon	19076757	19077053	.	-	.	ID=exon_AGAP002310-RA-E7;Parent=AGAP002310-RA
2R	VEuPathDB	exon	19077129	19080427	.	-	.	ID=exon_AGAP002310-RA-E6;Parent=AGAP002310-RA
2R	VEuPathDB	exon	19112837	19112902	.	-	.	ID=exon_AGAP002310-RA-E5;Parent=AGAP002310-RA
2R	VEuPathDB	exon	19115434	19115619	.	-	.	ID=exon_AGAP002310-RA-E4;Parent=AGAP002310-RA
2R	VEuPathDB	exon	19133383	19133514	.	-	.	ID=exon_AGAP002310-RA-E3;Parent=AGAP002310-RA
2R	VEuPathDB	exon	19133628	19133806	.	-	.	ID=exon_AGAP002310-RA-E2;Parent=AGAP002310-RA
2R	VEuPathDB	exon	19135008	19135416	.	-	.	ID=exon_AGAP002310-RA-E1;Parent=AGAP002310-RA
2R	VEuPathDB	CDS	19074789	19074942	.	-	1	ID=AGAP002310-PA-CDS11;Parent=AGAP002310-RA;protein_source_id=AGAP002310-PA
2R	VEuPathDB	CDS	19075681	19075962	.	-	1	ID=AGAP002310-PA-CDS10;Parent=AGAP002310-RA;protein_source_id=AGAP002310-PA
2R	VEuPathDB	CDS	19076056	19076308	.	-	2	ID=AGAP002310-PA-CDS9;Parent=AGAP002310-RA;protein_source_id=AGAP002310-PA
2R	VEuPathDB	CDS	19076402	19076658	.	-	1	ID=AGAP002310-PA-CDS8;Parent=AGAP002310-RA;protein_source_id=AGAP002310-PA
2R	VEuPathDB	CDS	19076757	19077053	.	-	1	ID=AGAP002310-PA-CDS7;Parent=AGAP002310-RA;protein_source_id=AGAP002310-PA
2R	VEuPathDB	CDS	19077129	19080427	.	-	0	ID=AGAP002310-PA-CDS6;Parent=AGAP002310-RA;protein_source_id=AGAP002310-PA
2R	VEuPathDB	CDS	19112837	19112902	.	-	0	ID=AGAP002310-PA-CDS5;Parent=AGAP002310-RA;protein_source_id=AGAP002310-PA
2R	VEuPathDB	CDS	19115434	19115619	.	-	0	ID=AGAP002310-PA-CDS4;Parent=AGAP002310-RA;protein_source_id=AGAP002310-PA
2R	VEuPathDB	CDS	19133383	19133514	.	-	0	ID=AGAP002310-PA-CDS3;Parent=AGAP002310-RA;protein_source_id=AGAP002310-PA
2R	VEuPathDB	CDS	19133628	19133806	.	-	2	ID=AGAP002310-PA-CDS2;Parent=AGAP002310-RA;protein_source_id=AGAP002310-PA
2R	VEuPathDB	CDS	19135008	19135329	.	-	0	ID=AGAP002310-PA-CDS1;Parent=AGAP002310-RA;protein_source_id=AGAP002310-PA
2R	VEuPathDB	three_prime_UTR	19073419	19074788	.	-	.	ID=utr_AGAP002310-RA_1;Parent=AGAP002310-RA
2R	VEuPathDB	five_prime_UTR	19135330	19135416	.	-	.	ID=utr_AGAP002310-RA_2;Parent=AGAP002310-RA
3R	VEuPathDB	protein_coding_gene	48498014	48498974	.	+	.	ID=AGAP029711;description=unspecified product
3R	VEuPathDB	mRNA	48498014	48498974	.	+	.	ID=AGAP029711-RA;Parent=AGAP029711;description=unspecified product
3R	VEuPathDB	exon	48498014	48498149	.	+	.	ID=exon_AGAP029711-RA-E1;Parent=AGAP029711-RA
3R	VEuPathDB	exon	48498224	48498376	.	+	.	ID=exon_AGAP029711-RA-E2;Parent=AGAP029711-RA
3R	VEuPathDB	exon	48498444	48498974	.	+	.	ID=exon_AGAP029711-RA-E3;Parent=AGAP029711-RA
3R	VEuPathDB	CDS	48498014	48498149	.	+	0	ID=AGAP029711-PA-CDS1;Parent=AGAP029711-RA;protein_source_id=AGAP029711-PA
3R	VEuPathDB	CDS	48498224	48498376	.	+	2	ID=AGAP029711-PA-CDS2;Parent=AGAP029711-RA;protein_source_id=AGAP029711-PA
3R	VEuPathDB	CDS	48498444	48498880	.	+	2	ID=AGAP029711-PA-CDS3;Parent=AGAP029711-RA;protein_source_id=AGAP029711-PA
3R	VEuPathDB	three_prime_UTR	48498881	48498974	.	+	.	ID=utr_AGAP029711-RA_1;Parent=AGAP029711-RA
3R	VEuPathDB	protein_coding_gene	20652244	20655924	.	-	.	ID=AGAP028176;description=unspecified product
3R	VEuPathDB	mRNA	20652244	20655924	.	-	.	ID=AGAP028176-RA;Parent=AGAP028176;description=unspecified product
3R	VEuPathDB	exon	20652244	20652999	.	-	.	ID=exon_AGAP028176-RA-E3;Parent=AGAP028176-RA
3R	VEuPathDB	exon	20653282	20653542	.	-	.	ID=exon_AGAP028176-RA-E2;Parent=AGAP028176-RA
3R	VEuPathDB	exon	20655529	20655924	.	-	.	ID=exon_AGAP028176-RA-E1;Parent=AGAP028176-RA
3R	VEuPathDB	CDS	20652244	20652999	.	-	0	ID=AGAP028176-PA-CDS3;Parent=AGAP028176-RA;protein_source_id=AGAP028176-PA
3R	VEuPathDB	CDS	20653282	20653542	.	-	0	ID=AGAP028176-PA-CDS2;Parent=AGAP028176-RA;protein_source_id=AGAP028176-PA
3R	VEuPathDB	CDS	20655529	20655924	.	-	0	ID=AGAP028176-PA-CDS1;Parent=AGAP028176-RA;protein_source_id=AGAP028176-PA
2R	VEuPathDB	protein_coding_gene	16401573	16402142	.	-	.	ID=AGAP002140;description=unspecified product
2R	VEuPathDB	mRNA	16401573	16402142	.	-	.	ID=AGAP002140-RA;Parent=AGAP002140;description=unspecified product
2R	VEuPathDB	exon	16401573	16401849	.	-	.	ID=exon_AGAP002140-RA-E2;Parent=AGAP002140-RA
2R	VEuPathDB	exon	16401932	16402142	.	-	.	ID=exon_AGAP002140-RA-E1;Parent=AGAP002140-RA
2R	VEuPathDB	CDS	16401764	16401849	.	-	2	ID=AGAP002140-PA-CDS2;Parent=AGAP002140-RA;protein_source_id=AGAP002140-PA
2R	VEuPathDB	CDS	16401932	16402124	.	-	0	ID=AGAP002140-PA-CDS1;Parent=AGAP002140-RA;protein_source_id=AGAP002140-PA
2R	VEuPathDB	three_prime_UTR	16401573	16401763	.	-	.	ID=utr_AGAP002140-RA_1;Parent=AGAP002140-RA
2R	VEuPathDB	five_prime_UTR	16402125	16402142	.	-	.	ID=utr_AGAP002140-RA_2;Parent=AGAP002140-RA
3R	VEuPathDB	protein_coding_gene	6100805	6102465	.	-	.	ID=AGAP013769;description=unspecified product
3R	VEuPathDB	mRNA	6100805	6102465	.	-	.	ID=AGAP013769-RA;Parent=AGAP013769;description=unspecified product
3R	VEuPathDB	exon	6100805	6101008	.	-	.	ID=exon_AGAP013769-RA-E3;Parent=AGAP013769-RA
3R	VEuPathDB	exon	6101117	6102349	.	-	.	ID=exon_AGAP013769-RA-E2;Parent=AGAP013769-RA
3R	VEuPathDB	exon	6102418	6102465	.	-	.	ID=exon_AGAP013769-RA-E1;Parent=AGAP013769-RA
3R	VEuPathDB	CDS	6100805	6101008	.	-	0	ID=AGAP013769-PA-CDS3;Parent=AGAP013769-RA;protein_source_id=AGAP013769-PA
3R	VEuPathDB	CDS	6101117	6102349	.	-	0	ID=AGAP013769-PA-CDS2;Parent=AGAP013769-RA;protein_source_id=AGAP013769-PA
3R	VEuPathDB	CDS	6102418	6102465	.	-	0	ID=AGAP013769-PA-CDS1;Parent=AGAP013769-RA;protein_source_id=AGAP013769-PA
X	VEuPathDB	protein_coding_gene	8755020	8755868	.	+	.	ID=AGAP000496;description=geminin
X	VEuPathDB	mRNA	8755020	8755868	.	+	.	ID=AGAP000496-RA;Parent=AGAP000496;description=geminin
X	VEuPathDB	exon	8755020	8755170	.	+	.	ID=exon_AGAP000496-RA-E1;Parent=AGAP000496-RA
X	VEuPathDB	exon	8755252	8755868	.	+	.	ID=exon_AGAP000496-RA-E2;Parent=AGAP000496-RA
X	VEuPathDB	CDS	8755111	8755170	.	+	0	ID=AGAP000496-PA-CDS1;Parent=AGAP000496-RA;protein_source_id=AGAP000496-PA
X	VEuPathDB	CDS	8755252	8755803	.	+	0	ID=AGAP000496-PA-CDS2;Parent=AGAP000496-RA;protein_source_id=AGAP000496-PA
X	VEuPathDB	five_prime_UTR	8755020	8755110	.	+	.	ID=utr_AGAP000496-RA_1;Parent=AGAP000496-RA
X	VEuPathDB	three_prime_UTR	8755804	8755868	.	+	.	ID=utr_AGAP000496-RA_2;Parent=AGAP000496-RA
2L	VEuPathDB	protein_coding_gene	34117678	34118222	.	-	.	ID=AGAP006551;description=unspecified product
2L	VEuPathDB	mRNA	34117678	34118222	.	-	.	ID=AGAP006551-RA;Parent=AGAP006551;description=unspecified product
2L	VEuPathDB	exon	34117678	34118032	.	-	.	ID=exon_AGAP006551-RA-E2;Parent=AGAP006551-RA
2L	VEuPathDB	exon	34118109	34118222	.	-	.	ID=exon_AGAP006551-RA-E1;Parent=AGAP006551-RA
2L	VEuPathDB	CDS	34117746	34118032	.	-	2	ID=AGAP006551-PA-CDS2;Parent=AGAP006551-RA;protein_source_id=AGAP006551-PA
2L	VEuPathDB	CDS	34118109	34118175	.	-	0	ID=AGAP006551-PA-CDS1;Parent=AGAP006551-RA;protein_source_id=AGAP006551-PA
2L	VEuPathDB	three_prime_UTR	34117678	34117745	.	-	.	ID=utr_AGAP006551-RA_1;Parent=AGAP006551-RA
2L	VEuPathDB	five_prime_UTR	34118176	34118222	.	-	.	ID=utr_AGAP006551-RA_2;Parent=AGAP006551-RA
2R	VEuPathDB	protein_coding_gene	8809101	8824972	.	+	.	ID=AGAP001705;description=unspecified product
2R	VEuPathDB	mRNA	8809101	8824972	.	+	.	ID=AGAP001705-RA;Parent=AGAP001705;description=unspecified product
2R	VEuPathDB	exon	8809101	8809737	.	+	.	ID=exon_AGAP001705-RA-E1;Parent=AGAP001705-RA
2R	VEuPathDB	exon	8823589	8824033	.	+	.	ID=exon_AGAP001705-RA-E2;Parent=AGAP001705-RA
2R	VEuPathDB	exon	8824103	8824278	.	+	.	ID=exon_AGAP001705-RA-E3;Parent=AGAP001705-RA
2R	VEuPathDB	exon	8824347	8824972	.	+	.	ID=exon_AGAP001705-RA-E4;Parent=AGAP001705-RA
2R	VEuPathDB	CDS	8823669	8824033	.	+	0	ID=AGAP001705-PA-CDS1;Parent=AGAP001705-RA;protein_source_id=AGAP001705-PA
2R	VEuPathDB	CDS	8824103	8824278	.	+	1	ID=AGAP001705-PA-CDS2;Parent=AGAP001705-RA;protein_source_id=AGAP001705-PA
2R	VEuPathDB	CDS	8824347	8824972	.	+	2	ID=AGAP001705-PA-CDS3;Parent=AGAP001705-RA;protein_source_id=AGAP001705-PA
2R	VEuPathDB	five_prime_UTR	8809101	8809737	.	+	.	ID=utr_AGAP001705-RA_1;Parent=AGAP001705-RA
2R	VEuPathDB	five_prime_UTR	8823589	8823668	.	+	.	ID=utr_AGAP001705-RA_2;Parent=AGAP001705-RA
2R	VEuPathDB	protein_coding_gene	28313122	28313765	.	-	.	ID=AGAP002855;description=unspecified product
2R	VEuPathDB	mRNA	28313122	28313765	.	-	.	ID=AGAP002855-RA;Parent=AGAP002855;description=unspecified product
2R	VEuPathDB	exon	28313122	28313466	.	-	.	ID=exon_AGAP002855-RA-E2;Parent=AGAP002855-RA
2R	VEuPathDB	exon	28313544	28313765	.	-	.	ID=exon_AGAP002855-RA-E1;Parent=AGAP002855-RA
2R	VEuPathDB	CDS	28313122	28313466	.	-	0	ID=AGAP002855-PA-CDS2;Parent=AGAP002855-RA;protein_source_id=AGAP002855-PA
2R	VEuPathDB	CDS	28313544	28313765	.	-	0	ID=AGAP002855-PA-CDS1;Parent=AGAP002855-RA;protein_source_id=AGAP002855-PA
2L	VEuPathDB	protein_coding_gene	38781301	38781886	.	+	.	ID=AGAP029853;description=unspecified product
2L	VEuPathDB	mRNA	38781301	38781886	.	+	.	ID=AGAP029853-RA;Parent=AGAP029853;description=unspecified product
2L	VEuPathDB	exon	38781301	38781506	.	+	.	ID=exon_AGAP029853-RA-E1;Parent=AGAP029853-RA
2L	VEuPathDB	exon	38781582	38781886	.	+	.	ID=exon_AGAP029853-RA-E2;Parent=AGAP029853-RA
2L	VEuPathDB	CDS	38781434	38781506	.	+	0	ID=AGAP029853-PA-CDS1;Parent=AGAP029853-RA;protein_source_id=AGAP029853-PA
2L	VEuPathDB	CDS	38781582	38781787	.	+	2	ID=AGAP029853-PA-CDS2;Parent=AGAP029853-RA;protein_source_id=AGAP029853-PA
2L	VEuPathDB	five_prime_UTR	38781301	38781433	.	+	.	ID=utr_AGAP029853-RA_1;Parent=AGAP029853-RA
2L	VEuPathDB	three_prime_UTR	38781788	38781886	.	+	.	ID=utr_AGAP029853-RA_2;Parent=AGAP029853-RA
2L	VEuPathDB	protein_coding_gene	16247181	16249286	.	+	.	ID=AGAP005502;description=dehydrogenase/reductase SDR family member 11 precursor
2L	VEuPathDB	mRNA	16247181	16249286	.	+	.	ID=AGAP005502-RA;Parent=AGAP005502;description=dehydrogenase/reductase SDR family member 11 precursor
2L	VEuPathDB	exon	16247181	16247796	.	+	.	ID=exon_AGAP005502-RA-E1;Parent=AGAP005502-RA
2L	VEuPathDB	exon	16249119	16249286	.	+	.	ID=exon_AGAP005502-RA-E2;Parent=AGAP005502-RA
2L	VEuPathDB	CDS	16247230	16247796	.	+	0	ID=AGAP005502-PA-CDS1;Parent=AGAP005502-RA;protein_source_id=AGAP005502-PA
2L	VEuPathDB	CDS	16249119	16249286	.	+	0	ID=AGAP005502-PA-CDS2;Parent=AGAP005502-RA;protein_source_id=AGAP005502-PA
2L	VEuPathDB	five_prime_UTR	16247181	16247229	.	+	.	ID=utr_AGAP005502-RA_1;Parent=AGAP005502-RA
2R	VEuPathDB	protein_coding_gene	51972770	51976386	.	-	.	ID=AGAP029805;description=unspecified product
2R	VEuPathDB	mRNA	51972770	51976386	.	-	.	ID=AGAP029805-RA;Parent=AGAP029805;description=unspecified product
2R	VEuPathDB	exon	51972770	51973352	.	-	.	ID=exon_AGAP029805-RA-E3;Parent=AGAP029805-RA
2R	VEuPathDB	exon	51973431	51973658	.	-	.	ID=exon_AGAP029805-RA-E2;Parent=AGAP029805-RA
2R	VEuPathDB	exon	51973749	51976386	.	-	.	ID=exon_AGAP029805-RA-E1;Parent=AGAP029805-RA
2R	VEuPathDB	CDS	51973272	51973352	.	-	0	ID=AGAP029805-PA-CDS3;Parent=AGAP029805-RA;protein_source_id=AGAP029805-PA
2R	VEuPathDB	CDS	51973431	51973658	.	-	0	ID=AGAP029805-PA-CDS2;Parent=AGAP029805-RA;protein_source_id=AGAP029805-PA
2R	VEuPathDB	CDS	51973749	51975278	.	-	0	ID=AGAP029805-PA-CDS1;Parent=AGAP029805-RA;protein_source_id=AGAP029805-PA
2R	VEuPathDB	three_prime_UTR	51972770	51973271	.	-	.	ID=utr_AGAP029805-RA_1;Parent=AGAP029805-RA
2R	VEuPathDB	five_prime_UTR	51975279	51976386	.	-	.	ID=utr_AGAP029805-RA_2;Parent=AGAP029805-RA
3L	VEuPathDB	protein_coding_gene	4176329	4178951	.	+	.	ID=AGAP010476;description=alpha-endosulfine
3L	VEuPathDB	mRNA	4176329	4178951	.	+	.	ID=AGAP010476-RB;Parent=AGAP010476;description=alpha-endosulfine
3L	VEuPathDB	mRNA	4176373	4178951	.	+	.	ID=AGAP010476-RA;Parent=AGAP010476;Ontology_term=GO_0004864,GO_0005737,GO_0035308;description=alpha-endosulfine
3L	VEuPathDB	exon	4176329	4176526	.	+	.	ID=exon_AGAP010476-RB-E1;Parent=AGAP010476-RB
3L	VEuPathDB	exon	4176373	4176526	.	+	.	ID=exon_AGAP010476-RA-E1;Parent=AGAP010476-RA
3L	VEuPathDB	exon	4177377	4177495	.	+	.	ID=exon_AGAP010476-RA-E2;Parent=AGAP010476-RB,AGAP010476-RA
3L	VEuPathDB	exon	4177578	4178951	.	+	.	ID=exon_AGAP010476-RB-E3;Parent=AGAP010476-RB
3L	VEuPathDB	exon	4177587	4178951	.	+	.	ID=exon_AGAP010476-RA-E3;Parent=AGAP010476-RA
3L	VEuPathDB	CDS	4177424	4177495	.	+	0	ID=AGAP010476-PB-CDS1;Parent=AGAP010476-RB;protein_source_id=AGAP010476-PB
3L	VEuPathDB	CDS	4177424	4177495	.	+	0	ID=AGAP010476-PA-CDS1;Parent=AGAP010476-RA;protein_source_id=AGAP010476-PA
3L	VEuPathDB	CDS	4177578	4177895	.	+	0	ID=AGAP010476-PB-CDS2;Parent=AGAP010476-RB;protein_source_id=AGAP010476-PB
3L	VEuPathDB	CDS	4177587	4177895	.	+	0	ID=AGAP010476-PA-CDS2;Parent=AGAP010476-RA;protein_source_id=AGAP010476-PA
3L	VEuPathDB	five_prime_UTR	4176329	4176526	.	+	.	ID=utr_AGAP010476-RB_1;Parent=AGAP010476-RB
3L	VEuPathDB	five_prime_UTR	4176373	4176526	.	+	.	ID=utr_AGAP010476-RA_1;Parent=AGAP010476-RA
3L	VEuPathDB	five_prime_UTR	4177377	4177423	.	+	.	ID=utr_AGAP010476-RB_2;Parent=AGAP010476-RB
3L	VEuPathDB	five_prime_UTR	4177377	4177423	.	+	.	ID=utr_AGAP010476-RA_2;Parent=AGAP010476-RA
3L	VEuPathDB	three_prime_UTR	4177896	4178951	.	+	.	ID=utr_AGAP010476-RB_3;Parent=AGAP010476-RB
3L	VEuPathDB	three_prime_UTR	4177896	4178951	.	+	.	ID=utr_AGAP010476-RA_3;Parent=AGAP010476-RA
3R	VEuPathDB	protein_coding_gene	30299301	30308216	.	-	.	ID=AGAP029470;description=unspecified product
3R	VEuPathDB	mRNA	30299301	30308216	.	-	.	ID=AGAP029470-RA;Parent=AGAP029470;description=unspecified product
3R	VEuPathDB	exon	30299301	30301930	.	-	.	ID=exon_AGAP029470-RA-E9;Parent=AGAP029470-RA
3R	VEuPathDB	exon	30302004	30303080	.	-	.	ID=exon_AGAP029470-RA-E8;Parent=AGAP029470-RA
3R	VEuPathDB	exon	30303178	30303285	.	-	.	ID=exon_AGAP029470-RA-E7;Parent=AGAP029470-RA
3R	VEuPathDB	exon	30303457	30303567	.	-	.	ID=exon_AGAP029470-RA-E6;Parent=AGAP029470-RA
[truncated: 19,706,659 more chars]
