# Supplementary material for: Comprehensive Genomic Discovery of Non-Coding Transcriptional Enhancers in the African Malaria Vector Anopheles coluzzii
Source: Front Genet. 2022 Jan 10;12:785934. doi: 10.3389/fgene.2021.785934 (PMC8784733; doi:10.3389/fgene.2021.785934)
Supplement: Supplementary file 13 [file Table5.XLSX]

## Sheet: Sheet1
Supplementary Table 3. Mosquito orthologues of D. melanogaster transcription factors whose known TFBS were enriched in STARR-seq candidate enhancers
Drosophila Transcription Factor Gene Name	Anopheles PEST homologue	Anopheles coluzzii Nguosso homologue
twist; twi	AGAP011985	ACON011985
shaven; sv	AGAP000057	ACON000057
pleiohomeotic; pho
hairy; h	AGAP006699	ACON006699
gcm2
buttonhead; btd	AGAP000674	ACON000674
brinker; brk	AGAP010938	ACON010938
Trithorax-like; Trl	AGAP011583	ACON011583
Optix	AGAP003871; AGAP011695	ACON003871; ACON011695
Mothers against dpp; Mad	AGAP008551	ACON008551
ETS21C	AGAP009494	ACON009494
Ecdysone-induced protein 74E; Eip74EF	AGAP007327	ACON007327
Deformed epidermal autoregulatory factor-1	AGAP004905	ACON004905
Chromatin-linked adaptor for MSL proteins;Clamp	AGAP008827	ACON008827
CTCF	AGAP005555	ACON005555
